# Supplementary material for: Expansion of the functional genomics GRACE library reveals genes relevant for temperature-dependent fitness in Candida albicans
Source: PLoS Biol. 2025 Oct 17;23(10):e3003409. doi: 10.1371/journal.pbio.3003409 (PMC12533916; doi:10.1371/journal.pbio.3003409)
Supplement: S1 Data — Source data for Figs 1B–1E, 2C, 2D, 2G, 3D–3J, 5B, 5D, 5E, S2A, S2B, S5C, and S6B–S6G. (XLSX) [file pbio.3003409.s012.xlsx]

## Sheet: GRACE Library Strain Info
GRACEv1: GRACE Plates 01 to 25; GRACEv2: GELC Plates 01 to 10; GRACEv3: GELC Plates 11 to 24.
Library	GRACE/GELC ID	Plate	Position	Feature	orf19	Common	Description	HIS3 Cassette Type	MERCK/HELC ID	HET Plate	HET Position	UPTAG ID	UPTAG SEQ	DNTAG SEQ	DNTAG ID	Notes
GRACE	731	Plate 01	A01	C7_03700C	orf19.5507	ENP1	Protein required for pre-rRNA processing and 40S ribosomal subunit synthesis; associated with U3 and U14 snoRNAs; transposon mutation affects filamentous growth; repressed by prostaglandins; Spider biofilm induced	A	731	Plate 05	D02	8801453	ATAGACTGCTACCAGCGTCG	CGCTACGATATAGAGATGTG	8801454
GRACE	605	Plate 01	A02	C6_00640C	orf19.4194		Putative TFIIH complex subunit; possibly an essential gene, disruptants not obtained by UAU1 method	A	605	Plate 12	G03	8801202	GGGATTCGCCACAACATACA	CCATGATATGAACGTAGAGC	8801201
GRACE	513	Plate 01	A03	C1_11380W	orf19.665	NEP1	Ortholog(s) have protein homodimerization activity, rRNA binding activity	A	513	Plate 04	H06	8801017	CCTTGATACGAAGCAGTTAC	TTAGGCGAGACAGACTGCTC	8801018
GRACE	160	Plate 01	A04	C4_06500W	orf19.2884	CDC68	Functional homolog of S. cerevisiae Cdc68, a transcription elongation factor; essential; possible drug target	B	160	Plate 56	F11	8800315	GCCATGACAGTCGTATCAAG	TCTATTATGAGAGCGTCGTG	8800316
GRACE	92	Plate 01	A05	C1_11000C	orf19.2314		Protein with a role in nucleolar integrity and processing of pre-rRNA; mutation confers hypersensitivity to 5-fluorocytosine (5-FC), 5-fluorouracil (5-FU), and tubercidin (7-deazaadenosine); Hap43-induced; Spider biofilm induced	A	92	Plate 23	G05	8800179	ACTTAGCGAGGATCGTAGAT	GAAGCACCTTTCACGAAGTC	8800180
GRACE	133	Plate 01	A06	C3_02840W	orf19.275		Ortholog(s) have ribonuclease MRP activity, ribonuclease P activity, role in intronic box C/D snoRNA processing, mRNA cleavage and endoplasmic reticulum, nucleolar ribonuclease P complex, ribonuclease MRP complex localization	A	133	Plate 02	F10	8800261	AATTCTCGGTCATCGCGGGT	CCCGTAGTGTAGATTACCTT	8800262
GRACE	584	Plate 01	A07	C6_00370C	orf19.1199	NOP5	Ortholog of S. cerevisiae Nop58; involved in pre-rRNA process; Tn mutation affects filamentous growth; macrophage/pseudohyphal-induced; physically interacts with TAP-tagged Nop1; Spider biofilm repressed	B	584	Plate 28	H01	8801160	TGGTAGGCCAAACCCGACAA	GTGACCATCATTGACAGTTT	8801159
GRACE	630	Plate 01	A08	CR_01110W	orf19.3243	SRP54	Putative signal recognition particle (SRP) subunit; induced in ssr1 null; Spider biofilm repressed	A	630	Plate 09	B07	8801252	GATAGACTGATCCGCAGATG	ACACACGAGTAACATTTGCC	8801251
GRACE	651	Plate 01	A09	C6_04030W	orf19.1221	ALG2	Putative mannosyltransferase involved in cell wall mannan biosynthesis; transcription is elevated in chk1, nik1, and sln1 homozygous null mutants	A	651	Plate 09	B08	8801293	GAGCCTACTGGATCTCGTGT	GCACCGTGATCCAGTATATG	8801294
GRACE	227	Plate 01	A10	C1_06930W	orf19.6217	PGA63	Component COPII vesicle coat; required for vesicle formation in ER to Golgi transport; predicted GPI-anchor; Spider biofilm repressed	A	227	Plate 29	A06	8800450	GCTCACACGCAAGATCGGA	ACTGATGTAGCAGGCCCGAC	8800449
GRACE	765	Plate 01	A11	C7_00780W	orf19.7041		Putative pre-tRNA processing protein; heterozygous null mutant exhibits hypersensitivity to parnafungin and cordycepin in the C. albicans fitness test	A	765	Plate 08	F11	8801522	GATAGTATGAAACTCGGGCA	CTCTAGTATGCAGGATGTTG	8801521
GRACE	772	Plate 01	A12	C3_06820C	orf19.6820		Has domain(s) with predicted DNA binding activity, role in DNA-dependent transcription, initiation and transcription factor TFIID complex localization	A	772	Plate 04	C04	8801536	CAGCGCGTACTAGACTGGAT	ACCTACTGAGGAGACGCATG	8801535
GRACE	773	Plate 01	B01	C6_02610C	orf19.5531	CDC37	Chaperone for Crk1p; interacts with Crk1p kinase domain and with Sti1p; putative phosphorylation site at Ser14; functional homolog of S. cerevisiae Cdc37p; likely to be essential for growth; regulated by Gcn2p and Gcn4p	A	773	Plate 25	D03	8801538	CGCACCTAGATAAGATTTCC	CACTACTGCGGATGCGATGT	8801537
GRACE	780	Plate 01	B02	C2_01220W	orf19.2002		Ortholog(s) have structural constituent of nuclear pore activity and role in nuclear pore organization, poly(A)+ mRNA export from nucleus, protein import into nucleus, ribosomal large subunit export from nucleus	B	780	Plate 28	E02	8801551	CAACGATACCGAGCCATTAG	CCGGATTGATAATAGGCTAG	8801552
GRACE	787	Plate 01	B03	C4_02830C	orf19.2712	HCA4	Putative role in regulation of cell wall biogenesis; Hap43p-induced gene; possibly an essential gene, disruptants not obtained by UAU1 method; flow model and rat catheter biofilm induced	A	787	Plate 27	E09	8801565	CAATGGCTTCTAATGGTAGG	CCTCAGGCTGTTAAGTATGG	8801566
GRACE	790	Plate 01	B04	CR_08940W	orf19.7291		Ortholog(s) have tRNA (adenine-N1-)-methyltransferase activity, role in tRNA methylation and cytosol, nucleus, tRNA (m1A) methyltransferase complex localization	A	790	Plate 04	C08	8801571	CACCGACGCTAATAGTTAAG	CCTCTGTTCGAGTGGAGATT	8801572
GRACE	850	Plate 01	B05	C1_00800C	orf19.6026	ERG2	C-8 sterol isomerase; enzyme of ergosterol biosynthesis; converts fecosterol to episterol; mutant is hypersensitive to multiple drugs; ketoconazole-induced; Spider biofilm repressed	A	850	Plate 22	G10	8801689	CCAGGTTTGTAATGCTAGTG	CTTACTTGTAGCATAGAGGG	8801690
GRACE	851	Plate 01	B06	C1_04770C	orf19.767	ERG3	C-5 sterol desaturase; introduces C-5(6) double bond into episterol; some clinical isolates show increased azole resistance and defects in hyphal growth and virulence; Efg1p-repressed; fluconazole-induced	B	851	Plate 28	H06	8801691	CCATACTTTACAGCGAGTTG	CTTCACTGACTAGCTCGGGT	8801692
GRACE		Plate 01	B07	C1_03780C	orf19.1031	HMG1	HMG-CoA reductase; enzyme of sterol pathway; inhibited by lovastatin; gene not transcriptionally regulated in response to lovastatin and fluconazole		856
GRACE	857	Plate 01	B08	C1_07050C	orf19.6199		Ortholog(s) have ATP-dependent 5'-3' DNA helicase activity and DNA helicase A complex, alpha DNA polymerase:primase complex, cytosol localization	A	857	Plate 07	E01	8801703	CCATCTTTGGTAATGTGAGG	GACCTCACATTGACCATAAG	8801704
GRACE	767	Plate 01	B09	C3_04470W	orf19.5901	PKC1	Protein kinase C; functional homolog of S. cerevisiae Pkc1p; mutant has abnormal yeast-form cell morphology and increased cell lysis; activated by phosphatidylserine; target of antifungal, cercosporamide; R400P mutant is activated	A	767	Plate 04	B11	8801525	AGAGCTTAACCACGAGCAGC	TATCAGGATCGAGACTATGG	8801526
GRACE	278	Plate 01	B10	C3_07710W	orf19.6716	ABD1	SAM-dependent RNA methyltransferase; methylates mRNA 5' cap; binds phosphorylated RNA Pol II C-term domain peptide; does not bind mRNA TPase and mRNA GTase (Cet1,Cgt1); functional homolog of S. cerevisiae Abd1; rat catheter biofilm induced	A	278	Plate 20	B05	8800551	CAGGGAATCGAATCTACTAC	GATGTACGACCACTGCTGTC	8800552
GRACE	528	Plate 01	B11	C1_03080C	orf19.3001	TEM1	Protein similar to S. cerevisiae Tem1p, which is a GTPase involved in termination of the M phase of the cell cycle; induced under Cdc5p depletion	A	528	Plate 04	H12	8801048	GCCAGATGCAGTAATACGAG	CAGACTATCATACAGTGGTC	8801047
GRACE	620	Plate 01	B12	CR_07210W	orf19.6151	ARC15	Putative ARP2/3 complex subunit; mutation confers hypersensitivity to cytochalasin D	B	620	Plate 28	H02	8801232	CCTAACAAGAGATATGCGTC	ACAGACGTGAAACTCCTGCA	8801231
GRACE	659	Plate 01	C01	C3_02830W	orf19.274	TFC4	Putative RNA polymerase III transcription initiation factor complex (TFIIIC) subunit; induced by Mnl1 under weak acid stress; possibly essential gene, disruptants not obtained by UAU1 method	A	659	Plate 27	E04	8801310	GCTTCCGATCAAGGTTTAAC	AAGCTGATCTAAGCCGCGAG	8801309
GRACE	353	Plate 01	C02	C2_10770W	orf19.5360	RPC11	Putative RNA polymerase III subunit C11; repressed in core caspofungin response; Spider biofilm induced	A	353	Plate 09	C03	8800697	CGCGGTATTAGGACATATAG	GCACACATAGAATCTGTCAC	8800698
GRACE	556	Plate 01	C03	C1_04830W	orf19.759		Ortholog(s) have role in ER to Golgi vesicle-mediated transport, retrograde vesicle-mediated transport, Golgi to ER and COPI vesicle coat, cytosol, endosome localization	A	556	Plate 20	B10	8801103	GAAGGCATCGTAACTCCGAG	TTGCAGGGTACGATAGTCAT	8801104
GRACE	164	Plate 01	C04	C4_05230C	orf19.6862		Hap43-induced gene; mutation confers hypersensitivity to 5-fluorocytosine (5-FC), 5-fluorouracil (5-FU), and tubercidin (7-deazaadenosine)	A	164	Plate 06	H08	8800324	GCGCTCTCAAGCAATATAGA	CAGCATCGAACATACGTGTA	8800323
GRACE	331	Plate 01	C05	CR_07080W	orf19.1815		Ortholog of S. cerevisae/S. pombe Tif6; constituent of 66S pre-ribosomal particles; Spider biofilm induced	A	331	Plate 05	H03	8800654	CATATAGTGTAATGGAGCCG	CAATCCAGGTATATCGCTG	8800653
GRACE	337	Plate 01	C06	C1_13760W	orf19.5013	AGM1	Phosphoacetylglucosamine mutase (N-acetylglucosamine-phosphate mutase); enzyme of UDP-N-acetylglucosamine (UDP-GlcNAc) biosynthesis	A	337	Plate 58	H11	8800666	CACGCACGTCGATCTATGTG	ACCTAGATAGCTGTAGCCAT	8800665
GRACE	395	Plate 01	C07	C1_02480W	orf19.2937	PMM1	Phosphomannomutase; enzyme of O- and N-linked mannosylation; interconverts mannose-6-phosphate and mannose-l-phosphate; functional homolog of S. cerevisiae Sec53; antigenic in murine infection; Hap43-induced; Spider biofilm repressed	A	395	Plate 09	B01	8800782	TCACATATAGCAGGTGCGAG	TACAGCTCAGCACTTGACGG	8800781
GRACE	397	Plate 01	C08	C1_14240W	orf19.7234		Putative RSC chromatin remodeling complex component; possibly an essential gene, disruptants not obtained by UAU1 method	B	397	Plate 29	D12	8800786	TCATGCTGCTAACGGTCGAG	CAGAGATTGTAAGCAGCTAG	8800785
GRACE	406	Plate 01	C09	C3_04560W	orf19.5912	MAK21	Putative 66S pre-ribosomal particle subunit; mutation confers hypersensitivity to tubercidin (7-deazaadenosine)	A	406	Plate 18	D11	8800804	CGGAGGCTCAGATGTACTAT	CCTATACTGAAACTGACGCA	8800803
GRACE	409	Plate 01	C10	C1_07410C	orf19.4427	SKP1	Putative subunit D of kinetochore protein complex CBF3; regulated by Gcn4p; repressed in response to amino acid starvation (3-aminotriazole treatment)	B	409	Plate 29	E01	8800810	GCGGCAAGTAAACGCACTCA	ACGCGCACTGTCTATACATG	8800809
GRACE	412	Plate 01	C11	C7_00050C	orf19.7119	RAD3	Ortholog of S. cerevisiae Rad3; 5' to 3' DNA helicase, nucleotide excision repair and transcription, subunit of RNA polII initiation factor TFIIH and Nucleotide Excision Repair Factor 3 (NEF3)	B	412	Plate 29	E03	8800815	TAGGATTCTCGACCAGCACG	TCGAGAGCAGGTTACATACG	8800816
GRACE	454	Plate 01	C12	C2_09670C	orf19.1387		Ortholog(s) have 4 iron, 4 sulfur cluster binding activity, role in iron-sulfur cluster assembly, tRNA wobble uridine modification and cytoplasm localization	A	454	Plate 03	F04	8800899	ACCGACTCGTAAGCGATGAG	CTCGTGACGTTTGAGCAGTT	8800900
GRACE	606	Plate 01	D01	C5_00920W	orf19.1975		Ortholog(s) have role in mRNA splicing, via spliceosome, mitotic cell cycle G2/M transition checkpoint, regulation of mitotic metaphase/anaphase transition and U4/U6 x U5 tri-snRNP complex, U5 snRNP localization	A	606	Plate 07	G02	8801204	GGGCCGCACTTACAAAACAGA	GCTAATCGAACACAGCTCTA	8801203
GRACE	611	Plate 01	D02	C4_05210W	orf19.6860		Ortholog(s) have CDP-diacylglycerol-inositol 3-phosphatidyltransferase activity, role in phosphatidylinositol biosynthetic process and Golgi apparatus, integral to membrane, mitochondrial outer membrane localization	A	611	Plate 03	E07	8801214	CTCGCCGATAACTCAAGATA	ACCTCGTGTAGCGTTGTG	8801213
GRACE	613	Plate 01	D03	CR_02770C	orf19.2835		Ortholog(s) have SUMO activating enzyme activity, role in protein sumoylation, regulation of mitotic cell cycle, response to DNA damage stimulus and SUMO activating enzyme complex, cytosol localization	A	613	Plate 07	B01	8801218	GCGCGGTCAGAACTAATATA	ACGATTTGAGTTACAGCGATG	8801217
GRACE	419	Plate 01	D04	C2_08780W	orf19.3593	RPT6	Putative ATPase of the 19S regulatory particle of the 26S proteasome; transcript regulated by Mig1; regulated by Gcn2 and Gcn4	B	419	Plate 29	A12	8800829	CAGTCGGTAGAACTATGTAC	GCACTCATAGCACTTACTAG	8800830
GRACE	427	Plate 01	D05	C2_06640C	orf19.1295	VAS1	Putative tRNA-Val synthetase; genes encoding ribosomal subunits, translation factors, and tRNA synthetases are downregulated upon phagocytosis by murine macrophage	A	427	Plate 09	H02	8800845	ATACCAGGGCTAACAGGCTC	CAACAAGGCGTAATGACTAG	8800846
GRACE	645	Plate 01	D06	C4_05820W	orf19.1267.1		Ortholog(s) have enzyme activator activity, role in iron-sulfur cluster assembly and extrinsic to mitochondrial inner membrane, mitochondrial matrix localization	A	645	Plate 28	H04	8801282	GGAGCGAGCGTTATATTTAT	GCACCGGATTTAATAGATCT	8801281
GRACE	625	Plate 01	D07	C4_01450W	orf19.4640	PWP1	Putative rRNA processing protein; Hap43-induced; repressed in core stress response	A	625	Plate 07	D07	8801241	ACAGCTACTGAAGTTGATGC	GGGCACTAACGATAACGACC	8801242
GRACE	623	Plate 01	D08	C5_00070W	orf19.5691	CDC11	Septin; required for wild-type cell and hyphal morphology, agar-invasive growth, full virulence and kidney tissue invasion in mouse, but not for kidney colonization, immunogenicity; phosphorylation is hyphal- and cell-cycle-regulated	A	623	Plate 07	C12	8801238	TAGCACGTCGTACATAGCCG	CGAGTAATCTAAGCGATCAG	8801237
GRACE	711	Plate 01	D09	C3_06100C	orf19.7392		Predicted ATP-dependent RNA helicase; RNA strand annealing activity; Spider biofilm induced	A	711	Plate 05	C08	8801414	GCATACATCAGCACTAAGGC	AGTGGCAGTGCATCTAGCCT	8801413
GRACE	696	Plate 01	D10	C1_10320W	orf19.4903		Ortholog(s) have endoplasmic reticulum localization	A	696	Plate 04	D10	8801384	TAGAGAGAGTCCACACACGC	AATACCGCGCAAGCGTCGTA	8801383
GRACE	648	Plate 01	D11	CR_01680C	orf19.2559	CDC4	F-box subunit of SCF(CDC4) ubiquitin ligase; functional homolog of S. cerevisiae Cdc4; mutation/depletion causes hyperfilamentation; Sol1 is a substrate of SCF-Cdc4; Spider biofilm induced	B	648	Plate 28	G03	8801287	GCGCGATGTTTCTAATAGCT	TTAGCCTGCACACTAGCGG	8801288
GRACE	600	Plate 01	D12	C1_12550C	orf19.3761	CDC54	Putative pre-replication complex helicase subunit; transcript regulated by Nrg1 and Mig1; periodic mRNA expression, peak at cell-cycle M/G1 phase; Hap43-induced	A	600	Plate 29	C08	8801192	CACATGGAATAACTTGGACC	ATAGGTGCTCCATCGTCCTG	8801191
GRACE	573	Plate 01	E01	C7_00550C	orf19.7064	GLN4	Putative tRNA-Gln synthetase; genes encoding ribosomal subunits, translation factors, tRNA synthetases are downregulated upon phagocytosis by murine macrophage; protein present in exponential and stationary growth phase yeast cultures	A	573	Plate 12	G02	8801137	CAGGTACGACTAGCCCGAAT	TATCGTATGACAGTGGATCG	8801138
GRACE	582	Plate 01	E02	C1_09510W	orf19.4815	YTM1	Protein similar to S. cerevisiae Ytm1p, which is involved in biogenesis of the large ribosomal subunit; transposon mutation affects filamentous growth; protein level decreases in stationary phase cultures; Hap43p-induced gene	A	582	Plate 03	D08	8801155	CGAGCCCGTTGCTATAATTT	GCATGACGTGTAAGCTATCG	8801156
GRACE	514	Plate 01	E03	C4_01440W	orf19.4641	NMT1	Myristoyl-CoA:protein N-myristoyltransferase; attaches the fatty acid myristate to a small number of proteins at an N-terminal Gly; essential; antifungal drug target; functional homolog of S. cerevisiae Nmt1p	B	514	Plate 28	G02	8801019	CAATCTACGTCAAGCGTTAC	TAGATACCGATACAGTGCTC	8801020
GRACE	254	Plate 01	E04	C5_02020C	orf19.3169		Ortholog(s) have role in establishment of mitotic sister chromatid cohesion and cytosol, nucleus localization	A	254	Plate 09	H03	8800504	CGGTACGAAGAAGCGATTTA	ATACACCATACACTGTGAGC	8800503
GRACE	361	Plate 01	E05	C4_06810C	orf19.3128		Ortholog(s) have syntaxin binding activity and role in ER to Golgi vesicle-mediated transport, positive regulation of SNARE complex assembly, retrograde vesicle-mediated transport, Golgi to ER, vesicle fusion with Golgi apparatus	A	361	Plate 09	G06	8800714	AGTACCAATGACACGTTCGA	ACGATCACCGTACATCTTAG	8800713
GRACE	291	Plate 01	E06	C5_01930W	orf19.3178		Ortholog(s) have RNA binding activity, role in mRNA splicing, via spliceosome and U2-type prespliceosome localization	A	291	Plate 05	G07	8800576	ATGTATAGCGACGGCCTCTC	ATATCTCACATGCCCGGAAG	8800575
GRACE	429	Plate 01	E07	C7_04300W	orf19.7136	SPT6	Putative transcription elongation factor; transposon mutation affects filamentous growth; transcript induced in an RHE model of oral candidiasis and in clinical isolates from oral candidiasis	A	429	Plate 03	F01	8800850	GTCACAGACTAGCCACGAAG	CAGTCTGAGTAATCCGTTAG	8800849
GRACE	333	Plate 01	E08	C1_11550W	orf19.1164	GAR1	Putative H/ACA snoRNP pseudouridylase complex protein; mutation confers hypersensitivity to tubercidin (7-deazaadenosine); macrophage/pseudohyphal-induced; Spider biofilm repressed	B	333	Plate 29	H02	8800657	CGATACGTGCATATTGTGG	GCATAGCGTATAAGCGATTC	8800658
GRACE	655	Plate 01	E09	C6_01150W	orf19.122	CDC20	Activator of anaphase-promoting complex/cyclosome; induced under Cdc5 depletion; member of conserved Mcm1 regulon; mRNA expression peaks at cell-cycle G2/M phase; mRNA binds She3 and is localized to buds of yeast cells and to hyphal tips	A	655	Plate 25	C05	8801302	GACTATCAACGAGTGGCAAC	ACAGCTCCGCAATGTGAGTA	8801301
GRACE	442	Plate 01	E10	C4_03740W	orf19.1304		Ortholog(s) have role in U4 snRNA 3'-end processing, exonucleolytic trimming to generate mature 3'-end of 5.8S rRNA from tricistronic rRNA transcript (SSU-rRNA, 5.8S rRNA and LSU-rRNA), more	A	442	Plate 08	B02	8800875	TGCGCGATAACGTCGGTC	CCTCTTACGAGATAGCGGTG	8800876
GRACE	485	Plate 01	E11	C1_09860C	orf19.4851	TFA1	Protein with polyglutamate motifs and abundant Ser/Thr residues; described as a subunit of TFIIE, which is a basal transcription initiation factor of RNA Polymerase II; possibly an essential gene, disruptants not obtained by UAU1 method	A	485	Plate 04	G08	8800961	CGCCGTGTGAAACATACTAA	TACTTCGCTAGACGGGTGCT	8800962
GRACE		Plate 01	E12	C6_01040C	orf19.107	SNT11	DEAH-box ATP-dependent RNA helicase, required for 18S rRNA synthesis; rat catheter biofilm induced	A	487				CGGCGCGATAAAGTCTAACA	TTTGATCCGCTCTCACGGGT
GRACE	48	Plate 01	F01	C7_00210C	orf19.7101		Ortholog(s) have telomeric DNA binding activity, role in protein localization to chromosome, telomere maintenance via telomerase and ASTRA complex, nuclear telomere cap complex localization	A	48	Plate 02	F06	8800093	AACACGTCGGAAGCTAGTGC	CCGTGCTACTAATGTAAGTC	8800094
GRACE	193	Plate 01	F02	CR_02890C	orf19.2847		Ortholog(s) have DNA-directed RNA polymerase activity, role in tRNA transcription from RNA polymerase III promoter and DNA-directed RNA polymerase III complex, spindle pole body localization	A	193	Plate 26	F11	8800382	TCAGAGGCGTAAGCACTCAG	CGTCTACATACATAACGAGC	8800381
GRACE	60	Plate 01	F03	CR_04520W	orf19.542.2	MIM1	Predicted mitochondrial protein involved in outer membrane protein import	A	60	Plate 03	D10	8800115	AGACCGCATCCATTGGTACG	CACATCGTTTAACACTGGAG	8800116
GRACE	100	Plate 01	F04	C4_03390W	orf19.3366	CSH3	Functional homolog of S. cerevisiae Shr3p, which is a chaperone specific for amino acid permeases; localized to ER; required for wild-type amino-acid responsive hyphal growth and for mouse systemic virulence; regulated by Gcn2p and Gcn4p	A	100	Plate 02	A07	8800196	TGCTCTACCAAAGCCGTAAA	AGTTACCCACGAGCTGTCAG	8800195
GRACE	112	Plate 01	F05	CR_03460W	orf19.4388		Protein with a histone fold domain; similar to TAFII47 proteins from S. cerevisiae, Danio rerio, Drosophila melanogaster, human, and mouse	B	112	Plate 28	D12	8800220	TATTCACGTAGGCGGACTAGG	CGGCTCTATAATAAGTTCC	8800219
GRACE	330	Plate 01	F06	C1_00810W	orf19.6025		Ortholog(s) have N-acetylglucosaminyldiphosphodolichol N-acetylglucosaminyltransferase activity and role in dolichol-linked oligosaccharide biosynthetic process	A	330	Plate 05	H02	8800651	CCTCAGAGACTAGACGACAG	TGCACTAGGATCAGTCGCTG	8800652
GRACE	583	Plate 01	F07	C1_00900W	orf19.6014	RRS1	Putative ribosome biogenesis and nuclear export protein; Hap43p-induced gene; mutation confers hypersensitivity to 5-fluorocytosine (5-FC), 5-fluorouracil (5-FU), and tubercidin (7-deazaadenosine)	A	583	Plate 12	G04	8801157	GACGGCGTTCGACTCTTGTT	TGACTAGCGACATGCTGCTC	8801158
GRACE	589	Plate 01	F08	CR_03600C	orf19.4382		Ortholog(s) have role in retrograde vesicle-mediated transport, Golgi to ER and COPI vesicle coat, cytosol, nucleus localization	A	589	Plate 25	C01	8801170	TACAGAAAGTAAGCGTCCCG	GTACCTGCGATGTGAGCATT	8801169
GRACE	817	Plate 01	F09	C3_01000W	orf19.2504	BMS1	Putative GTPase; Hap43-induced gene; mutation confers resistance to 5-fluorocytosine (5-FC); flucytosine induced; repressed by prostaglandins; Spider biofilm induced	A	817	Plate 27	A11	8801625	CATACCTATTGGAGGGAATG	CGCTTCGAGTATGGGATATT	8801626
GRACE	814	Plate 01	F10	C2_04310W	orf19.1591	ERG10	Acetyl-CoA acetyltransferase; role in ergosterol biosynthesis; soluble in hyphae; changes in protein abundance associated with azole resistance; fluconazole or ketoconazole induced; macrophage-downregulated protein; GlcNAc-induced protein	A	814	Plate 11	E03	8801619	CAGTCTGAACGCAGTGTAAG	CGCTAGTTTCTAAGATGTCG	8801620
GRACE	824	Plate 01	F11	CR_07000C	orf19.2365	POL2	DNA polymerase epsilon; transcript induced by interaction with macrophage; transcript is regulated by Tup1; periodic mRNA expression, peak at cell-cycle G1/S phase	A	824	Plate 29	F12	8801639	CATATTAGTTAAGTGGCGCG	CGGCGTTTAGACGAACAAAG	8801640
GRACE	829	Plate 01	F12	C3_06030W	orf19.7384	NOG1	Putative GTPase; mutation confers hypersensitivity to 5-fluorocytosine (5-FC), 5-fluorouracil (5-FU), and tubercidin (7-deazaadenosine); repressed by prostaglandins; Hap43-induced	A	829	Plate 25	D08	8801649	CATCGGTCGAGAGGCTACTT	CTACGGGCTCGATGCTATT	8801650
GRACE	838	Plate 01	G01	C4_06800W	orf19.3129		Putative chromatin remodelling complex protein; heterozygous null mutant displays sensitivity to virgineone; Spider biofilm repressed	A	838	Plate 09	C09	8801665	CATTCGTAGTAACGCTGTAG	CTATGTAGGAGCACGCTTTG	8801666
GRACE	834	Plate 01	G02	C6_00670W	orf19.4192	CDC14	Protein involved in exit from mitosis and morphogenesis; ortholog of S. cerevisiae Cdc14p, which is a dual-specificity phosphatase and cell-cycle regulator; suppresses S. cerevisiae cdc15-lyt1, dbf2-2, and (partially) tem1 mutant phenotypes	A	834	Plate 28	C10	8801659	CATGAGTTTGAAGTACCTGG	CTATATTTATGGACAGCGGG	8801660
GRACE	830	Plate 01	G03	CR_04660C	orf19.1738	UGP1	UTP-glucose-1-phosphaturidyl transferase; localizes to yeast, not hyphal cell surface; Hog1-repressed; stationary phase enriched; induced in oralpharyngeal candidasis; rat catheter biofilm repressed; Bcr1-repressed in RPMI a/a biofilms	A	830	Plate 09	C06	8801651	CATCGTCTCCAATAGCTGTA	CTACTACGCTTCAGCTTGGT	8801652
GRACE	837	Plate 01	G04	C2_07660W	orf19.2216	PDS5	Putative protein with a predicted role in establishment and maintenance of sister chromatid condensation and cohesion; cell-cycle regulated periodic mRNA expression	A	837	Plate 09	C08	8801663	CATGTGTAGTAATCGTAGGG	CTATCCTAGAGATTTGAGGG	8801664
GRACE	122	Plate 01	G05	C3_06200C	orf19.7413	MMS21	Putative MMS21-SMC5-SMC6 complex component	A	122	Plate 14	H02	8800240	ATATTCGTACCACGGAGCCG	AATACTAGCGAACGGGACCC	8800239
GRACE	362	Plate 01	G06	C5_05130C	orf19.4005		Putative dephospho-CoA kinase; protein likely to be essential for growth, based on an insertional mutagenesis strategy	A	362	Plate 11	A05	8800715	ACATGGTCTAAACGCTTCGA	GCACGTCCCAGATTCGTTAG	8800716
GRACE	852	Plate 01	G07	C3_00760W	orf19.5379	ERG4	Protein similar to sterol C-24 reductase; shows Mob2p-dependent hyphal regulation; fluconazole-induced; caspofungin repressed; rat catheter biofilm repressed	B	852	Plate 40	D01	8801693	CCATATACGTTAATGCCTCG	CTTCGAGCACGGTACAGTAG	8801694
GRACE	94	Plate 01	G08	C2_09270C	orf19.4089	SGT1	Putative co-chaperone protein with a predicted role in kinetochore assembly; mutation confers hypersensitivity to radicicol; sumoylation target	A	94	Plate 26	F08	8800183	ATCTTGCGAGGACCGTCGAT	GCGCGTATAGTGCCTTAATT	8800184
GRACE	447	Plate 01	G09	C1_14390W	orf19.7255	RPC10	Putative RNA polymerase subunit ABC10-alpha of RNA polymerase complexes I, II, and III; flucytosine induced; Spider biofilm induced	A	447	Plate 03	F07	8800885	AATGCGACGTAACTTTGCAG	CACTTGATTCGACGGTGTGT	8800886
GRACE	768	Plate 01	G10	C1_12770W	orf19.6345	RPG1A	Putative translation initiation factor; mutation confers hypersensitivity to roridin A and verrucarin A; repressed upon phagocytosis by murine macrophage; Spider biofilm repressed	A	768	Plate 04	B12	8801528	TATATGCGAGCACAGGATGC	GCTTACAGGATACTATGG	8801527
GRACE	769	Plate 01	G11	C4_01770W	orf19.4616	POL30	Similar to proliferating cell nuclear antigen (PCNA); RNA abundance regulated by tyrosol, cell density; induced by flucytosine, interaction with macrophages; stationary phase enriched protein; rat catheter and Spider biofilm repressed	A	769	Plate 04	C01	8801530	CCTCTGTACTAATGATGCAG	ATGTAGCGACTCACCACTGG	8801529
GRACE	770	Plate 01	G12	C3_01720C	orf19.1672		Ortholog(s) have ubiquitin binding activity, role in ER to Golgi vesicle-mediated transport, retrograde vesicle-mediated transport, Golgi to ER and COPI vesicle coat localization	A	770	Plate 04	C02	8801532	ATACGATGCTCACGTTGGCG	AATCACTAGGTACGGCCTGG	8801531
GRACE	782	Plate 01	H01	C1_13550C	orf19.4987	NUP49	Nuclear pore protein	A	782	Plate 27	G07	8801555	CAACTCGACGGATAGACGTG	CCGGGTAATGAATGATAACC	8801556
GRACE	786	Plate 01	H02	C1_00110W	orf19.6099	CCT8	Chaperonin-containing T-complex subunit; role in hyphal morphogenesis, particularly starvation-induced; essential; expression in S. cerevisiae inhibits Ras2-mediated pathways; CCT8 and TRP1 overlap; Spider biofilm repressed	A	786	Plate 04	C07	8801563	CAATCGCTCGGAGGCGTATT	CCTATCTTAGTAGAGAGGTG	8801564
GRACE	791	Plate 01	H03	CR_08540C	orf19.6422	SSY5	Ortholog(s) have serine-type endopeptidase activity, role in protein processing, response to amino acid stimulus and extrinsic to plasma membrane localization	B	791	Plate 29	D06	8801573	CACCGACTCAGACTTATAGG	CCTGGATTTGAAGCGTATAG	8801574
GRACE	854	Plate 01	H04	C3_02150C	orf19.1631	ERG6	Delta(24)-sterol C-methyltransferase, converts zymosterol to fecosterol, ergosterol biosynthesis; mutation confers nystatin resistance; Hap43, GlcNAc-, fluconazole-induced; upregulated in azole-resistant strain; Spider biofilm repressed	A	854	Plate 22	G12	8801697	GCATCTGTGACAATGTGTGA	GTGTGCATGAAACCCAACCA	8801698
GRACE	864	Plate 01	H05	C5_03140C	orf19.4346		Ortholog(s) have protein anchor activity, role in COPII vesicle coating and ER to Golgi transport vesicle membrane localization	A	864	Plate 27	E10	8801717	CCCTACGACTTATATCAGTG	GAGCTAGACAGAGATTACGC	8801718
GRACE	792	Plate 01	H06	C2_00070C	orf19.1915	MPP10	Putative SSU processome and 90S preribosome component; repressed in core stress response; repressed by prostaglandins	A	792	Plate 04	C09	8801575	CACCTGCGTAGATTCTGGGT	CCTGTTAGTTAATGGGCATG	8801576
GRACE	872	Plate 01	H07	C3_07780C	orf19.6171		Ortholog(s) have adenyl-nucleotide exchange factor activity, nucleocytoplasmic transporter activity	A	872	Plate 58	D04	8801733	CCGATGGGATTACATATAGG	GCACGACAGTTCATAACAGC	8801734
GRACE	873	Plate 01	H08	C2_00160C	orf19.2116	NAT2	Putative N-terminal acetyltransferase; Hap43p-repressed gene; mutation confers hypersensitivity to toxic ergosterol analog	A	873	Plate 12	F11	8801735	CCGATTGAGAATCTAGTAC	GCACGCACGTAACTTGATTC	8801736
GRACE	876	Plate 01	H09	C1_07360W	orf19.4435		Ortholog(s) have structural constituent of cytoskeleton activity, role in microtubule nucleation and spindle pole body localization	B	876	Plate 59	G12	8801741	CCGCGCTTCTTATCAAATTG	GCATAAGACACACTGCTGTA	8801742
GRACE	877	Plate 01	H10	CR_03790C	orf19.4377	KRE1	Cell wall glycoprotein; beta glucan synthesis; increases glucan content in S. cerevisiae kre1, complements killer toxin sensitivity; caspofungin induced; Spider/rat catheter/flow model biofilm induced; Bcr1-repressed in RPMI a/a biofilms	B	877	Plate 40	D02	8804063	ATTATTCGCGCCACGAGTCC	CCATTGGACTAATACGTCAG	8804073
GRACE	879	Plate 01	H11	C3_05830W	orf19.7363	KRE6	Essential beta-1,6-glucan synthase subunit; change in mRNA length, not abundance, at yeast-hypha transition; alkaline induced by Rim101, on cell wall regeneration; Spider biofilm induced; Bcr1-repressed in RPMI a/a biofilms	A	879	Plate 16	A07	8804065	CCTGAAGATAAATCCCGTCA	GAGGTAAGCAGATGTCATTC	8804075
GRACE	880	Plate 01	H12	C3_04180W	orf19.5861	KRE9	Protein of beta-1,6-glucan biosynthesis; required for serum-induced hyphal growth; required for efficient utilization of galactose and for growth on glucose; similar to S. cerevisiae Kre9p and Knh1p; O-glycosylated by Pmt1p	A	880	Plate 28	C01	8804066	CCGAGTAGGAAACCTTAGCCA	AAGCCTCTCTCAGTGCTAGT	8804076
GRACE	881	Plate 02	A01	C3_02370C	orf19.1607	ALR1	Putative transporter of divalent cations; hyphal-induced expression; rat catheter biofilm induced	A	881	Plate 26	B03	8804067	ATATAGCGGCCTAAGCTGAG	AATTGAGGCTAACGCCCGTC	8804077
GRACE	809	Plate 02	A02	C1_12430W	orf19.5221		Ortholog(s) have phosphatidylinositol-4,5-bisphosphate binding activity	A	809	Plate 11	E08	8801609	CAGCTTCTCTAAGTTTGCCG	CGCCCTCTTGTCCATAATGT	8801610
GRACE	800	Plate 02	A03	C1_08160W	orf19.5093		Ortholog(s) have DNA translocase activity	A	800	Plate 25	D09	8801591	CACTCTGCGTTAATGTTGGG	CGACGGCTGATACTCTTTGT	8801592
GRACE	805	Plate 02	A04	C6_04210C	orf19.1077	ATM1	Member of MDR subfamily of ABC family; ortholog of S. cerevisiae ABC transporter, Atm1; induced in low iron; induced by nitric oxide independent of Yhb1	B	805	Plate 29	F06	8801601	CAGACGTGCGTAACTCGTAG	CGATGATCTAGTATTAGTCG	8801602
GRACE	832	Plate 02	A05	C1_01530C	orf19.3341		Putative tRNA-Arg synthetase; essential; genes encoding ribosomal subunits, translation factors, and tRNA synthetases are downregulated upon phagocytosis by murine macrophage; downregulated by growth in the mouse cecum	A	832	Plate 09	C07	8801655	CATCTCGATTAAGTCAGACG	CTAGCCGTATGACCTATGGT	8801656
GRACE	802	Plate 02	A06	C3_06830C	orf19.6818		Ortholog(s) have cytosol, mitochondrion localization	A	802	Plate 04	C11	8801595	CACTGTAATGTTAAGGAGCG	CGACTAACCGTACATGACAG	8801596
GRACE	827	Plate 02	A07	C1_05460W	orf19.418	KOG1	Putative TORC1 subunit; heterozygous null mutant displays sensitivity to rapamycin; likely to be essential for growth, based on an insertional mutagenesis strategy	A	827	Plate 25	A01	8801645	CATCCTTGGTCACGGAGTGT	CGTTGATAGCAAGCGAGAA	8801646
GRACE	844	Plate 02	A08	C1_12670C	orf19.6356		Ortholog(s) have role in mRNA splicing, via spliceosome and U4/U6 x U5 tri-snRNP complex localization	A	844	Plate 06	A05	8801677	CCACTCCTTACATTGGTATG	CTCCTCGATTTGAGATGGGT	8801678
GRACE	449	Plate 02	A09	C6_00320C	orf19.1192	DNA2	Protein similar to S. cerevisiae Dna2p, which is a DNA replication factor involved in DNA repair; induced under hydroxyurea treatment	A	449	Plate 03	F02	8800889	AATCAGCCGTAACGTGAGAG	CTCCGGTCGATGGATGAATT	8800890
GRACE	445	Plate 02	A10	C2_03430W	orf19.878	NBN1	Subunit of the NuA4 histone acetyltransferase complex; Plc1p-regulated	A	445	Plate 10	D08	8800881	AATACGAGCTAAGCGGCCAG	CACTGACTTCGAGGTCGTGT	8800882
GRACE	482	Plate 02	A11	C5_03070W	orf19.4336	RPS5	Ribosomal protein S5; macrophage/pseudohyphal-induced after 16 h; downregulated upon phagocytosis by murine macrophage; Hap43-induced; Spider biofilm repressed	A	482	Plate 06	B04	8800955	ATGCGCTGTCGAGGTACTTT	TGTAGGACGCTATCCCGACT	8800956
GRACE	821	Plate 02	A12	CR_10680W	orf19.7655	RPO21	Protein similar to S. cerevisiae Rpo21p, RNA polymerase II; transposon mutation affects filamentous growth	A	821	Plate 18	G07	8801633	CATATCACGGTTTGGAATGG	CGGCGCGTGTTATAGATATT	8801634
GRACE	771	Plate 02	B01	C1_00340W	orf19.6074	HBR1	Essential protein involved in regulation of MTL gene expression; hemoglobin-regulated inhibitor of white-opaque switching, may affect survival in host; activator of MTLalpha1 and MTLalpha2; transcript activated by hemoglobin	A	771	Plate 04	C03	8801534	TCGAGAGCGTGACACTCATG	CATACGTCACGACTAGCTGG	8801533
GRACE	775	Plate 02	B02	C3_03900C	orf19.6925	HTB1	Histone H2B; induced by adherence to polystyrene; amphotericin B, caspofungin repressed; flucytosine, fluconazole induced; Efg1 regulated; slow growth, increased white-to opaque switch in ectopic expression strains; Spider biofilm repressed	B	775	Plate 29	D04	8801541	AATTCTGGTGCAGCCGCTCT	CTATCGAGGATACGGACTG	8801542
GRACE	776	Plate 02	B03	C4_02430W	orf19.2760		Putative mRNA cleavage and polyadenylation factor; heterozygous null mutant exhibits hypersensitivity to parnafungin and cordycepin in the C. albicans fitness test	A	776	Plate 28	C07	8801543	GAGATCAGCTCAACGACGAC	TGACGACTTAGAGCTGACTG	8801544
GRACE		Plate 02	B04	C6_02980C	orf19.5577		Putative pantothenate kinase; ortholog of S. cerevisiae Cab1; transposon mutation affects filamentous growth; repressed in core stress response	A	778				ATTGAAGTACGGCTAAGCAG	CCGCTATTATTACAGACTGG
GRACE	783	Plate 02	B05	C5_04700C	orf19.3955	MES1	Cytoplasmic methionyl-tRNA synthetase; zinc-binding motif; ribosomal subunits, translation factors, tRNA synthetases are downregulated upon phagocytosis by murine macrophage; protein present in exponential and stationary phase yeast	B	783	Plate 29	D05	8801557	CAAGCGAACCTCCATTGTGG	CCGTGTTATACATTATGGCG	8801558
GRACE	785	Plate 02	B06	C1_13300C	orf19.4956	RPN1	Putative 19S regulatory particle of the 26S proteasome; regulated by Gcn2p and Gcn4p	A	785	Plate 25	D07	8801561	CAAGGTGACGTAATGCTTAG	CTACTTAGTTAGCACTGTG	8801562
GRACE	846	Plate 02	B07	C1_07660W	orf19.2778		Protein of unknown function; transcript is upregulated in clinical isolates from HIV+ patients with oral candidiasis	A	846	Plate 09	C11	8801681	CCAGCCCTGCGATTATTTGT	CTCGACGCTGGACGTTATGT	8801682
GRACE	847	Plate 02	B08	C1_01130W	orf19.3301		Putative ubiquitin ligase complex component; induced by heavy metal (cadmium) stress; Hog1-induced; transcript induced by Mnl1p under weak acid stress; flow model biofilm induced; Spider biofilm induced	A	847	Plate 28	B12	8801683	CCAGCCTTGACAGTTTCTTG	CTCTTATAGTGGGACATTGG	8801684
GRACE	848	Plate 02	B09	C7_01650W	orf19.6559		RNA polymerase III transcription initiation factor complex (TFIIIC) subunit; growth phase regulated protein; downregulaated in stationary phase yeast cultures; Hap43-repressed; flow model biofilm induced; Spider biofilm repressed	A	848	Plate 09	C12	8801685	CCAGCGAGTTAATGAGTTAG	CTGAGAGTTCGATGACCTGT	8801686
GRACE	853	Plate 02	B10	C7_02840C	orf19.5178	ERG5	Putative C-22 sterol desaturase; fungal C-22 sterol desaturases are cytochrome P450 enzymes of ergosterol biosynthesis, catalyze formation of the C-22(23) double bond in the sterol side chain; transposon mutation affects filamentous growth	A	853	Plate 22	G11	8801695	CGCCGAATTACCAATGATGA	CTTTATCTAGGACGAGGATG	8801696
GRACE	862	Plate 02	B11	C3_01990W	orf19.1649	RNA1	Putative GTPase-activating protein; protein level decreases in stationary phase cultures; Spider biofilm repressed	A	862	Plate 06	B06	8801713	CCCACGTATAGCTTACTGTG	GAGCAGCGACGACATTCATC	8801714
GRACE	866	Plate 02	B12	C5_05040W	orf19.3996		Putative mannosyltransferase; similar to S. cerevisiae Gpi10p; has HKEXRF motif	A	866	Plate 10	D12	8801721	CCCTGACGGAGATTAGTCTG	GAGTCTCGACCATTCAGCAG	8801722
GRACE	788	Plate 02	C01	C7_03120W	orf19.5143	TIM54	Predicted component of the mitochondrial TIM22 complex; involved in protein import into mitochondrial inner membrane; Spider biofilm repressed	A	788	Plate 27	A08	8801567	CACACTTCTAAAGCAGTCGA	CCTCCTATGCGATTCGTGGT	8801568
GRACE	870	Plate 02	C02	C5_05220W	orf19.4015	CAG1	Alpha subunit of heterotrimeric G protein; positive role in mating pheromone response; opaque-enriched transcript; transcript repressed by MTLa1p-MTLalpha2p complex; regulated by hemoglobin-responsive Hbr1 via MTL genes	A	870	Plate 10	G08	8801729	CCGAGTATTACATTCTCACG	GCACAGCCATAATTCGTAAC	8801730
GRACE	784	Plate 02	C03	C5_01650C	orf19.6294	MYO1	Component of actomyosin ring at neck of newly-emerged bud	A	784	Plate 25	D04	8801559	CAAGGCGAGGTTGCTACATT	CCTACCGTCAGGATATTATG	8801560
GRACE	855	Plate 02	C04	C2_09400C	orf19.1598	ERG24	C-14 sterol reductase, has a role in ergosterol biosynthesis; mutation confers increased sensitivity to dyclonine; rat catheter and Spider biofilm repressed	A	855	Plate 26	C07	8801699	CCATCCGGTAGACGATTGTG	GACAGCATGTAACAGCAGCC	8801700
GRACE	806	Plate 02	C05	C4_06600W	orf19.2873	TOP2	DNA topoisomerase II; catalyzes ATP-dependent DNA relaxation and decatenation in vitro; Y842 predicted to be catalytic; functional homolog of S. cerevisiae Top2p; sensitive to amsacrine or doxorubicin; farnesol-upregulated in biofilm	A	806	Plate 11	D10	8801603	CAGATAGCTTGACATAGTCG	CGATGCCCTTTCAGTCAATT	8801604
GRACE	807	Plate 02	C06	C1_07140C	orf19.4451	RIA1	Putative translation elongation factor; genes encoding ribosomal subunits, translation factors, and tRNA synthetases are downregulated upon phagocytosis by murine macrophage	A	807	Plate 11	D11	8801605	CAGCCGTGTAGAGTTGTATT	CGCATGGGCCGATTTGTATT	8801606
GRACE	812	Plate 02	C07	C5_03840W	orf19.1110		Thiamine pyrophosphokinase, phosphorylates thiamine to produce the coenzyme thiamine pyrophosphate (thiamine diphosphate); active as a homodimer	A	812	Plate 27	A10	8801615	CAGGTCTGACGATTTAGTGT	CGCGGCGTAGTTATATCATT	8801616
GRACE	808	Plate 02	C08	CR_07750C	orf19.3704		Ortholog(s) have role in maturation of 5.8S rRNA from tricistronic rRNA transcript (SSU-rRNA, 5.8S rRNA, LSU-rRNA), maturation of LSU-rRNA from tricistronic rRNA transcript (SSU-rRNA, 5.8S rRNA, LSU-rRNA)	A	808	Plate 29	F07	8801607	CAGCTCTCGCAATAGTCTTA	GCATTCAGTACATTTACCG	8801608
GRACE	804	Plate 02	C09	C4_04830W	orf19.3796	DCR1	Putative Dicer RNAse involved in RNA interference, similar to S. cerevisiae Rnt1p but orthologous to S. castellii Dcr1p, which is not conserved in S. cerevisiae	A	804	Plate 27	G08	8801599	CACTTAGCTTAGACTCGTGT	CGATGAGCAGCACTCGTAAG	8801600
GRACE	826	Plate 02	C10	C3_05160C	orf19.5991		Ortholog(s) have role in maturation of 5.8S rRNA from tricistronic rRNA transcript (SSU-rRNA, 5.8S rRNA, LSU-rRNA), maturation of LSU-rRNA from tricistronic rRNA transcript (SSU-rRNA, 5.8S rRNA, LSU-rRNA)	A	826	Plate 11	E10	8801643	CATCATTTGTGGTGATCGGG	TATCGACAGGATGCACAG	8801644
GRACE	779	Plate 02	C11	CR_00100C	orf19.7529	EPL1	Subunit of the NuA4 histone acetyltransferase complex	A	779	Plate 04	C05	8801549	ATTGACCTGAGACGCAGTCG	CCGCTCTCAGAATATGTAAC	8801550
GRACE	1233	Plate 02	C12	C5_01940W	orf19.3177		Ortholog(s) have 2,5-diamino-6-ribitylamino-4(3H)-pyrimidinone 5'-phosphate deaminase activity, pseudouridine synthase activity, role in riboflavin biosynthetic process, tRNA pseudouridine synthesis and cytosol localization	A	1233	Plate 01	C06	8801882	GAGAGTAAGGAATGCCACCC	CCAGCCTAAGAATGTTCAAC	8801881
GRACE	1224	Plate 02	D01	C1_10880W	orf19.2330		Putative U3 snoRNA-associated protein; Hap43-induced; transposon mutation affects filamentous growth; repressed by prostaglandins	A	1224	Plate 28	D04	8801863	CAAGGACCCGCAAGTGTCTA	CCCATTAGTCGCAAGAGTTA	8801864
GRACE	1232	Plate 02	D02	C6_03210C	orf19.5608		RNA polymerase III subunit; Spider biofilm induced	A	1232	Plate 27	H11	8801880	GGACTATACTCAATTCGACC	CACCTTTCGAGAGGACGATG	8801879
GRACE	1225	Plate 02	D03	C4_00240C	orf19.5650	PRO3	Delta 1-pyrroline-5-carboxylate reductase; protein induced during the mating process; alkaline induced; stationary phase enriched protein; Spider biofilm repressed	A	1225	Plate 26	H07	8801866	GGCTACTCGTATATTACCT	CGCGTTATGCAATACGGTTA	8801865
GRACE	753	Plate 02	D04	C5_00830C	orf19.586	ERV46	Putative ER-derived vesicle protein; COPII-coated vesicle complex subunit; transcript induced by filamentous growth; Spider biofilm repressed	A	753	Plate 05	F12	8801498	TATATGGCAGCAGATCGCCG	TTAGAGCGACCATAGCGTGC	8801497
GRACE	631	Plate 02	D05	C2_02810C	orf19.5825	NCB2	Beta subunit of NC2, heterodimeric regulator of transcription; activates CDR1 transcription; possibly an essential gene, disruptants not obtained by UAU1 method; conditional mutants show decreased susceptibility to azoles	A	631	Plate 07	D02	8801254	TAGCTCAGGCTCAGACGCAT	ATGACCGACAGACGTTTGCC	8801253
GRACE	284	Plate 02	D06	C7_00390W	orf19.7081	SPL1	Protein similar to S. cerevisiae Spl1p, which is involved in tRNA splicing; member of pyridoxal-phosphate-dependent aminotransferase protein family; predicted to be essential	A	284	Plate 05	G06	8800561	ATGCAGTCGTCACGTCTCGT	GCCTAGTCACCAATATACGA	8800562
GRACE	127	Plate 02	D07	C5_02480W	orf19.4258		Puttaive pre-mRNA polyadenylation factor; heterozygous null mutant exhibits hypersensitivity to parnafungin and cordycepin in the C. albicans fitness test	B	127	Plate 29	D09	8800250	ACGTAGACAGACTATCCCAG	AATACCGGCTAACCGTAGAG	8800249
GRACE	595	Plate 02	D08	C7_01790C	orf19.6541	RPL5	Ribosomal protein; repressed upon phagocytosis by murine macrophages; Hap43-induced; Spider biofilm repressed	A	595	Plate 25	B11	8801181	AAAGCTATTCACGTTGGT	TACACGGGTGCTAATGTCCG	8801182
GRACE	326	Plate 02	D09	C3_00100W	orf19.5465		Ortholog(s) have first spliceosomal transesterification activity, role in generation of catalytic spliceosome for first transesterification step and U2-type catalytic step 1 spliceosome, spindle pole body localization	A	326	Plate 05	G10	8800643	AGACTCACGTAACGCATATC	TCACGTCTGAGATTGCCGGT	8800644
GRACE	797	Plate 02	D10	C4_07180W	orf19.3087	UBI3	Fusion of ubiquitin with the S34 protein of the small ribosomal subunit; mRNA decreases upon heat shock, appears to be degraded; functional homolog of S. cerevisiae RPS31; Hap43-induced; Spider biofilm repressed	B	797	Plate 28	E04	8801585	CACTACTATGTGGTAAGAGG	CGACCCGTGATATTCATTGT	8801586
GRACE	744	Plate 02	D11	C5_00040C	orf19.5693		Subunit of the GPI (glycosylphosphatidylinositol):protein transamidase complex; removes the GPI-anchor signal and attaches GPI to proteins in the ER; Spider biofilm repressed	A	744	Plate 05	C11	8801479	ATACTCGCGTCAGGGATGCT	TGACTAGCATTACAGGGACG	8801480
GRACE	749	Plate 02	D12	C2_01120W	orf19.2013	KAR2	Similar to Hsp70 family chaperones; role in translocation of proteins into the ER; induced in high iron; protein present in exponential and stationary growth phase yeast cultures; Spider biofilm repressed	A	749	Plate 05	D11	8801489	AGCGTACTCTGAATGCCGTC	GACTAGATAGGCATCATTCG	8801490
GRACE	735	Plate 02	E01	C2_00950C	orf19.2029	RFC5	Putative heteropentameric replication factor C subunit; periodic mRNA expression, peak at cell-cycle G1/S phase	A	735	Plate 23	F01	8801462	CCACGATATAGGTACATTGG	CATCCTTATACAGTACGCAG	8801461
GRACE	763	Plate 02	E02	C2_00450C	orf19.2084	CDH1	Protein involved in regulation of mitosis; similar to S. cerevisiae Cdh1, which is an APC/C component; transcriptionally induced by Mnl1 under weak acid stress	A	763	Plate 08	C03	8801518	TCATAGGTCGTGACATGGAT	ATAGCTGTCGAATTGCGTGC	8801517
GRACE	833	Plate 02	E03	C1_07690C	orf19.1229		Ortholog(s) have importin-alpha export receptor activity, role in cell division, protein export from nucleus and nuclear membrane localization	A	833	Plate 28	C09	8801657	CATGACAGTGTTTAGAACCG	CTAGGAGGTTACAGTCATTG	8801658
GRACE	754	Plate 02	E04	C7_02770W	orf19.5188	CHS1	Chitin synthase; essential; for primary septum synthesis in yeast and hyphae; 1 of several chitin synthases; enzymatically activated by proteolytic processing; complements defects of S. cerevisiae chs1 or chs2; Spider biofilm repressed	A	754	Plate 08	C05	8801499	TCACGCTAGATCACGATTGG	TTACTGACGACATCGCGTGC	8801500
GRACE	496	Plate 02	E05	CR_03170W	orf19.2407	DPS1-1	Putative tRNA-Asp synthetase; genes encoding ribosomal subunits, translation factors, tRNA synthetases are downregulated upon phagocytosis by murine macrophage; protein enriched in stationary phase yeast cultures	A	496	Plate 04	G11	8800984	TGATGCAGAGTTCTCGGAAT	AAGGTTAGCTCATCGGGACT	8800983
GRACE	839	Plate 02	E06	C6_03120W	orf19.5597	POL5	Putative DNA Polymerase phi; F-12/CO2 early biofilm induced	B	839	Plate 57	A07	8801667	CAATGCGACCCAAGGTGTGA	CGCGGCTACATATTTTACA	8801668
GRACE	825	Plate 02	E07	C7_03070C	orf19.5148	CYR1	Class III adenylyl cyclase; mutant lacks cAMP; mutant hyphal growth defect rescued by exogenous cAMP; required for mouse mucosal or systemic infection; role in macrophage sensitivity, apoptosis; downstream of Ras1p and CO2 signaling	A	825	Plate 11	E09	8801641	CATCACTGGTAATAGAGGAG	TGGCTGACTATCGTTCCATT	8801642
GRACE	757	Plate 02	E08	CR_06070W	orf19.3859		Putative microsomal beta-keto-reductase; transcript upregulated by treatment with ciclopirox olamine; induced by alpha pheromone in SpiderM medium; regulated by Sef1, Sfu1, and Hap43	A	757	Plate 16	G06	8801505	ATCGCAACTACGCGCTATA	GAGATGACGTGACATATTCG	8801506
GRACE	750	Plate 02	E09	C2_07670C	orf19.2215	GLE1	Putative nucleoporin; moderately induced at 42 degrees C	A	750	Plate 58	D02	8801492	TATCTCAGCACACGGGACAG	GAGCATACACCAGTCTTAGC	8801491
GRACE	801	Plate 02	E10	C7_01580W	orf19.6568	SMC6	Putative structural maintenance of chromosomes (SMC) protein; Hap43-induced; cell-cycle regulated periodic mRNA expression; S. cerevisiae ortholog not cell-cycle regulated; Spider biofilm induced	A	801	Plate 28	B11	8801593	CTGAGGGTTAATAGCCTG	CGACGTATGATAGACTCTTG	8801594
GRACE	357	Plate 02	E11	C3_06760W	orf19.6828		Ortholog(s) have role in rRNA processing and nucleolus, preribosome, large subunit precursor localization	B	357	Plate 29	B03	8800706	CCACGTAGTCTAACTGCTAG	ACACCGTCACCATAGATTAG	8800705
GRACE	607	Plate 02	E12	C2_06820C	orf19.2233	PRE2	Putative proteasome beta-5 subunit; macrophage-induced protein	A	607	Plate 27	F02	8801205	CGCCAACCGTACTGGAAATA	TATTGCGCTGCACCTGTCT	8801206
GRACE	748	Plate 02	F01	C1_06960W	orf19.6213	SUI2	Translation initiation factor eIF2, alpha chain; genes encoding ribosomal subunits, translation factors, and tRNA synthetases are downregulated upon phagocytosis by murine macrophage; stationary phase enriched protein	A	748	Plate 11	D09	8801488	TAGTCTAGTACCTCGGTAGG	ATCTACGCAGGACGTTGTCG	8801487
GRACE	762	Plate 02	F02	C2_03160C	orf19.5779	RNR1	Ribonucleotide reductase large subunit; induced in low iron; transposon mutation affects filamentous growth; farnesol upregulated in biofilm; regulated by cell cycle, tyrosol, cell density; regulated by Sef1, Sfu1, and Hap43	A	762	Plate 25	D01	8801516	CTCACGAGTAGTCATGGGAT	ATAGAGACTGAAGCCCACGC	8801515
GRACE	756	Plate 02	F03	CR_05720W	orf19.6640	TPS1	Trehalose-6-phosphate synthase; role in hyphal growth and virulence in mouse systemic infection; induced in presence of human neutrophils; macrophage/pseudohyphal-repressed after 16h; stationary phase enriched protein; Hap43-repressed	A	756	Plate 27	H05	8801503	CCGCAGCGTCAATAACTATA	TAGCACTGGACATAGATGAG	8801504
GRACE	434	Plate 02	F04	CR_06750C	orf19.709	PUP2	Alpha5 subunit of the 20S proteasome; macrophage/pseudohyphal-repressed; regulated by Gcn2p and Gcn4p; protein present in exponential and stationary growth phase yeast cultures	A	434	Plate 03	F10	8800859	CACGAGTAAGTCTCACTAAG	CCTCAGGTGATTAACTGGCG	8800860
GRACE		Plate 02	F05	CR_08590W	orf19.6432		Ortholog(s) have ATPase activity, role in response to drug, ribosomal large subunit biogenesis and cytosol, preribosome, large subunit precursor localization		526
GRACE	810	Plate 02	F06	C1_12380C	orf19.5226	WRS1	Putative tRNA-Trp synthetase; genes encoding ribosomal subunits, translation factors, tRNA synthetases are downregulated upon phagocytosis by murine macrophages	A	810	Plate 11	D12	8801611	CAGGCGACTTAACCTCAAAG	CGCGCTATTATACTCGACTT	8801612
GRACE	793	Plate 02	F07	C2_04030C	orf19.819		Ortholog(s) have role in lipoate biosynthetic process and mitochondrion localization	A	793	Plate 26	A07	8801577	CACCTGTGTTGTAAGGATTG	CCTTGGACGGTATATGTTGT	8801578
GRACE	831	Plate 02	F08	C4_05280W	orf19.2629		Ortholog(s) have role in ER to Golgi vesicle-mediated transport, Golgi vesicle docking, SNARE complex assembly and ER to Golgi transport vesicle membrane, Golgi membrane localization	A	831	Plate 29	F08	8801653	CATCTACTACTAGGCGGGTG	CTAGAATACTAATGTCGCCG	8801654
GRACE	823	Plate 02	F09	C4_00970C	orf19.4697	MDN1	Putative midasin, a very large dynein-related AAA-type ATPase; induced during the mating process	A	823	Plate 57	E05	8801637	AAGCTGGTACAATCGTGTGA	GCGCCATCACAAGATTTACA	8801638
GRACE	741	Plate 02	F10	C7_02680W	orf19.3696	TOM22	Putative mitochondrial import receptor subunit; colony morphology-related gene regulation by Ssn6	A	741	Plate 05	F09	8801474	GCTACGTCAGTGCAGTTCAT	CACGCAGATACGTAAGACG	8801473
GRACE	798	Plate 02	F11	C4_06790W	orf19.3130		Ortholog of S. cerevisiae Gpn3 a GTPase with a role in biogenesis of RNA pol II and polIII; possibly an essential gene, disruptants not obtained by UAU1 method	A	798	Plate 28	C08	8801587	CACTAGGTATGGTAAGACTG	CGACGAGTTGTTAATGTCTG	8801588
GRACE	647	Plate 02	F12	C4_07100C	orf19.3098		Predicted RNA-dependent ATPase RNA helicase; Hap43-induced gene	A	647	Plate 03	E05	8801286	GATGTTCGTCCATGCGACCT	CAGAGACTGTGACATTATCG	8801285
GRACE	543	Plate 02	G01	CR_08640C	orf19.6438		Ortholog(s) have serine C-palmitoyltransferase activity, role in sphingolipid biosynthetic process and SPOTS complex localization	A	543	Plate 28	B09	8801078	GTTCCAGGCCTCCATTCAGG	ATGTACCGAGCATTGCACGG	8801077
GRACE	558	Plate 02	G02	C1_00070W	orf19.6105	MVD	Mevalonate diphosphate decarboxylase; functional homolog of S. cerevisiae Erg19; possible drug target; transcript regulated by carbon source, yeast-hypha switch, growth phase, antifungals; gene has intron; Spider biofilm repressed	A	558	Plate 10	B05	8801107	CCGACGATGATACTAATGAG	TAGGCAGGCGTAGATACTAT	8801108
GRACE	581	Plate 02	G03	C5_02030W	orf19.3168	RPN8	Putative regulatory subunit of the 26S proteasome; mutation confers hypersensitivity to amphotericin B; regulated by Mig1, Gcn2 and Gcn4; Spider biofilm repressed	B	581	Plate 28	E10	8801154	TCCGTAGGTTAGACTGTT	ATGTACTGCCACGCATATCG	8801153
GRACE	224	Plate 02	G04	C4_02420C	orf19.2761		Putative glycosylphosphatidylinositol (GPI) anchor assembly protein; transposon insertion causes decreased colony wrinkling but does not block true hyphal growth; induced by nitric oxide independent of Yhb1p	A	224	Plate 24	D08	8800443	GCATATAGAGTCGCATAAGG	GTCACATCACAGGAATCTAC	8800444
GRACE	686	Plate 02	G05	C2_06250C	orf19.5487	CDC46	Putative hexameric MCM complex subunit; predicted role in control of cell division; periodic mRNA expression. peak at cell-cycle M/G1 phase; regulated by tyrosol, cell density, Plc1; repressed by alpha pheromone in SpiderM medium	A	686	Plate 04	D09	8801364	ATATACGGGTAACCAGCCGC	ACATGCGTAGAAGGCCGTAC	8801363
GRACE	699	Plate 02	G06	C4_01490W	orf19.4635	NIP1	Putative translation initiation factor; mutation confers hypersensitivity to roridin A and verrucarin A; genes encoding ribosomal subunits, translation factors, and tRNA synthetases are downregulated upon phagocytosis by murine macrophage	A	699	Plate 27	A05	8801390	TTAAACAACGAATGCGCCGC	AAGATCGCGCAACGACCGTA	8801389
GRACE	815	Plate 02	G07	C3_03810W	orf19.6936	RAD53	Protein involved in regulation of DNA-damage-induced filamentous growth; putative component of cell cycle checkpoint; ortholog of S. cerevisiae Rad53p, protein kinase required for cell-cycle arrest in response to DNA damage	A	815	Plate 11	E04	8801621	CAGTTGCTCAGTTCCCAATT	CGCTATTGCTTAATCGTAGG	8801622
GRACE	319	Plate 02	G08	CR_06960W	orf19.2369		Ortholog(s) have ATP binding, DNA replication origin binding activity	A	319	Plate 11	D07	8800630	CGGAGCTACTGATGTCTATT	CGCACGATACACGTACTTTA	8800629
GRACE	703	Plate 02	G09	CR_03200C	orf19.2404		Ortholog(s) have ribonuclease MRP activity, ribonuclease P activity, role in intronic box C/D snoRNA processing, mRNA cleavage, rRNA processing, tRNA processing and nucleolar ribonuclease P complex localization	B	703	Plate 28	H05	8801397	ACCGAGACATGATATTCAGG	ATGGACCGCTCGATGCACAT	8801398
GRACE	742	Plate 02	G10	C5_00480C	orf19.941	SEC14	Essential protein; functional homolog of S. cerevisiae Sec14p, a Golgi phosphatidylinositol/phosphatidylcholine transfer protein that regulates choline-phosphate cytidyltransferase and thereby affects secretion; biofilm-regulated	A	742	Plate 05	C10	8801475	AGCGAGGATAGATGTTCAT	CTATATTCGAGACGAGGACG	8801476
GRACE	819	Plate 02	G11	C2_07340W	orf19.1902	NOC4	Putative nucleolar protein; Hap43-induced; mutation confers resistance to 5-fluorocytosine (5-FC), 5-fluorouracil (5-FU), and tubercidin (7-deazaadenosine); Spider biofilm induced	A	819	Plate 13	H09	8801629	CATACTACGTGGGACAGTTG	CGGACCTATCTTCAGTCATT	8801630
GRACE	820	Plate 02	G12	C1_08870C	orf19.4746	JIP5	Ortholog of S. cerevisiae Jip5; predicted role in biogenesis of the large ribosomal subunit; repressed in core stress response; Hap43-induced gene	A	820	Plate 11	E07	8801631	CATACTCGTTGAGAGGTTGT	CGGATACCTGTCTCCATATT	8801632
GRACE	747	Plate 02	H01	C7_00820W	orf19.7035	RFC2	Putative heteropentameric replication factor C subunit; periodic mRNA expression, peak at cell-cycle G1/S phase	A	747	Plate 05	D10	8801486	GAGATAGCTCGAATCAGTCC	ACTACTAGCGAGAGCTGTCG	8801485
GRACE	32	Plate 02	H02	C1_11010C	orf19.2313		Putative ortholog of S. cerevisiae Pex32 a peroxisomal integral membrane protein with a role in negative regulation of peroxisome size; Hap43-repressed gene	A	32	Plate 05	E07	8800063	ATAGTGACGGAACTGTTAGC	CAGTGGATCTAACGTGATAG	8800064
GRACE	25	Plate 02	H03	C6_01370W	orf19.3447		Ortholog(s) have mannosyltransferase activity, role in ER-associated protein catabolic process, GPI anchor biosynthetic process, protein processing and endoplasmic reticulum localization	A	25	Plate 02	C05	8800049	AGACTCACCTCGATATACAG	TATGGTCGGCAATTCCCTGC	8800050
GRACE	396	Plate 02	H04	C1_14460W	orf19.7264		Metalloprotease subunit of the 19S regulatory particle of the 26S proteasome lid; couples the deubiquitination and degradation of proteasome substrates; role in fission of mitochondria and peroxisome; Spider biofilm repressed	A	396	Plate 18	D09	8800783	AATCTAGCCTAATGTGCGAG	GATCATGTGCTCTAAGACGG	8800784
GRACE	472	Plate 02	H05	C2_04580W	orf19.4491	ERG20	Putative farnesyl pyrophosphate synthetase involved in isoprenoid and sterol biosynthesis, based on similarity to S. cerevisiae Erg20p; likely to be essential for growth, based on an insertional mutagenesis strategy	A	472	Plate 10	D02	8800935	ACTTTCGTAGGATGAGTGCT	TATAGTGTCGAACCGTCCGC	8800936
GRACE	175	Plate 02	H06	C6_03900W	orf19.5765		Linker nucleoporin of the nuclear pore complex; role in mRNA andexport from nucleus, protein import into nucleus, ribosomal large subunit export from nucleus, ribosomal small subunit export from nucleus; rat catheter biofilm repressed	A	175	Plate 03	B05	8800345	ATGAGCTGTCTAACGCGACG	GATAGATAAGCACGCAGCCC	8800346
GRACE	398	Plate 02	H07	C5_02230W	orf19.4230		20S proteasome subunit (beta7); protein present in exponential and stationary growth phase yeast cultures	B	398	Plate 28	E09	8800787	ACTGCTAGTAGAGATGCTTG	TATGACGCTCGATACGCAGG	8800788
GRACE	845	Plate 02	H08	C1_03530W	orf19.3055	MED17	Putative RNA polymerase II mediator complex subunit; possibly an essential gene, disruptants not obtained by UAU1 method	A	845	Plate 25	G05	8801679	CCACTCTGTTAAGTTCTGG	CTCCTTACGCGGATGATGGT	8801680
GRACE	169	Plate 02	H09	C7_02980C	orf19.5163	SFI1	Putative centrin-binding protein; predicted role in spindle pole body duplication; induced by alpha pheromone in SpiderM medium; essential for growth	A	169	Plate 58	C11	8800333	CACTACGCAGAAGGTGACAC	TCATCGCTGAGAGTGTTCGT	8800334
GRACE	588	Plate 02	H10	C1_10670C	orf19.1839	RPA190	Putative RNA polymerase I subunit A190; Hap43p-induced gene; flucytosine induced	A	588	Plate 10	G12	8801168	TACCTAGTAGTAACGGCGAG	ACTGGCAGACTAGGTCGCAT	8801167
GRACE	587	Plate 02	H11	C6_03720W	orf19.5746	ALA1	Alanyl-tRNA synthetase; translational regulation generates cytoplasmic and mitochondrial forms; Gcn4p-regulated; repressed by amino acid starvation (3-AT); translation-related genes downregulated upon phagocytosis by murine macrophages	A	587	Plate 07	F11	8801166	TAAGGGTACGAACATCGCC	ATAAGCTACTGAGTCGCAT	8801165
GRACE	67	Plate 02	H12	C3_03750C	orf19.6942	ORC3	Protein similar to S. cerevisiae Orc3p, which is a component of the origin recognition complex involved in DNA replication; mutation confers hypersensitivity to toxic ergosterol analog; induced under hydroxyurea treatment	A	67	Plate 28	C05	8800130	CGTAATAACGAATCGCTCAC	CAGCATGTTCAATAAGTCCC	8800129
GRACE	287	Plate 03	A01	C6_00750C	orf19.3651	PGK1	Phosphoglycerate kinase; localizes to cell wall and cytoplasm; antigenic in murine/human infection; flow model biofilm, Hog1-, Hap43-, GCN-induced; repressed upon phagocytosis; repressed in Spider biofilms by Bcr1, Ndt80, Rob1, Brg1	A	287	Plate 04	A01	8800568	TCCAGAGCTAGGAAGTAAGC	CGCAGAGAGTTAAGAGTC	8800567
GRACE	221	Plate 03	A02	C2_07040W	orf19.2260		Putative transcription factor with zinc finger DNA-binding motif	A	221	Plate 02	E03	8800438	TCAGGTGAGTCATTGGCTCT	GCGACGAACCGAATGCGATAC	8800437
GRACE	751	Plate 03	A03	C2_05320W	orf19.3561	CDC7	Putative kinase; cell-cycle regulated periodic mRNA expression; S. cerevisiae ortholog is not cell-cycle regulated; possibly an essential gene, disruptants not obtained by UAU1 method	A	751	Plate 05	F10	8801493	AAGTAGCGATCATCACGCCG	TCACTCGATCTGAAAAACGC	8801494
GRACE	836	Plate 03	A04	C1_00600W	orf19.6046	APC1	Putative Anaphase-Promoting Complex/Cyclosome subunit; essential for growth; periodic mRNA expression, peak at cell-cycle S/G2 phase	A	836	Plate 26	A08	8807447	ATCAGGCGGTCGAAGCATTC	TAGTGAGTGCCACACGTCTC	8807455
GRACE	841	Plate 03	A05	C1_03550C	orf19.3058		Ortholog(s) have role in ubiquinone biosynthetic process and mitochondrial inner membrane localization	A	841	Plate 09	C10	8801671	CATTGGATTAGACCGTGTGT	CTATGTCTAGCAGTTTAGGG	8801672
GRACE	740	Plate 03	A06	C4_02060C	orf19.4585	TFG1	Protein similar to S. cerevisiae Tfg1p, which is part of transcription factor TFIIF; transposon mutation affects filamentous growth; possibly an essential gene, disruptants not obtained by UAU1 method	A	740	Plate 05	C09	8801472	TAGTCTCATCCATCGCTGGC	GACTGACCTGCATGTTCACG	8801471
GRACE	759	Plate 03	A07	C1_00330C	orf19.6075		Putative CCR4-Not complex transcription factor; ortholog of S. cerevisiae Cdc36; Hap43-repressed gene	A	759	Plate 08	G04	8801509	CATTGACGAGAATCCTAGAC	CTTCATATAGTGAGAGGCGT	8801510
GRACE	818	Plate 03	A08	C7_00570W	orf19.7062	RPA135	Putative RNA polymerase I subunit A135; repressed by prostaglandins	A	818	Plate 11	E06	8801627	CATACGATCACAGTTAGGTC	CGCTTTATAGGATACGATGG	8801628
GRACE	760	Plate 03	A09	CR_00900W	orf19.3265	TRM1	Putative N2,N2-dimethylguanine tRNA methyltransferase; induced upon adherence to polystyrene	A	760	Plate 27	B01	8801512	GCGACTCTAACAAGCATTCA	CCTGCTGACGTTAGCGATGT	8801511
GRACE	822	Plate 03	A10	C6_01320W	orf19.3451	TRA1	Subunit of the NuA4 histone acetyltransferase complex	A	822	Plate 11	E01	8801635	CATATCTTCTAACTTGGCCG	CGGCGTAGATTGTTAGCATT	8801636
GRACE	835	Plate 03	A11	C3_03890W	orf19.6926	CSC25	Guanyl-nucleotide exchange factor; activator of Ras/adenylyl cyclase pathway; functional homolog of S. cerevisiae Cdc25p; commonly called Cdc25; transposon mutation affects filamentous growth	A	835	Plate 09	G08	8801661	CGCAACGAACCTAGTCGA	CATCATGTTAAGGGAGACG	8801662
GRACE	816	Plate 03	A12	C6_02470W	orf19.5516		Ortholog(s) have signal sequence binding activity, role in protein targeting to ER and cytosol, nucleus, signal recognition particle, endoplasmic reticulum targeting localization	A	816	Plate 11	E05	8801623	CATAATGGCGAATTGGCGTA	CGCTCATTATTCCTAATAGG	8801624
GRACE	189	Plate 03	B01	C1_07700C	orf19.1232	VRG4	GDP-mannose transporter; essential; required for glycosylation, hyphal growth; functional homolog of S. cerevisiae Vrg4p, which imports GDP-mannose from cytoplasm to Golgi for protein and lipid mannosylation; no mammalian homolog	A	189	Plate 11	H06	8800374	GCATACGAGTTAAGCATCAG	CCGTAGTAGCAATCAGCCTA	8800373
GRACE	774	Plate 03	B02	C3_04820C	orf19.5947	SEC7	Putative guanine nucleotide exchange factor (GEF); mutation confers hypersensitivity to Brefeldin A; caspofungin repressed	A	774	Plate 25	D02	8801539	ACTACGGATTCATGCGCTCT	TGTAGAGAGACAGCACGACC	8801540
GRACE	789	Plate 03	B03	C1_14080W	orf19.7215		Ortholog(s) have snoRNA binding activity	A	789	Plate 27	H06	8801569	CACATACGCTACAGTTACAG	CCTCTAAGCTCATTATAG	8801570
GRACE	863	Plate 03	B04	C1_14230C	orf19.7232	IRR1	Putative cohesin complex subunit; cell-cycle regulated periodic mRNA expression	A	863	Plate 28	H08	8801715	CCCGAGTATCTGAGCTGATT	GAGCTACGACCAGTCATTAG	8801716
GRACE	871	Plate 03	B05	C2_01820C	orf19.1491		Ortholog(s) have RNA binding activity, role in mRNA splicing, via spliceosome and U1 snRNP, U2-type prespliceosome localization	A	871	Plate 06	B07	8801731	CCGATCCTTTAATGTCATGG	GCACATGGATTAACAGTAGC	8801732
GRACE	28	Plate 03	B06	C1_03630W	orf19.3062		Ortholog(s) have role in chromatin remodeling and ASTRA complex, mitochondrion localization	A	28	Plate 26	F04	8800056	CTGATAGCGATACGTCCGTG	CCGGCGGATGAAGAATTATA	8800055
GRACE	149	Plate 03	B07	C1_14190C	orf19.7227		Protein phosphatase inhibitor; Hap43-repressed; homozygous Tn insertion decreases colony wrinkling but does not block hyphal growth in liquid media; mutation confers hypersensitivity to toxic ergosterol analog; Spider biofilm induced	A	149	Plate 27	G05	8800294	ATCACTGTAGTCACGTAGCT	ACGACTCTAGCATGTCTACG	8800293
GRACE	199	Plate 03	B08	C3_02130W	orf19.1633	UTP4	Putative U3 snoRNA-associated protein; Hap43-induced; physically interacts with TAP-tagged Nop1; Spider biofilm induced	A	199	Plate 08	E03	8800393	CGCTCGATGTAGAGTATTCT	GCGCTACATCAACTGACATA	8800394
GRACE	301	Plate 03	B09	CR_10620C	orf19.7645		Biotin protein ligase; catalyzes covalent attachment of biotin to biotin-dependent enzymes including acetyl CoA carboxylase and pyruvate carboxylase	A	301	Plate 26	B04	8800595	ACACTCGTACCATTGATGCG	CAAGAGACGCTAATTGCGGC	8800596
GRACE	394	Plate 03	B10	C5_03380W	orf19.2641	ARP1	Putative centractin; induced upon adherence to polystyrene	A	394	Plate 29	B04	8800779	CAACCTAGAGGATATGCGAG	CTAGATACGTTCGCAGACAT	8800780
GRACE	4022	Plate 03	B11	C3_04440C	orf19.5895		Ortholog of S. cerevisiae : YEL023C, C. glabrata CBS138 : CAGL0I03168g, C. dubliniensis CD36 : Cd36_84380, Candida tenuis NRRL Y-1498 : CANTEDRAFT_101635 and Pichia stipitis Pignal : PICST_19384	B	4022	Plate 35	D07	8807965	GAGATCGTTCCACTGCTGCT	CACCAGTTTGTGAAGCCGCG	8807966
GRACE	4066	Plate 03	B12	C7_03500W	orf19.6707		Predicted vacuolar protein with a calcineurin-like phosphoesterase domain; repressed by alpha pheromone in SpiderM medium	B	4066	Plate 34	G08	8808079	CAACCTTCTCTAACGTGTAG	CCTACCACGTAAGTTATCAG	8808080
GRACE	4268	Plate 03	C01	C3_00910W	orf19.6168		Ortholog of Debaryomyces hansenii CBS767 : DEHA2F17930g, Candida dubliniensis CD36 : CD36_80830, Candida tropicalis MYA-3404 : CTRG_04030 and Candida lusitaniae ATCC 42720 : CLUG_04224	B	4268	Plate 39	E07	8808511	CGGCGCATAACCATATTTCA	CCAACAGTGTGTGAATTAGG	8808512
GRACE	4271	Plate 03	C02	C7_03970C	orf19.7184		Ortholog of C. parapsilosis CDC317 : CPAR2_702340, Candida tenuis NRRL Y-1498 : CANTEDRAFT_112965, Debaryomyces hansenii CBS767 : DEHA2G16566g and Candida dubliniensis CD36 : CD36_73640	B	4271	Plate 37	B01	8808517	ATAGGCCGGTAATCCTGACG	GCACGCTAGTAATCCATATC	8808518
GRACE	4216	Plate 03	C03	C1_13140C	orf19.4941	TYE7	bHLH transcription factor; control of glycolysis; required for biofilm formation; hyphally regulated by Cph1, Cyr1; flucytosine, Hog1 induced; amphotericin B, caspofungin repressed; induced in flow model biofilm and planktonic cultures	B	4216	Plate 38	B12	8808405	CATGTAGGCTAATCGGATAG	CCGTCGTATGAACCTACATC	8808406
GRACE	4251	Plate 03	C04	C4_06040W	orf19.4414		Ortholog of C. parapsilosis CDC317 : CPAR2_501450, Candida tenuis NRRL Y-1498 : CANTEDRAFT_105024, Debaryomyces hansenii CBS767 : DEHA2D12364g and Candida dubliniensis CD36 : CD36_45590	B	4251	Plate 35	H08	8808477	ATAGTCGCTGTCACCTGCGT	TATTTCTCCCGAGTGCGCGT	8808478
GRACE	4262	Plate 03	C05	CR_09930W	orf19.7567		Protein of unknown function; induced by alpha pheromone in SpiderM medium	B	4262	Plate 36	A02	8808499	CCTAGCGTAGTATTGACGTT	CCTCGATGGGCATTGACGAT	8808500
GRACE	4263	Plate 03	C06	C1_07960W	orf19.5067		Predicted nuclear exosome-associated nucleic acid binding protein; rat catheter and Spider biofilm induced	B	4263	Plate 36	A03	8808501	ATAGAGGCGACAGCTACCAG	CCTAAGTCTCAAGAAGGCTA	8808502
GRACE	4074	Plate 03	C07	C4_03190W	orf19.2671		Protein with a predicted FAD-dependent pyridine nucleotide reductase domains; putative oxidoreductase; Plc1-regulated; possibly an essential gene, disruptants not obtained by UAU1 method	B	4074	Plate 34	H02	8808095	AGGCATAACCCATGTTTACC	AAGAGAGATCACGCGCTTCC	8808096
GRACE	4127	Plate 03	C08	C7_00460W	orf19.7073		Ortholog of S. cerevisiae : YCL002C, C. glabrata CBS138 : CAGL0B04719g, C. parapsilosis CDC317 : CPAR2_805360, Candida dubliniensis CD36 : CD36_70180 and Pichia stipitis Pignal : PICST_64481	B	4127	Plate 37	A02	8808227	CTTCGAGTTAGAGCAGATTG	CGGACGGTATTCATTCATCT	8808228
GRACE	4147	Plate 03	C09	C5_03260C	orf19.2653		Protein with a transient receptor potential (TRP) ion channel domain; mutants are viable; rat catheter and Spider biofilm induced	B	4147	Plate 35	B05	8808267	CCACACTTGACAATCATGGA	GGATGTCCCTCATTACTCAT	8808268
GRACE	4175	Plate 03	C10	C6_02250W	orf19.3466		Predicted methyltransferase; downregulated by fluphenazine treatment or in an azole-resistant strain that overexpresses CDR1 and CDR2	B	4175	Plate 37	G09	8808323	CTTCGATTGAGAGTGAGTCT	TTACATCGGACCGTACGCA	8808324
GRACE	4207	Plate 03	C11	C2_08200W	orf19.1125		Predicted hydrolase; induced by nitric oxide	B	4207	Plate 35	G01	8808387	TAATGAGGTCGAATGTCTGC	TATATCTTGCCCAGTGGCGG	8808388
GRACE	4132	Plate 03	C12	C6_01500C	orf19.3434	TRY5	Zn(II)2Cys6 transcription factor; regulator of yeast form adherence; required for yeast cell adherence to silicone substrate	B	4132	Plate 37	A04	8808237	GGCATCATACTAAGTCCATC	GGTCGATAATAACACGCCAC	8808238
GRACE		Plate 03	D01	CR_05090C	orf19.645	HGT9	Putative glucose transporter of the major facilitator superfamily; the C. albicans glucose transporter family comprises 20 members; 12 probable membrane-spanning segments; induced at low (0.2%, compared to 2%) glucose in rich media; intron	B	4105				TGTGATCCAACAACCCGGAA	CGACTTACTACAGTGATCCG
GRACE	4190	Plate 03	D02	CR_06690C	orf19.703		Ortholog(s) have 2',3'-cyclic-nucleotide 3'-phosphodiesterase activity, role in cyclic nucleotide metabolic process and clathrin-coated vesicle localization	B	4190	Plate 37	F11	8808353	TACTGGAGGGCACGGTTTAT	TTCACCTAGAGCAGGAGCAG	8808354
GRACE	4203	Plate 03	D03	C2_05300C	orf19.3560		S. cerevisiae ortholog Mrps35p is a structural constituent of ribosome and localizes to mitochondrial small ribosomal subunit; the snoRNA CD39 is encoded within the MRPS35 intron	B	4203	Plate 35	F12	8808379	GAGTTCCCACCAGATGGATC	CTAAGTGCTGTGAATACGCG	8808380
GRACE	3813	Plate 03	D04	C4_01020C	orf19.4686		Ortholog of S. cerevisiae : YIL151C, C. glabrata CBS138 : CAGL0H06611g, C. parapsilosis CDC317 : CPAR2_401340 and Candida tenuis NRRL Y-1498 : CANTEDRAFT_104645	B	3813	Plate 33	D08	8807523	CCACACTGCAAATCTGAA	TATAGCATACTCTCACAGCG	8807524
GRACE	3820	Plate 03	D05	C2_05050C	orf19.3536		Ortholog(s) have acetylglucosaminyltransferase activity, role in protein N-linked glycosylation and Golgi medial cisterna localization	B	3820	Plate 34	F05	8807537	CCGTCAGTCAATGTGAGAA	AGCCATGCGCTCAGATAGTG	8807538
GRACE	3823	Plate 03	D06	C2_08290C	orf19.2659	UCF1	Upregulated by cAMP in filamentous growth; induced in high iron, decreased upon yeast-hypha switch; downregulation correlates with clinical fluconazole resistance; Ras1-regulated; Hap43-repressed; flow model biofilm induced	B	3823	Plate 34	F06	8807543	CGCTGGAACGTATATTATGC	AGTATCACACGAGCTTACGC	8807544
GRACE	3843	Plate 03	D07	C5_03510C	orf19.6660		Protein of unknown function; mRNA binds to She3; Hap43-repressed; rat catheter and flow model biofilm induced	B	3843	Plate 33	H10	8807597	TTGGCTTAGACACTCGCGCT	TTTCTCACCAGCGGAGGAAG	8807598
GRACE	3876	Plate 03	D08	C6_03400C	orf19.5629	QCR7	Putative ubiquinol-cytochrome-c reductase, subunit 7; Hap43p-repressed gene	B	3876	Plate 35	C05	8807665	GCTCATCTAACAGTATTGGC	GCGATCTGCAAACTACAGCA	8807666
GRACE	4021	Plate 03	D09	C7_04230W	orf19.7150	NRG1	Transcription factor/repressor; regulates chlamydospore formation/hyphal gene induction/virulence and rescue/stress response genes; effects both Tup1 dependent and independent regulation; flow model biofilm induced; Spider biofilm repressed	B	4021	Plate 38	G12	8807963	AGATGCTCATAACGCTGCTC	GGCCCTATACCATAATGATC	8807964
GRACE	4089	Plate 03	D10	C1_08710W	orf19.4730		Ortholog of S. cerevisiae : YNL050C, C. glabrata CBS138 : CAGL0G01276g, C. parapsilosis CDC317 : CPAR2_804440, Candida tenuis NRRL Y-1498 : CANTEDRAFT_94168 and Debaryomyces hansenii CBS767 : DEHA2D02882g	B	4089	Plate 35	A04	8808151	GAGGTAGTTGCATCTCTAGT	TCATTGCCGGTAGGAGCCTG	8808152
GRACE	4091	Plate 03	D11	C1_01950C	orf19.4528		Ortholog(s) have role in vacuolar protein processing and endoplasmic reticulum localization	B	4091	Plate 35	A06	8808155	GCTCCGTTCAAACAGATCAA	GCATGAGTCAAAGACCCTT	8808156
GRACE	3748	Plate 03	D12	CR_07360W	orf19.6133	PIF1	Putative DNA helicase; decreased transcription is observed upon fluphenazine treatment	B	3748	Plate 34	D02	8811793	AATACACACTAACCGGGTCG	CTCAGTCGGGCATGGTTTCT	8811794
GRACE	3785	Plate 03	E01	C2_01680C	orf19.1479		Ortholog of the mitochondria localized S. cerevisiae Pib2 protein of unknown function; has a FYVE zinc finger domain; Spider biofilm induced	B	3785	Plate 34	B10	8807467	GGCGGAGTTAGTTCCAAATT	ATGGCTCATCGCCTCAGAGT	8807468
GRACE	3811	Plate 03	E02	C4_01560C	orf19.4629		Ortholog(s) have ubiquitin-ubiquitin ligase activity, role in mitochondrion inheritance, protein monoubiquitination, protein polyubiquitination and plasma membrane, ubiquitin ligase complex localization	B	3811	Plate 33	D11	8807519	CCTCAAAGAAGATAGGGTCC	ACTCCGATGTAAGTGGTTAG	8807520
GRACE	3851	Plate 03	E03	C1_07040C	orf19.6200		Pry family pathogenesis-related protein; oral infection upregulated gene; mutant has reduced capacity to damage oral epithelial cells	B	3851	Plate 33	H11	8807613	GATAGCGACTTACGCCTAAT	CCTTGTAGACGATGATGATG	8807614
GRACE	3879	Plate 03	E04	C2_02930C	orf19.5812		Ortholog of S. cerevisiae Ett1, a nuclear protein that inhibits replication of Brome mosaic virus; early-stage flow model biofilm induced	B	3879	Plate 35	C06	8807671	AACGTGCAGTCCCGAGTAGT	TCTCTAATGCGGCGTAACGG	8807672
GRACE	3895	Plate 03	E05	C5_05290C	orf19.4023	MRP2	Protein similar to S. cerevisiae Mrp2p, which is a component of the small subunit of the mitochondrial ribosome; transposon mutation affects filamentous growth	B	3895	Plate 35	D04	8807707	ATCCACTGACGAGAGAGTCG	CACAGCATGAAATTGGTCCA	8807708
GRACE	3896	Plate 03	E06	C5_00820W	orf19.585		Ortholog(s) have structural constituent of ribosome activity and mitochondrial large ribosomal subunit localization	B	3896	Plate 35	D05	8807709	AAGTGAATAGCATCCCATCC	AAGTCACTGGAATGCCGATT	8807710
GRACE	3909	Plate 03	E07	C7_00970C	orf19.7017	YOX1	Putative homeodomain-containing transcription factor; transcriptional repressor; periodic mRNA expression, peak at cell-cycle G1/S phase	B	3909	Plate 33	H05	8807735	TTTAATACGAGAGAGGCCAG	CAGTATTGGGAATCGCTATC	8807736
GRACE	3916	Plate 03	E08	C6_01780C	orf19.3406		Predicted chloride transporter; member of conserved Mcm1 regulon; Spider biofilm repressed	B	3916	Plate 33	H06	8807749	CATAGTAGGCAATGCGGTTA	ACGAGCTTCGGAATCTGGTC	8807750
GRACE	3923	Plate 03	E09	C1_00530C	orf19.6055		Ortholog of C. parapsilosis CDC317 : CPAR2_800010, Candida tenuis NRRL Y-1498 : CANTEDRAFT_125085, Debaryomyces hansenii CBS767 : DEHA2D09086g and Candida dubliniensis CD36 : CD36_00460	B	3923	Plate 34	C02	8807763	TGCGAGCGACTACTTGGCAT	AGTCACTGCCTTACACTGAT	8807764
GRACE	3928	Plate 03	E10	C2_04100W	orf19.811		Protein of unknown function; mutant is viable; Hap43-repressed	B	3928	Plate 34	B06	8807773	TATGTCCACCGATAGCCAGG	GCCATTCGTATAACCGTGTC	8807774
GRACE	3970	Plate 03	E11	C3_03010C	orf19.297	DTD2	Ortholog(s) have D-leucyl-tRNA(Leu) deacylase activity, D-tyrosyl-tRNA(Tyr) deacylase activity, role in D-leucine catabolic process, D-tyrosine catabolic process and cytosol, nucleus localization	B	3970	Plate 35	G06	8807859	CCTAATCAACGACAGTCTGA	GACTACCTTAACTATCGCG	8807860
GRACE	3983	Plate 03	E12	C5_02740W	orf19.4294		Ortholog(s) have oxidoreductase activity, role in cytochrome c-heme linkage, mitochondrial membrane organization and extrinsic to mitochondrial inner membrane localization	B	3983	Plate 34	C08	8807885	CATGGTAGATAACTGGCATC	CCATGAATTAAACGGGTCGA	8807886
GRACE	1203	Plate 03	F01	C7_02030W	orf19.6515	HSP90	Essential chaperone, regulates several signal transduction pathways and temperature-induced morphogenesis; activated by heat shock, stress; localizes to surface of hyphae, not yeast cells; mediates echinocandin and biofilm azole resistance	A	1203	Plate 28	C12	8801821	AAGCAGTGGGAAGTCTTATC	GACCAATTCACACGTTGTCA	8801822
GRACE	1205	Plate 03	F02	C3_04740C	orf19.5934		Ortholog(s) have DNA topoisomerase type I activity	B	1205	Plate 29	C06	8801825	ACAGGCGACTAATACTACTC	GCCGCAGTGACAATAATTCA	8801826
GRACE	1212	Plate 03	F03	C4_02900C	orf19.2706	CRH11	GPI-anchored cell wall transglycosylase, putative ortholog of S. cerevisiae Crh1p; predicted glycosyl hydrolase domain; similar to Csf4p and to antigenic A. fumigatus Aspf9; predicted Kex2p substrate; caspofungin-induced	B	1212	Plate 41	D04	8801839	AGCTTATCCTCATACCGTGT	CAATGGTGTCCAAGGTCGT	8801840
GRACE	1222	Plate 03	F04	C2_00520W	orf19.2075	DFG5	N-linked mannoprotein of cell wall and membrane; possible signal transducer; role in hyphal growth and HWP1 induction in alkaline pH; GPI modification predicted; dfg5 dcw1 double mutant is inviable; caspofungin-induced, fungal-specific	A	1222	Plate 30	E01	8801860	CCGTGGCTGAAAGTTTATCA	CCCGAAGATCAACTTGCTTA	8801859
GRACE	1261	Plate 03	F05	C4_04580W	orf19.3823	ZDS1	Nonessential protein; similar to S. cerevisiae Zds1p	B	1261	Plate 33	C07	8801937	AGACGTAGCGAACTAGACCC	CGCCCGTGCTAACAATAGAA	8801938
GRACE	4128	Plate 03	F06	CR_03670W	orf19.4366		Ortholog of Candida dubliniensis CD36 : CD36_28870, Candida tropicalis MYA-3404 : CTRG_00731 and Candida albicans WO-1 : CAWG_01703	B	4128	Plate 37	A03	8808229	GCAAGACTTAGCAACTCCTA	CTATCATTGAGGGTGCCAGT	8808230
GRACE	910	Plate 03	F07	CR_00510C	orf19.7484	ADE1	Phosphoribosylaminoimadazole succinocarboxamide synthetase, enzyme of adenine biosynthesis; not induced in GCN response, unlike the S. cerevisiae ortholog; fungal-specific (no human or murine homolog); levels decrease in stationary phase	A	910	Plate 22	E02	8806915	GGGCCGTACTTCTTACATCT	ACAGGCCACTTAACTTACAG	8807191
GRACE	1208	Plate 03	F08	CR_08060C	orf19.6364	VSP21	Late endosomal Rab small monomeric GTPase involved in transport of endocytosed proteins to the vacuole; involved in filamentous growth and virulence; Spider biofilm induced	A	1208	Plate 01	C01	8801831	ATGGTTGCTTCACCTGCCGT	TAATTGTAGCAAGGCGTA	8801832
GRACE	887	Plate 03	F09	C1_13110C	orf19.4937	CHS3	Major chitin synthase of yeast and hyphae; synthesizes short-chitin fibrils; Chs4-activated; transcript induced at yeast-hyphal transition; Chs1 and Chs2, but not Chs3, are inhibited by the protoberberine HWY-289; Spider biofilm induced	A	887	Plate 25	G03	8804072	CAGGACCGCTTACTTCATTT	AACTGTGTGCAATGGCTGCC	8804082
GRACE	991	Plate 03	F10	C5_02460C	orf19.4255	ECM331	GPI-anchored protein; mainly at plasma membrane, also at cell wall; Hap43, caspofungin-induced; Plc1-regulated; Hog1, Rim101-repressed; colony morphology-related regulated by Ssn6; induced by ketoconazole and hypoxia	A	991	Plate 22	D07	8806996	TCGGCGCAGAGAGACAAATC	GGCACGTTGTCTAACTACGG	8807272
GRACE	940	Plate 03	F11	C3_00820W	orf19.1289	SCT1	Putative glycerol-3-phosphate O-acyltransferase; fungal-specific (no human or murine homolog)	A	940	Plate 32	C05	8806945	GAGTCTCGTGCATCTGCTCT	GGCATCAGAGAACCTTACAC	8807221
GRACE	2273	Plate 03	F12	CR_00120C	orf19.7523	MKC1	MAP kinase; role in biofilm formation, contact-induced invasive filamentation, systemic virulence in mouse, cell wall structure/maintenance, caspofungin response; phosphorylated on surface contact, membrane perturbation, or cell wall stress	A	2273	Plate 11	C05	8803276	TACACTGCAAGAGAGCTGGA	GCTCATTGGAAACCACTACA	8804010
GRACE	1048	Plate 03	G01	C7_03720C	orf19.5505	HIS7	Putative imidazole glycerol phosphate synthase; histidine biosynthesis; no human/murine homolog; transcription induced by histidine starvation; regulated by Gcn2p and Gcn4p; higher protein level in stationary phase	A	1048	Plate 25	E09	8807053	GAGATCCACGCAATCGCATA	CACCGTTGAGTGGATATGTT	8807329
GRACE	1015	Plate 03	G02	C3_01150C	orf19.158		Ortholog of S. cerevisiae Apd1; required for normal localization of actin patches and normal tolerance of sodium ions and hydrogen peroxide; Hap43-induced; Spider biofilm induced	A	1015	Plate 26	H02	8807020	TATATGTGCATCCACATCG	TCGCCCACTACAATGAGAGA	8807296
GRACE	2718	Plate 03	G03	C5_03240W	orf19.2655	BUB3	Protein similar to S. cerevisiae Bub3; a kinetochore checkpoint component; induced by hydroxyurea treatment; flow model biofilm induced; Spider biofilm induced	A	2718	Plate 21	F01	8804808	GCATGACGAACACTCTTCTA	ACACCAGGGAAAGGGCTTCA	8805525
GRACE	3026	Plate 03	G04	C4_03120C	orf19.2678	BUB1	Putative cell cycle checkpoint kinase; mutation confers increased sensitivity to nocodazole	A	3026	Plate 16	D11	8805116	GGCTACAGGATAAGATACCC	CCCAGAGAGTTACATATTGC	8805833
GRACE	1380	Plate 03	G05	C2_07260C	orf19.2283	DQD1	Putative 3-dehydroquinate dehydratase; ketoconazole-repressed; protein abundance downregulated by macrophages; flow model biofilm induced	A	1380	Plate 02	B01	8802176	ATGTACGGAACCTCGATGCC	AGGCCCGTGCTCTTCATGTT	8802175
GRACE	1549	Plate 03	G06	C5_03760C	orf19.1119	MTR10	Putative importin; member of a family of fungal-specific nuclear importins; Mig1-regulated	A	1549	Plate 11	E11	8802490	CCAGTATCCCAAGAGTTTGA	TTATGGTACGCGACCGCTCT	8802522
GRACE	950	Plate 03	G07	C2_05170W	orf19.3548		Ortholog(s) have mitochondrion localization	A	950	Plate 23	E09	8806955	CCGCGATACCAATTCATAGA	TCGAGCATAGAACGCGAGAC	8807231
GRACE	1556	Plate 03	G08	C5_04670W	orf19.3952		Ortholog(s) have GTP binding, signal recognition particle binding activity, role in protein targeting to ER and cytosol, endoplasmic reticulum membrane, nucleus localization	A	1556	Plate 28	A09	8802497	GATCGGCCTCAATTCCTTTA	GAGCTTACGTCACTTGCACT	8802529
GRACE	2386	Plate 03	G09	C2_03750W	orf19.847	YIM1	Protein similar to protease of mitochondrial inner membrane; increased transcription is observed upon benomyl treatment; macrophage-downregulated gene	A	2386	Plate 32	E03	8804143	AGATGGACCACATAGCCTAC	TCAGCTTCGATAGCCGAGGT	8804476
GRACE	2330	Plate 03	G10	C5_01980C	orf19.3173		Ortholog(s) have Golgi apparatus, endoplasmic reticulum localization	A	2330	Plate 32	F04	8804087	TCACTGCTGAGATTGAGCGT	AATCACCTGCAATGCTTA	8804420
GRACE	2380	Plate 03	G11	CR_05120W	orf19.642		Ortholog of C. parapsilosis CDC317 : CPAR2_203380, Candida tenuis NRRL Y-1498 : CANTEDRAFT_117493, Debaryomyces hansenii CBS767 : DEHA2G19228g and Candida dubliniensis CD36 : CD36_30470	A	2380	Plate 32	E02	8804137	AAAGAATACGCATGGTCGTC	ACGTAGGGATGATCGCTATT	8804470
GRACE	2366	Plate 03	G12	C1_09360C	orf19.4798		Ortholog(s) have role in establishment of protein localization to plasma membrane and mitochondrion, plasma membrane localization	A	2366	Plate 12	E06	8804123	GAGCGCCCTATACTATCTAT	TTACTTGCCCGAGCCGGATT	8804456
GRACE	2422	Plate 03	H01	C4_00110C	orf19.5634	FRP1	Ferric reductase; alkaline-induced by Rim101; iron-chelation-induced by CCAAT-binding factor; fluconazole-repressed; ciclopirox-, hypoxia-, Hap43-induced; colony morphology-related regulation by Ssn6; Spider and flow model biofilm induced	A	2422	Plate 32	E07	8804179	AATTCAGACGGCCATCCAGG	GCACGATTTCAATTCTTGCC	8804512
GRACE	1950	Plate 03	H02	CR_03020C	orf19.2426		Predicted HD domain metal dependent phosphohydrolase; Spider biofilm repressed	A	1950	Plate 25	H03	8802953	GCAGCCATGATATACACTTC	TTTAGTCGGCGCAGCCTGAT	8803687
GRACE	2277	Plate 03	H03	C3_06710W	orf19.6832		Protein of unknown function; regulated by Sef1p-, Sfu1p-, and Hap43p	A	2277	Plate 58	G12	8803280	TCACAGAGAGACGATCTTAC	AGAGCCTACCCAGGTCTAAG	8804014
GRACE	2420	Plate 03	H04	C4_06580W	orf19.2876	CBF1	Transcription factor; binds ribosomal protein gene promoters and rDNA locus with Tbf1; regulates sulfur starvation-response, respiratory, glycolytic genes; does not bind to centromeres as does S. cerevisiae Cbf1; Spider biofilm repressed	A	2420	Plate 59	D03	8804177	CCCTATGGTCGATGCGTTT	ACGGTTCTATCAGTGACCTT	8804510
GRACE	2517	Plate 03	H05	C6_01420C	orf19.3442		Putative oxidoreductase; Hap43-repressed gene	A	2517	Plate 32	E11	8804274	CCTCAGGACAAAGTGATCCA	ACAAGCGGATCTAATCGCAG	8804607
GRACE	2544	Plate 03	H06	C7_03530C	orf19.6685	ISY1	Putative pre-mRNA-splicing factor; mutation confers resistance to 5-fluorocytosine (5-FC); rat catheter biofilm induced	B	2544	Plate 30	A08	8804301	TACAACACCGTTTGAAGGAG	TATCTAGTCGCATGTGATGG	8804634
GRACE	2590	Plate 03	H07	C5_05210W	orf19.4014		Planktonic growth-induced gene	A	2590	Plate 32	F01	8804347	TCGAAGCAGTGTTAATTCCG	CTCCGGCAGGACAATAATCA	8804680
GRACE	2853	Plate 03	H08	C2_08640C	orf19.3612	PST2	Putative NADH:quinone oxidoreductase; similar to 1,4-benzoquinone reductase; immunogenic in mice; induced by benomyl, oxidative stress via Cap1; fungal-specific; farnesol-repressed; Spider biofilm induced	A	2853	Plate 32	D10	8804943	GTCTAAGATCCTATCACACG	CCGGGTCCCAAAGGTACAAA	8805660
GRACE	2845	Plate 03	H09	C4_03680C	orf19.1310		Ortholog(s) have role in nucleotide-excision repair and nucleus localization	A	2845	Plate 19	E10	8804935	GCCTCTGTATCAATCTGTAC	TGTTTATCCGCCACTGCTGG	8805652
GRACE	2760	Plate 03	H10	C1_05530C	orf19.412	SSH1	Protein with a role in protein translocation across membranes	A	2760	Plate 19	B07	8804850	GGCTATCACCAATCATCAGA	GCTATATGACAAGATGCGA	8805567
GRACE	2943	Plate 03	H11	C5_02860C	orf19.4309	GRP2	Methylglyoxal reductase; regulation associated with azole resistance; induced in core stress response or by oxidative stress via Cap1, fluphenazine, benomyl, by Hap43 or with long term fluconazole treatment; Spider biofilm induced	A	2943	Plate 24	G10	8805033	CTTGAGCATGAAGTATTTTC	ACTCGACCATGAGACTACAG	8805750
GRACE	3041	Plate 03	H12	C4_05780C	orf19.1264	CFL2	Oxidoreductase; iron utilization; Sfu1/Sef1/Hap43/Nrg1/Tup1/Rim101 regulated; alkaline/low iron/fluphenazine/ciclopirox olamine, flucytosine, fluconazole, Spider/flow model/rat catheter biofilm induced; caspofungin/amphotericin B repressed	A	3041	Plate 25	F02	8805131	CCCTATTTAAGCAGAGAGTC	GTAATACACTTCAAGGACCC	8805848
GRACE	2924	Plate 04	A01	C6_02060W	orf19.3505		Ortholog(s) have role in TOR signaling cascade, actin filament bundle assembly, eisosome assembly, endosomal transport, establishment or maintenance of actin cytoskeleton polarity, regulation of cell growth and plasma membrane localization	A	2924	Plate 32	D02	8805014	AATAGGACTCAACCCGCAAG	GGGCCTTACTGACTACTCTT	8805731
GRACE	2900	Plate 04	A02	C5_03150W	orf19.4347		Putative serine/threonine protein kinase; Hog1p-induced	A	2900	Plate 22	H07	8804990	CCTTATAGTAAAGTCACCGA	GCCAAGGCTAAATGTTAAGA	8805707
GRACE	2908	Plate 04	A03	C2_10180W	orf19.1763	IFR1	Predicted oxidoreductase/dehydrogenase; induced by nitric oxide; rat catheter and Spider biofilm induced	A	2908	Plate 32	C12	8804998	TGTGCCTAAAGGGAAAGCCA	CTAGCTGATACATTGGCGAG	8805715
GRACE	2872	Plate 04	A04	C4_02490W	orf19.2753	ZCF15	Predicted Zn(II)2Cys6 transcription factor of unknown function; rat catheter biofilm induced	A	2872	Plate 18	G11	8804962	ACAGTGCTTAAAGGTTCGGA	TCATATCAGTGCAGCAGCGG	8805679
GRACE	2798	Plate 04	A05	C6_00970C	orf19.99	HAL21	Putative phosphoadenosine-5'-phosphate or 3'-phosphoadenosine 5'-phosphosulfate phosphatase; possible role in sulfur recycling; ortholog of S. cerevisiae Met22; predicted Kex2 substrate; F-12/CO2 biofilm induced	A	2798	Plate 25	E12	8804888	CACAGCCGATAATTGCAGAC	CTATGCTTCATCAGTCGAGT	8805605
GRACE	2484	Plate 04	A06	C1_13120C	orf19.4939		Ortholog(s) have guanyl-nucleotide exchange factor activity, role in Golgi to endosome transport, endocytosis, protein targeting to vacuole and Golgi apparatus, cytosol, endosome, extrinsic to membrane, trans-Golgi network localization	A	2484	Plate 32	E09	8804241	TAGCAGCCAGCATTAGGCAG	CGAATCCTCTGACATCATCTGC	8804574
GRACE	2508	Plate 04	A07	C2_01190C	orf19.2006		Ortholog(s) have fungal-type vacuole membrane localization	A	2508	Plate 32	E10	8804265	AGACGGAGTCGAGTCGCTAT	ACTACCGGCTACGACTTGGT	8804598
GRACE	2829	Plate 04	A08	CR_02540W	orf19.169	CHO2	Putative phosphatidyl-ethanolamine N-methyltransferase; fungal-specific (no human or murine homolog); amphotericin B repressed; Hap43p-induced gene	A	2829	Plate 14	E08	8804919	ACAGCAGGGCAAGTCTGTA	AGGGCGACTGTGATTCCATT	8805636
GRACE	2667	Plate 04	A09	C3_02570W	orf19.246		Predicted metalloendopeptidase; Spider biofilm induced	A	2667	Plate 32	E05	8804757	CCCGTAAGATTCACTTCAAG	GACACCGAGTGAATACCATC	8805474
GRACE	3076	Plate 04	A10	C2_02790C	orf19.5826		Has domain(s) with predicted amino acid transmembrane transporter activity, role in amino acid transmembrane transport and membrane localization	A	3076	Plate 18	C10	8805166	TTCCGTTGAACAAGGGAGAA	ATGGAATCACGCCGAATGCC	8805883
GRACE	3103	Plate 04	A11	C1_08120W	orf19.5087	BUD6	Protein required for Spitzenkorper formation in hyphal cells (wild-type localization of Mlc1p to the Spitzenkorper); localizes to polarisome	A	3103	Plate 27	D01	8805193	ATTTCACGGAGAGCTTGCCG	AGACTGTACGAACTGCGACC	8805910
GRACE	3117	Plate 04	A12	C2_01300C	orf19.1995	MNN24	Alpha-1,2-mannosyltransferase; required for normal cell wall mannan content	A	3117	Plate 27	D05	8805207	CTATGCGATACATGGGTGTC	CAGAGATCAGGACATATCGC	8805924
GRACE	3092	Plate 04	B01	C1_00130C	orf19.6094	VPS53	Ortholog(s) have role in Golgi to vacuole transport, retrograde transport, endosome to Golgi and GARP complex localization	A	3092	Plate 27	C11	8805182	CCTCTACTCTAAGCTATGAG	AATAAGGTCACGCGCTCGC	8805899
GRACE	3121	Plate 04	B02	C4_04260C	orf19.1422	FZO1	Putative mitochondrial biogenesis protein; rat catheter and Spider biofilm induced	A	3121	Plate 27	C06	8805211	ATTTGGGCAGCGCCACTCAT	GTAGAGATACCAGCACGCGC	8805928
GRACE	3144	Plate 04	B03	C5_02240W	orf19.4231	PTH2	Putative cAMP-independent regulatory protein; constitutive expression independent of MTL or white-opaque status; Spider biofilm induced	A	3144	Plate 27	D07	8805234	TATATGCAAGTGGACGCAAC	GATTCGTTACCAGCTCTCGG	8805951
GRACE	3370	Plate 04	B04	C3_04570C	orf19.5915	DUR35	Putative urea transporter	A	3370	Plate 21	F08	8805460	CAGCGTATAGCAGATCAGCG	TACTCAGAGGAAGCAGGACC	8806177
GRACE		Plate 04	B05	C1_02680C	orf19.2958		Planktonic growth-induced gene	B	4185				TATGCACTACCAGGTGGTC	AATATGCGGAAACCGGGTCA
GRACE	4178	Plate 04	B06	C4_00290C	orf19.5655		Has domain(s) with predicted 2 iron, 2 sulfur cluster binding, iron ion binding, oxidoreductase activity, oxidoreductase activity and acting on paired donors, more	B	4178	Plate 37	F01	8808329	AAGTATCCCTCACCGTTGAT	GACGGCCCTGGATTCTGTTT	8808330
GRACE	1160	Plate 04	B07	C1_08580C	orf19.405	VCX1	Putative H+/Ca2+ antiporter; Spider biofilm repressed	A	1160	Plate 23	D05	8807165	ATAGTGCCTGAAGCTGCTC	CTTCATGTTATAGCAGGGTG	8807441
GRACE	1194	Plate 04	B08	C4_03020W	orf19.2690		Putative mitochondrial GTPase; required for mitochondrial morphology and genome maintenance; Spider biofilm induced	B	1194	Plate 29	C05	8801803	ATAGACCTGGAATCCGTGGC	GCAGCGGATAGATATAGACT	8801804
GRACE	1200	Plate 04	B09	C6_00510C	orf19.4208	RAD52	Required for homologous DNA recombination, repair of UV- or MMS-damaged DNA, telomere length, UV-induced LOH; constitutive expression, MMS-induced; weakly complements S. cerevisiae rad52 mutant; slow growth, increased white-to-opaque switch	A	1200	Plate 28	C03	8801815	AAATCGAAGGCACGTTCATC	AAGCCTTCAGTGCGTCATGT	8801816
GRACE	1070	Plate 04	B10	C4_00140C	orf19.5639	HIS4	Multifunctional enzyme that catalyzes three steps of histidine biosynthesis, with phosphoribosyl-AMP cyclohydrolase, phosphoribosyl-ATP diphosphatase, and histidinol dehydrogenase activities; required for wild-type adhesion to human calls	A	1070	Plate 22	G03	8807075	AATGAGCACTGCCTACCAGG	CCTGCACTAAGATTATTCGC	8807351
GRACE	1104	Plate 04	B11	CR_00820C	orf19.3273		Ortholog(s) have actin monomer binding, protein kinase inhibitor activity, ribosome binding activity, role in negative regulation of protein phosphorylation and cytoplasm, nucleus, polysome, ribosome localization	A	1104	Plate 21	H11	8807109	CCCTTTCTGGGAGCGTAGTT	GACACTCACCCAATGGATGA	8807385
GRACE	1169	Plate 04	B12	C3_00800W	orf19.3071	MIH1	Putative protein phosphatase of the PTP family (tyrosine-specific); ortholog of S. cerevisiae Mih1; mRNA binds She3	B	1169	Plate 28	E05	8801754	TAGCACCGACTACAGTGTTC	CCCGTCCAGATAAAGGAGCA	8801753
GRACE	4333	Plate 04	C01	C5_03980W	orf19.3213		Protein of unknown function; Spider biofilm induced	B	4333	Plate 38	F04	8808641	AAGTTGGTCGAAGGTTTCTC	TGAGGTGAACCACTTCGACC	8808642
GRACE	1554	Plate 04	C02	C7_04130C	orf19.7161	SUI3	Putative translation initiation factor; genes encoding ribosomal subunits, translation factors, and tRNA synthetases are downregulated upon phagocytosis by murine macrophage	A	1554	Plate 27	F07	8802495	GCGCCATCGAACCAATGAGA	CCGAGCGTCAAACGTAGGAA	8802527
GRACE	1635	Plate 04	C03	C4_04770C	orf19.3803	MNN22	Alpha-1,2-mannosyltransferase; required for normal cell wall mannan; regulated by Tsa1, Tsa1B at 37 deg; repressed in core stress response; NO, Hog1 induced; confers sensitivity to cell wall perturbing agents; Spider biofilm repressed	B	1635	Plate 53	F07	8802638	ACGTCGCGTAGATAATAGGT	TCACCTTAGCCATTGGAGGG	8803372
GRACE	4070	Plate 04	C04	C2_00110W	orf19.1910		Predicted NADH-dependent flavin oxidoreductase; Hap43-repressed gene	B	4070	Plate 34	G10	8808087	AGCTGCATCCAACGCTTATA	TTGACGCTCATCACTGCTTG	8808088
GRACE	4202	Plate 04	C05	C3_06550C	orf19.7444		Ortholog(s) have cytoplasm, holo TFIIH complex localization	B	4202	Plate 35	F11	8808377	GAGATCAGAGTTAAGGCTTC	ACGAGCGCAAGATATTTGGA	8808378
GRACE	1361	Plate 04	C06	C3_02680C	orf19.260	SLD1	Sphingolipid delta-8 desaturase; catalyzes desaturation at C8 in the long-chain base moiety of ceramides in glucosylceramide synthesis, important for virulence; ketoconazole and hypoxia induced; Hap43-repressed; Spider biofilm induced	A	1361	Plate 09	B10	8802137	AGTTAATAAGCATCACGCCC	ATCCCTATGTGACGGAGAGT	8802138
GRACE	1370	Plate 04	C07	CR_02850C	orf19.2842	GZF3	GATA-type transcription factor; oxidative stress-induced via Cap1; mutant has abnormal colony morphology and altered sensitivity to fluconazole, LiCl, and copper; Spider biofilm induced	A	1370	Plate 02	F04	8802156	GTGACACAATAATGACCGCC	ATACAGGTTGCACTGGTAGT	8802155
GRACE	1373	Plate 04	C08	CR_04600W	orf19.551		Ortholog of C. parapsilosis CDC317 : CPAR2_204170, Candida tenuis NRRL Y-1498 : CANTEDRAFT_110235, Debaryomyces hansenii CBS767 : DEHA2F17072g and Candida dubliniensis CD36 : CD36_29980	A	1373	Plate 10	G09	8802161	ATACATACGTGGAGAAGGCC	ATGGTAGCTCGCCCACAGTT	8802162
GRACE	1417	Plate 04	C09	C2_06350C	orf19.5499		Has domain(s) with predicted 4-hydroxyphenylpyruvate dioxygenase activity and role in aromatic amino acid family metabolic process, oxidation-reduction process	A	1417	Plate 27	F04	8802250	CGGGAAGATTTATGCAATGC	AGAGGAGCGCACATCTCATC	8802249
GRACE	1008	Plate 04	C10	C6_03100W	orf19.5595	SHE3	mRNA-binding protein that localizes specific mRNAs to daughter yeast cells and to hyphal tips; required for normal filamentation and host epithelial cell damage; ortholog of S. cerevisiae She3 but target mRNAs differs	A	1008	Plate 26	G06	8807013	GTAACCGAGTGTCTATCAGT	TCCACGGCGAGCAGTTTATG	8807289
GRACE	1288	Plate 04	C11	C1_11370C	orf19.667	LCD1	Essential protein required for the DNA integrity checkpoint pathway; Spider biofilm induced	A	1288	Plate 33	C08	8801991	AAGAGAGTTCCCGAATACCC	CCGCATAGGAAAGTTCTAC	8801992
GRACE	4176	Plate 04	C12	C3_03670W	orf19.6952		Ortholog(s) have DNA binding, chromatin binding, histone deacetylase activity	B	4176	Plate 37	E11	8808325	CGGGCTACTACATACTTATC	TAGGTCCGTCTCACGACTGT	8808326
GRACE	4354	Plate 04	D01	C7_00180W	orf19.7105	FAR1	Protein involved in regulation of pheromone-mediated mating; repressed by A1p and Alpha2p in white-phase cells; null mutant shows no pheromone response in opaque cells; overexpression causes enhanced pheromone response and cell cycle arrest	B	4354	Plate 34	A11	8808767	ATTAGAGCCACTGCCAGAAG	GAATATGCGCTCCCACTGTG	8808768
GRACE	5654	Plate 04	D02	C1_11630C	orf19.1156	FUS1	Membrane protein required for mating; ortholog of S. cerevisiae Fus1; transcript induced by Cph1 in cells homozygous for the MTLa locus; alpha factor induced	B	5654	Plate 44	F05	8811497	TGGCACAGACTGAACACTAC	GGCGCGTTACTTACAAATTG	8811498
GRACE	4334	Plate 04	D03	C1_02000W	orf19.4525		Ortholog(s) have endoplasmic reticulum, nuclear pore localization	B	4334	Plate 38	F05	8808643	TATAGTTGCTCGAACCCGCG	CCAGATTACGAACGAGGTAC	8808644
GRACE	1026	Plate 04	D04	C2_04540C	orf19.4496		Ortholog(s) have Golgi apparatus, endoplasmic reticulum, fungal-type vacuole localization	A	1026	Plate 26	D11	8807031	GCTATTAGTGCATCATCGCT	AACATCTCGCAAGGCGGGTA	8807307
GRACE	1027	Plate 04	D05	C2_05510C	orf19.3581		Ortholog(s) have histone binding activity, role in DNA replication-dependent nucleosome assembly and CAF-1 complex, cytoplasm localization	A	1027	Plate 26	E12	8807032	CCTAGAGTCAGAGAGATTAG	CGCCATAGACGGAAGAGTA	8807308
GRACE	1036	Plate 04	D06	C4_03940C	orf19.789	PYC2	Putative pyruvate carboxylase, binds to biotin cofactor; up-regulated in mutant lacking the Ssk1p response regulator protein, upon benomyl treatment, or in an azole-resistant strain overexpressing MDR1; stationary phase enriched protein	A	1036	Plate 26	H05	8807041	TATCGACCTCAGAGTGCGTG	CGACTATTGTGACATACCTG	8807317
GRACE	1039	Plate 04	D07	C5_00230C	orf19.972		Ortholog(s) have 5'-flap endonuclease activity, role in DNA-dependent DNA replication and Slx1-Slx4 complex localization	A	1039	Plate 26	D12	8807044	AGTAATAGACCATCCGACC	AGATCGTCAGGTCCACCGTT	8807320
GRACE	1043	Plate 04	D08	C3_06700C	orf19.7459		Putative mitochondrial protein with a predicted role in respiratory growth; fluconazole-induced; ketoconazole-repressed; mutants display a strong defect in flow model biofilm formation; Spider biofilm induced	A	1043	Plate 26	E02	8807048	CATAACTCTTTAGAACGGCC	GCATTAACGGGAACTAGAGC	8807324
GRACE	1045	Plate 04	D09	C2_02610C	orf19.1587	HGT20	Putative glucose transporter of the major facilitator superfamily; the C. albicans glucose transporter family comprises 20 members; 12 probable membrane-spanning segments; regulated by Nrg1	A	1045	Plate 26	H06	8807050	GTGTCACCTACCGTACTATG	CATGAACTGTCCATATTGCG	8807326
GRACE	1051	Plate 04	D10	C7_00490C	orf19.7069		Putative AdoMet-dependent proline methyltransferase; Hap43-induced; required for normal flow model biofilm growth; Spider biofilm repressed	A	1051	Plate 22	E12	8807056	GTACACTCTTGCTAACTACG	CCGGCGGTACAATTTACTAA	8807332
GRACE	1114	Plate 04	D11	C2_08680W	orf19.3608		Ortholog(s) have DNA insertion or deletion binding, Y-form DNA binding, double-strand/single-strand DNA junction binding, loop DNA binding activity	A	1114	Plate 59	C12	8807119	TGTAACAGATCAGATGGCAG	GGCACGACCTTCATATTCAT	8807395
GRACE	1115	Plate 04	D12	C6_03660C	orf19.5735	CDC50	Putative endosomal protein; induced by Mnl1p under weak acid stress	A	1115	Plate 31	G09	8807120	ACGGGACACTCATATTAGCG	TTTGCCACAACAACTGCGAA	8807396
GRACE	1121	Plate 04	E01	CR_10850C	orf19.7678	ATP16	Subunit of the mitochondrial F1F0 ATP synthase; sumoylation target; protein newly produced during adaptation to the serum; Spider biofilm repressed	A	1121	Plate 21	D12	8807126	GCCAGTAATTCTAACGAACC	AACGGAATCTGAGTCAATCC	8807402
GRACE	1122	Plate 04	E02	C2_03930C	orf19.831		Ortholog of C. parapsilosis CDC317 : CPAR2_211360, Candida tenuis NRRL Y-1498 : CANTEDRAFT_115359, Debaryomyces hansenii CBS767 : DEHA2D06886g and Candida dubliniensis CD36 : CD36_18570	A	1122	Plate 21	E01	8807127	TGGATCACACTACTAACAGC	GCGATAACGAGACATTCACC	8807403
GRACE	1126	Plate 04	E03	C1_04330W	orf19.1069	RPN4	C2H2 transcription factor; putative regulator of proteasome genes; DNA recognition sequence (GAAGGCAAAA) enriched in regions upstream of proteasome genes; induced in core stress response; Hap43-induced; Spider biofilm induced	A	1126	Plate 21	E04	8807131	TTCTGTACGCCACCGTGTTG	AGCTACATCTCATTAAGCCG	8807407
GRACE	1127	Plate 04	E04	C2_10240W	orf19.1756	GPD1	Glycerol-3-phosphate dehydrogenase; glycerol biosynthesis; regulated by Efg1; regulated by Tsa1, Tsa1B under H2O2 stress conditions; Sflow model and Spider biofilm induced	B	1127	Plate 53	C12	8807132	GGCCACCGTTACAACTTATA	GTGCCCACCATAGCAATATA	8807408
GRACE	1129	Plate 04	E05	C1_14330W	orf19.7245		Ortholog(s) have tRNA (5-methylaminomethyl-2-thiouridylate)-methyltransferase activity, role in mitochondrial tRNA thio-modification and mitochondrion localization	A	1129	Plate 22	G06	8807134	CCCAGTGTAACAATCATGCA	TCATGTCGCATCAGCTATTG	8807410
GRACE		Plate 04	E06		caydl037c		Protein of unknown function; induced by alpha pheromone in SpiderM medium	A	1131				CCATATCGTGAACGCTGTGC	TCGAACAAACGAGCTGGTAC
GRACE	1133	Plate 04	E07	C1_09050W	orf19.4761	HST1	Putative histone deacetylase, involved in regulation of white-opaque switching	A	1133	Plate 23	H10	8807138	TGAGCTAACCCAGTTCAGGC	TTCTGAGTCACAGTGCGACG	8807414
GRACE	1135	Plate 04	E08	C3_02600C	orf19.250	SLC1	Putative fatty acyltransferase; protein repressed during the mating process	A	1135	Plate 23	H11	8807140	ACGAGCAGATCATTTCAGAG	TTCTGAGGCCCGAGGTCCTTT	8807416
GRACE	1137	Plate 04	E09	C2_02410W	orf19.1564		Plasma membrane-localized protein of unknown function	A	1137	Plate 22	G07	8807142	CGCGAAGATGTCGGAAATTC	CAGACTGCTTGACATGGCAT	8807418
GRACE	1139	Plate 04	E10	C2_10480W	orf19.5323	MDH1-3	Predicted malate dehydrogenase; farnesol regulated; protein present in exponential and stationary growth phase yeast; Hap43p-repressed gene	A	1139	Plate 24	A02	8807144	CATAAGCGTTGTGAATCGCG	TAGGCGCTCGTCAGACTACT	8807420
GRACE	1144	Plate 04	E11	C7_02890C	orf19.5171	PMT1	Protein mannosyltransferase (PMT), required for virulence in mouse systemic infection and for adhesion to epithelial cells; role in hyphal growth and drug sensitivity; Als1p, Sec20p, Kre9p, Pir1p are substrates; one of 5 PMT family members	A	1144	Plate 23	D11	8807149	GCCGTATTTACAACTCGCTA	ATTAAGCGCACAGAGGTCGC	8807425
GRACE	1145	Plate 04	E12	C2_02300W	orf19.1548		Ortholog(s) have role in mRNA splicing, via spliceosome and U4/U6 x U5 tri-snRNP complex localization	A	1145	Plate 23	E01	8807150	GAGTGTATCTCACCTATCCT	GCAGAGACCATGTTAGCAAC	8807426
GRACE	925	Plate 04	F01	C6_03380W	orf19.5627		S. cerevisiae ortholog Hek2/Khd1 is a putative RNA binding protein involved in the asymmetric localization of ASH1 mRNA; Hap43-induced gene	B	925	Plate 41	D01	8806930	TGATACGTTCACTCCCGGT	TATGATCGCGCACCTAGCTG	8807206
GRACE	781	Plate 04	F02	C1_08360C	orf19.5117	OLE1	Fatty acid desaturase, essential protein involved in oleic acid synthesis; required for aerobic hyphal growth and chlamydospore formation; subject to hypoxic regulation; fluconazole-induced; caspofungin repressed; Hap43p-induced	A	781	Plate 04	C06	8801553	CAACGTGTCGTAATATGGTG	CCGGCGATTTAAGTAACAAG	8801554
GRACE	1541	Plate 04	F03	C2_03940C	orf19.829	SCH9	Protein kinase; involved in growth control, cell size, resistance to rapamycin, cations, chlamydospore formation, filamentous growth under some conditions, and virulence; prevents hyphal growth in hypoxia at high CO2; Spider biofilm induced	A	1541	Plate 27	F09	8802482	CTTCAGCAGGTATTTAAGGG	TACCCAGGACGGGAAGAATC	8802514
GRACE	3732	Plate 04	F04	C3_05220W	orf19.6000	CDR1	Multidrug transporter of ABC superfamily; transports phospholipids in an in-to-out direction; induced by beta-estradiol, progesterone, corticosteroid, or cholesterol; Spider biofilm induced	A	3732	Plate 25	B05	8807452	ACCTGAGCAGTATAGACGCG	TAGACTCACTTACACTCAGG	8807460
GRACE	538	Plate 04	F05	C1_09460W	orf19.4809	ERG12	Ortholog(s) have mevalonate kinase activity and role in ergosterol biosynthetic process, farnesyl diphosphate biosynthetic process, mevalonate pathway, isopentenyl diphosphate biosynthetic process, mevalonate pathway	A	538	Plate 09	E06	8801067	GATGCGTCACCATGCTACAG	TATGTCACCGTCATCGTGCT	8801068
GRACE	59	Plate 04	F06	C1_02420C	orf19.2929	GSC1	Essential beta-1,3-glucan synthase subunit; gsc1 allele determines resistance/sensitivity to echinocandins; 16 predicted membrane-spanning regions; mRNA abundance declines after yeast-to-hypha transition; Spider biofilm induced	A	59	Plate 01	H01	8800113	AGGCAGATACGATTAGTACG	CACGTAGAGTTAATCAGGAG	8800114
GRACE	799	Plate 04	F07	C5_01580C	orf19.4152	CEF3	Translation elongation factor 3; antigenic in humans; predicted C-term nucleotide-binding active site; protein on surface of yeast, not hyphae; polystyrene adherence induced; higher protein amount in stationary phase; possibly essential	A	799	Plate 04	C10	8801589	CACTATGGTTTAAGAGCTGG	CGACGCTAGTTAGTGAGATT	8801590
GRACE	957	Plate 04	F08	CR_00570W	orf19.7478		Ortholog(s) have antioxidant activity, di-trans,poly-cis-decaprenylcistransferase activity, protein heterodimerization activity, trans-hexaprenyltranstransferase activity	A	957	Plate 21	C06	8806962	GCCTCCGGTAAAGGAAACCA	GGTCAATCAAGATATGCGGA	8807238
GRACE	192	Plate 04	F09	C3_00110C	orf19.5463	SEC6	Predicted subunit of the exocyst complex, involved in exocytosis; localizes to a crescent on the surface of the hyphal tip; Hap43p-repressed gene, overlaps orf19.5464 and orf19.5465	A	192	Plate 20	B04	8800379	ACAGACTACTAACGGTGATC	CGAGCACTTAACATTAGAGC	8800380
GRACE	1230	Plate 04	F10	C1_08590C	orf19.406	ERG1	Squalene epoxidase, epoxidation of squalene to 2,3(S)-oxidosqualene; ergosterol biosynthesis; allylamine antifungal drug target; NADH reducing cofactor but S. cerevisiae Erg1 uses NADPH; flow model biofilm induced; Spider biofilm repressed	A	1230	Plate 27	H09	8801875	ACTAATCTTGAATTGGCGGC	TTTGTTCCACGGCCACGATG	8801876
GRACE	196	Plate 04	F11	C5_01970C	orf19.3174	CDC24	GDP-GTP exchange factor for Cdc42p; phosphorylated; required for maintenance of hyphal growth; misexpression blocks hyphal growth and causes avirulence in a mouse model of systemic infection; antigenic during human oral infection	A	196	Plate 06	H11	8800387	TAACTAGCGAGCTGACAGAG	TGGATTCGACTCGCTCGCAT	8800388
GRACE	1193	Plate 04	F12	C3_04830C	orf19.5949	FAS2	Alpha subunit of fatty-acid synthase; required for virulence in mouse systemic infection and rat oropharyngeal infection models; regulated by Efg1; fluconazole-induced; amphotericin B repressed; Spider biofilm repressed	A	1193	Plate 01	G01	8801801	ACATGATAACCCGTACTGGC	CATCTGACACTGGTGCTAAT	8801802
GRACE	206	Plate 04	G01	C1_10120C	orf19.4882		TFIIE small subunit; involved in RNA polymerase II transcription initiation; Spider biofilm induced	A	206	Plate 24	D07	8800408	CATGACCATCTAGTACAGAG	AGCGATAGTCCATTCGGCTG	8800407
GRACE	50	Plate 04	G02	C7_02060W	orf19.6511	LIG1	tRNA ligase; functional homolog of S. cerevisiae Trl1	A	50	Plate 01	G10	8800097	ACAGCGATATTGTGAAGCAG	CGCGTAAGAGTATAGTACAG	8800098
GRACE	1521	Plate 04	G03	C6_03840C	orf19.5759	SNQ2	Protein similar to S. cerevisiae Snq2p transporter; member of PDR subfamily of ABC family; transposon mutation affects filamentation; benomyl-induced transcription; detected at yeast-form cell plasma membrane by mass spec	A	1521	Plate 05	E12	8802453	ACGCACTGACGATCATTCGG	CGCAGCTATGCTCATGTAT	8802454
GRACE	3019	Plate 04	G04	CR_02280W	orf19.3740	PGA23	Putative GPI-anchored protein of unknown function; Rim101-repressed; Cyr1-regulated; colony morphology-related gene regulation by Ssn6	A	3019	Plate 22	C07	8805109	AATCCCAGGCATTGCGAGG	GAGAGTGCTATAACGCCCTC	8805826
GRACE	828	Plate 04	G05	C1_00710C	orf19.6034	TUB2	Beta-tubulin; functional homolog of ScTub2p; overproduction causes S. cerevisiae inviability; has two introns; hyphal-induced; fluconazole-induced; slow growth, ectopic expression causes increased white-to opaque switching; GlcNAc-induced	A	828	Plate 18	G08	8801647	CATCGCTGGTCATGGACTGT	CATTGACGGGAATCCTAGAC	8801648
GRACE		Plate 04	G06	C4_01750C	orf19.4618	FBA1	Fructose-bisphosphate aldolase; glycolytic enzyme; antigenic in murine/human infection; regulated by yeast-hypha switch; induced by Efg1, Gcn4, Hog1, fluconazole; phagocytosis-repressed; flow model biofilm induced; Spider biofilm repressed	A	305				TTATAGCCGAGCACACTGCG	CTATATGAGTACGGCCTCGG
GRACE	649	Plate 04	G07	C1_14470W	orf19.7265		Putative zinc-finger domain protein with a predicted role in pre-mRNA splicing; Hap43-repressed; Spider biofilm repressed	A	649	Plate 04	H04	8801289	GTCACTCGTGTCCAGGATGT	TTGCTGACCATCGGCTCG	8801290
GRACE	992	Plate 04	G08	CR_09980W	orf19.7572	SPT7	Putative SAGA transcriptional regulatory complex subunit; mutation confers hypersensitivity to toxic ergosterol analog, and to amphotericin B	A	992	Plate 25	E08	8806997	GATAAGAGCACAGCTTCCCA	TCGATTCACTGAGTTGCGT	8807273
GRACE	988	Plate 04	G09	C2_10810W	orf19.5364		Putative pre-mRNA splicing factor; intron in 5'-UTR; possibly an essential gene, disruptants not obtained by UAU1 method	A	988	Plate 22	F05	8806993	GCTAATAACTCTCACGAAGC	ACTAGACGCATGGACCAGAG	8807269
GRACE	966	Plate 04	G10	CR_05300C	orf19.1011	MNN21	Ortholog(s) have alpha-1,2-mannosyltransferase activity, role in protein glycosylation and Golgi apparatus localization	A	966	Plate 23	E11	8806971	CGTCCCATATTGAAACGC	CAATCCATCCTGGGAGAGGT	8807247
GRACE	981	Plate 04	G11	C6_01290C	orf19.136		Predicted membrane transporter, member of the drug:proton antiporter (12 spanner) (DHA1) family, major facilitator superfamily (MFS); Hap43p-repressed gene	A	981	Plate 24	E04	8806986	TCATGTGTTAGAATGCTGGC	TTTAAGGGCAATACAGGGA	8807262
GRACE	1083	Plate 04	G12	C7_00020C	orf19.7124	RVS161	Protein required for endocytosis; contains a BAR domain, which is found in proteins involved in membrane curvature; null mutant exhibits defects in hyphal growth, virulence, cell wall integrity, and actin patch localization	A	1083	Plate 21	H02	8807088	GCGTCTGACATAAGAGCAAC	ACATCATGCACAGTGGCTGC	8807364
GRACE	1181	Plate 04	H01	C3_04950W	orf19.5964	ARF2	Putative ADP-ribosylation factor; mutation confers hypersensitivity to Brefeldin A; Spider biofilm repressed	A	1181	Plate 28	C11	8801777	ACATCGAGGGAATACGACGC	CAGAGCGTGTAACATCTTGC	8801778
GRACE	1066	Plate 04	H02	C4_01370W	orf19.4650	ILV6	Putative regulatory subunit of acetolacetate synthase; alkaline induced; regulated by Gcn2 and Gcn4; protein present in exponential and stationary growth phase yeast; Spider biofilm repressed	A	1066	Plate 24	D12	8807071	AGTAGACCGCTCACACATGG	TAGATAGTCCTAACACTTCCG	8807347
GRACE	1053	Plate 04	H03	C2_02960C	orf19.5808		Ortholog(s) have protein-lysine N-methyltransferase activity, role in negative regulation of G2/M transition of mitotic cell cycle, peptidyl-lysine methylation and cytosol, nucleus localization	A	1053	Plate 22	F01	8807058	AGGATCGCGTAGACGTTCAT	TACGGTAGACCATTGCCGAG	8807334
GRACE	1110	Plate 04	H04	C4_04870C	orf19.3792		Ortholog(s) have role in chromosome segregation, cytoplasmic mRNA processing body assembly, deadenylation-dependent decapping of nuclear-transcribed mRNA and formation of translation preinitiation complex, more	A	1110	Plate 23	G03	8807115	GTGGGCATAAGTGAACATAC	CCGATCAGCCTATATTGCAT	8807391
GRACE	1629	Plate 04	H05	C4_03360C	orf19.3363	VTC4	Putative polyphosphate synthetase; decreased expression in hyphae compared to yeast-form cells; fungal-specific (no human or murine homolog); virulence-group-correlated expression	A	1629	Plate 31	F09	8802632	AATCCGAATCTAGTGCAACC	GATACCCGCACATTTGTTTC	8803366
GRACE	2049	Plate 04	H06	C7_02490W	orf19.6460	PEX1	Ortholog(s) have ATPase activity, protein heterodimerization activity, role in protein import into peroxisome matrix, receptor recycling and cytosol, peroxisomal membrane localization	A	2049	Plate 09	H01	8803052	ATCACGACGAGCAGAGCATC	AGGCGATGATGGCATTTACT	8803786
GRACE	1561	Plate 04	H07	C3_06970W	orf19.6804		Ortholog(s) have signal sequence binding activity, role in protein targeting to ER and cytosol, signal recognition particle, endoplasmic reticulum targeting localization	B	1561	Plate 30	D05	8802502	ACGATTACTAGACAGCGTTC	CTAGAATGCGATGATCTT	8802534
GRACE	1378	Plate 04	H08	C2_07240C	orf19.2281		Has domain(s) with predicted CoA-transferase activity and role in ketone body catabolic process	A	1378	Plate 27	H07	8802171	AAACACTTGGTCAACATGCC	ACGGCGCTTGTCATCTCGTT	8802172
GRACE	1390	Plate 04	H09	C4_03720C	orf19.1306		Ortholog(s) have cytosol, nucleus localization	A	1390	Plate 28	A01	8802196	GCACGAGACTTACACAAGC	GAGCCATTACACTAACTGC	8802195
GRACE	1011	Plate 04	H10	C2_05080C	orf19.3539		Predicted nucleolar S-adenosylmethionine-dependent rRNA methyltransferase; Spider biofilm induced	A	1011	Plate 26	G05	8807016	ATAGCCGACAGCGCCATAAG	CTTCAAAGATAAGTGGACCC	8807292
GRACE	1547	Plate 04	H11	C1_13020C	orf19.4930	SPC3	Essential protein; similar to S. cerevisiae Spc3p, a component of the signal peptidase complex required for signal peptidase activity; predicted integral ER membrane protein; complements spc3 and suppresses sec61 S. cerevisiae mutants	A	1547	Plate 13	E07	8802488	GCTACGGACAAAGATCCTCA	CTACGCGATGCACAGTAATC	8802520
GRACE	1533	Plate 04	H12	C3_00830C	orf19.6155		Ortholog(s) have DNA ligase (ATP) activity	A	1533	Plate 10	G11	8802474	TGACATGCAGCAGAGCCTAG	CGCGCTGTAATAGAAAGTAC	8802506
GRACE	1429	Plate 05	A01	C1_05870W	orf19.2462	PRN3	Protein similar to pirin; induced by Mnl1 under weak acid stress; Hap43-repressed; Spider biofilm induced	A	1429	Plate 27	F11	8802273	AACTGTCCTGAAGAGTAGTC	ATTAGTCAGGCACTCCAGGG	8802274
GRACE	1038	Plate 05	A02	C4_04150C	orf19.5294	PDB1	Putative pyruvate dehydrogenase; fluconazole-induced; protein level decreases in stationary phase cultures; Spider biofilm repressed	B	1038	Plate 32	F11	8807043	GGCAGATATACATACCCTC	TGCTGGCCGAAAGAACCCAA	8807319
GRACE	1168	Plate 05	A03	C1_12960C	orf19.4927	BNI1	Formin; role in cytoskeletal organization, cell polarity; role in systemic virulence in mouse; cell-cycle regulated localization to site of polarized growth, bud neck; localizes to Spitzenkorper of hyphae, minor localization at septum	A	1168	Plate 29	C01	8801751	TACAGGGTCATAAGCGTGTC	TCAGGTTACAGCTTCTCAGG	8801752
GRACE	1300	Plate 05	A04	C3_00980W	orf19.2501	FLC1	Protein involved in heme uptake; putative FAD transporter, similar to S. cerevisiae Flc1; regulated by iron; macrophage-induced; mutant defective in filamentous growth; Spider biofilm induced	A	1300	Plate 54	B01	8802016	CCCATTTATGTTTGACGAGGGT	TATAGAGCTTCGAGACCGCTG	8802015
GRACE	3827	Plate 05	A05	C6_00140C	orf19.6323	HPA2	Ortholog(s) have D-amino-acid N-acetyltransferase activity, role in D-amino acid metabolic process and cytosol, nucleus localization	B	3827	Plate 52	F11	8807565	AACAGAGCTTTAACAGCGC	ATTCTGAGCGGTGCCATAGT	8807566
GRACE	3831	Plate 05	A06	C3_04580C	orf19.5917	STP3	Transcription factor; regulates SAP2, OPT1 expression and thereby protein catabolism for nitrogen source; activated via amino-acid-induced proteolytic processing; macrophage/pseudohyphal-repressed; Spider biofilm repressed	B	3831	Plate 53	F04	8807573	AGAATCCCAGTGGTCATAAG	TCCTGCGTAAGAAGAAGTGA	8807574
GRACE	4084	Plate 05	A07	CR_05160C	orf19.639		S. cerevisiae ortholog YDR370C/DXO1 has decapping and 5&#8242;-3&#8242; exoRNase activity; decreased transcription is observed upon fluphenazine treatment or in an azole-resistant strain that overexpresses CDR1 and CDR2	B	4084	Plate 34	H12	8808141	ATGGAGCCGCGATCTCTCAT	CCATACCTTTAAGGCCGTGG	8808142
GRACE	4151	Plate 05	A08	C2_07630C	orf19.1862		Possible stress protein; increased transcription associated with CDR1 and CDR2 overexpression or fluphenazine treatment; regulated by Sfu1, Nrg1, Tup1; stationary phase enriched protein; Spider biofilm induced	B	4151	Plate 35	B08	8808275	AGGAATCACGTTAATGAC	TTACGGACTAGCTCGATCT	8808276
GRACE	4161	Plate 05	A09	C2_05020W	orf19.3533		Ortholog(s) have role in ascospore formation, mitochondrial respiratory chain complex assembly, positive regulation of transcription from RNA polymerase II promoter	B	4161	Plate 35	A08	8808295	ATTACCGAGGACGAGCATCG	GCGGTACTCTCACTTCATAT	8808296
GRACE	3780	Plate 05	A10	CR_05010W	orf19.652		Ortholog(s) have crossover junction endodeoxyribonuclease activity, role in DNA repair and cytoplasm, nucleus localization	B	3780	Plate 33	F07	8811863	CAAATACTGTTCAACTGAGC	AAGCTCGCATGACCGATCTG	8811864
GRACE	3782	Plate 05	A11	CR_06610W	orf19.696	STE2	Receptor for alpha factor mating pheromone, MFalpha; required for a-type cells to respond to alpha factor, for opaque a-form mating and white a-form response; possible Kex2p substrate; a-specific, alpha-factor induced, A1p-Alpha2p repressed	B	3782	Plate 33	F08	8807461	GGATACGTCCTTCAACCATC	TTGCGAAGAACAGAGTTGCA	8807462
GRACE	3787	Plate 05	A12	C2_02120W	orf19.1528		Putative mitochondrial RNA polymerase specificity factor; possibly an essential gene, disruptants not obtained by UAU1 method	B	3787	Plate 35	G04	8807471	CACTGACGCTCACTGATTAT	CCGATACCGCGATAGGATCT	8807472
GRACE	3798	Plate 05	B01	C1_09520C	orf19.4816		Protein of unknown function; induced by nitric oxide	B	3798	Plate 34	B12	8807493	GAGGATTCACGACAGCCATC	ATGTACCCAGTCACACTTAG	8807494
GRACE	3802	Plate 05	B02	C1_10180C	orf19.4887	ECM21	Predicted regulator of endcytosis of plasma membrane proteins; fluconazole induced, alkaline induced by Rim101; repressed by caspofungin and in azole-resistant strain overexpressing MDR1; flow model, rat catheter and Spider biofilm induced	B	3802	Plate 33	F11	8807501	TGGAGAGACCCACACACGTA	TATATCCTGACAGTCTCTCG	8807502
GRACE	3814	Plate 05	B03	C4_05650W	orf19.1250		Ortholog(s) have role in maturation of SSU-rRNA from tricistronic rRNA transcript (SSU-rRNA, 5.8S rRNA, LSU-rRNA) and cytoplasm, nucleolus localization	B	3814	Plate 33	G02	8807525	GTGCCCTAATACAGATCAAC	GTTTATTCGACACGCCTGCG	8807526
GRACE	3858	Plate 05	B04	C1_02450C	orf19.2934		Similar to S. cerevisiae Bud20; predicted role in cellular bud site selection; rat catheter and Spider biofilm induced	B	3858	Plate 34	A01	8807627	TATGGGTGACCTAACCTCGC	GTGTATCATCCCTATCACTG	8807628
GRACE	3868	Plate 05	B05	C4_03410W	orf19.3367		Ortholog(s) have structural constituent of ribosome activity and mitochondrial large ribosomal subunit localization	B	3868	Plate 33	H01	8807649	AGTATAGACCCACCTAAGGC	CAGGTACACGCATTCGCTAG	8807650
GRACE	3889	Plate 05	B06	C2_09010W	orf19.203	STB3	Putative SIN3-binding protein 3 homolog; caspofungin induced; macrophage/pseudohyphal-repressed; rat catheter biofilm induced	B	3889	Plate 35	C12	8807695	GCGACGATAGTAGTACATAG	GCTCAATGGGTCTGAATTTC	8807696
GRACE	3891	Plate 05	B07	C3_07700W	orf19.6717		Putative serine hydrolase; Spider biofilm repressed	B	3891	Plate 35	D01	8807699	GCGATCTCGTAATACTCACG	AACCTTAATCGAATGGACTC	8807700
GRACE	3925	Plate 05	B08	C7_00790W	orf19.7038		Ortholog(s) have phosphatidylinositol-3-phosphate binding activity, role in protein targeting to vacuole and cytoplasm, nucleus localization	B	3925	Plate 34	B01	8807767	AAGTTATGTCAATCTCCGCC	GACGAGAGCACATAGCTTTC	8807768
GRACE	3962	Plate 05	B09	C1_05500W	orf19.414		Predicted mitochondrial small ribosomal subunit; rat catheter and Spider biofilm induced	B	3962	Plate 34	B02	8807843	AACCTTTGTGAAGTCGCCCG	ACTAGAGCTGCCTTAATGCG	8807844
GRACE	3979	Plate 05	B10	C1_05490C	orf19.415		Putative protein of unknown function; Hap43p-repressed gene	B	3979	Plate 34	C07	8807877	GCGCGGGCATACTATTTAAT	GAGACTAGAGCATGATTCAG	8807878
GRACE	4016	Plate 05	B11	C4_00660W	orf19.4176		Ortholog(s) have structural constituent of ribosome activity and mitochondrial small ribosomal subunit localization	B	4016	Plate 34	D12	8807953	AAGATGCGGTAACACTGATC	TTCGATTAGATCACGGATG	8807954
GRACE	4028	Plate 05	B12	C1_08410C	orf19.386	SAM4	Putative S-adenosylmethionine-homocysteine methyltransferase; Hap43-repressed; alkaline induced; Spider biofilm repressed	B	4028	Plate 35	D11	8807977	GGGTACTCCACAACATTACA	AGCTGCACTGGATTCATAGT	8807978
GRACE	4029	Plate 05	C01	C2_05740W	orf19.6885	SPO7	Putative regulatory subunit of Nem1-Spo7 phosphatase holoenzyme that regulates nuclear growth by controling phospholipid biosynthesis; induced by alpha pheromone in SpiderM medium	B	4029	Plate 35	D12	8807979	TATGGTCTACCGAAGCGCC	CATCTAGTGAAAGTCAGGCA	8807980
GRACE	3999	Plate 05	C02	CR_03860C	orf19.4357		Putative protein similar to S. cerevisiae Mgr3p, a subunit of the i-AAA protease supercomplex that degrades misfolded mitochondrial proteins	B	3999	Plate 34	E08	8807919	CCGACTTATTCTAATGAGCG	CACTGACCTATGACTTGTCT	8807920
GRACE	3788	Plate 05	C03	C2_02170W	orf19.1533		Possible vacuolar protein; Hap43-induced gene	B	3788	Plate 34	B11	8807473	GCCTGCTCTAAATTAAGGGA	AGTGAGACATGCACCTAGTC	8807474
GRACE	3800	Plate 05	C04	C1_09790C	orf19.4844		Ortholog(s) have RNA binding, polynucleotide adenylyltransferase activity, protein binding, bridging activity	B	3800	Plate 33	F10	8807497	TACTCTTGAGCACGGAGCTG	GACCACGGTGAATGACAGTC	8807498
GRACE	3801	Plate 05	C05	C1_10000C	orf19.4866	CPP1	VH1 family MAPK phosphatase; regulates Cst20-Hst7-Cek1-Cph1 filamentation pathway; represses yeast-hyphal switch; required for virulence in mice; yeast-enriched; induced by alpha pheromone in SpiderM medium; Spider biofilm induced	B	3801	Plate 33	E07	8807499	CCTATAACTGAAGGGAGAGC	ATCTTTCGCGGACCGGGATT	8807500
GRACE	3887	Plate 05	C06	C1_11890W	orf19.5278		Protein of unknown function; Spider biofilm induced	B	3887	Plate 35	C10	8807691	CACTTGACGCGAGAGTCTTG	AGTATTCCCACATCTGAGTC	8807692
GRACE	3888	Plate 05	C07	C1_03280W	orf19.3022		Ortholog(s) have structural constituent of ribosome activity and mitochondrial small ribosomal subunit localization	B	3888	Plate 35	C11	8807693	AGATGTCGTCAACCTGAGCC	GCACCGTTGTTACACTCGTT	8807694
GRACE	3920	Plate 05	C08	C2_07820C	orf19.2199	PHO86	Putative endoplasmic reticulum protein; possibly adherence-induced	B	3920	Plate 34	A12	8807757	CCCGGTGAGTTCAGTGTATT	GCCCGTGGACAAACTTCAAA	8807758
GRACE	3938	Plate 05	C09	CR_07020W	orf19.2363		Ortholog(s) have thiosulfate sulfurtransferase activity and mitochondrion localization	B	3938	Plate 34	D01	8807793	TATCTCTGAGGACGTGCCTG	TATTCGTGACCACTCGCAG	8807794
GRACE	3973	Plate 05	C10	C1_00380C	orf19.6071		Ortholog(s) have peptide alpha-N-acetyltransferase activity, role in N-terminal peptidyl-methionine acetylation, cytoskeleton organization, mitochondrion inheritance and NatB complex localization	B	3973	Plate 34	C06	8807865	GTCGAGACAGTGACATAAGC	CTCGAAGCAACATAGGCGA	8807866
GRACE	4005	Plate 05	C11	C1_14270W	orf19.7237		Ortholog(s) have arylformamidase activity and role in NAD biosynthetic process	B	4005	Plate 34	E09	8807931	CGCTTCAATACAAGTCCAGA	GCCGGTTACACAACGTATAA	8807932
GRACE	4007	Plate 05	C12	C1_04570C	orf19.6851	CHL4	Protein described as having role in chromosome segregation; RNA abundance regulated by tyrosol and cell density	B	4007	Plate 34	E10	8807935	TTAGTTCAGCGACCGCAGTG	ACATCATACGCATCGAGCGG	8807936
GRACE	4015	Plate 05	D01	C6_00700C	orf19.3659		Putative CTD phosphatase; role in dephosphorylation of RNA polymerase II C-terminal domain, transcription from RNA polymerase II promoter; flow model biofilm induced	B	4015	Plate 34	D11	8807951	ATGCTAGATGACCTGCCAGT	TGATACGCACTAGAGCCACG	8807952
GRACE	4027	Plate 05	D02	CR_00930W	orf19.3263	ATO10	Putative fungal-specific transmembrane protein; rat catheter and Spider biofilm induced	B	4027	Plate 35	D10	8807975	ACATCGCGTAGCAGTCATGG	AGACTGTTACGCATCCTTTG	8807976
GRACE	1678	Plate 05	D03	C5_04680W	orf19.3954		Ortholog(s) have phosphatidylserine decarboxylase activity and role in phosphatidylcholine biosynthetic process, phosphatidylethanolamine biosynthetic process, regulation of cell cycle cytokinesis, regulation of cell shape	A	1678	Plate 11	H10	8802681	ATGACCACCGGAACTGAAGC	ATGAGCCAGGAACCTCTAGC	8803415
GRACE	3792	Plate 05	D04	C1_08640W	orf19.4722		Ortholog(s) have sequence-specific DNA binding RNA polymerase II transcription factor activity	B	3792	Plate 33	F09	8807481	AAAGCACCTTGAACGGGCTC	CACGTAAGGATAAGGTACTC	8807482
GRACE	3804	Plate 05	D05	C1_13310W	orf19.4958	ECM25	Non-essential protein involved in cell morphogenesis	B	3804	Plate 34	F03	8807505	TGGTAGCTCCGTCAACCTTG	GCTGGCCGCAAATCAGGAAA	8807506
GRACE	3873	Plate 05	D06	C1_11950W	orf19.5270		Protein of unknown function; rat catheter biofilm induced	B	3873	Plate 34	A06	8807659	CATACAAAGAGAGGTGTCCT	TTCCTGGCAAGCAATAGAGA	8807660
GRACE	3890	Plate 05	D07	C1_00770C	orf19.6029	ROT1	Similar to S. cerevisiae Rot1p, which is involved in cell wall 1,6-beta-glucan biosynthesis; has predicted transmembrane region; possibly an essential gene, disruptants not obtained by UAU1 method	B	3890	Plate 37	C01	8807697	TCAGATGTGACAAGAGTCGA	CCTATCAGACGATTGGACGG	8807698
GRACE	3972	Plate 05	D08	C5_00420C	orf19.947	MRP17	Predicted mitochondrial ribosomal protein	B	3972	Plate 35	G07	8807863	TGGGCACAGACAACCTAGCA	GCAGAGGATATAAGACTGTC	8807864
GRACE	4001	Plate 05	D09	C3_06040W	orf19.7385		CCCH zinc finger protein; Spider biofilm induced	B	4001	Plate 38	D04	8807923	TATGGGACCCTATGCCACTG	AGCCGCAGTTTCGAGCATAT	8807924
GRACE	3819	Plate 05	D10	C2_08550C	orf19.3624		Ortholog(s) have exoribonuclease II activity, role in mitochondrial RNA catabolic process and mitochondrial degradosome localization	B	3819	Plate 33	E10	8807535	GTTGAGCACACACCGCAATA	CCGGGTTTAGAAGAAATGAC	8807536
GRACE	3822	Plate 05	D11	C2_05450C	orf19.3574	MDJ2	Predicted component of the mitochondrial import motor; involved in protein import into mitochondrial matrix; early-stage flow model biofilm induced	B	3822	Plate 33	G03	8807541	TGCAGAACAGCAAGTTTGGA	TAGTATGCGCCACTTCACGG	8807542
GRACE	4072	Plate 05	D12	C5_04520W	orf19.3937		Ortholog(s) have protein phosphatase type 2A regulator activity, role in cellular response to nitrogen starvation, signal transduction and cytosol, nucleus localization	B	4072	Plate 34	G12	8808091	AATCCCGGCTGAGGGTATTT	GAACTTTGTCCAAGATCGCC	8808092
GRACE	4075	Plate 05	E01	C5_05180W	orf19.4011		Similar to S. pombe mug180, a predicted esterase/lipase; highly induced during chlamydospore formation in both C. albicans and C. dubliniensis; flow model biofilm induced	B	4075	Plate 34	H03	8808097	GTCCACATGAACGCAAGCTA	GCAGCGGCTTTCAGGTCTTT	8808098
GRACE	4076	Plate 05	E02	C5_03690W	orf19.6681		Protein of unknown function; Spider biofilm induced	B	4076	Plate 34	H04	8808099	ACGCTTACGCGACTTTCGGT	GCCGATTCATGTTCACAGAT	8808100
GRACE	4078	Plate 05	E03	C6_03150C	orf19.5601		Ortholog of C. parapsilosis CDC317 : CPAR2_601360, Candida tenuis NRRL Y-1498 : CANTEDRAFT_108198, Debaryomyces hansenii CBS767 : DEHA2C04136g and Candida dubliniensis CD36 : CD36_63910	B	4078	Plate 34	H06	8808129	TGACTAAGCCCATCTGGAGC	TCCTAGAGAAGAGAGTCTGA	8808130
GRACE	4102	Plate 05	E04	CR_07870W	orf19.612		Ortholog of S. cerevisiae : AIM32, C. glabrata CBS138 : CAGL0L01529g, C. parapsilosis CDC317 : CPAR2_702070, Candida tenuis NRRL Y-1498 : CANTEDRAFT_114174 and Debaryomyces hansenii CBS767 : DEHA2E10956g	B	4102	Plate 36	G12	8808177	ACGCCAATTACAATGTGGGA	GGTCTATCATAATCCAGCTC	8808178
GRACE	4103	Plate 05	E05	C2_10080W	orf19.1773	RAP1	Transcription factor; binds telomeres and regulatory sequences in DNA; involved in telomere maintenance; represses hyphal growth under yeast-favoring conditions; similar to (but shorter than) S. cerevisiae Rap1	B	4103	Plate 36	H01	8808179	GAGGGATCTTCCACTCCTTG	TAGACTTCACCCAGTGGACG	8808180
GRACE	4146	Plate 05	E06	C2_00680C	orf19.2060	SOD5	Cu and Zn-containing superoxide dismutase; protects against oxidative stress; induced by neutrophils, hyphal growth, caspofungin, osmotic/oxidative stress; oralpharyngeal candidiasis induced; rat catheter and Spider biofilm induced	B	4146	Plate 35	B04	8808265	TAAGAGTACGTCCCACAATC	TACGAATAAACAGGTGTGCG	8808266
GRACE	4165	Plate 05	E07	C5_00450C	orf19.944	IFG3	Putative D-amino acid oxidase; Spider biofilm induced	B	4165	Plate 37	G11	8808303	TATGTCACTGGCCCGAACGT	CCTTGACGGTAAGTGTTTAG	8808304
GRACE	4046	Plate 05	E08	CR_00740C	orf19.3282	BMT3	Beta-mannosyltransferase; adds 2nd beta-mannose to the acid-stable fraction of cell wall phosphopeptidomannan, elongation of beta-mannose chains on the phosphopeptidomannan acid-labile fraction; Hap43-induced; Spider biofilm induced	B	4046	Plate 35	E10	8808037	ATCATTCGGCACGAGCTAGG	TTAGAATCGGGCTGAACTAG	8808038
GRACE	4052	Plate 05	E09	C4_03350C	orf19.3362		Has domain(s) with predicted flavin adenine dinucleotide binding, oxidoreductase activity and role in oxidation-reduction process	B	4052	Plate 35	F03	8808051	AATCAGATGGAATCCTACGC	CCTCTATGATGGTGAATGAG	8808052
GRACE	4053	Plate 05	E10	C1_13790C	orf19.5016		Ortholog(s) have role in cellular response to UV and cytosol, nucleus localization	B	4053	Plate 35	F04	8808053	GATACGGAGACAGCATCTGC	ATAAGCTCTGGGAATAGCCG	8808054
GRACE	4054	Plate 05	E11	C3_02140C	orf19.1632		Ortholog(s) have cytosol, nucleus localization	B	4054	Plate 35	F06	8808055	TAGTTTCGACCAGGCTCCAG	ATTCATCAGCGCCGAGCAGT	8808056
GRACE	4055	Plate 05	E12	C2_06860W	orf19.2238	LTE1	Protein similar to GDP/GTP exchange factors; repressed by alpha pheromone in SpiderM medium	B	4055	Plate 35	F07	8808057	GCCTTATTAGAAGTTCCACC	GCCGTACTCGTAGATTAGGT	8808058
GRACE	4058	Plate 05	F01	C3_01620W	orf19.1681		Ortholog of C. parapsilosis CDC317 : CPAR2_503590, Candida tenuis NRRL Y-1498 : CANTEDRAFT_115755, Debaryomyces hansenii CBS767 : DEHA2D15334g and Candida dubliniensis CD36 : CD36_81530	B	4058	Plate 34	F12	8808063	AACTTGCTATGAGGTCTGGT	CACCAGCCGTGACTGTGTTT	8808064
GRACE	4059	Plate 05	F02	C1_11130W	orf19.2303	FGR16	Protein lacking an ortholog in S. cerevisiae; transposon mutation affects filamentous growth; fluconazole-downregulated	B	4059	Plate 34	G01	8808065	GCACCTCACATCATTGTAAG	AGCGAGACAGGCCATACATC	8808066
GRACE	4060	Plate 05	F03	C1_02850W	orf19.2973		Ortholog(s) have RNA binding, flap-structured DNA binding activity and role in nuclear-transcribed mRNA poly(A) tail shortening, positive regulation of endodeoxyribonuclease activity	B	4060	Plate 34	G02	8808067	CCATCCATGAGATATGTGAG	ACGGCGAGTATATGTATGCT	8808068
GRACE	4061	Plate 05	F04	C2_00640W	orf19.2064		Putative transcription factor with zinc finger DNA-binding motif	B	4061	Plate 34	G03	8808069	CTGGCCGTGCAAGAAAGCAA	CCTGAATCGCAAGGAAGCTA	8808070
GRACE	4062	Plate 05	F05	C1_10760W	orf19.2343	VPS23	ESCRT I protein sorting complex protein; involved in proteolytic activation of Rim101, which regulates pH response; ortholog of S. cerevisiae Stp22/Vps23	B	4062	Plate 34	G04	8808071	GTGACCACTACAGTTCATGC	GTAGATCAGACCGCCTAACG	8808072
GRACE	4065	Plate 05	F06	C1_04910C	orf19.752		Has domain(s) with predicted methyltransferase activity and role in metabolic process	B	4065	Plate 34	G07	8808077	ATGCTTCGAGTCCGAGGCTT	AAGCATCGTTAAGGCTGCCG	8808078
GRACE	4067	Plate 05	F07	C2_07590W	orf19.1866	VMA10	Subunit G of the V1 peripheral membrane domain of the vacuolar H+-ATPase (V-ATPase); involved in vacuolar acidification; rat catheter biofilm repressed	B	4067	Plate 34	G09	8808081	TACCTGTTGGCATCGGCTTT	CCTGGCGCAGAAGTAACAGA	8808082
GRACE	4087	Plate 05	F08	C5_02010C	orf19.3170		Ortholog(s) have role in formation of translation preinitiation complex and cytoplasm, cytosolic ribosome localization	B	4087	Plate 35	A03	8808147	ACATAGAGATGACGGACCTG	TGGACAGATTTACCATCACG	8808148
GRACE	4093	Plate 05	F09	C4_02150C	orf19.4577		Ortholog(s) have GTPase activating protein binding, cAMP-dependent protein kinase inhibitor activity, signal transducer activity	B	4093	Plate 36	G06	8808159	CCGCCGATAGAATTTGTTGA	TCCATGCACGCAGATTAGCG	8808160
GRACE	4095	Plate 05	F10	C1_12140W	orf19.5250		Has domain(s) with predicted cofactor binding, nucleotide binding activity	B	4095	Plate 36	G08	8808163	CGACCTGCATTCTAACTAAG	AGGGCCGTCTTCTCAGCTTT	8808164
GRACE	4097	Plate 05	F11	C2_08510W	orf19.3627		Ortholog of C. parapsilosis CDC317 : CPAR2_406910, Candida tenuis NRRL Y-1498 : CANTEDRAFT_104937, Debaryomyces hansenii CBS767 : DEHA2D02706g and Candida dubliniensis CD36 : CD36_22640	B	4097	Plate 36	G09	8808167	ACTATTGCTACATGCGCGGG	TGGGCCTAGCACAAAGCACA	8808168
GRACE	4099	Plate 05	F12	CR_03080C	orf19.2418		Ortholog of C. parapsilosis CDC317 : CPAR2_802530, Candida tenuis NRRL Y-1498 : CANTEDRAFT_109615, Debaryomyces hansenii CBS767 : DEHA2A12650g and Candida dubliniensis CD36 : CD36_28190	B	4099	Plate 39	C10	8808171	GCCTAACGAAGATATGTGGA	TGGTTACCCATCTTACACAG	8808172
GRACE	4122	Plate 05	G01	C1_04230W	orf19.1058		Ortholog(s) have ubiquitin binding activity, role in ubiquitin-dependent protein catabolic process and proteasome regulatory particle, lid subcomplex, proteasome storage granule localization	B	4122	Plate 36	H12	8808217	GAAGCACGCGCAAGCATCTA	CCCGTGAGGCTAGAGATTAT	8808218
GRACE	4144	Plate 05	G02	C5_00620W	orf19.927		Ortholog(s) have role in positive regulation of transcription from RNA polymerase II promoter, telomere maintenance and EKC/KEOPS complex, cytosol, nucleus localization	B	4144	Plate 35	B03	8808261	TCCGGGAGAACAACCCTGAA	CACGCTCTGAGATTATGGAT	8808262
GRACE	4174	Plate 05	G03	C1_12920C	orf19.4922		Ortholog(s) have Rab GTPase binding activity and Golgi apparatus, endoplasmic reticulum localization	B	4174	Plate 37	E10	8808321	ATAAAGTACAGGGCACGTTC	ACACTAGCCTTAATCAGCAG	8808322
GRACE	4179	Plate 05	G04	C4_00940W	orf19.4701		Ortholog(s) have ATPase activity, tRNA binding activity, role in protein urmylation, regulation of transcription from RNA polymerase II promoter, tRNA wobble uridine modification and Elongator holoenzyme complex localization	B	4179	Plate 37	F02	8808331	GCCTCAGTGATCGAGATATG	ATATTGGCAGCATCCACGCG	8808332
GRACE	4104	Plate 05	G05	CR_01710W	orf19.2564		Ortholog(s) have role in ribosomal small subunit biogenesis and nucleolus, ribosome localization	B	4104	Plate 36	H02	8808181	CGAGCTGCTTCAATAGGAGC	GAATAGATCGCCAGAACGCC	8808182
GRACE	4183	Plate 05	G06	C1_00700W	orf19.6035		Protein of unknown function; repressed by nitric oxide	B	4183	Plate 45	F09	8808339	TTAGAAGAGACCGGCCCAAC	TGGGCTCACAAACGTCCAAA	8808340
GRACE	4195	Plate 05	G07	C1_13010W	orf19.4929		Ortholog(s) have translation regulator activity and role in RNA metabolic process, aerobic respiration, mitochondrial respiratory chain complex IV biogenesis, positive regulation of mitochondrial translational initiation	B	4195	Plate 37	G04	8808363	GTACGTCATACATCCTTGTC	CACGTTTGCGAATAGGTATC	8808364
GRACE	4056	Plate 05	G08	C1_02720W	orf19.2961		Putative transcription factor with zinc finger DNA-binding motif	B	4056	Plate 37	G10	8808059	GGCATCACTCAACAGCAGTA	CAGGAGGCATAATACCTATT	8808060
GRACE	4057	Plate 05	G09	C4_01460C	orf19.4639		Protein present in exponential and stationary growth phase yeast cultures	B	4057	Plate 34	F11	8808061	TCAGAGAAGACACCGCGTGA	CAATCATACCTAGCTCGATG	8808062
GRACE	4063	Plate 05	G10	CR_06530W	orf19.713		Ortholog(s) have role in apoptotic process and cytoplasm, nucleus localization	B	4063	Plate 34	G05	8808073	GCGCATCACCGATTATCAGG	AACTCTTGGCATAGCTGGT	8808074
GRACE	4261	Plate 05	G11	C2_05910W	orf19.5213		Putative protein of unknown function; transcript is upregulated in clinical isolates from HIV+ patients with oral candidiasis	B	4261	Plate 36	A01	8808497	TGAGCTAAGTCAGACGCAC	AGAGCTGAGGAATCATACGC	8808498
GRACE	4156	Plate 05	G12	C4_00210W	orf19.5646		Ortholog of S. cerevisiae : YPL034W, C. glabrata CBS138 : CAGL0L06996g, C. parapsilosis CDC317 : CPAR2_402170 and Candida tenuis NRRL Y-1498 : CANTEDRAFT_137348	B	4156	Plate 35	B12	8808285	GGCTAGATTAACGTACTGT	GGGCCACTACTCCTAATATG	8808286
GRACE	4180	Plate 05	H01	C3_02820C	orf19.273		Ortholog(s) have unfolded protein binding activity, role in sterol biosynthetic process and endoplasmic reticulum localization	B	4180	Plate 37	G08	8808333	ATAGGCGAACACCTAAGC	ACATTCGCAGAAGTGTGGAC	8808334
GRACE	3799	Plate 05	H02	C1_09780C	orf19.4843		Putative iron/copper reductas; involved in iron homeostasis; rat catheter and Spider biofilm induced	B	3799	Plate 34	F02	8807495	GCTATGGTAATACATCAGGC	CAACGACACCTTTGTAAACG	8807496
GRACE	3874	Plate 05	H03	C1_03200C	orf19.3012	ARO80	Zn(II)2Cys6 transcription factor; transcriptional activator of aromatic amino acid catabolism; regulator of aromatic alcohol biosynthesis via the Ehrlich pathway; mutant is viable	B	3874	Plate 35	C04	8807661	AAGAGCGATGAAGTCCATGC	GCTGTGAATGAATATCAGGC	8807662
GRACE	3918	Plate 05	H04	CR_00300W	orf19.7503	CDA2	Putative chitin deacetylase; transcription is positively regulated by Tbf1p	B	3918	Plate 33	H07	8807753	TAACTAGCACGATCCACGAG	GCCAGCACGACAAGTATTCA	8807754
GRACE	3988	Plate 05	H05	C1_11080W	orf19.2308		Putative 6-phosphofructo-2-kinase; catalyzes synthesis of fructose-2,6-bisphosphate; Hap43-repressed; flow model, rat catheter and Spider biofilm induced	B	3988	Plate 34	C10	8807895	ATCATTCTGGGACATGGATG	ATGTTGCCCATAGCTCCAGG	8807896
GRACE	4013	Plate 05	H06	C2_05570C	orf19.6869		Putative lipid raft associated protein; Spider biofilm induced	B	4013	Plate 34	F01	8807947	CCACTTGTGAAAGCTGTAGA	GGATCACCATAATAGTACCC	8807948
GRACE	3824	Plate 05	H07	C2_08280W	orf19.2660	EAF3	Subunit of the NuA4 histone acetyltransferase complex; rat catheter and Spider biofilm induced	B	3824	Plate 34	F07	8807545	GACGAAACATTGAAGCCACC	GAGGCTGATCGACTTCCACT	8807546
GRACE	3882	Plate 05	H08	C5_00750C	orf19.577		Predicted protein tyrosine phosphatase; rat catheter biofilm induced	B	3882	Plate 35	C07	8807677	GATGCCATGCCATTGTATCG	GCATCATAACGAGGATCTGC	8807678
GRACE	4004	Plate 05	H09	CR_03230W	orf19.2400		Ortholog(s) have role in mRNA splicing, via spliceosome, maturation of SSU-rRNA, positive regulation of ATPase activity, positive regulation of helicase activity	B	4004	Plate 38	D06	8807929	GGGTGCCACGCCAAACATAA	GGCATACTTTCAATACGTCC	8807930
GRACE	3540	Plate 05	H10	C1_05090W	orf19.4062	TRY2	Transcription factor; regulator of yeast form adherence; required for yeast cell adherence to silicone substrate; Spider biofilm induced	A	3540	Plate 25	D06	8806490	TCAGTAATAGGAAGGCAGCC	CTTCATGGCAGTCGGGACAT	8806581
GRACE	1084	Plate 05	H11	C2_06680W	orf19.1224	FRP3	Putative ammonium transporter; upregulated in the presence of human neutrophils; fluconazole-downregulated; repressed by nitric oxide; Spider biofilm induced	A	1084	Plate 21	H03	8807089	GAGGACTACTTCCCATGCTG	CTAAGAATGCTCTGCAATCC	8807365
GRACE	3030	Plate 05	H12	CR_06870C	orf19.1844		Protein similar to ferric reductase Fre10p	A	3030	Plate 16	E01	8805120	GCCGCGTCGAGAATAAGATA	AAGCGTATGGAATCTCACTC	8805837
GRACE	3035	Plate 06	A01	CR_07250C	orf19.6143		Predicted long-chain-alcohol oxidase; Spider biofilm induced	A	3035	Plate 25	E05	8805125	GATCCAGCTTAATGAACTCC	CCTTGTGAGGAATATGTTGC	8805842
GRACE	2937	Plate 06	A02	CR_02810W	orf19.2839	CIRT4B	Cirt family transposase; transcript repressed in an azole-resistant strain that overexpresses CDR1 and CDR2; Hap43-repressed; flow model biofilm induced	A	2937	Plate 32	D07	8805027	CAACTTTACTGAATAGGTGC	TTGCATGAGGCATTAGTATG	8805744
GRACE	2513	Plate 06	A03	C2_02440W	orf19.1568		Ortholog(s) have Rab guanyl-nucleotide exchange factor activity, phosphatidylinositol binding activity	A	2513	Plate 18	B04	8804270	CCTGATCTAGGAGTAGGTAT	CCATAGCGATCCAGATGAGG	8804603
GRACE	3482	Plate 06	A04	C3_04860W	orf19.5953		C2H2 transcription factor; predicted regulator of ribosomal protein and biogenesis genes; possibly essential, disruptants not obtained by UAU1 method; rat catheter biofilm induced	A	3482	Plate 24	F10	8806289	ATGCAAAGAGACGGCCTGAC	TGCAGCAAATAATGTGGACC	8806432
GRACE	3416	Plate 06	A05	CR_03710C	orf19.4370		Protein of unknown function; induced by nitric oxide; oxidative stress-induced via Cap1; fungal-specific (no human or murine homolog)	A	3416	Plate 21	B09	8806223	CACGATGTCCAATCATGCTA	TATACGGTACGAGAGATCCG	8806366
GRACE	3519	Plate 06	A06	C6_01140C	orf19.121	ARC18	Putative ARP2/3 complex subunit; mutation confers hypersensitivity to cytochalasin D	A	3519	Plate 23	D01	8806469	AATCGCAGCCAAGTGAGTGA	AAAGGAGCCTCTCAAATGC	8806560
GRACE	3415	Plate 06	A07	C4_06540W	orf19.2881	MNN4	Regulator of mannosylphosphorylation of N-linked mannans to cell wall proteins; no role in virulence or normal interaction with macrophages; mutant induces inflammatory cytokines in dendritic cells; rat catheter and Spider biofilm induced	A	3415	Plate 23	C09	8806222	TAAGAGGAGGCACACCATCC	GATGACCAGCCATTACTTTC	8806365
GRACE	3634	Plate 06	A08	CR_01280C	orf19.3226		Ortholog(s) have role in intracellular sterol transport and fungal-type vacuole lumen localization	A	3634	Plate 24	H09	8806675	GCTACAAGTGCTGACAATGA	TAGCGAGTGCTGAGATACTT	8806796
GRACE	1319	Plate 06	A09	C1_04080W	orf19.1040	MAD2	Protein required for the spindle assembly checkpoint of the cell cycle; necessary for survival in host cell macrophages and for virulence in a mouse model of systemic candidiasis	A	1319	Plate 58	H02	8802054	GAAGACCACAGACCCGGTTA	AAGTAGTAGTCAGGCTCGCT	8802053
GRACE	1416	Plate 06	A10	C1_09020W	orf19.4758		Putative reductase or dehydrogenase; Hap43-repressed gene; alkaline repressed	A	1416	Plate 27	F03	8802247	ACCATAGTGATGAAGTTGGC	ACTCGACGATAACGTGCATC	8802248
GRACE	3232	Plate 06	A11	C5_04970C	orf19.3986	PPR1	Putative transcription factor with zinc cluster DNA-binding motif; has similarity to S. cerevisiae Ppr1p, which is a transcription factor involved in the regulation of uracil biosynthesis genes	A	3232	Plate 24	A04	8805322	GGATCATCATCAATGTCCAC	CCGATCACACTCATTTGAAG	8806039
GRACE	3299	Plate 06	A12	CR_01170W	orf19.3237		Ortholog(s) have cytosol, mitochondrion, nucleus localization	A	3299	Plate 19	C11	8805389	CCATACACTACAAGTTCGGA	CAGCAAGCCCAACTTTAGGA	8806106
GRACE		Plate 06	B01	C1_13860C	orf19.5024	GND1	6-phosphogluconate dehydrogenase; soluble in hyphae; farnesol, macrophage-induced protein; antigenic in mice; dual localization to cytosol and peroxisomes depends on alternative splicing; Spider biofilm repressed		1581
GRACE	1570	Plate 06	B02	C4_02710C	orf19.2727	GRX3	Putative glutaredoxin; flucytosine induced; regulated by Gcn4p; repressed in response to amino acid starvation (3-aminotriazole treatment)	A	1570	Plate 28	G07	8802543	CTACACTTCTATAAGGGCAG	GTCCTGGATCACAAATACCA	8802573
GRACE	1567	Plate 06	B03	C6_03410C	orf19.5630	APA2	Putative ATP adenylyltransferase II; regulated by Gcn4; repressed by amino acid starvation (3-AT); induced by prostaglandins; Hap43-repressed; Spider biofilm repressed	B	1567	Plate 28	F02	8802540	GCGATATTACAACCCAGTGA	CAGTTATAGCCATTGAGCCG	8802570
GRACE	1545	Plate 06	B04	C2_04640C	orf19.144	SNU114	Protein similar to S. cerevisiae Snu114p, which is an RNA helicase involved in pre-mRNA splicing; likely to be essential for growth, based on an insertional mutagenesis strategy	B	1545	Plate 28	G08	8802486	GATCCTAGTTCATAGCCTGG	TAAGACCGCCCAACGAGTGA	8802518
GRACE	1263	Plate 06	B05	C1_03480C	orf19.3050	AGE1	Putative GTPase activator; induced in low iron	A	1263	Plate 33	C09	8801941	AATAGAGGTCAACCGAGCCC	CGCGCCCTGAAAGAATCGAA	8801942
GRACE	1597	Plate 06	B06	C3_02310W	orf19.1614	MEP1	Ammonium permease; Mep1 more efficient permease than Mep2, Mep2 has additional regulatory role; 11 predicted transmembrane regions; low mRNA abundance; hyphal downregulated; flow model biofilm induced	A	1597	Plate 28	F01	8802600	GCCAGCGCCTCATTTATTAT	GCGCGGTTTCAATAAAGACA	8803334
GRACE	1622	Plate 06	B07	CR_01620C	orf19.2551	MET6	Essential 5-methyltetrahydropteroyltriglutamate-homocysteine methyltransferase (cobalamin-independent methionine synthase); antigenic in murine/human systemic infection; heat shock, estrogen, GCN-induced; Spider biofilm repressed	B	1622	Plate 33	A02	8802625	TTGAGGAGCCCATACTCTGC	TATGTGGGACGAGCCCTCTT	8803359
GRACE	1602	Plate 06	B08	CR_07710W	orf19.1986	ARO2	Putative chorismate synthase; fungal-specific (no human or murine homolog); protein level decreased in stationary phase yeast cultures; GlcNAc-induced protein	B	1602	Plate 28	E12	8802605	ACGCGACGATCACGAGATAG	AATGACGAGGAAGTTGCTCC	8803339
GRACE	1820	Plate 06	B09	C6_02240C	orf19.3465	RPL10A	Predicted ribosomal protein; downregulated upon phagocytosis by murine macrophages; Hap43-induced; Spider biofilm repressed	B	1820	Plate 33	A05	8802823	ATGAGTAGCGCCTCCACAGT	GATATTTCCGAATCCCTTGC	8803557
GRACE	1781	Plate 06	B10	C2_02030W	orf19.1517	ARO3	3-deoxy-D-arabinoheptulosonate-7-phosphate synthase; aromatic amino acid biosynthesis; GCN-regulated; feedback-inhibited by phenylalanine if expressed in S. cerevisiae; Aro3p and Aro4p catalyze same reaction; decreased in stationary phase	B	1781	Plate 32	H05	8802784	GCGCTACTAACACAGTCTTA	GAGCAACGCACAGCTTAGCA	8803518
GRACE	1630	Plate 06	B11	C6_02150C	orf19.3455		Putative mitochondrial inner membrane magnesium transporter; possibly an essential gene, disruptants not obtained by UAU1 method	B	1630	Plate 33	A01	8802633	GAGACTGCGAAATCCGACCA	CCCAGGGTAGAATAGGATAC	8803367
GRACE	1908	Plate 06	B12	C5_00700C	orf19.568	SPE2	Putative S-adenosylmethionine decarboxylase; Hap43-induced gene; possibly adherence-induced; Spider biofilm induced	B	1908	Plate 33	A12	8802911	ATTCATCCGGGCGTGTCTGT	GCTTCGCGCCAATTAAACAA	8803645
GRACE	1271	Plate 06	C01	C1_05210C	orf19.445		Protein of unknown function; repressed by prostaglandins	B	1271	Plate 33	C06	8801957	ATTTAGCGACGAGGATACCG	CCCTCTGCGAAACTGAATAA	8801958
GRACE	1569	Plate 06	C02	C5_00200C	orf19.978	BDF1	Bromodomain transcription factor; repressed upon adherence to polystyrene; reduced mRNA abundance detected in null mutant; macrophage/pseudohyphal-repressed; possibly essential, disruptants not obtained by UAU1 method	B	1569	Plate 28	F07	8802542	CTAAGCGCATTGAAGGTTGC	ATAACCACCGGGAAGTGTGC	8802572
GRACE	1612	Plate 06	C03	C5_01960C	orf19.3175		Putative ortholog of human electron transfer flavoprotein dehydrogenase (ETF-dH); alkaline repressed; repressed by nitric oxide; virulence-group-correlated expression; Spider biofilm induced	A	1612	Plate 28	F03	8802615	ACCACTTCGCTTGAATGACG	ATAGTACACGACAGTGACGC	8803349
GRACE	1696	Plate 06	C04	C2_04180C	orf19.804		Putative mitochondrial carrier family transporter; rat catheter biofilm induced	B	1696	Plate 32	G07	8802699	ATATGAGATCCAGCTCCGAT	GACCTCGTCTCAGTTGTCGT	8803433
GRACE	1717	Plate 06	C05	C1_11700C	orf19.1149	MRF1	Putative mitochondrial respiratory protein; induced by farnesol, benomyl, nitric oxide, core stress response; oxidative stress-induced via Cap1; stationary-phase enriched protein; Spider biofilm induced	B	1717	Plate 32	G06	8802720	CCGTCATCATAACTTGTTGC	CATGTATGCCAAGACTGCTA	8803454
GRACE	1809	Plate 06	C06	C1_12440W	orf19.5220		Putative RNA exonuclease; induced in a ssr1 null mutant	B	1809	Plate 32	H06	8802812	ACCTGTAGACTACGGTGAT	GGTATTCCATAATCGCTCTC	8803546
GRACE	1885	Plate 06	C07	C4_00200C	orf19.5645	MET15	O-acetylhomoserine O-acetylserine sulfhydrylase; sulfur amino acid synthesis; immunogenic; Hog1, adherence-induced; brown color of mutant in Pb(2+) medium a visual selection; chlamydospore formation induced, F-12/CO2 biofilm induced	A	1885	Plate 10	H11	8802888	TTGTAAGGCTCGCTAACCCG	CAGCATTGAAGCTCACTC	8803622
GRACE	1886	Plate 06	C08	CR_03720W	orf19.4371	TAL1	Transaldolase; protein present in exponential and stationary growth phase yeast cultures; oxidative stress-induced via Cap1; induced by nitric oxide independent of Yhb1p; sumoylation target; rat catheter biofilm repressed	A	1886	Plate 10	H12	8802889	GATCGTGACAGACTTTATGG	ATGCAGACCGTCGCACATAG	8803623
GRACE	1888	Plate 06	C09	C1_05050C	orf19.58	RRP6	Putative nuclear exosome exonuclease component; Hap43p-induced gene; mutation confers hypersensitivity to 5-fluorocytosine (5-FC), 5-fluorouracil (5-FU), and tubercidin (7-deazaadenosine)	A	1888	Plate 11	A01	8802891	GTACAGAAAGAAGCCTCTCC	AGACGACTAACACCTTTGAC	8803625
GRACE	1890	Plate 06	C10	C1_08980C	orf19.4754	ZWF1	Glucose-6-phosphate dehydrogenase; antigenic in mice; activity induced by O2 or oxidizing agents H2O2, menadione, macrophage; caspofungin repressed; induced in core stress response; regulated by Gcn2, Gcn4; rat catheter biofilm repressed	A	1890	Plate 11	A08	8802893	TATAAAGATTGGGCAACGCC	TCTCTGCACGGATGCGTAGT	8803627
GRACE	1892	Plate 06	C11	C5_02770W	orf19.4299	MSW1	Protein similar to S. cerevisiae Msw1p, which is mitochondrial tryptophanyl-tRNA synthetase; Hap43p-repressed gene; likely to be essential for growth, based on an insertional mutagenesis strategy	B	1892	Plate 33	A10	8802895	GTCAGCCCTAGATGCACTTG	GAGATTTACTAACCCTCTGC	8803629
GRACE	1894	Plate 06	C12	C5_02820C	orf19.4306		Ortholog(s) have role in L-methionine salvage from methylthioadenosine and cytoplasm localization	A	1894	Plate 07	G09	8802897	ATAACTCTGCTTAACCGTCG	GCAGAGTTGACAATACTGGA	8803631
GRACE	1895	Plate 06	D01	C5_02840C	orf19.4308	HSL1	Probable protein kinase involved in determination of morphology during the cell cycle of both yeast-form and hyphal cells via regulation of Swe1p and Cdc28p; required for full virulence and kidney colonization in mouse systemic infection	A	1895	Plate 07	G10	8802898	TAGACTCTGGCATTGGTCCT	TCACATCGGAAAGCGGAGCA	8803632
GRACE	1902	Plate 06	D02	CR_01800C	orf19.2580	HST2	Putative histone deacetylase; role in regulation of white-opaque switch; Spider biofilm induced	A	1902	Plate 11	A09	8802905	GAATCAGCTCCAAGACGCTA	GGGCACAGAGTAACATACCC	8803639
GRACE	1906	Plate 06	D03	C4_02610C	orf19.2738	SUL2	Putative sulfate transporter; transcript negatively regulated by Sfu1; amphotericin B induced; F-12/CO2 and Spider biofilm induced	A	1906	Plate 07	G12	8802909	GATACGACCATACATACGGC	GGATTCAGCTAACTTCCTTC	8803643
GRACE	1909	Plate 06	D04	C5_00760W	orf19.578		Ortholog(s) have Rab GTPase activator activity, role in actin filament organization and cellular bud tip, cytosol, incipient cellular bud site, polarisome localization	A	1909	Plate 25	F01	8802912	TGGCCGAGATATGTAGAAAC	GATGACCTCTAACATTGTCC	8803646
GRACE	1910	Plate 06	D05	C1_01520C	orf19.3340	SOD2	Mitochondrial Mn-containing superoxide dismutase; protection against oxidative stress; homotetramer active; N-terminal 34 amino acids removed on mitochondrial import; H2O2-induced via Cap1p; Hap43p-, alkaline-downregulated, farnesol-induced	A	1910	Plate 11	B08	8802913	GCACTGTAGCTCATTTGACT	CGGATCGTCAAAGCTGATAA	8803647
GRACE	208	Plate 06	D06	C1_07830C	orf19.5053		Ortholog(s) have acetyltransferase activity, chromatin binding activity	A	208	Plate 05	G03	8800411	AGACGTGTACCTTTGCATCG	ATCTGAGTACGATGGCTGAT	8800412
GRACE	209	Plate 06	D07	C7_01830W	orf19.6537		Ortholog(s) have role in chromosome segregation and nuclear MIS12/MIND type complex, spindle pole localization	A	209	Plate 12	D10	8800413	ATCACCTGGCAGATCGGATG	ATGCTGACGCAGATCCGATG	8800414
GRACE	1941	Plate 06	D08	C6_03230W	orf19.5610	ARG3	Putative ornithine carbamoyltransferase; Gcn4-regulated; Hap43-induced; repressed in alkalinizing medium; rat catheter and Spider biofilm induced	A	1941	Plate 12	C08	8802944	AGGCTCATCACATCTTATGC	AATACATTGGTGGCAAGTGC	8803678
GRACE	1956	Plate 06	D09	C1_09440W	orf19.4807		Ortholog(s) have inorganic diphosphatase activity, role in aerobic respiration and mitochondrion localization	A	1956	Plate 58	E07	8802959	CCTGATTTAGAAGAGGGTAC	TCCAGGCATATCCAGAGCAG	8803693
GRACE	1958	Plate 06	D10	C1_09490C	orf19.4813	GUA1	Putative GMP synthase, involved in the final step of guanine biosynthesis; soluble protein in hyphae; flucytosine induced; macrophage-downregulated protein abundance; protein level decreases in stationary phase cultures	A	1958	Plate 08	D07	8802961	GCAGCATCGCAATCAATCTA	GCGAGAGTTGCATTCTTCCT	8803695
GRACE	1962	Plate 06	D11	C2_09890W	orf19.1362	SMM1	Putative dihydrouridine synthase; Hap43-induced gene; rat catheter biofilm induced; Spider biofilm induced	A	1962	Plate 10	C01	8802965	TTGACCAAATAACTGGCGAG	CCGCTCGATCAATAGACATA	8803699
GRACE	1964	Plate 06	D12	CR_07860C	orf19.3715	ASF1	Protein similar to S. cerevisiae Asf1p, a chromatin assembly complex component; likely to be essential for growth, based on an insertional mutagenesis strategy	A	1964	Plate 08	H08	8802967	GTATGCCCGATCATCCTGTG	GTTGACCCTCTAGGACTTCT	8803701
GRACE	1965	Plate 06	E01	C3_00880W	orf19.6165	KGD1	Putative 2-oxoglutarate dehydrogenase; regulated by Efg1 under yeast but not hyphal growth conditions; transcript induced in an RHE model of oral candidiasis; stationary phase enriched protein; Hap43-repressed; rat catheter biofilm induced	A	1965	Plate 08	H05	8802968	TGGAGCTGCATCTACACACG	TCTAGCTGCTTAACGTCTCG	8803702
GRACE	1974	Plate 06	E02	C2_09500W	orf19.1404		Predicted tRNA dihydrouridine synthase; Spider biofilm induced	B	1974	Plate 53	G09	8802977	CCAGTAAGCGCAACGCAGTA	TTACAGAGAGGTTCAGACAG	8803711
GRACE	1989	Plate 06	E03	CR_04760C	orf19.6316		Predicted membrane transporter, member of the L-amino acid transporter-3 (LAT3) family, major facilitator superfamily (MFS)	B	1989	Plate 30	B07	8802992	CATATCACTAGACACGATGC	GAAGAGGTGTTACCAGACAT	8803726
GRACE	1995	Plate 06	E04	C1_10840C	orf19.2333		Ortholog(s) have role in retrograde transport, endosome to Golgi and cytosol, late endosome, nucleus localization	A	1995	Plate 53	G10	8802998	TCGGGCCAGATAAGGCAATA	GCACAGCATAGATTCTTACC	8803732
GRACE	2010	Plate 06	E05	C5_04950C	orf19.3983		Protein with a predicted transcription factor BTF3 domain; flow model biofilm induced	A	2010	Plate 12	B04	8803013	TGAGTACCACGACGTTGTCC	CTATGTGCGCGATGCGTCTT	8803747
GRACE	2014	Plate 06	E06	C1_02960C	orf19.2987		Ortholog(s) have role in cellular ion homeostasis, mitochondrion inheritance, regulation of cardiolipin metabolic process and mitochondrial inner membrane, nucleus localization	A	2014	Plate 12	B11	8803017	CCTATGCACTGATTCCAGAT	CGCGCACATATAGGAAGACC	8803751
GRACE	2030	Plate 06	E07	C4_06780C	orf19.3131	OYE32	NAD(P)H oxidoreductase family protein; induced by nitric oxide, amphotericin B, oxidative stress via Cap1; upregulation associated with MDR1 overexpression or benomyl treatment; macrophage-downregulated protein; Spider biofilm induced	B	2030	Plate 53	G12	8803033	ACTGACGTAGACGATTCGATGG	CGGCCTATCAGAGAATTATC	8803767
GRACE	2105	Plate 06	E08	C5_05360C	orf19.4031		Ortholog(s) have cytoplasm localization	A	2105	Plate 08	H02	8803108	CCCGCAGACAGAATCATTTA	GCTGAGTAACAACCGCACA	8803842
GRACE	2106	Plate 06	E09	C5_05390C	orf19.4035	PGA4	GPI-anchored cell surface protein; beta-1,3-glucanosyltransferase with similarity to the A. fumigatus GEL family; transcript induced in RHE model of oral candidiasis; fluconazol-induced	A	2106	Plate 11	G12	8803109	CGGATCGCACTCAGCTCATG	TCATGGATTGCAGTCTCAGT	8803843
GRACE	2107	Plate 06	E10	C5_05410C	orf19.4040	ILV3	Dihydroxyacid dehydratase; repressed by nitric oxide; macrophage-induced protein; protein in exponential and stationary growth phase; Sef1, Sfu1p, Hap43-regulated; farnesol-repressed; flow model biofilm induced; Spider biofilm repressed	A	2107	Plate 58	E01	8803110	ACGTACAGTCCACCTATGGG	GGTTTGACACCAACACAGCA	8803844
GRACE	2148	Plate 06	E11	C1_03380W	orf19.3038	TPS2	Trehalose-6-phosphate (Tre6P) phosphatase; mutant heat sensitive, accumulates Tre6P, decreased mouse virulence; possible drug target; 2 conserved phospohydrolase motifs; no mammalian homolog; Hap43-repressed; flow model biofilm induced	A	2148	Plate 09	E02	8803151	GCCATTCATCTAACGCGGAG	GAATTGGGTACAAGCCTCTA	8803885
GRACE	2162	Plate 06	E12	C7_00980W	orf19.7016	PHM5	Ortholog(s) have endopolyphosphatase activity, exopolyphosphatase activity, role in polyphosphate catabolic process and fungal-type vacuole membrane, nucleus localization	B	2162	Plate 55	D04	8803165	ATATCGGGATCAGCCTGCCT	TTATCCGTGAGCGAGAGCCT	8803899
GRACE	1878	Plate 06	F01	C4_06610C	orf19.2871	SDH12	Succinate dehydrogenase; soluble protein in hyphae; macrophage-downregulated protein level; downregulated by Efg1p; repressed by nitric oxide; protein present in exponential and stationary growth phase yeast cultures; Hap43p-repressed gene	B	1878	Plate 33	A09	8802881	CCAGTTGGCAAATCTTGTCA	TAGCCAGTAACAGTAGGCC	8803615
GRACE	1896	Plate 06	F02	C6_03430C	orf19.5702		Ortholog(s) have cell division site, spindle localization	A	1896	Plate 07	G11	8802899	GCCAGATACTTGAATCACTC	GCTCAACAGAACTGCATTCA	8803633
GRACE	1969	Plate 06	F03	C2_02520W	orf19.1576		Ortholog(s) have nuclear localization sequence binding, ubiquitin binding activity, role in response to ethanol and cytosol localization	A	1969	Plate 58	E02	8802972	ATTAGCGTCTCGACTACCTT	CACTAAGGACGAATTGTGGA	8803706
GRACE	1991	Plate 06	F04	C6_00130C	orf19.6324	VID27	Protein similar to S. cerevisiae Vid27p; transposon mutation affects filamentous growth; mutation confers hypersensitivity to toxic ergosterol analog; fungal-specific (no human or murine homolog)	A	1991	Plate 12	A04	8802994	TACACATCTAGGAACTCAGC	CCGCCACTAATAGAATTGGA	8803728
GRACE	1993	Plate 06	F05	C1_10800C	orf19.2337	ALP1	Cystine transporter; present in pathogenic yeasts (no human or murine homolog); Spider biofilm induced	A	1993	Plate 09	A09	8802996	TCGTACTGGAGACCGTTTGT	CATTAGCCAACATGCTGTGA	8803730
GRACE	2137	Plate 06	F06	C1_12210W	orf19.5243	TRP3	Putative bifunctional enzyme with predicted indole-3-glycerol-phosphate synthase and anthranilate synthase activities; regulated by Gcn2p and Gcn4p	A	2137	Plate 09	D10	8803140	AATTGCGACGGACTGCCATG	CTATCTACAGGTTTGGAAGG	8803874
GRACE	1913	Plate 06	F07	C2_00260C	orf19.2107	MUQ1	Putative choline phosphate cytidylyltransferase/phosphoethanolamine cytidylyltransferase; repressed in hyphae compared vs yeast; Hap43-repressed; flow model biofilm induced; Spider biofilm repressed	A	1913	Plate 11	B11	8802916	CCGAATCCTAAAGGGCGAGA	ACGATAGAGATCCATTGGCG	8803650
GRACE	1915	Plate 06	F08	C6_03390W	orf19.5628		Mitochondrial dicarboxylate transporter; possibly an essential gene, disruptants not obtained by UAU1 method	A	1915	Plate 19	B01	8802918	CATGAGTGACAAGGTTCTGA	ACCTAACGCGGTGGAATGTC	8803652
GRACE	1920	Plate 06	F09	C3_01310W	orf19.1720		Ortholog(s) have role in mitotic recombination	A	1920	Plate 07	H02	8802923	GCTCACTTGTTACAGGTACC	GCTTCCAGAAACGTACTCAA	8803657
GRACE	1928	Plate 06	F10	CR_02870W	orf19.2844		Predicted gamma-adaptin, large subunit of the clathrin-associated protein (AP-1) complex; that binds clathrin and is involved in vesicle mediated transport; induced in core caspofungin response	A	1928	Plate 09	E09	8802931	AGATACACCTGCCGAAGTGC	TCGCCTGAACGACAAAGGAC	8803665
GRACE	1932	Plate 06	F11	C2_04360W	orf19.4518		Protein kinase of unknown function; mutants are viable	A	1932	Plate 33	B01	8802935	GGGTATTTAACATCTTCTCC	CCTAAGTTTTGCGAAAGTTC	8803669
GRACE	1935	Plate 06	F12	C1_01420C	orf19.3330	CRL1	Predicted GTPase of RHO family; CAAX motif geranylgeranylated; expression in S. cerevisiae causes dominant-negative inhibition of pheromone response	A	1935	Plate 12	C11	8802938	GGTTCACCCACCAAAGAGGA	TAACGATGTCGAAGACCGGC	8803672
GRACE	1937	Plate 06	G01	C1_01360C	orf19.3325		Putative glycogen synthesis initiator; regulated by Efg1 and Efh1; Hog1-repressed; colony morphology-related gene regulation by Ssn6; induced by prostaglandins; flow model biofilm induced	A	1937	Plate 10	B10	8802940	TCAATCTGCGGTAAGCTGCG	AATATATGGAAGGGCTCGC	8803674
GRACE	1228	Plate 06	G02	C6_02260C	orf19.3467		Ortholog(s) have ubiquitin binding activity and role in ER to Golgi vesicle-mediated transport, late endosome to vacuole transport via multivesicular body sorting pathway, retrograde vesicle-mediated transport, Golgi to ER	A	1228	Plate 01	C04	8801872	GGTGATCCGCTGACTCCTTT	CAGAGCGAAGAACCCTGTTA	8801871
GRACE	19	Plate 06	G03	C1_07260C	orf19.4441		Ortholog(s) have DNA replication origin binding, double-stranded DNA binding, single-stranded DNA binding activity	A	19	Plate 02	D09	8800037	ACATTCTGTCAAGCGTGTCC	CCCGTGTCGTAAATGATTCGA	8800038
GRACE	1439	Plate 06	G04	C6_04490W	orf19.2133	LIP4	Secreted lipase, member of a differentially expressed lipase gene family with possible roles in nutrition and/or in creating an acidic microenvironment; expressed more strongly during mucosal infections than during systemic infections	A	1439	Plate 16	G08	8802293	AATCATCGGTGGCAACGGTC	CCAGCGAATGTCGGTCAATC	8802294
GRACE	1082	Plate 06	G05	CR_06040W	orf19.3854		Ortholog of S. cerevisiae Sat4; amphotericin B induced; clade-associated gene expression; Spider biofilm induced	A	1082	Plate 23	F07	8807087	AAATTGCGATCAAGGCTCAC	GTGTCACGACGAACCAGAAC	8807363
GRACE	1086	Plate 06	G06	C3_07600W	orf19.6730		Ortholog(s) have nucleolus localization	A	1086	Plate 21	H05	8807091	GCTCACAGGATTAAGTACAG	TCCCAGGAGATAAAGCCTCA	8807367
GRACE	1089	Plate 06	G07	C1_01990W	orf19.4526	HSP30	Putative heat shock protein; fluconazole repressed; amphotericin B induced; Spider biofilm induced; rat catheter biofilm induced	A	1089	Plate 21	H06	8807094	ATCGTTTGAAGACTTGGTCG	TCCCAGGACAGCAAGGAGTA	8807370
GRACE	1092	Plate 06	G08	C3_05180W	orf19.5994	RHB1	Putative small G protein from the Ras superfamily involved in cell wall integrity and control of filamentous growth under nitrogen starvation	A	1092	Plate 23	F09	8807097	TCCGAAGAAGCATGTGCAAC	GCGACATGATTCAACAGCAC	8807373
GRACE	1094	Plate 06	G09	C4_00420C	orf19.5671		Ortholog(s) have role in actin cortical patch assembly, septin cytoskeleton organization and cellular bud neck, cellular bud tip, mating projection base, mating projection tip localization	A	1094	Plate 23	F10	8807099	ACCTCCTTGCTAGGGTGGTT	GCATGGACACGACTTGAATC	8807375
GRACE	1095	Plate 06	G10	C2_03230C	orf19.908	FEN12	Putative protein with a predicted role in the elongation of fatty acids; amphotericin B, caspofungin repressed	A	1095	Plate 21	H09	8807100	GAGTTTAACCCACAGTCTCC	GACGTTTAGGCACTACTGCT	8807376
GRACE	1099	Plate 06	G11	CR_00660W	orf19.7463		Ortholog(s) have role in ascospore wall assembly and ascospore wall, nuclear envelope localization	A	1099	Plate 23	F12	8807104	CCTAGAGGCTAATTTGCATC	TGCAAGGGTACGCAAGTCTA	8807380
GRACE	1101	Plate 06	G12	C5_01060C	orf19.1966	BUD23	Putative methyltransferase; Hap43-induced; repressed by prostaglandins	A	1101	Plate 23	G01	8807106	ACATAGTGGTGAAGCTCTAG	GCCGAGTACATCTTTAACAG	8807382
GRACE	1107	Plate 06	H01	C6_01770W	orf19.3407		Putative transcription factor with zinc finger DNA-binding motif; Hap43p-repressed gene	B	1107	Plate 53	C09	8807112	GACAGAAACACAGCCTGGTC	ATCTACGGAGTGAGACAGCT	8807388
GRACE	1050	Plate 06	H02	C1_06020W	orf19.2443	RGD1	GTPase activator protein; transcript induced in low iron; alkaline upregulated; localized to the bud emergence area in G1 phase and in the bud tip during S and G2 phases	A	1050	Plate 22	E11	8807055	GCAGTTCATAGACCTTTGGT	CATATTGCTTAGAGGGCCGT	8807331
GRACE	1085	Plate 06	H03	CR_05950C	orf19.459	ADP1	Putative PDR-subfamily ABC transporter; similar to WHITE subfamily proteins; gene used for strain identification by multilocus sequence typing	A	1085	Plate 21	H04	8807090	ATTCACGAGCGCACTATCGG	ACTGCTCAGGTGCATGTGAT	8807366
GRACE	1088	Plate 06	H04	CR_09350C	orf19.7330		Protein with a predicted heme oxygenase domain; Spider biofilm induced	A	1088	Plate 23	F08	8807093	TGTTAAGAACGACGTGCCAC	GTCGCAACAGTGACCCAATA	8807369
GRACE	1219	Plate 06	H05	C3_01730C	orf19.1671	UTR2	Putative GPI anchored cell wall glycosidase; role in adhesion, hyphal growth on Spider (not serum) medium; chitin-binding, glycosyl hydrolase domains; induced during cell wall regeneration; mRNA in yeast-form cells; Spider biofilm induced	B	1219	Plate 32	G01	8801854	AATGTGGCCTCGATCCGCTT	AACTACCGACGCACACGATG	8801853
GRACE	1334	Plate 06	H06	C7_01510W	orf19.6578		Predicted membrane transporter; vesicular neurotransmitter (VNT) family, major facilitator superfamily (MFS); repressed in core caspofungin response; induced in oralpharyngeal candidasis; Spider biofilm induced	B	1334	Plate 56	A04	8802084	CGTAACATAGGCTCAAGGAC	AGCGAGTCCTCACTTTATCT	8802083
GRACE	251	Plate 06	H07	C3_07480W	orf19.6740		Ortholog(s) have ubiquitin-protein ligase activity and role in generation of catalytic spliceosome for first transesterification step	A	251	Plate 29	D11	8800497	AGACAGAGGCAACTTGTGTA	AGATCCCGCGTCAGGCATAC	8800498
GRACE	1509	Plate 06	H08	C3_03110W	orf19.308		Ortholog(s) have role in nucleobase-containing compound transport and plasma membrane localization	A	1509	Plate 06	A11	8802430	GACTGCATCTCAAGTGTTAC	CACTGTGTAGCAGCCGGTAT	8802429
GRACE	123	Plate 06	H09	CR_07720C	orf19.1988	CDC45	Putative DNA replication initiation factor; transcriptionally regulated by interaction with macrophage	B	123	Plate 29	A03	8800241	CCACGGATAGAACTGAGGAC	TACATGGAGATAACGAGCGC	8800242
GRACE	1146	Plate 06	H10	C1_02760W	orf19.2965		Putative guanyl-nucleotide exchange factor; Spider biofilm repressed	A	1146	Plate 23	E02	8807151	TTTCATTCGCGGAGGGCACT	TGATACTGCCCATACTGGCC	8807427
GRACE	1147	Plate 06	H11	C4_00810C	orf19.4160		Ortholog(s) have serine-type endopeptidase activity, role in mitochondrial tRNA threonylcarbamoyladenosine modification and mitochondrion localization	A	1147	Plate 23	D08	8807152	GAATAGCAGTCAACGGCACC	AGTGATCGTCAATTCATCCC	8807428
GRACE	1149	Plate 06	H12	C5_05090W	orf19.4001		Ortholog(s) have role in protein insertion into mitochondrial membrane from inner side and extrinsic to mitochondrial inner membrane, mitochondrial matrix localization	A	1149	Plate 26	D01	8807154	ACAGACGAGTCAGCTTTATG	CCGATGTATGAACAGTTTCC	8807430
GRACE	1150	Plate 07	A01	C4_03830W	orf19.5038		Predicted tRNA (guanine) methyltransferase activity; Spider biofilm induced	A	1150	Plate 23	E03	8807155	CAGATAGTAGCATACACTGC	ACAGTTTAGGAAGCTCGTGC	8807431
GRACE	1152	Plate 07	A02	C7_02170C	orf19.6498		Ortholog(s) have role in cellular protein complex localization, nucleocytoplasmic transport and DNA-directed RNA polymerase II, holoenzyme, cytoplasm localization	B	1152	Plate 53	D02	8807157	AAGACATGCCTATACAGCCG	GTCCGCATTGCATGATGAGT	8807433
GRACE	1154	Plate 07	A03	CR_04920W	orf19.1804		Ortholog(s) have mitochondrion localization	A	1154	Plate 23	C11	8807159	CTGAATCCCAAATAATGGCC	AATTCGGGCCAAGGTCGCTA	8807435
GRACE	1156	Plate 07	A04	C2_08700C	orf19.3606		Ortholog of S. cereviae Sna4 vacuolar outer membrane protein that plays a role in sensitivity to NA+; induced by Mnl1 under weak acid stress	B	1156	Plate 53	D03	8807161	CCATGCGGCAAATGAATCCA	TCATGCTTAGCCAGATTCGG	8807437
GRACE	1158	Plate 07	A05	C1_10780C	orf19.2341	HNT1	Protein with similarity to protein kinase C inhibitor-I; protein level decreases in stationary phase cultures	A	1158	Plate 23	D04	8807163	CCTCTGAGTAAATACGGAGA	ACAGCGTCTGAACCTATATC	8807439
GRACE	1161	Plate 07	A06	C7_03920C	orf19.7188	RPP1B	Conserved acidic ribosomal protein, likely involved in regulation of translation elongation; interacts with Rpp2A; 1 of 4 similar C. albicans ribosomal proteins (Rpp1A, Rpp1B, Rpp2A, Rpp2B); induced by Tbf1; Spider biofilm repressed	A	1161	Plate 23	D06	8807166	GCACAGTACGTCAAGTTTAC	GCGTACCATAAATCATCGCA	8807442
GRACE	1163	Plate 07	A07	C3_01600W	orf19.1683	PPH21	Putative protein phosphatase of the Type 2A-related family (serine/threonine-specific), similar to S. cerevisiae Pph21p; caspofungin repressed; possibly an essential gene, disruptants not obtained by UAU1 method	A	1163	Plate 25	H08	8807168	TCAACACGCGGAAAGGTGCA	ATAGCCGTACCAGGTTTGCG	8807444
GRACE	1620	Plate 07	A08	C1_07890C	orf19.5061	ADE5,7	Phosphoribosylamine-glycine ligase and phosphoribosylformylglycinamidine cyclo-ligase; interacts with Vps34p; required for hyphal growth and virulence; flucytosine induced; not induced in GCN response, in contrast to S. cerevisiae ortholog	A	1620	Plate 33	A03	8802623	GTTACATACATCCGAATCGC	TCATTGATGCCAGGTACGTG	8803357
GRACE	1275	Plate 07	A09	C5_00340W	orf19.955		Protein of unknown function; Spider biofilm repressed	B	1275	Plate 54	A10	8801965	AATTAGGTTGCCCAGCCCTG	CCTGGCCTGAAATCAAGTAA	8801966
GRACE	1251	Plate 07	A10	C7_01190W	orf19.6901		Ortholog(s) have enzyme activator activity, m7G(5')pppN diphosphatase activity	A	1251	Plate 31	H10	8801917	AACACGGAGGCAACCTGGTA	CGTTCTCGCAAAGCACTAA	8801918
GRACE	1246	Plate 07	A11	C3_05590C	orf19.6994	BAT22	Putative branched chain amino acid aminotransferase; regulated by Gcn4p; induced by farnesol treatment, GlcNAc, amino acid starvation (3-aminotriazole treatment); present in exponential and stationary growth phase yeast cultures	A	1246	Plate 31	H08	8801908	GCATGTCAGTAACGGGTTTC	ACTGAGTGATGACCTGGTTT	8801907
GRACE	1247	Plate 07	A12	CR_00150C	orf19.7520	POT1	Putative peroxisomal 3-oxoacyl CoA thiolase; transcript regulated by Nrg1 and Mig1; farnesol regulated; Hap43-repressed	A	1247	Plate 25	A04	8801910	GCGGTCGATACATTTCTAAG	ACGACTCTGGGATGATGTTT	8801909
GRACE	1248	Plate 07	B01	C1_03130C	orf19.3006		Protein involved in Golgi trafficking; Spider biofilm repressed	A	1248	Plate 25	A03	8801911	ATCCAAGGAGGGCCAACCTA	CCTCGCTCCAAATTGAGAAA	8801912
GRACE	1249	Plate 07	B02	C2_08190W	orf19.2166	VMA5	Putative vacuolar H(+)-ATPase; plasma membrane localized	B	1249	Plate 54	A09	8801913	ATAACCGACCGCAAGGGCTA	CCTTCGCGCAAAGTATGAAA	8801914
GRACE	1436	Plate 07	B03	CR_07820W	orf19.3711		Protein with monooxygenase domains; flow model biofilm induced	B	1436	Plate 29	E07	8802288	AGCAGACTCCTTAATTCGTC	ACTCTCACGGAGGCTAATGG	8802287
GRACE	1266	Plate 07	B04	C5_00270W	orf19.968	PGA14	Putative GPI-anchored protein; induced during cell wall regeneration; regulated by Ssn6p	A	1266	Plate 31	H09	8801947	ATAGGAATGGAAGCCCTCCC	CACATTGGCAAACGGCGGAA	8801948
GRACE	1350	Plate 07	B05	C6_01110W	orf19.118	FAD2	Delta-12 fatty acid desaturase, involved in production of linoleic acid, which is a major component of membranes	A	1350	Plate 15	B06	8802116	GAACCCGCGTCAATAGGTAC	AAAGATGAGGGCAGCTTCT	8802115
GRACE	1148	Plate 07	B06	C5_05080W	orf19.4000	GRF10	Putative homeodomain transcription factor; null mutant is an adenine auxotroph; Spider biofilm induced; promoter bound by Bcr1, Tec1, Efg1, Ndt80 and Brg1	A	1148	Plate 23	D09	8807153	AATCACTACTCAGGAGGGCG	TGAGGATTCCCAGACCTACG	8807429
GRACE	1151	Plate 07	B07	C7_02130W	orf19.6502		Short-chain dehydrogenase/reductase; upregulation correlates with clinical development of fluconazole resistance	A	1151	Plate 24	G05	8807156	CCATCCTATCGAATATGAGC	ATATAGGCCGCGAACCTTGC	8807432
GRACE	1226	Plate 07	B08	C5_04270C	orf19.3911	SAH1	S-adenosyl-L-homocysteine hydrolase; sulfur amino acid metabolism; antigenic in human; alkaline-, fluconazole-induced expression; Gcn4-regulated; amino acid starvation (3-AT) repressed; flow model biofilm induced; Spider biofilm repressed	A	1226	Plate 27	H08	8801868	GGGAGCTGTAGATACTTCCT	CCAGATGTTCCAATGGGTTA	8801867
GRACE	1279	Plate 07	B09	C5_01000C	orf19.1970		Putative vacuole biogenesis protein	A	1279	Plate 31	F07	8801974	CCAGGAAGAGCCACGTTTAC	CACTCTGTCAAAGTCGGTAA	8801973
GRACE	1286	Plate 07	B10	C3_04980W	orf19.5966		Ortholog of Candida albicans WO-1 : CAWG_02810	A	1286	Plate 31	G03	8801987	AGAGGGACCCAACTTTCCGA	CCTATCGAGAAAGGGCGACA	8801988
GRACE	1295	Plate 07	B11	C4_06060W	orf19.4416	VPS13	Putative vacuolar protein sorting-associated protein; gene used for multilocus sequence typing	A	1295	Plate 10	E06	8802005	AACCCACCGTTGTAATTGAG	ATGGGAGCGTCATCTACCCT	8802006
GRACE	1526	Plate 07	B12	CR_09370W	orf19.7332	ELF1	Putative mRNA export protein; Walker A and B (ATP/GTP binding) motifs; required for wild-type morphology, growth; expressed in hyphal, pseudohyphal, and yeast form; Hap43-induced; Spider and flow model biofilm induced	A	1526	Plate 28	F05	8802463	ACAGTGTACAATGGCTGA	ATTCTATCACGAACGGCACG	8802464
GRACE	135	Plate 07	C01	C7_01030C	orf19.7011		Ortholog(s) have 90S preribosome, nucleus, spindle pole body localization	A	135	Plate 26	B01	8800265	ATTGCACGGTTCCCGAGTGT	GACGCGCACCAATCTAAGGA	8800266
GRACE	1520	Plate 07	C02	C1_10200C	orf19.4889		Predicted MFS family membrane transporter, member of the drug:proton antiporter (12 spanner) (DHA1) family; Spider biofilm induced	A	1520	Plate 28	F04	8802452	TCTGACAGCAAATACGCTCA	TCACGCGATGTAGTCGGTAT	8802451
GRACE	1608	Plate 07	C03	C5_00900C	orf19.1977	URA4	Dihydroorotase; protein present in exponential and stationary growth phase yeast cultures	A	1608	Plate 07	C02	8802611	TATAGGCGTACACCGATCCG	ATTATCATCCGCCAGACGGG	8803345
GRACE	1467	Plate 07	C04	C1_12290C	orf19.5234	RBD1	Rhomboid-like protein; similar to putative intramembrane serine proteases; role in filamentous growth; Gcn4-regulated; caspofungin repressed; Spider biofilm induced	A	1467	Plate 01	E03	8802350	ACCTGTAGAGTAAGTGTCAG	AACTTAGTATCAGGTGGCTG	8802349
GRACE	1454	Plate 07	C05	C1_09900W	orf19.4856	LIP3	Secreted lipase; gene family member whose members are expressed differentially in response to carbon source and infection; possible role in nutrition and/or in creating an acidic microenvironment; flow model biofilm induced	A	1454	Plate 03	B06	8802323	AACATCCAGGTGCGGAACAG	AGTAGGATAGCCTCCCACTG	8802324
GRACE	1648	Plate 07	C06	C5_01210W	orf19.1949	VPS1	Dynamin-family GTPase-related protein; induced upon adherence to polystyrene; regulated by Gcn2p and Gcn4p	A	1648	Plate 25	G09	8802651	ATACATCAAGGTGGTCCAAC	CAGAAGTGTCGATAATCAG	8803385
GRACE	1649	Plate 07	C07	C6_02010C	orf19.691	GPD2	Surface protein similar to glycerol 3-P dehydrogenase; binds host Factor H, FHL-1, plasminogen; regulated by Ssn6, Nrg1, Efg1; induced by cell wall regeneration, macrophage/pseudohyphal growth, core stress response; Spider biofilm induced	A	1649	Plate 12	A11	8802652	GCCAACATGGGTAAATCCGA	TAGTAGGTCGCAGGTCTCCT	8803386
GRACE	1652	Plate 07	C08	C2_10310C	orf19.1747	KIP2	Putative kinesin-related motor protein involved in mitotic spindle positioning; repressed by alpha pheromone in SpiderM medium; periodic mRNA expression, peak at cell-cycle G2/M phase	A	1652	Plate 12	C04	8802655	ACGATGGAGACATGCGTATC	CATCATTGAGAAGAGCGGAC	8803389
GRACE	1653	Plate 07	C09	C2_04940C	orf19.3526	ITR1	MFS inositol transporter; uptake of exogenous inositol; 12 transmembrane motifs; expressed in rich medium; fluconazole, caspofungin repressed; possibly essential (UAU1 method); flow model, rat catheter and Spider biofilm induced	A	1653	Plate 32	C06	8802656	TGGGAGCCTCGATCTTTCTT	GTAGGTATCCCTCGATCCT	8803390
GRACE	1656	Plate 07	C10	C1_08780W	orf19.4736		Ortholog(s) have alkaline phosphatase activity, nucleotide phosphatase activity, role in nicotinamide nucleotide metabolic process, protein dephosphorylation and fungal-type vacuole membrane localization	A	1656	Plate 58	F10	8802659	ACCACGACCGTAATTGTTGC	AACGACGATGAACAGGTGCT	8803393
GRACE	1355	Plate 07	C11	C3_06140W	orf19.7396		Protein of unknown function; Spider biofilm induced; Hap43-repressed	A	1355	Plate 58	H08	8802126	GACAGCCATGTAAGGAACCC	AATCGCGTGGCAGCCTTTCT	8802125
GRACE	1356	Plate 07	C12	C2_03480C	orf19.873		Ortholog of Candida albicans WO-1 : CAWG_04115	A	1356	Plate 10	E07	8802128	GGAAGATAGCCTAACACCC	AGCCGTCCACGATGCTTTCT	8802127
GRACE	1359	Plate 07	D01	C1_03880C	orf19.4461		Ortholog of Candida albicans WO-1 : CAWG_01005	A	1359	Plate 10	E08	8802133	AGACTAAGACCATTGTACCC	ATCTCTCATGGTGGGTAAGT	8802134
GRACE	1443	Plate 07	D02	C3_03150W	orf19.314		Ortholog of S. cerevisiae : STB6, C. glabrata CBS138 : CAGL0L05016g, C. parapsilosis CDC317 : CPAR2_103210, Candida tenuis NRRL Y-1498 : CANTEDRAFT_133418 and Debaryomyces hansenii CBS767 : DEHA2G08382g	A	1443	Plate 29	B10	8802302	AACTTTGTGGAATGCTGGTC	AACTTTGAGGCATATCGTGG	8802301
GRACE	1461	Plate 07	D03	C7_01570C	orf19.6569		Predicted transmembrane transporter; induced during chlamydospore formation in both C. albicans and C. dubliniensis	A	1461	Plate 28	A10	8802337	ATACGAGACCCAGTTCGCAG	ATTCGTCGTGACAGTCCCTG	8802338
GRACE	1474	Plate 07	D04	C2_10580W	orf19.5337	UBC15	Putative E2 ubiquitin-conjugating enzyme	B	1474	Plate 28	H12	8802364	AATGAGTCCTAATCTGGGAG	AAGTCATAGGCACCTTCGTG	8802363
GRACE	1507	Plate 07	D05	C1_08070W	orf19.5079	CDR4	Putative ABC transporter superfamily; fluconazole, Sfu1, Hog1, core stress response induced; caspofungin repressed; fluconazole resistance not affected by mutation or correlated with expression; rat catheter and flow model biofilm induced	A	1507	Plate 10	H03	8802426	GCGACATACACACAGCGTA	AGATGGCACTCACGTCACTG	8802425
GRACE	1508	Plate 07	D06	C1_00480C	orf19.6060	GCN20	YEF3-subfamily ABC family protein, predicted not to be a transporter	A	1508	Plate 10	H04	8802427	ACATGGCACGAAGCTATTAC	TGCACGAGTCTCCAGTGTTG	8802428
GRACE	1281	Plate 07	D07	CR_04980C	orf19.635		Protein of unknown function; induced by alpha pheromone in SpiderM medium	B	1281	Plate 54	A11	8801978	CCGTTAAGAGGAATGTAAGT	CCGTGCAGGAAATGACTTAA	8801977
GRACE	1283	Plate 07	D08	C3_02390W	orf19.1606		Protein of unknown function; Plc1-regulated	A	1283	Plate 31	G02	8801981	CCAAACAAGGAAGTCGTGGC	CCCTGCGATAAATGGTAACA	8801982
GRACE	1285	Plate 07	D09	C6_03590C	orf19.5727		Ortholog of C. parapsilosis CDC317 : CPAR2_601230, Candida tenuis NRRL Y-1498 : CANTEDRAFT_115908, Debaryomyces hansenii CBS767 : DEHA2E12540g and Candida dubliniensis CD36 : CD36_64130	A	1285	Plate 31	H05	8801986	TGGGTAGCAGTCCCGTACTT	CCCTGGGCTAAATCAAGACA	8801985
GRACE	1014	Plate 07	D10	C2_08130W	orf19.2172	ARA1	D-Arabinose dehydrogenase; dehydro-D-arabinono-1,4-lactone synthesis; active on D-arabinose, L-fucose, L-xylose, L-galactose; inhibited by metal ions, thiol group-specific reagents; induced on polystyrene adherence; Spider biofilm induced	A	1014	Plate 26	E03	8807019	CCGTGATGACTAAGTTGTTC	TGTGCGAACACCCTATAAAC	8807295
GRACE	1054	Plate 07	D11	C1_01890C	orf19.4534		Putative UBX-domain (ubiquitin-regulatory domain) protein; macrophage-downregulated gene	B	1054	Plate 30	F01	8807059	ATAGGTTGGCAATTCCGCCC	GGCCCGCACACAATTAGGAA	8807335
GRACE	1055	Plate 07	D12	C2_08630C	orf19.3613		Ortholog(s) have RNA polymerase II core binding, RNA polymerase II core promoter sequence-specific DNA binding transcription factor activity, TFIIF-class binding transcription factor activity, chromatin binding activity	A	1055	Plate 22	F02	8807060	TATGAGTCGCCACACACGAG	CACGACGTAACATGAGGTCC	8807336
GRACE	1057	Plate 07	E01	C1_03650C	orf19.3064	MRPL27	Putative 60S ribosomal protein L27, mitochondrial precursor	A	1057	Plate 26	F03	8807062	ATTATCCGCCGTAAGGTCCG	AAGCTCTTGAAGCACCGAG	8807338
GRACE	1060	Plate 07	E02	C6_00430C	orf19.1204		Phosphorylated protein of unknown function; transcript is upregulated clinical isolates from HIV positive patients with oral candidiasis	A	1060	Plate 22	G01	8807065	ACTTGGCTACAATTCGCTGA	GCGCATTGATTTAACATGGG	8807341
GRACE	1063	Plate 07	E03	C4_01940W	orf19.4599	PHO89	Putative phosphate permease; transcript regulated upon white-opaque switch; alkaline induced by Rim101; possibly adherence-induced; F-12/CO2 model, rat catheter and Spider biofilm induced	A	1063	Plate 23	H03	8807068	GCTACATCGTAATTGTCCTC	GCACTCTTACTAATGCTCAG	8807344
GRACE	1064	Plate 07	E04	C5_04930C	orf19.3981	MAL31	Putative high-affinity maltose transporter; transcript is upregulated in clinical isolates from HIV+ patients with oral candidiasis; alkaline induced; Spider biofilm induced	A	1064	Plate 23	H04	8807069	GCCAGAGTAAGGCGACTGTA	TTACGAATGGCGACGAACCC	8807345
GRACE	1067	Plate 07	E05	C7_00450C	orf19.7074		Ortholog(s) have RNA polymerase II transcription factor recruiting transcription factor activity, methylated histone residue binding activity	A	1067	Plate 22	G02	8807072	TGACGCTTCGGCATCTGTCT	AACGCAGACGTAGGTAACG	8807348
GRACE	1068	Plate 07	E06	C7_00370W	orf19.7083	DCC1	Protein with a predicted role in sister chromatid cohesion and telomere length maintenance; cell-cycle regulated periodic mRNA expression	A	1068	Plate 23	H05	8807073	GCACCTCACCAATGATAGGA	CCGTATGCCAAAGAATGCCA	8807349
GRACE	1072	Plate 07	E07	C1_01040W	orf19.3292		Ortholog(s) have peptide-methionine (R)-S-oxide reductase activity, role in cellular response to oxidative stress and cytosol, mitochondrion, nucleus localization	A	1072	Plate 24	C01	8807077	GGAGTTTAGACACTCACGC	AAGCTCCAGTCAGATCATCG	8807353
GRACE	1075	Plate 07	E08	CR_07150W	orf19.734	GLK1	Putative glucokinase; transcript regulated upon yeast-hyphal switch; Efg1 regulated; fluconazole-induced; induced in core stress response; colony morphology-related gene regulation by Ssn6; GlcNAc-induced protein	A	1075	Plate 22	G04	8807080	CATAGGGATGAATTTCGAG	AATTCCGACGCACGGTTAGG	8807356
GRACE	1076	Plate 07	E09	C1_13270W	orf19.4953		Putative ATPase; predicted role in ER-associated protein catabolism; induced during chlamydospore formation in both C. albicans and C. dubliniensis	A	1076	Plate 22	G05	8807081	GTGCCCTATAAAGCAAGCCA	ACACCTGATTCACAGTGGCG	8807357
GRACE	1077	Plate 07	E10	CR_02330C	orf19.3736	KAR4	Transcription factor; required for gene regulation in response to pheromones; ortholog of S. cerevisiae Kar4; role in karyogamy; opaque-specific, a-specific; induced by alpha factor	A	1077	Plate 23	H07	8807082	CAGCGGAATCCATATTAAGC	ACGGATCGGACATTGTTTAG	8807358
GRACE	1080	Plate 07	E11	C3_06280W	orf19.7404		Catabolic L-serine (L-threonine) deaminase;, catalyzes degradation of L-serine and L-threonine; required to use serine or threonine as a sole nitrogen source; Spider biofilm repressed	A	1080	Plate 23	F05	8807085	TAACTCCTGCGACTGAGGGT	CCCTAGTTTCTTAATGCTACGG	8807361
GRACE	1081	Plate 07	E12	CR_04570C	orf19.548	CDC10	Septin, required for wild-type cell, hyphal, or chlamydospore morphology; role in virulence and kidney tissue invasion in mouse infection; forms ring at sites of cell division and filaments in mature chlamydospore; Spider biofilm repressed	A	1081	Plate 23	F06	8807086	GGGAATAAAGAACCGTCGCC	GAGTCCTCTCCAACTTGTTA	8807362
GRACE	1695	Plate 07	F01	C2_04140W	orf19.807	CHS5	Putative chitin biosynthesis protein; fungal-specific (no human or murine homolog); transcription decreases upon yeast-to-hyphal switch	B	1695	Plate 53	F10	8802698	ACATACGGTAAAGCTGTGGA	AGCTGTCCCTTCATCGAATT	8803432
GRACE	1488	Plate 07	F02	CR_00130C	orf19.7522		Protein with a pyridoxal phosphate-dependent transferase domain; Hap43-repressed; mutation confers hypersensitivity to amphotericin B; Spider biofilm repressed	B	1488	Plate 28	G06	8802392	ATACTCGTGACAGGATACGG	AAGAAGTTACATGCCCTTG	8802391
GRACE	1873	Plate 07	F03	C2_07880W	orf19.2194		Phosphorylated protein of unknown function	A	1873	Plate 13	H02	8802876	AGTGAGCATGTCCGATAATG	GCGCTTACCCTAATATCTAG	8803610
GRACE	1874	Plate 07	F04	C2_07890W	orf19.2193	PRS5	Putative 5-phospho-ribosyl-1(alpha)-pyrophosphate synthetase; Hap43-induced; repressed during core stress response	A	1874	Plate 12	A01	8802877	GCTCAACAAACAGATGTGCC	ATAGACACCGGGAATGACGC	8803611
GRACE	1876	Plate 07	F05	C6_02040W	orf19.3507	MCR1	Putative NADH-cytochrome-b5 reductase; soluble protein in hyphae; biofilm induced; alkaline downregulated; ketoconazole or flucytosine induced, farnesol-induced; protein present in exponential and stationary growth phase yeast cultures	A	1876	Plate 10	H07	8802879	GTAACTTGACGTAACTGGAG	CACCGATGGCAAGAACGTGA	8803613
GRACE	1877	Plate 07	F06	C4_05370W	orf19.1795	PUF3	Ortholog os S. cerevisiae Puf3; mRNA-binding protein involved in RNA catabolism; mutant is viable	A	1877	Plate 07	G06	8802880	GACGAGTATAGATCATAGCG	GTCCACGCACGATCTTGATG	8803614
GRACE	1883	Plate 07	F07	C4_00150C	orf19.5640	PEX5	Pex5p family protein; required for PTS1-mediated peroxisomal protein import, fatty acid beta-oxidation; similar to S. cerevisiae Pas10p peroxisomal targeting receptor; macrophage/pseudohyphal-repressed; Hap43p-repressed	B	1883	Plate 30	D07	8802886	CATGGATTGAAAGGTGCTCA	TATTGAGCGCCAGCTTTGCC	8803620
GRACE	525	Plate 07	F08	C3_07810C	orf19.6176	SEC61	ER protein-translocation complex subunit; essential; 10 predicted transmembrane regions; chimeric mutant partially functionally complements S. cerevisiae sec61 defects; Spider biofilm repressed	A	525	Plate 05	A01	8801042	GTGCAGACTCAACACCATGA	GAGACCCTTGTAACGATCCG	8801041
GRACE	524	Plate 07	F09	C1_02240W	orf19.3681		Ortholog(s) have Ran guanyl-nucleotide exchange factor activity, protein transporter activity	A	524	Plate 04	H11	8801040	TATAGCGGTGCATCTTCAGT	AGTCACAGGGTCCTAATCCG	8801039
GRACE	471	Plate 07	F10	C2_04680W	orf19.150	TIM17	Predicted component of the Translocase of the Inner Mitochondrial membrane (TIM23 complex), involved in protein import into mitochondria	A	471	Plate 10	D07	8800933	ACTTGAGGCGTAGACCTGCT	TCGCATAACTAACGGTCAAC	8800934
GRACE	537	Plate 07	F11	C1_02790W	orf19.2967	TIF34	Putative translation initiation factor eIF3, p39 subunit; mutation confers hypersensitivity to roridin A, verrucarin A; downregulated upon phagocytosis by murine macrophages; Spider biofilm repressed	A	537	Plate 05	A07	8801065	ATACCGGACAGCAGCTACAG	TGACCGGCAGGCTAGTCTAT	8801066
GRACE	540	Plate 07	F12	C2_02540W	orf19.1578		Ortholog of S. cereviaie Rrp5, an RNA binding protein involved in synthesis of 18S and 5.8S rRNAs; Hap43-induced gene	A	540	Plate 05	A04	8801072	TCACTACGTGCATCAGCGTG	CCTGCACGTCAAGAAGACTA	8801071
GRACE	430	Plate 07	G01	C4_02980W	orf19.2694	TYS1	Putative tRNA-Tyr synthetase; downregulated upon phagocytosis by murine macrophages; stationary phase enriched protein; Spider biofilm repressed	A	430	Plate 03	F09	8800851	CACTCGTAACTATACCGAAG	CAGAGGTATTAAGCTAGACG	8800852
GRACE	424	Plate 07	G02	C4_05760W	orf19.1261	CGT1	mRNA 5' guanylyltransferase; small subunit of mRNA capping enzyme; binds an RNA Pol II C-terminal domain peptide; Cet1p and Cgt1p form a 2:1 complex; functional homolog of S. cerevisiae Ceg1p	A	424	Plate 03	G02	8800839	AGCTCGATCACAGCGTATTC	GTGCCATGTGCATAACGCTC	8800840
GRACE	413	Plate 07	G03	CR_03680C	orf19.4367	SMC1	Protein similar to chromosomal ATPases; RNA abundance regulated by tyrosol and cell density; cell-cycle regulated periodic mRNA expression	A	413	Plate 09	B03	8800818	TGACGGTACACGAGCTACACG	TAGTGGCTACCAGATCACCG	8800817
GRACE	436	Plate 07	G04	C4_02140C	orf19.4577.3	TIM10	Predicted protein of the mitochondrial intermembrane space with role in protein import into mitochondrial inner membrane	A	436	Plate 07	A04	8800863	ATAGGCGGACCACCTCTAAG	CCAGTGTTCTAACGTGCAGG	8800864
GRACE	467	Plate 07	G05	C6_03350C	orf19.5623	ARP4	Subunit of the NuA4 histone acetyltransferase complex	B	467	Plate 29	G02	8800925	ATCGTCAGCGTAGAGACCCT	GCGGCATACGTTCGTCAAAT	8800926
GRACE	464	Plate 07	G06	C7_03400C	orf19.1335		Ortholog of S. cerevisiae Mtr4, an ATP-dependent 3'-5' RNA helicase of the DEAD-box family; Hap43-induced gene; Spider biofilm induced	A	464	Plate 10	E02	8800919	ATTACCGCTCCAGTGTGGTG	GCGCGAACCTTTCAGAATTAC	8800920
GRACE	532	Plate 07	G07	CR_09110C	orf19.7307		Putative oxidoreductase; similar to S. cerevisiae Pga3p; possible Kex2p substrate	A	532	Plate 07	F12	8801055	AATCGTGTCGAAGCTATGGC	ACACTGCGTAAATCTTGCGA	8801056
GRACE	536	Plate 07	G08	C1_12680W	orf19.6355		Ortholog(s) have role in ribosome biogenesis and cytosol, nucleolus localization	A	536	Plate 27	F01	8801064	GCACTCTGCTGAATTCGTC	CATCGCTATGGATCGGTGTC	8801063
GRACE	530	Plate 07	G09	CR_09380W	orf19.7335	PRE8	Putative alpha-2_sc subunit of proteasome; macrophage-induced protein; regulated by Gcn2p and Gcn4p; transcription is positively regulated by Tbf1p; stationary phase enriched protein	A	530	Plate 10	C02	8801051	AATGGTCGCTCAGTCCTGCT	GAACTGAATGCACTCGAAGC	8801052
GRACE	539	Plate 07	G10	C1_09370W	orf19.4799		Putative mRNA splicing factor; ortholog is essential in S. cerevisiae; Spider biofilm induced	A	539	Plate 58	D05	8801069	ATCACTGTTCGAGCAGCGTG	TAGCGAGTGAAAGCCACGCA	8801070
GRACE	534	Plate 07	G11	C7_01280C	orf19.6908		Dihydrofolate synthetase involved in folic acid biosynthesis	A	534	Plate 08	D02	8801059	TACGTCATCACATGGATCTC	TGTGAGCGACAACCAACGCA	8801060
GRACE	469	Plate 07	G12	C1_14150C	orf19.7222	PAM16	Putative maltase; regulated by Gcn4; repressed by amino acid starvation (3-AT); rat catheter biofilm induced	A	469	Plate 10	C08	8800929	ATATACTGTGGCACGGGCCT	TGCGCCGTACCAAGAAACGA	8800930
GRACE	466	Plate 07	H01	C3_02700W	orf19.262	SMC3	Protein similar to S. cerevisiae Smc3p, which is an ATPase involved in sister chromatid cohesion; likely to be essential for growth, based on an insertional mutagenesis strategy	A	466	Plate 28	B04	8800923	ATTTAGCGTGCAGCCGACCT	GAACTGGCTTGAATGTTACG	8800924
GRACE	461	Plate 07	H02	CR_00990W	orf19.3259		Ortholog(s) have peptidase activity, role in protein targeting to ER, signal peptide processing and signal peptidase complex localization	A	461	Plate 04	F10	8800913	ACGACCGATTTATACGCATG	GCTCCTCGCTAATAAGAAAC	8800914
GRACE	421	Plate 07	H03	C7_02780W	orf19.5184		Putative Ran guanyl-nucleotide exchange factor; probable signal transducer; Spider biofilm repressed	A	421	Plate 23	F04	8800834	TATAGAGGAGGACAGACTTC	AGAGACCGCACTAACGTGTC	8800833
GRACE	268	Plate 07	H04	C1_13580W	orf19.4993	SEC18	Functional homolog of S. cerevisiae Sec18p, which acts in protein transport; conserved ATP binding site; not glycosylated	A	268	Plate 03	H08	8800531	CGATATGCAGAATAGCGCAC	CGCGAGCATATCAGGTTCTG	8800532
GRACE	463	Plate 07	H05	C5_05120W	orf19.4004	CCT3	Putative cytosolic chaperonin Cct ring complex subunit; mutation confers hypersensitivity to cytochalasin D	A	463	Plate 04	F11	8800917	ATTTGGTCCTCACGCGACTG	GGGTATCGAACACCAGACAC	8800918
GRACE	433	Plate 07	H06	CR_05650W	orf19.6649	BRF1	Component of the general transcription factor for RNA polymerase III (TFIIIB); possibly an essential gene, disruptants not obtained by UAU1 method	B	433	Plate 29	E04	8800858	TCCCGTCACATTTCGATAAG	ATCATGTAGGTAACGCTGTACG	8800857
GRACE	531	Plate 07	H07	CR_09800C	orf19.7552		Putative U3-containing small subunit processome complex protein; Hap43-induced gene; repressed in core stress response; Spider biofilm induced	A	531	Plate 05	A06	8801054	GGCTCCACTAAATAGACGCA	ATAGACCATGACCGCGAAGC	8801053
GRACE	171	Plate 07	H08	CR_06480C	orf19.718	RRN11	Putative RNA polymerase I subunit; rat catheter biofilm induced; Spider biofilm induced	A	171	Plate 06	H09	8800338	GCACTCACTACAGATAGATC	CATACATGATGAGCTGAGGT	8800337
GRACE	272	Plate 07	H09	C2_05100C	orf19.3541	ERF1	Putative translation release factor 1, which interacts with stop codons and promotes release of nascent peptides from ribosomes; Hap43p-induced gene	A	272	Plate 03	H09	8800540	TCGATCTAGGTGGCGAATTT	CGCCATAGAGAAGTGACCAC	8800539
GRACE	277	Plate 07	H10	CR_06180W	orf19.3873	ARC40	Protein similar to S. cerevisiae Arc40; involved in actin filament organization in S. cerevisiae; transposon mutation affects filamentous growth; Spider biofilm repressed	A	277	Plate 03	H12	8800549	AAGTGAGACGAACCGCCTAC	GTCGCGCATCAAGAACACGA	8800550
GRACE	400	Plate 07	H11	C2_08930W	orf19.213		Ortholog(s) have role in ubiquitin-dependent protein catabolic process and nucleus, proteasome regulatory particle, lid subcomplex, proteasome storage granule localization	A	400	Plate 03	H05	8800791	TCGAGCGATTGAGTCATAGT	TGCTAGTCGATGCCACCGAT	8800792
GRACE	401	Plate 07	H12	C5_04060C	orf19.1283	MEC1	Cell cycle checkpoint protein with a role in genome integrity; RNA abundance regulated by tyrosol and cell density	A	401	Plate 04	E11	8800793	GCCCGACGACAATAGTATCA	TAGACTGCGCTAACTGCCAG	8800794
GRACE	404	Plate 08	A01	C3_04900W	orf19.5959	NOP14	Putative nucleolar protein; Hap43-induced; mutation confers resistance to 5-fluorocytosine (5-FC), 5-fluorouracil (5-FU), and tubercidin (7-deazaadenosine); heterozygous mutant is resistant to parnafungin; Spider biofilm induced	A	404	Plate 02	B11	8800800	CAGCTTTCAGAACTGGGTAC	CAGCTCGCGTAATATACTAG	8800799
GRACE	452	Plate 08	A02	CR_05630W	orf19.6652	DBP8	Protein similar to S. cerevisiae Dbp8p, an ATP-dependent helicase involved in rRNA processing; oxidative stress-repressed via Cap1p; flucytosine repressed; likely to be essential for growth, based on insertional mutagenesis	B	452	Plate 29	B09	8800895	AACTGATGCTAACGTAGGAG	CGCAGCGCGATACCGTTATT	8800896
GRACE	455	Plate 08	A03	C4_05630W	orf19.1248		Putative RNA polymerase II subunit B44; heterozygous null mutant exhibits resistance to parnafungin in the C. albicans fitness test; Spider biofilm repressed	A	455	Plate 03	G03	8800901	AATCGACGCTAACGACTGAG	TTGTCACGCATCTCCAGAGG	8800902
GRACE	456	Plate 08	A04	C1_12050W	orf19.5260	RPN2	Putative 26S proteasome subunit; transcript regulated by Mig1; caspofungin repressed; regulated by Gcn2 and Gcn4; gene used for strain identification by multilocus sequence typing	A	456	Plate 06	B05	8800903	ACATTGGAGTAACGTGCTC	CGAGCGTATGTAGGATCTTT	8800904
GRACE	457	Plate 08	A05	C5_00110C	orf19.5685	THS1	Putative threonyl-tRNA synthetase; transcript regulated by Mig1 and Tup1; repressed upon phagocytosis by murine macrophages; stationary phase enriched protein; Spider biofilm repressed	A	457	Plate 08	B05	8800905	ATCCTCGATGGTAATGTAGG	GTGGGAGCCAACCTCACAA	8800906
GRACE	393	Plate 08	A06	C1_03500W	orf19.3052	YPT1	Functional homolog of S. cerevisiae Ypt1p, which is an essential small Ras-type GTPase involved in protein secretion at ER-to-Golgi; dominant-negative mutation causes SAP secretion defect and accumulation of intracellular secretory vesicles	A	393	Plate 18	D08	8800778	CAAGTGACTCGAAGTATAGC	AGCATGGACTCAGCGTGACT	8800777
GRACE	596	Plate 08	A07	CR_04040C	orf19.487	SPT14	Putative DNA-binding transcription factor; predicted role in regulation of biogenesis of the cell wall; upregulated in biofilm; protein newly produced during adaptation to the serum	A	596	Plate 58	C12	8801183	AAATGCGAGTTACGGGACTT	TAGTAACGTCGATGACAGCG	8801184
GRACE	716	Plate 08	A08	C7_01450C	orf19.6584	PRT1	Putative translation initiation factor eIF3; mutation confers hypersensitivity to roridin A, verrucarin A; genes encoding ribosomal subunits, translation factors, tRNA synthetases are downregulated upon phagocytosis by murine macrophages	A	716	Plate 05	E01	8801424	CGAGACGACTAAGTGCTTGC	CATCACTGTCAAGTATAGCC	8801423
GRACE	590	Plate 08	A09	CR_04470W	orf19.538		Ortholog(s) have role in GPI anchor biosynthetic process and glycosylphosphatidylinositol-N-acetylglucosaminyltransferase (GPI-GnT) complex localization	A	590	Plate 10	E09	8801172	TATACTTGCGTAACGGGCCG	GCGTATCAGCAAGACCCATA	8801171
GRACE	653	Plate 08	A10	C4_05170C	orf19.747	NBP35	Similar to nucleotide-binding proteins; increased transcription is observed upon benomyl treatment; transcription is induced upon filamentous growth	A	653	Plate 10	F12	8801298	GCTGTACGGATTCTGAGATT	GACTGCTGCTCATATCGAGT	8801297
GRACE	707	Plate 08	A11	CR_04550W	orf19.544.1	PRE6	Putative alpha-4 subunit of the proteasome; reported as macrophage-induced protein and macrophage/pseudohyphal-repressed gene; regulated by Gcn2p and Gcn4p; removed from/reinstated in Assembly 20 (see Locus History)	A	707	Plate 27	B03	8801406	TCTCAGGTGACACGTCGATG	TCACTCGGTGCATGAGGACT	8801405
GRACE	715	Plate 08	A12	CR_04020C	orf19.485		Ortholog(s) have structural constituent of cytoskeleton activity	A	715	Plate 07	A10	8801421	ACTAAGAGCGACGTAATTGC	ATATTGTCGGAACGCTGCGC	8801422
GRACE	652	Plate 08	B01	C1_09170W	orf19.4775	CTA8	Essential transcription factor, mediates heat shock transcriptional induction; in the absence of heat stress, Cta8p levels are modulated by growth temperature to regulate basal expression of genes involved in protein folding	A	652	Plate 03	E01	8801296	GGCCATGCGTTCACAGTTGT	GAGGTCATCAGACGTATATG	8801295
GRACE	271	Plate 08	B02	C2_05090W	orf19.3540	MAK5	Putative nucleolar DEAD-box RNA helicase; oxidative stress-repressed via Cap1; repressed by prostaglandins	B	271	Plate 29	F04	8800538	TACTCTTGCGTCGAGCGGTT	CAGTGCATGTAACCTAAGTC	8800537
GRACE	300	Plate 08	B03	C3_01700W	orf19.1674	CDC53	Cullin, a scaffold subunit of the SCF ubiquitin-ligase complexes; depletion leads to increased filamentous growth and premature cell death	A	300	Plate 04	A05	8800593	ACTCAAACATAACTCTGGCG	CACTACGCTTTAAGTATCGG	8800594
GRACE	709	Plate 08	B04	C3_01480C	orf19.1701	RKI1	Ortholog(s) have ribose-5-phosphate isomerase activity, role in pentose-phosphate shunt, pyridoxine biosynthetic process and cytoplasm, nucleus localization	A	709	Plate 27	E11	8801410	TTAGGTACACTACACGTCGC	GAGCGTCGATGATTATCTGC	8801409
GRACE	411	Plate 08	B05	C1_14440C	orf19.7261		Putative Rab GDP-dissociation inhibitor; GlcNAc-induced protein; Spider biofilm repressed	A	411	Plate 03	G12	8800813	TATTTGCTACCAGGCGCACG	TTGCTAGTCACACGACGACG	8800814
GRACE	255	Plate 08	B06	C2_00280C	orf19.2105		Putative pre-mRNA-splicing factor; possibly an essential gene, disruptants not obtained by UAU1 method	A	255	Plate 58	D01	8800505	CGTCCGACAGACAGGTAAAC	CTCGGATAGTGCATGATATG	8800506
GRACE	270	Plate 08	B07	C5_04070C	orf19.1282	CKS1	Ortholog(s) have histone binding, protein kinase activator activity, ubiquitin binding activity	A	270	Plate 26	G11	8800536	TTAACCGTCTGGAGATGCTT	ATCCATACATCCGCTGAAG	8800535
GRACE	335	Plate 08	B08	C4_03130W	orf19.2677		Putative GPI transamidase component; possibly an essential gene, disruptants not obtained by UAU1 method	A	335	Plate 05	H05	8800662	TAGAGAGCATCACACCCAGC	ACAGCACTGGAACTATGCGC	8800661
GRACE	403	Plate 08	B09	C5_05380W	orf19.4032	RPN5	Putative COP9 signalosome component; macrophage/pseudohyphal-repressed	A	403	Plate 09	B02	8800797	CATATAACGCACGATCTAGC	GCCACTAATCAACTGGACTA	8800798
GRACE	275	Plate 08	B10	CR_04450C	orf19.536		Ortholog(s) have chromatin binding, protein complex scaffold, ubiquitin binding activity and role in histone acetylation, transcription from RNA polymerase II promoter	B	275	Plate 29	A07	8800545	CCAGGCATAGAAGGTTATAC	GACAGGAGCTATAATGACTC	8800546
GRACE	656	Plate 08	B11	CR_02110W	orf19.2611	MCM6	Putative MCM DNA replication initiation complex component; mRNA expression peak at cell-cycle M/G1 phase; regulated by tyrosol and cell density; repressed by alpha pheromone in SpiderM medium; Hap43-induced gene	A	656	Plate 16	G05	8801304	GACGGAACAGGATCTGCAAC	CCGAGCTTAGAAGATGATAC	8801303
GRACE	657	Plate 08	B12	C7_00620W	orf19.7057		Putative glutamine-tRNA ligase; stationary phase enriched protein; Spider biofilm repressed	A	657	Plate 04	F08	8801306	GCGCAGAACTACATCAAC	CACAGCGACGAACGTGATAC	8801305
GRACE	658	Plate 08	C01	C3_06520C	orf19.7441		Ortholog(s) have role in cellular lipid metabolic process, mRNA export from nucleus, protein export from nucleus and nuclear envelope localization	A	658	Plate 04	F09	8801308	CGCCCGGACATATAAGGAAC	AATCACGCGGAAGGCATAGC	8801307
GRACE	662	Plate 08	C02	C3_00330W	orf19.5436	UTP8	Essential nucleolar protein; involved in tRNA export from the nucleus and ribosomal small subunit biogenesis; physically interacts with TAP-tagged Nop1; Spider biofilm induced	A	662	Plate 26	B08	8801316	TGCACTAGCAGAACTTACAC	CTCTAGGCTCGATAGTGAGT	8801315
GRACE	663	Plate 08	C03	C2_01530C	orf19.1460		Putative glutamine-dependent NAD synthetase, involved in NAD salvage pathway	A	663	Plate 04	F07	8801318	TTATGCGAACCACTGGGCAC	CACGGTATGTGCATTTGAGT	8801317
GRACE	666	Plate 08	C04	C3_02490C	orf19.239		Putative ATP-dependent helicase; induced by nitric oxide	A	666	Plate 07	A01	8801323	GCCGAAGCAGACTTAATCAC	TCTAAGTAGCAAGCACCCTA	8801324
GRACE	667	Plate 08	C05	C2_03380W	orf19.886	PAN1	Essential protein involved in endocytosis and polarized growth; ortholog of S. cerevisiae Pan1, which is a part of a complex that regulates actin cytoskeleton; Spider biofilm repressed	A	667	Plate 05	F01	8801325	ATTGACCGAGAACTCATCAC	TTGCGAAGACCAGCGAACAC	8801326
GRACE	668	Plate 08	C06	C1_04040C	orf19.4479		Putative U3-containing 90S preribosome subunit; Hap43-induced; repressed in core stress response; Spider biofilm induced	A	668	Plate 29	C10	8801327	GAGCAGACAGACTCGATCAC	CGAGGACAGAATCGGACAT	8801328
GRACE	670	Plate 08	C07	C2_03010C	orf19.5801	RNR21	Ribonucleoside-diphosphate reductase; regulated by tyrosol and cell density; ciclopirox olamine, fluconazole or flucytosine induced; regulated by Sef1, Sfu1, and Hap43	A	670	Plate 28	E11	8801332	TGCGGACACGAATACCAGAC	TGAGAGGAACCATACCGCAC	8801331
GRACE	671	Plate 08	C08	CR_00230W	orf19.7511		Ortholog(s) have structural constituent of nuclear pore activity and role in cell division, nuclear pore organization, regulation of mitotic cell cycle	A	671	Plate 08	C06	8801333	CTATGCAACGTAAGCGAACC	TCTACACGAGAACGAGGCAC	8801334
GRACE	674	Plate 08	C09	CR_01190C	orf19.3234.1	SFT1	Putative Golgi v-SNARE; Plc1-regulated; Spider biofilm induced	A	674	Plate 08	C08	8801340	TCTGTAGACGAAGCCACGAC	CAGACTCATTTAGGAACG	8801339
GRACE	675	Plate 08	C10	C3_00860W	orf19.6163	CSE4	Centromeric histone H3 variant; role in structural changes of centromeric nucleosomes during cell cycle; 4 nucleosomes bind 1 centromere, each has 1 Cse4 molecule during most of cell cycle, 2 molecules in anaphase; Spider biofilm repressed	A	675	Plate 05	F04	8801341	TATCAGGCCGTCACACTAGG	TCGGACCCAGGTTGATAACG	8801342
GRACE	676	Plate 08	C11	C2_03270W	orf19.903	GPM1	Phosphoglycerate mutase; surface protein that binds host complement Factor H and FHL-1; antigenic; fluconazole, or amino acid starvation (3-AT) induced, farnesol-repressed; Hap43, flow model biofilm induced; Spider biofilm repressed	B	676	Plate 29	G08	8801344	TGACACGATGAACCACGGAC	CGTGGTAATCTGATCAACG	8801343
GRACE	677	Plate 08	C12	CR_07660C	orf19.6284		Ortholog(s) have GTP binding, signal recognition particle binding activity, role in protein targeting to ER and integral to endoplasmic reticulum membrane localization	A	677	Plate 04	D05	8801346	TGACCATACACGAACTGGAC	CCTCGTAATCTAGCTTAACG	8801345
GRACE	678	Plate 08	D01	C1_12200W	orf19.5244	MCD4	Protein of major facilitator superfamily; has phosphodiesterase/nucleotide pyrophosphatase domain; similar to S. cerevisiae Mcd4p, which acts in GPI anchor biosynthesis; possibly an essential gene, disruptants not obtained by UAU1 method	A	678	Plate 03	E06	8801348	TAGCTCAGCGAAGGCTTACC	AGCTACGCGCTTTGAACACG	8801347
GRACE	683	Plate 08	D02	C3_03260W	orf19.325		Putative mRNA cleavage and polyadenlylation factor; heterozygous null mutant exhibits hypersensitivity to parnafungin and cordycepin in the C. albicans fitness test	A	683	Plate 04	D07	8801357	AATAGGACGGAACGCCATCC	ATAGCTGAACCAGGCGTACC	8801358
GRACE	685	Plate 08	D03	C5_02650C	orf19.4281	IFH1	Transcription factor; forms a heterodimer with Fhl11 that is tethered to promoters by Tbf1; positively regulates rRNA and ribosomal protein gene transcription; Spider biofilm induced	A	685	Plate 27	E05	8801362	ATATGTCGGGAACCTACCGC	AGACTTCACGAACTGCTTAC	8801361
GRACE	688	Plate 08	D04	C3_00660W	orf19.5391		Predicted RNA splicing and ER to Golgi transport protein; Hap43-induced gene	A	688	Plate 27	E06	8801368	ACACGAGAGTAACGGACCTC	AATTGGCTAGAATCGCTAC	8801367
GRACE	689	Plate 08	D05	C1_03070C	orf19.3000	ORC1	Putative origin recognition complex large subunit; essential for viability; similar to S. cerevisiae Orc1p origin recognition complex subunit	A	689	Plate 25	C10	8801370	ATTGACCGACCAGGTTCGTC	ACAGGTTCAGAATCCTCGAC	8801369
GRACE	691	Plate 08	D06	C1_00950C	orf19.6010	CDC5	Polo-like kinase; member of conserved Mcm1 regulon; depletion causes defects in spindle elongation and Cdc35-dependent filamentation; virulence-group-correlated expression; likely essential (UAU1 method); Spider biofilm repressed	B	691	Plate 32	H12	8801374	CCACGGTCGAGACTGATAT	ACACGAATCGAAGTTCTCAC	8801373
GRACE	697	Plate 08	D07	C4_03150W	orf19.2675		Ortholog(s) have mRNA binding activity, role in spliceosomal complex assembly and U2 snRNP, U2-type prespliceosome localization	A	697	Plate 04	D11	8801386	CGGAGAGAAAGATTACACGC	AATACTCCGCAATCGGCGTA	8801385
GRACE	723	Plate 08	D08	C1_03560C	orf19.3059	SUA71	Transcription factor TFIIB; required for transcription initiation and start site selection by RNA polymerase II; downregulated during planktonic growth, whereas related SUA72 is induced; induced by Tbf1; rat catheter, Spider biofilm induced	A	723	Plate 19	B02	8801437	ACGACGACGTTAATCACATC	ACTACGACTGACTCGATGTG	8801438
GRACE	619	Plate 08	D09	C4_03180W	orf19.2672	NCP1	NADPH-cytochrome P450 reductase, acts with Erg11p in sterol 14 alpha-demethylation in ergosterol biosynthesis; subject to hypoxic regulation; ketoconazole-induced; caspofungin repressed	A	619	Plate 07	B02	8801230	TGGACTCTCATAACGGCGTC	CACACGCTACCAAGTATGGA	8801229
GRACE	321	Plate 08	D10	CR_07950W	orf19.603	IMP4	Putative SSU processome component; Hap43-induced; repressed by prostaglandins; Spider biofilm induced	B	321	Plate 29	B06	8800634	GACTGCGTATCATATAGGCT	CAGGCGTCAGTAGTATTCAT	8800633
GRACE	720	Plate 08	D11	C6_02320C	orf19.3474	IPL1	Putative Aurora kinase; Hap43-induced; induced during planktonic growth; possibly an essential gene, disruptants not obtained by UAU1 method	A	720	Plate 05	F07	8801431	CGCCTGACAGTAGTATAATC	TGAGCAGGCGTCACCTATCT	8801432
GRACE	633	Plate 08	D12	C2_10760C	orf19.5358		Phosphorylated protein of unknown function	A	633	Plate 29	H04	8801257	GTGCGCCATCAAGACACAGA	TAGTACACCAGACGTGATCC	8801258
GRACE	545	Plate 08	E01	C7_04020C	orf19.7178	PRE5	Alpha6 subunit of the 20S proteasome; regulated by Gcn4; induced in response to amino acid starvation (3-AT); Spider biofilm repressed	A	545	Plate 06	B10	8801082	GCTCCTCGACAATAATAGCA	CGCGACGATGTATGCTAAAT	8801081
GRACE	428	Plate 08	E02	C2_09320C	orf19.4093	PES1	Pescadillo homolog required for yeast cell growth, lateral yeast growth on filamentous cells and virulence in mice; hyphal cells grow normally in mutant; mutation confers hypersensitivity to 5-fluorocytosine, 5-fluorouracil, tubercidin	A	428	Plate 23	E06	8800847	ATACGCTCCAGATTCCGG	CATTTGCAGTAAGTCGGTAG	8800848
GRACE	718	Plate 08	E03	C3_00500C	orf19.5413		Ortholog(s) have role in mRNA splicing, via spliceosome and Prp19 complex, spliceosomal complex localization	A	718	Plate 05	F06	8801428	CGCTATAACGTATCCGAATC	CATAGATGCTGAGCTGCTGT	8801427
GRACE	629	Plate 08	E04	C1_06080C	orf19.2437	ARC35	Putative ARP2/3 complex subunit; shows colony morphology-related gene regulation by Ssn6p; mutation confers hypersensitivity to cytochalasin D	A	629	Plate 07	E02	8801249	ATCGCCGCATCCTATATGAT	CCCAGATATAGAGCGATAGG	8801250
GRACE	638	Plate 08	E05	C6_04280W	orf19.1085		Ortholog(s) have ubiquitin-protein ligase activity and role in ER-associated protein catabolic process, protein ubiquitination involved in ubiquitin-dependent protein catabolic process, vesicle organization	A	638	Plate 13	H06	8801268	GAGACGACAGCTAATCCATC	ACACAGTTGTACGAATCTCC	8801267
GRACE	717	Plate 08	E06	C3_07170C	orf19.6783		Putative geranylgeranyltransferase regulatory component	B	717	Plate 28	D11	8801426	CCAGCGAATGTCGATCAATC	AAGCATTGCGAATCATAGCC	8801425
GRACE	529	Plate 08	E07	C2_02380W	orf19.1560	POB3	Protein similar to S. cerevisiae Pob3p, which is involved in chromatin assembly and disassembly; transposon mutation affects filamentous growth	A	529	Plate 04	H09	8801049	ATGCCGACTAGCTCTCAGAT	CCGAGCTGTGAACGCTTATC	8801050
GRACE	541	Plate 08	E08	CR_10060W	orf19.7581		Protein with a predicted role in assembly of U2 snRNP into the spliceosome; Spider biofilm induced	A	541	Plate 05	A05	8801074	TGACGCTCTACGATGCTGCT	GAGACATCGTGCAACATCAC	8801073
GRACE	470	Plate 08	E09	C5_01690C	orf19.3206	CCT7	Cytosolic chaperonin Cct ring complex; protein is present in exponential and stationary growth phase yeast cultures; sumoylation target	A	470	Plate 05	C01	8800931	AAAGGCATTGTCGCTAAGCT	TCAGACCGAACACGACGTTA	8800932
GRACE	3750	Plate 08	E10	C1_04860W	orf19.757		Ortholog of S. cerevisiae : YPR089W, C. glabrata CBS138 : CAGL0K08008g, C. parapsilosis CDC317 : CPAR2_105630 and Candida tenuis NRRL Y-1498 : CANTEDRAFT_129373	A	3750	Plate 34	D03	8811797	CACCACAGGAGGGTAAATGC	GAGTCTATCGCATCTTCCAT	8811798
GRACE	3760	Plate 08	E11	C1_05830W	orf19.2468		Ortholog(s) have trans-aconitate 3-methyltransferase activity and cytosol, nucleus localization	A	3760	Plate 33	G12	8811819	ACATTGCACTGAACGTCATC	CCGGACCTGTAACTTATTAG	8811820
GRACE	3765	Plate 08	E12	C4_02510W	orf19.2751		Predicted membrane transporter; member of the monocarboxylate porter (MCP) family, major facilitator superfamily; Hap43-induced gene; alkaline upregulated by Rim101; possibly an essential gene, disruptants not obtained by UAU1 method	A	3765	Plate 33	G09	8811829	CTTCATAGTGTGACAGGGAT	CGGAGACGTACAGAGCAATC	8811830
GRACE	3768	Plate 08	F01	C6_04310W	orf19.1089	PEX11	Putative peroxisomal membrane protein; role in fatty acid oxidation; expression is Tac1-regulated; Hms1p-dependent induction by geldamycin; Spider biofilm induced	B	3768	Plate 34	D10	8811835	GTTATCATACCGAGCCATC	GAGATCCCATAATCATCAGT	8811836
GRACE	3770	Plate 08	F02	C4_06670W	orf19.3142		Ortholog of C. parapsilosis CDC317 : CPAR2_501210, Candida tenuis NRRL Y-1498 : CANTEDRAFT_97195, Debaryomyces hansenii CBS767 : DEHA2E08800g and Candida dubliniensis CD36 : CD36_46140	B	3770	Plate 33	C10	8811843	CAGACGCATGAACTTGAAGC	TTACCTATGCCAGAGCGAGG	8811844
GRACE	3773	Plate 08	F03	CR_05290W	orf19.1010	MNT3	Mannosyltransferase; transcription elevated in cyr1, chk1, nik1, and sln1 homozygous null mutants; fungal-specific (no human or murine homolog)	B	3773	Plate 33	C11	8811849	CAAACTGAGTGGACAGACTG	TGCCCACATAGTGCAACATA	8811850
GRACE	3778	Plate 08	F04	C1_07640C	orf19.2781		Protein with predicted serine/threonine kinase and tyrosine kinase domains; possibly an essential gene, disruptants not obtained by UAU1 method; Spider biofilm induced	B	3778	Plate 33	D09	8811859	GGCCTCCGAAGAAAGCTCAA	GCTCACTTGGTACGATATGT	8811860
GRACE	3869	Plate 08	F05	C1_03870C	orf19.4459		Predicted heme-binding stress-related protein; Tn mutation affects filamentous growth; induced during chlamydospore formation in C. albicans and C. dubliniensis; Spider biofilm induced	B	3869	Plate 34	A04	8807651	TCCGACACGACAATGATGCA	GCGGGACACATTGAACACAC	8807652
GRACE	3894	Plate 08	F06	C4_03280W	orf19.2665	MSN5	Predicted karyopherin involved in nuclear import and export of proteins; flow model biofilm induced; Spider biofilm induced	B	3894	Plate 35	D03	8807705	TGGCACATCATCTAAACCGA	AAATAGCAGGTTCCGCAAGG	8807706
GRACE	3991	Plate 08	F07	C1_05060W	orf19.59	REI1	Putative cytoplasmic pre-60S factor; Hap43-induced; repressed by prostaglandins	B	3991	Plate 34	E05	8807901	CACTTACGAGGATATGTAGG	GCTAACCCGTAATTGCTATC	8807902
GRACE	3998	Plate 08	F08	C5_03800W	orf19.1114		Cytochrome c oxidase subunit; membrane-localized protein; rat catheter biofilm induced	B	3998	Plate 38	D03	8807915	CACATGCAGACAAGCGTTCA	GCGCCATTAGACTCAAATAG	8807916
GRACE	3908	Plate 08	F09	C3_07550C	orf19.6736		Protein required for mitochondrial ribosome small subunit biogenesis; role in maturation of SSU-rRNA; Spider biofilm induced	B	3908	Plate 33	H04	8807733	TATCAGTTCCGCAGACGGGT	CTCTTATGAGGGAGACTGAT	8807734
GRACE	3971	Plate 08	F10	C1_11120C	orf19.2304		Protein similar to S. cerevisiae Gvp36p; transposon mutation affects filamentous growth	B	3971	Plate 34	B05	8807861	TAACGGACTCTAATCCCGAG	CCGGAGCATCAATATGACTA	8807862
GRACE	3734	Plate 08	F11	C2_02200W	orf19.1537		Putative vacuolar transporter; Hap43-induced; required for normal filamentous growth; mRNA binds She3 and is localized to hyphal tips	B	3734	Plate 32	G09	8811759	ACGAGCTAACAAGAGTCTGC	AAGACATCAGGATCATGCGG	8811760
GRACE	3739	Plate 08	F12	C7_03360W	orf19.1339	CPY1	Carboxypeptidase Y; transcript regulated at yeast-hypha transition or macrophage response; induced human neutrophils; regulated by Gcn2 and Gcn4; putative N-glycosylation	B	3739	Plate 32	G11	8811773	AAGCTACCAGTCCATTACAG	TTACATAGTACACTGCGCGG	8811774
GRACE	3740	Plate 08	G01	C1_03920C	orf19.4466		Ortholog(s) have palmitoyltransferase activity and role in ascospore formation, protein palmitoylation, protein targeting to membrane	B	3740	Plate 32	G12	8811775	CATTAGGATACATCTGGCTC	TTATTGGCGAGCAGGTCCCT	8811776
GRACE	3759	Plate 08	G02	C3_07500W	orf19.6738	VAN1	Member of Mnn9 family of mannosyltransferases; ortholog of S. cerevisiae Van1p; fungal-specific (no human or murine homolog)	A	3759	Plate 33	G06	8811817	GGCCATTACAAACTCATGCA	GCCACATGCCAATGAACGGA	8811818
GRACE	3761	Plate 08	G03	C1_05770C	orf19.2474	PRC3	Putative carboxypeptidase Y precursor; transcript regulated by Nrg1 and Mig1; regulated by Gcn2 and Gcn4	A	3761	Plate 33	G07	8811821	TAGATCCACCAGAGGGTCC	CACAGTGCATAATTGGACAC	8811822
GRACE	3762	Plate 08	G04	CR_01520W	orf19.2538	PTC2	Protein phosphatase of the Type 2C-related family (serine/threonine-specific) with a potential role in DNA damage checkpoint control; localizes to both cytoplasm and mitochondria; mutant shows virulence defect	B	3762	Plate 34	D06	8811823	TGGCCCTCAAACCATGTAAA	TCACTCTAGGGCGATACAGG	8811824
GRACE	3763	Plate 08	G05	C4_02870C	orf19.2709	ZUO1	Ortholog of S. cerevisiae Zuo1; a cytosolic ribosome-associated chaperone; likely to be essential for growth, based on an insertional mutagenesis strategy; Spider biofilm repressed	A	3763	Plate 33	G08	8811825	GCCCTCGCATAGAAGAAA	CTAGACTGTTAGATCCGTTT	8811826
GRACE	3766	Plate 08	G06	C7_01820C	orf19.6538	VMA11	Predicted ortholog of S. cerevisiae Tfp3/Vma11; c' subunit of the V0 subcomplex of the vacuolar ATPase; required for hemoglobin-iron utilization; Spider biofilm repressed	B	3766	Plate 34	D08	8811831	TAGATTGGCCGACCCTCTGT	ACTTACAGGCCATTTGGGCG	8811832
GRACE	3767	Plate 08	G07	C6_04270W	orf19.1084	CDC39	Protein similar to S. cerevisiae Cdc39p, which is part of the CCR4-NOT transcription regulatory complex; transposon mutation affects filamentous growth	B	3767	Plate 34	D09	8811833	GCCTGATGCACAATAGACCA	AATTCCCACGGATACCGAGG	8811834
GRACE	3769	Plate 08	G08	C1_11590W	orf19.1161	PLD1	Phospholipase D1; required for phosphatidic acid and for most diacylglycerol production; required for wild-type mouse virulence, but not rat oral virulence; mutant defect in hyphal growth on solid substrates; similar to S. cerevisiae Spo14p	B	3769	Plate 33	C12	8811837	GTAAGCCTTTGTAACCCTCG	AAGCAGCACGCAGACTCCAG	8811838
GRACE	3775	Plate 08	G09	C2_04210W	orf19.799	STE4	Beta subunit of heterotrimeric G protein of mating signal transduction pathway; required for mating; transcript is specific to cells homozygous at MTL; induced by alpha pheromone; ortholog of S. cerevisiae Ste4	B	3775	Plate 33	D07	8811853	TTTGGACAGACAGCGAGAAC	GGCCGGGCAATACGAAATTA	8811854
GRACE	3749	Plate 08	G10	CR_04720C	orf19.1734		Putative ATPase and nucleosome spacing factor; heterozygous null mutant displays sensitivity to virgineone	A	3749	Plate 33	G04	8811795	TCAGGAGACTGCACTACAGG	TCACATGAGCTGAAGGATGC	8811796
GRACE	3781	Plate 08	G11	C1_11310C	orf19.671	PSP1	Protein repressed during the mating process	B	3781	Plate 34	B09	8811865	GGCCGAGTCCACAAGATACA	CTAACACTGGTTCAAGTAGC	8811866
GRACE	3797	Plate 08	G12	C1_09200W	orf19.4778	LYS142	Zn(II)2Cys6 transcription factor; has similarity to S. cerevisiae Lys14, involved in the regulation of lysine biosynthesis genes; fungal-specific	B	3797	Plate 33	E04	8807491	CATCTACTCGCAGGATAGGG	AAGTGAGTTCAACGTCCTCC	8807492
GRACE	3809	Plate 08	H01	C4_02260C	orf19.4563		Protein of unknown function; repressed by prostaglandins; Hap43-induced, Spider biofilm induced	B	3809	Plate 33	D12	8807515	GCCCATTAAAGAGATGTCCA	AGATTGCACCCATCGTTATC	8807516
GRACE	3883	Plate 08	H02	C2_00370W	orf19.2094	PDR6	Putative pleiotropic drug resistance regulatory protein 6; transcript regulated by Nrg1; induced by alpha pheromone in SpiderM medium	B	3883	Plate 35	C08	8807679	GACCTTATCCAGTCTTGTG	CGGCCACTAAGATATGTTGA	8807680
GRACE	3886	Plate 08	H03	CR_00670C	orf19.7460		Putative 2'-O-methyltransferase with a predicted role in tRNA modification; transcription is activated in the presence of elevated CO2	B	3886	Plate 35	C09	8807687	GGAAGGTGTATCAACTTACC	ATCTTATGAGTCGGGCAGAGT	8807688
GRACE	3921	Plate 08	H04	C4_06470W	orf19.2887		Ortholog in S. cerevisiae is localizedto the bud, mating projection tip, and associates with ribosomes; Spider biofilm induced	B	3921	Plate 34	F09	8807759	CGAGGAGAAGAAGTTCCCAC	CTTACTCTGGCGATGAGCGT	8807760
GRACE	3930	Plate 08	H05	C1_04840C	orf19.758		Ortholog(s) have signal sequence binding activity, role in vacuolar transport and late endosome localization	B	3930	Plate 34	C12	8807777	CCTTTATGTTAAGTAGGCGG	TAGTAGCCCGCACGTAGATG	8807778
GRACE	3966	Plate 08	H06	C5_02630C	orf19.4279	MNN1	Putative alpha-1,3-mannosyltransferase; of the mannosyltransferase complex; negatively regulated by Rim101; transcript elevated in chk1 and nik1 mutants, but not in sln1 mutant; Spider and flow model biofilm induced	B	3966	Plate 34	C04	8807851	TCATCTGTGGAACTGGCTGC	TCAGTTTGGGCAGTCCCTGT	8807852
GRACE	4006	Plate 08	H07	C1_00210C	orf19.6082		Ortholog(s) have unfolded protein binding activity, role in protein folding, protein localization to cell surface and integral to endoplasmic reticulum membrane, mitochondrial outer membrane localization	B	4006	Plate 38	D07	8807933	CCTGGCATACAATACAGTCA	TAATTCTGGACAACCGGGTA	8807934
GRACE	4008	Plate 08	H08	C7_00260C	orf19.7096		Ortholog(s) have fungal-type vacuole membrane, mitochondrion localization	B	4008	Plate 38	D08	8807937	CAGAGCTTGACAACTGGTGA	ACTATGCTGAAAGTGTGGCA	8807938
GRACE	4012	Plate 08	H09	C1_05400C	orf19.425		Has domain(s) with predicted translation release factor activity and role in translational termination	B	4012	Plate 34	E12	8807945	ATCGGTATTAACCCAATCGGG	GTCACTAGCACAATGCAGCA	8807946
GRACE	4023	Plate 08	H10		orf19.1016		Ortholog(s) have role in proteasome regulatory particle assembly and cytosol, nucleus localization	B	4023	Plate 35	D08	8807967	GAGATATAGTCAACTCCACC	AGAGGCCCTACACTCGTATG	8807968
GRACE	719	Plate 08	H11	C6_02340W	orf19.3476		Predicted protein serine/threonine kinase; Spider biofilm induced	A	719	Plate 20	B09	8801430	GGAACGAACGTGCATGAATC	GCACAGAGACGCAAGTCCTA	8801429
GRACE	722	Plate 08	H12	C2_00840W	orf19.2040		Ortholog(s) have oxidoreductase activity, acting on NADH or NADPH activity, role in iron-sulfur cluster assembly, oxidation-reduction process and mitochondrion localization	A	722	Plate 08	C04	8801435	GAAGCAGAGTTCAGCACATC	TCACTATGCTCAGGGATGTG	8801436
GRACE	423	Plate 09	A01	C3_01560W	orf19.1687		Ortholog of S. cerevisiae Prp43, an RNA helicase in the DEAH-box family that functions in both RNA polymerase I and polymerase II transcript metabolism; Hap43-induced gene	A	423	Plate 03	E10	8800837	CACGACTGACCATAGTATTC	GAGCATGAGGTACTATGACT	8800838
GRACE	727	Plate 09	A02	C4_05690W	orf19.1254	SEC23	Putative GTPase-activating protein; regulated upon yeast-hypha switch; Spider biofilm repressed	A	727	Plate 05	D01	8801446	GAGTTACGCACCTACAGTCG	CCTTGAATAGAAGCGCAGAC	8801445
GRACE	724	Plate 09	A03	C2_06790W	orf19.2230		Putative pre-mRNA-splicing factor; decreased transcription is observed upon benomyl treatment	A	724	Plate 05	D04	8801440	TGAGAGGACTCCACGACATC	ACACTGTCATAATCGCGCAG	8801439
GRACE	640	Plate 09	A04	C5_02730C	orf19.4293		Ortholog(s) have role in iron-sulfur cluster assembly, ribosomal large subunit export from nucleus, tRNA wobble uridine modification and cytosol, nucleus localization	A	640	Plate 25	C11	8801271	ACTCTCAGATCAGTGTCGGG	ATAAGTCCGGTCAAGCGTCC	8801272
GRACE	624	Plate 09	A05	CR_01040C	orf19.3251	ARC19	Putative ARP2/3 complex subunit; Hap43p-induced gene; mutation confers hypersensitivity to cytochalasin D	A	624	Plate 04	H01	8801239	TAACGCGACAGAGGATATGC	TCACAGACGTTGGCAAGACC	8801240
GRACE	626	Plate 09	A06	C2_07470W	orf19.1883	YCS4	Putative condensin complex subunit; cell-cycle regulated periodic mRNA expression	A	626	Plate 08	B12	8801243	CGACATATCGAACATGCGAC	TCTACAGTGGTATAAGAGCG	8801244
GRACE	497	Plate 09	A07	C2_01490C	orf19.1457		Putative RNA polymerase transcription factor TFIIH core component; possibly an essential gene, disruptants not obtained by UAU1 method	A	497	Plate 10	C07	8800986	ATGACGGATGTATGACGACT	ACGATACTTTCGACGATCT	8800985
GRACE	634	Plate 09	A08	C1_12820C	orf19.6340		Ortholog(s) have DNA-directed RNA polymerase activity, RNA-directed RNA polymerase activity	B	634	Plate 29	C09	8801260	GCGCAGCTCCAATACTAATA	ATCACGGCGTTGAATATAGG	8801259
GRACE		Plate 09	A09	C6_02440C	orf19.5513		Protein required for pre-mRNA splicing; Spider biofilm induced		632
GRACE		Plate 09	A10	C2_04930C	orf19.3524	CRK1	Protein kinase of the Cdc2 subfamily involved in hyphal development, virulence; promotes hyphal development independently of Cph1 and Efg1; functionally complements pheromone hypersensitivity of S. cerevisiae sgv1 mutant; Hap43p-repressed	A	725				ACTATGGCTAGACAGGCTCG	ATATCGTGCTAACCGCGCAG
GRACE	690	Plate 09	A11	C7_02870C	orf19.5174	TAF19	Putative TFIID subunit; mutation confers hypersensitivity to amphotericin B; rat catheter biofilm induced	B	690	Plate 28	G04	8801371	ACAGAGTCTTGAACCGGGTC	ATAGCGTCAGAAGTCCCGAC	8801372
GRACE	3733	Plate 09	A12	C2_01390W	orf19.1444		Ortholog(s) have phosphatidylinositol-4,5-bisphosphate binding activity, role in actin cortical patch assembly, actin filament organization, endocytosis and actin cortical patch, mating projection tip localization	B	3733	Plate 32	G08	8811757	GCACTACTACTACACGATAG	AGAGCGGATGCACCTGATAT	8811758
GRACE	3738	Plate 09	B01	C2_05140W	orf19.3545		Ortholog(s) have protein serine/threonine kinase activity, role in meiotic anaphase II, protein phosphorylation, septation initiation signaling cascade and nucleus, spindle pole body localization	B	3738	Plate 32	G10	8811771	CGCACTTGGCAATAACTCTA	GCGCGTATCGGATCTCTCTT	8811772
GRACE	3805	Plate 09	B02	C1_13350W	orf19.4961	STP2	Amino-acid-regulated transcription factor; activates transcription of amino acid permease genes; activated by amino-acid-induced proteolytic processing (Ssy1, Csh3 dependent); required for alkalinization of medium; Spider biofilm induced	B	3805	Plate 33	F12	8807507	GAGATTATCGCATACGCCTG	GAGTGACAGACATGACCTC	8807508
GRACE	3807	Plate 09	B03	C1_13410W	orf19.4967	COX19	Putative cytochrome c oxidase assembly protein; Plc1-regulated; rat catheter biofilm induced	B	3807	Plate 33	E05	8807511	ATCATGCGCCAAGCCGTGTA	TATTGACAGCGTCGGCAACG	8807512
GRACE	3826	Plate 09	B04	C2_05940C	orf19.5214	VPS33	Ortholog(s) have ATP binding, phosphatidylinositol binding activity	B	3826	Plate 33	H08	8807563	ATTAGACCTAGCCACTACGG	CAACTAGCCGCAAGGGAGTA	8807564
GRACE	3897	Plate 09	B05	C2_00270C	orf19.2106		Putative protein of unknown function; Hap43p-repressed gene	B	3897	Plate 35	D06	8807711	CCGCATATCCAAGAATGGGA	ATGACGACGACCGCATTAGG	8807712
GRACE	3952	Plate 09	B06	C4_04800W	orf19.3799		Ortholog(s) have role in endoplasmic reticulum tubular network maintenance, nuclear pore complex assembly and Golgi apparatus, cortical endoplasmic reticulum, integral to endoplasmic reticulum membrane, mitochondrion localization	B	3952	Plate 34	B07	8807823	AAGGGTCTTCAATCCGTGCC	CGGCGCAAATACTAATTTCC	8807824
GRACE	3963	Plate 09	B07	C5_01950C	orf19.3176	RIM21	Plasma membrane pH-sensor involved in the Rim101 pH response pathway; required for processing and activation of Rim101 and for alkaline pH-induced hyphal growth; Spider biofilm induced	B	3963	Plate 34	C03	8807845	CCCGTGCGGAAACGACATAA	GAGTCGTCTCTCACTGCGTT	8807846
GRACE	3987	Plate 09	B08	C3_03100C	orf19.307		Ortholog(s) have transcription coactivator activity, role in histone acetylation, transcription from RNA polymerase II promoter and Ada2/Gcn5/Ada3 transcription activator complex, SAGA complex, SLIK (SAGA-like) complex localization	B	3987	Plate 34	C09	8807893	CGCCCGACATGATGAAAGTA	GGTCCCGGCCCATAAAGAAA	8807894
GRACE	4003	Plate 09	B09	C3_03530W	orf19.351		Ortholog of S. cerevisiae : YPR153W, C. glabrata CBS138 : CAGL0L08382g, C. parapsilosis CDC317 : CPAR2_404520 and Candida tenuis NRRL Y-1498 : CANTEDRAFT_115795	B	4003	Plate 38	D05	8807927	ATATTGGTCGCACCGCCATG	GATCAGCAGCCACGATTGAG	8807928
GRACE	3779	Plate 09	B10	C1_07630W	orf19.2782		Ortholog(s) have disulfide oxidoreductase activity, role in cellular response to oxidative stress, response to osmotic stress and mitochondrial matrix localization	B	3779	Plate 33	E02	8811861	ATTGTGCATCCGGGACCACT	TGGGACACCACAAGTCTACA	8811862
GRACE	4182	Plate 09	B11	C2_05280C	orf19.3557	GPI19	Subunit of GPI-GlcNAc transferase; role in synthesis of N-acetylglucosaminyl phosphatidylinositol (GlcNAc-PI), the first intermediate in GPI anchor synthesis; complements S. cerevisiae gpi19 mutant; flow model biofilm induced	B	4182	Plate 37	F04	8808337	GCAGACTGTTAATTCTCCTC	AATATGTAGCACACGCCAGC	8808338
GRACE	4239	Plate 09	B12	C4_04930C	orf19.3785		DnaJ chaperone domain protein; role in pre-mRNA splicing; Spider biofilm induced	B	4239	Plate 38	D02	8808453	TTATTATATCGAGGCACGGG	GCTCGTATTCAAGATCATCC	8808454
GRACE	4265	Plate 09	C01	C2_07110C	orf19.2266		Ortholog(s) have ATPase activity, DNA binding, nucleosome binding activity, role in chromatin remodeling and ISW1 complex localization	B	4265	Plate 36	A05	8808505	CGCCTTACACGATTTATAGG	TCGAGATGACGATAGTCTTG	8808506
GRACE	4269	Plate 09	C02	C3_02120W	orf19.1634		Has domain(s) with predicted fatty-acyl-CoA binding activity	B	4269	Plate 39	A11	8808513	CTGCCATGCGAACAAGAGCA	CTCATGCTACGAGATATGGG	8808514
GRACE	4277	Plate 09	C03	C6_00630W	orf19.4195		Has domain(s) with predicted nucleic acid binding, zinc ion binding activity and intracellular localization	B	4277	Plate 37	B03	8808529	GCATTAAGTGTAACGCAGAG	TACCTTAGTCCACTGGGCTG	8808530
GRACE	4278	Plate 09	C04	C7_02670W	orf19.3697		Ortholog(s) have role in re-entry into mitotic cell cycle after pheromone arrest	B	4278	Plate 39	A12	8808531	GGCGTCACATATACAAATGC	TGGCCTCGAACAAGACGCAA	8808532
GRACE	4283	Plate 09	C05	CR_09940W	orf19.7568		Ortholog of S. cerevisiae : SPS4, C. glabrata CBS138 : CAGL0I09834g, C. parapsilosis CDC317 : CPAR2_200810, Candida tenuis NRRL Y-1498 : CANTEDRAFT_112327 and Debaryomyces hansenii CBS767 : DEHA2G06336g	B	4283	Plate 37	B06	8808541	ATCCATGCGTGTAAAGGCGT	TCCGCTAAGGATTGAGAAAG	8808542
GRACE	4291	Plate 09	C06	CR_06470W	orf19.719		Ortholog(s) have ubiquitin-protein ligase activity and role in ER-associated protein catabolic process, fungal-type cell wall organization, negative regulation of transcription by transcription factor catabolism	B	4291	Plate 43	C08	8808557	AGACATATCTAATTCGCCGC	GGTCTGCCCAAAGTCACAAA	8808558
GRACE	4305	Plate 09	C07	C3_06050C	orf19.7386		Ortholog(s) have ribosome binding activity	B	4305	Plate 38	H08	8808585	AGGTCGCTCATATCTCAGCT	AGCAGAGTCTAACAGATCCT	8808586
GRACE	4310	Plate 09	C08	CR_06460W	orf19.720	GST3	Glutathione S-transferase; expression regulated upon white-opaque switch; induced by human neutrophils; peroxide-induced; induced by alpha pheromone in SpiderM medium; Spider biofilm induced	B	4310	Plate 38	H10	8808595	ACTAAGATCCCATGTTGGTC	TACCTTTAGCGCGGGAGCTT	8808596
GRACE	4320	Plate 09	C09	CR_10230W	orf19.7598		Ortholog(s) have histone acetyltransferase activity, role in histone acetylation and Ada2/Gcn5/Ada3 transcription activator complex localization	B	4320	Plate 38	E03	8808615	GCATCCTATCCATGACTTGG	GATATTGCCAACCGGCCTA	8808616
GRACE	4321	Plate 09	C10	C2_08820C	orf19.3589	SPO11	DNA endonuclease; required for genetic recombination between homologous chromosomes during the parasexual cycle; produced in mitotically dividing cells; similar to S. cerevisiae Spo11 which functions in recombination during meiosis	B	4321	Plate 38	E04	8808617	CACTCAGAGGTAGCATCAGG	ATATGACACGGAGACTGACG	8808618
GRACE	4327	Plate 09	C11	C1_06060C	orf19.2439		Fatty acid biosynthetic protein; shows colony morphology-related gene regulation by Ssn6p; protein newly produced during adaptation to the serum	B	4327	Plate 38	E10	8808629	GGCTCATATCATTTCGCAT	CCGTGAGATAAACATTGGCA	8808630
GRACE	3795	Plate 09	C12	C1_09090C	orf19.4766	ARG81	Zn(II)2Cys6 transcription factor; required for utilization of ornithine as a nitrogen source and for wild-type resistance to caffeine; required for yeast cell adherence to silicone substrate	B	3795	Plate 33	E01	8807487	GCCCTGCTGGAAATCAAACA	TATTGAGCTATACGCCACAG	8807488
GRACE	4184	Plate 09	D01	C3_07350W	orf19.6756		Ortholog(s) have Rab GTPase binding activity and Golgi apparatus, endoplasmic reticulum localization	B	4184	Plate 37	F05	8808341	TCCGCGCTGTAGACTGATGT	GAAGTACGCTCAAGACCGAC	8808342
GRACE	4284	Plate 09	D02	C1_08060W	orf19.5078		Protein of unknown function; Hap43-repressed gene	B	4284	Plate 37	B07	8808543	CTCTACTTAGGTGTAATGGG	GACATAGTCACAGAGTCCGC	8808544
GRACE	4331	Plate 09	D03	C7_02090C	orf19.6508		Ortholog(s) have protein transporter activity, role in Golgi to plasma membrane transport, intracellular protein transport and vesicle coat localization	B	4331	Plate 38	F02	8808637	GTCCCGCATGGCAACAAAGA	AATATCGACGAAGGGCGTAC	8808638
GRACE	1041	Plate 09	D04	C6_03950C	orf19.5772		Ortholog(s) have role in histone exchange and Swr1 complex localization	B	1041	Plate 32	F12	8807046	TCGGAGGCTATACTGTACGT	GATATGCAGCAATGCGGATA	8807322
GRACE	1167	Plate 09	D05	C1_08670W	orf19.4725	SWI6	Putative component of the MBF and SBF transcription complexes involved in G1/S cell-cycle progression; periodic mRNA expression, peak at cell-cycle G1/S phase	A	1167	Plate 29	B12	8801750	TAATGAGCCAGACGACGGTC	CCCTTGGTAAAGCGAAGCA	8801749
GRACE	1174	Plate 09	D06	C5_02340C	orf19.4242	CST20	Protein kinase of Ste20p/p65PAK family, required for wild-type mating efficiency and virulence in a mouse model; Cst20p-Hst7p-Cek1p-Cph1p MAPK pathway regulates some hyphal growth; involved in Cdc42p growth regulation	A	1174	Plate 29	C02	8801763	AAATGGGCTTCAAGATGTCC	CCCTTATACACAAGTTGGCA	8801764
GRACE	1183	Plate 09	D07	C2_01780W	orf19.1490	MSB2	Mucin family adhesin-like protein; cell wall damage sensor; required for Cek1 phosphorylation by cell wall stress; Rim101-repressed; activation releases extracellular domain into medium; Spider biofilm induced	A	1183	Plate 28	E06	8801781	AGATTAGTTCAAGCGCCCGC	CAGACGAGTGGACATTATAG	8801782
GRACE	1185	Plate 09	D08	C3_07000W	orf19.6801	RPD31	Putative histone deacetylase; involved in regulation of white-opaque switch; Spider biofilm repressed	B	1185	Plate 29	C03	8801785	ACAGTCATGGAAGTTAAGGC	CACCTCCATAGAGTGATAGG	8801786
GRACE	1186	Plate 09	D09	C4_05340W	orf19.1792		Ortholog(s) have ubiquitin-protein ligase activity	A	1186	Plate 28	A08	8801787	ACGTATAGCATAAGGTAGGC	TGTCACGATCCATCTCTAGG	8801788
GRACE	1187	Plate 09	D10	CR_02530W	orf19.171	DBP2	Putative DEAD-box family ATP-dependent RNA helicase; flucytosine induced; repressed in core stress response	A	1187	Plate 01	G08	8801789	ATATGACCTGAACCGACGGC	TATTCGCTCAGAGTGCCTG	8801790
GRACE	1191	Plate 09	D11	C3_00220W	orf19.5447	HGT19	Putative MFS glucose/myo-inositol transporter; 20 member family; 12 transmembrane segments, extended N terminus; expressed in rich medium; Hap43, phagocytosis, rat catheter, Spider and flow model biofilm induced	B	1191	Plate 29	C04	8801797	ACTAATCTTGAATTGGCGGC	ATGCTGCCAGGTGAGATAAT	8801798
GRACE	1199	Plate 09	D12	C6_00820W	orf19.3642	SUN41	Cell wall glycosidase; role in biofilm formation and cell separation; possibly secreted; hypoxia, hyphal induced; caspofungin repressed; Efg1, Cph1 regulated; O-glycosylated, possible Kex2 substrate; 5'-UTR intron; Spider biofilm induced	B	1199	Plate 28	E07	8801813	ATATCGAAGGGTGGTCAATC	CAACCGTGAGGAGATCATGT	8801814
GRACE	1534	Plate 09	E01	C2_04060C	orf19.814	SSY1	Amino acid sensor; required for wild-type hyphal growth on solid serum or Lees media, not under all conditions; 12 predicted membrane spanning regions; Hap43-repressed; Spider biofilm induced	A	1534	Plate 25	D10	8802475	CCGGATCATGCAGTCATCTG	CATCCGACTAGATTGGTGTG	8802507
GRACE	1548	Plate 09	E02	C3_06440W	orf19.7433		Ortholog(s) have nucleocytoplasmic transporter activity, structural constituent of nuclear pore activity	A	1548	Plate 27	F06	8802489	GCCTGATGATTAGTGACTCT	TAGAGTTTCGTCCACACGCT	8802521
GRACE	4198	Plate 09	E03	C4_00370W	orf19.5664	HOF1	Ortholog of S. cerevisiae Hof1; a protein localized to the bud neck and required for cytokinesis in S. cerevisiae; periodic mRNA expression, peak at cell-cycle G2/M phase; mutant is viable	B	4198	Plate 37	G07	8808369	TTACCAGGCAGAGACAGTGC	TAACGAAGGGCTGGCAATAC	8808370
GRACE	4255	Plate 09	E04	C5_05200C	orf19.4013		Putative protein of unknown function; Hap43p-repressed gene; S. cerevisiae ortholog YHR045W localizes to the endoplasmic reticulum	B	4255	Plate 35	H09	8808485	GACCACCCTAGATATTTGTC	GTGGATAACACAACTTCCCA	8808486
GRACE	4332	Plate 09	E05	C5_00170W	orf19.5680		Protein with predicted hydrolase domains; similar to a universal stress protein family protein; possibly essential, disruptants not obtained by UAU1 method; Spider biofilm repressed	B	4332	Plate 38	F03	8808639	GCGGGCACCTTATTATACCT	TCTATATCGGCATGTGGCTG	8808640
GRACE	378	Plate 09	E06	C3_04380C	orf19.5885		Putative U3 snoRNP protein; flucytosine induced	A	378	Plate 04	B05	8800747	CGCTGATAGTTAGCTGGATT	TACACTTATGAAGCGCGGGC	8800748
GRACE	316	Plate 09	E07	CR_03740C	orf19.4373		Protein similar to S. cerevisiae Fmn1p, which is riboflavin kinase; predicted Kex2p substrate; Hap43p-repressed gene	A	316	Plate 09	G05	8800623	TAGAGACGACTCACATACGC	TAGCTGGCGCAACCTGCTTA	8800624
GRACE	544	Plate 09	E08	C1_08110W	orf19.5085		Ortholog(s) have nuclear localization sequence binding, protein transporter activity and role in mRNA export from nucleus, protein import into nucleus, regulation of mitosis, regulation of protein desumoylation	A	544	Plate 10	B12	8801080	CGAGTGCTTAGATGCTAGTT	ACCATAGTTGCAGATACCTG	8801079
GRACE	387	Plate 09	E09	C4_02630C	orf19.2736	HFL2	HAP5-like; ortholog of S. cerevisiae Bur6, a heterodimeric NC2 transcription regulator complex subunit; flucytosine induced	A	387	Plate 03	G11	8800766	GATACTACGACATCTAGGGC	ATATACGAGACACGTCGCGC	8800765
GRACE	639	Plate 09	E10	CR_03750C	orf19.4374	PRP42	Putative component of the U1 snRNP, involved in splicing; ortholog of S. cerevisiae PRP42	A	639	Plate 28	B10	8801270	TAGTGACATCGCTGCATAGG	TAACATGACTGGACAGAGCG	8801269
GRACE	416	Plate 09	E11	C3_00770C	orf19.5378	SCL1	Proteasome subunit YC7alpha; protein present in exponential and stationary growth phase yeast cultures; Spider biofilm repressed	A	416	Plate 18	D12	8800824	TGACCATCAGTCTAACCGAG	CCTAAGTCTACAGAGATGTC	8800823
GRACE	420	Plate 09	E12	C2_07190C	orf19.2275		Putative mitochondrial ribosomal protein; predicted role in aerobic respiration; Spider biofilm repressed	A	420	Plate 03	F12	8800831	ATACATGCGACAGCGGTAAG	ATTCGCAGACCAGCAGTGTC	8800832
GRACE	137	Plate 09	F01	C3_04940W	orf19.5963		Putative prenyltransferase; essential gene in S. cerevisiae; Spider biofilm induced	A	137	Plate 26	F07	8800269	AGCGACGAGTTCCGATAATT	GTATCGTAAACATGCGTGGA	8800270
GRACE	273	Plate 09	F02	CR_06050W	orf19.3856	CDC28	Cyclin-dependent protein kinase; interacts with regulatory subunit Cyb1; determination of cell morphology during the cell cycle; phosphorylated mostly by Swe1 and phosphorylation is regulated by Hsl1; 5'-UTR intron; Spider biofilm repressed	A	273	Plate 03	H10	8800542	TCGGACTCGTGACGCTATTT	GAGAGATGCTCAACAGCCAC	8800541
GRACE	415	Plate 09	F03	C3_00720W	orf19.5383	PMA1	Plasma membrane H(+)-ATPase; highly expressed, comprises 20-40% of total plasma membrane protein; levels increase at stationary phase transition; fluconazole induced; caspofungin repressed; upregulated in RHE model; Spider biofilm repressed	A	415	Plate 09	C05	8800822	TATACCTGACCAGTGCGGAG	ACTATCTAACGAGCTTGGTC	8800821
GRACE	390	Plate 09	F04	CR_01750C	orf19.2571	SEC4	Small GTPase of Rab family; role in post-Golgi secretion; possible C-terminal palmitoylation; downregulated on adherence to polystyrene; localizes to the Spitzenkorper during hyphal growth; functional homolog of S. cerevisiae Sec4p	A	390	Plate 03	H06	8800771	GACATACGCACATAGGCTAC	GATCGGCATCTAGCTTGACT	8800772
GRACE	269	Plate 09	F05	C4_01740W	orf19.4620	TIM12	Predicted component of the TIM22 complex, involved in protein import into mitochondrial inner membrane; flow model biofilm induced	B	269	Plate 30	E05	8800533	CCGCACTAATAACTGTTGAC	GCCCTCATATAACTGGACTC	8800534
GRACE	276	Plate 09	F06	C2_09020W	orf19.202	CDC47	Phosphorylated protein described as having role in control of cell division; RNA abundance regulated by tyrosol and cell density; merged with orf19.201 in Assembly 20; unmerged from orf19.201 in a revision of Assembly 21	A	276	Plate 02	C06	8800548	TCACCCTATGGAGAGCGATG	CAGCAGACGTAAGATGACTC	8800547
GRACE	739	Plate 09	F07	C5_04000W	orf19.3211	RCF3	Putative heteropentameric replication factor C subunit; transcription is induced upon filamentous growth	B	739	Plate 29	D02	8801469	ACTCCACTGAGCACTATGGG	CTCCATAGTACATGTCAC	8801470
GRACE	736	Plate 09	F08	C2_02730W	orf19.5833		Ortholog(s) have polyubiquitin binding activity	A	736	Plate 05	D07	8801463	TAGAGCCCTATCCATACGGG	TATGATCGGACACCACGCAG	8801464
GRACE	733	Plate 09	F09	C4_06490C	orf19.2885	PRI2	Putative DNA primase; gene adjacent to and divergently transcribed with CDC68; Hap43-induced; Spider biofilm repressed	A	733	Plate 05	D05	8801458	TCTACTATCAGAGGGCGTCG	CGAGATCAGTGCATGCATG	8801457
GRACE	732	Plate 09	F10	C1_08740C	orf19.4732	SEC24	Protein with a possible role in ER to Golgi transport; induced upon yeast-hyphal switch; sumoylation target; Spider biofilm repressed	A	732	Plate 05	D03	8801455	CCTCAGCGATCATAGGTAGG	CTAGAGCGATGTATCATGTG	8801456
GRACE	738	Plate 09	F11	C2_10100W	orf19.1771		Predicted spliceosome-associated protein; role in pre-mRNA splicing; Spider biofilm induced	A	738	Plate 05	D09	8801467	ACCTTAGGCGACTATATGGG	ACGAGCGATTAAGTGTCACG	8801468
GRACE	737	Plate 09	F12	CR_04050C	orf19.488	MEX67	Nuclear export protein; has NTF2-like domain; interacts with Mtr2p via the NTF2-like domain	A	737	Plate 05	D08	8801465	ACTTAACGTCCATGTCCGGG	TCTAGGAGACGATACGCACG	8801466
GRACE	635	Plate 09	G01	CR_08960C	orf19.7293	MPS1	Monopolar spindle protein, a putative kinase; essential for growth; periodic mRNA expression, peak at cell-cycle S/G2 phase	A	635	Plate 04	H02	8801262	GCAGCCACGCAATGCTAATA	AGCACACGTAGGAACTATCC	8801261
GRACE	274	Plate 09	G02	CR_06340C	orf19.3888	PGI1	Glucose-6-phosphate isomerase; enzyme of glycolysis; antigenic in human; Efg1-regulated; induced upon adherence to polystyrene; repressed by phagocytosis, expoure to human neutrophils; flow model biofilm induced; Spider biofilm repressed	A	274	Plate 59	C11	8800543	CATGCTCACTAATCTGACAG	TGACACGGATGCAAGACCAC	8800544
GRACE	527	Plate 09	G03	CR_07330W	orf19.6135.1	SMX4	Component of heteroheptameric complexes (Lsm1p, Lsm8p) involved in RNA processing and decay; flucytosine induced	A	527	Plate 11	H11	8801045	CAGTAAGTATAACGAGCTGC	TATATCCGCACAGCGTGGTC	8801046
GRACE	431	Plate 09	G04	C1_01110C	orf19.3300	ZPR1	Protein with putative zinc finger; regulated by Gcn4p; repressed in response to amino acid starvation (3-aminotriazole treatment); upregulation correlates with clinical development of fluconazole resistance	B	431	Plate 29	B01	8800853	ACGAGCGCATACCATCGAAG	CATATAGATTATGGGCGACG	8800854
GRACE	661	Plate 09	G05	C3_07250W	orf19.6776	GCD2	Putative translation initiation factor; genes encoding ribosomal subunits, translation factors, and tRNA synthetases are downregulated upon phagocytosis by murine macrophage	A	661	Plate 04	F06	8801314	GGTCCACGATAACATGACAC	CCAGCGAGGAGCTATGATAT	8801313
GRACE	672	Plate 09	G06	C2_03280W	orf19.900	NSP1	Essential component of the nuclear pore complex; sumoylation target; stationary phase enriched protein	A	672	Plate 08	C07	8801335	CCATATAGCGAAGTATCACC	TCGCAGGACGAAGACTAGAC	8801336
GRACE	679	Plate 09	G07	C5_00260W	orf19.969		Ortholog(s) have ribose phosphate diphosphokinase activity, role in 5-phosphoribose 1-diphosphate biosynthetic process, fungal-type cell wall organization and cytosol, nucleus localization	A	679	Plate 27	H04	8801350	TATGGAACTCACCGCGTAGC	AGATAGCAGGTCACTACACG	8801349
GRACE	682	Plate 09	G08	C5_00300C	orf19.964	SMC4	Ortholog(s) have chromatin binding activity, role in mitotic chromosome condensation, tRNA gene clustering and SMC loading complex, condensed chromosome inner kinetochore, cytosol, nuclear condensin complex, nucleolus localization	B	682	Plate 29	C11	8801356	AATGTTTCGCAACTCGGGCC	AAGAGCTATCGAACGACGCT	8801355
GRACE	680	Plate 09	G09	C2_04240C	orf19.796	HYM1	Protein of RAM cell wall integrity signaling network; involved in regulation of Ace2 activity and cellular morphogenesis; role in cell separation, azole sensitivity; required for hyphal growth	A	680	Plate 04	D06	8801352	TACAGCGTCGAATTAGCCGC	ATAGTGATCGAACCGTGCC	8801351
GRACE	694	Plate 09	G10	C7_01290W	orf19.6909		Ortholog(s) have TFIIH-class transcription factor binding, TFIIH-class transcription factor recruiting transcription factor activity	A	694	Plate 27	A04	8801380	AGACTTCACTAACGGGCCAG	ACGAGGAGGCAACTCTATTA	8801379
GRACE	698	Plate 09	G11	C5_04750C	orf19.3962	HAS1	Functional homolog of S. cerevisiae Has1p, which is a nucleolar protein of the DEAD-box ATP-dependent RNA helicase family that is involved in biogenesis of the ribosome, particularly the small (40S) subunit; caspofungin-downregulated	A	698	Plate 27	A07	8801388	TAGATAGGTACACCGACCGC	AACAGTCTCCAAGAGGCGTA	8801387
GRACE	334	Plate 09	G12	C3_03400C	orf19.337		Ortholog(s) have SNAP receptor activity and role in Golgi to vacuole transport, intra-Golgi vesicle-mediated transport, vacuole fusion, non-autophagic, vesicle fusion	B	334	Plate 29	A09	8800660	CCATGTAACTCAAGTCAGAC	AGCAGAGCACCAGTCTAATT	8800659
GRACE	705	Plate 09	H01	C1_11090C	orf19.2307		Ortholog(s) have role in mRNA cleavage, mRNA polyadenylation, mitotic sister chromatid segregation, regulation of G1/S transition of mitotic cell cycle and cytosol, mRNA cleavage and polyadenylation specificity factor complex localization	B	705	Plate 30	D08	8801402	GTTTATACGAAAGAAGGCGC	CGTATGATCGAATAGTAGCT	8801401
GRACE	458	Plate 09	H02	C2_09520C	orf19.1402	CCT2	Chaperonin of the cytosolic TCP1 ring complex; protein present in exponential and stationary-phase yeast cells, but higher amounts in stationary phase; GlcNAc-induced protein	A	458	Plate 10	D09	8800907	AAGTCTATATCAGTAGCGGG	GCCACACGTACCAATAGGGA	8800908
GRACE	713	Plate 09	H03	C4_05220C	orf19.6861		Ortholog(s) have ubiquitin-protein ligase activity and role in anaphase-promoting complex-dependent proteasomal ubiquitin-dependent protein catabolic process, chromatin assembly, protein ubiquitination	A	713	Plate 07	A09	8801418	TTAGCAGCGACACGATGTGC	GGAGAGCTGCATAGACATC	8801417
GRACE	710	Plate 09	H04	CR_09650W	orf19.6598	WAL1	Protein required for hyphal growth and for wild-type cell morphology, polarized budding, endocytosis, vacuole morphology; similar to Wiskott-Aldrich syndrome protein; localizes to cortical actin patches and hyphal tips	A	710	Plate 07	A07	8801412	TATAACACGGTAGCCAAGGC	GCATTGCGATTCAGACGCCT	8801411
GRACE	594	Plate 09	H05	CR_05560W	orf19.5846		Putative TFIIH and nucleotide excision repair factor 3 complex subunit; possibly an essential gene, disruptants not obtained by UAU1 method	A	594	Plate 06	C01	8801180	TACTTTCGAGGAGCCGGAAT	CGAGAGATCGTATTACATGG	8801179
GRACE	644	Plate 09	H06	C5_05370C	orf19.4033	PRP22	Putative RNA-dependent ATPase; induced upon adherence to polystyrene; induced by Mnl1p under weak acid stress	A	644	Plate 09	B09	8801280	GCCACTAGCCTCGTACATAT	ACCGTAGCCAGATGAGATCG	8801279
GRACE	597	Plate 09	H07	C6_02360W	orf19.3478	NIP7	Putative nucleolar protein with role in ribosomal assembly; hyphal-induced; Hap43-induced; Spider biofilm induced	A	597	Plate 25	G02	8801185	AATTCTCCGTCGAGGGCGTT	TAGATACATCGACGCGCTTC	8801186
GRACE	706	Plate 09	H08	C6_03640W	orf19.5732	NOG2	Putative nucleolar GTPase; repressed by prostaglandins; Hap43-induced, rat catheter and Spider biofilm induced	A	706	Plate 04	D12	8801403	GACTCATACACAGTAGGCGC	TGATCTGGACGTAGCTCTGT	8801404
GRACE	598	Plate 09	H09	C7_01810W	orf19.6539		Putative trancription modulator; RuvB-like protein family member; heterozygous null mutant displays sensitivity to virgineone	A	598	Plate 03	D06	8801188	CGGGTGTAGAAACCGACTAA	ATAGTCACCACATAGATCGC	8801187
GRACE	592	Plate 09	H10	C1_03340C	orf19.3031	SEC62	Putative endoplasmic reticulum (ER) protein-translocation complex subunit	A	592	Plate 03	D04	8801176	TATTTGACTCCACGGGACGG	CGCATGTCGTGAATTAGTTC	8801175
GRACE		Plate 09	H11	CR_01420W	orf19.2528		Putative RNA polymerase III transcription factor (TFIIIB) subunit; flucytosine repressed	A	700				AAAGACAGCTCATGCACTCG	ATAGGCACGGAATCTTGCGC
GRACE	650	Plate 09	H12	C2_08560W	orf19.3623	SMC2	Protein similar to S. cerevisiae Smc2p, which is a component of the condensin complex involved in mitotic chromosome condensation; induced under hydroxyurea treatment	A	650	Plate 03	E04	8801291	GCGCCTGTATTAGGATATGT	GCGGATACTAGAGCTATATG	8801292
GRACE	601	Plate 10	A01	C1_01820C	orf19.4542		Ortholog(s) have cyclin-dependent protein kinase inhibitor activity	A	601	Plate 03	D07	8801194	CCGGTGGATAAACGTAACCA	CAGCGCGATCTACTTAATTG	8801193
GRACE	616	Plate 10	A02	C5_03360W	orf19.2643	RPO26	Putative RNA polymerase subunit; heterozygous null mutant exhibits resistance to parnafungin in the C. albicans fitness test	A	616	Plate 06	C03	8801223	ATACGTGGACAAGCGGTCTA	GCATCTAACACATGACGGAC	8801224
GRACE	646	Plate 10	A03	C1_14410W	orf19.7256		Ortholog of S. cerevisisae/S. pombe Lsm5; Lsm (Like Sm) protein involved in mRNA decay; Predicted ORF from Assembly 19; removed from Assembly 20; restored based on comparative genome analysis; flucytosine induced	A	646	Plate 28	B08	8801284	GATGTGTCAGACCGACCACT	CCCGTACGAGCATTTATCG	8801283
GRACE	714	Plate 10	A04	C3_03840C	orf19.6931		Putative cleavage factor I subunit; heterozygous null mutant exhibits hypersensitivity to parnafungin and cordycepin in the C. albicans fitness test	B	714	Plate 29	H05	8801419	CACAGTAATGAACCGTTGCC	GTCCAGCGTCTCAGATGACT	8801420
GRACE	702	Plate 10	A05	C1_06760C	orf19.6234		Putative U2 snRNP component; mutation confers hypersensitivity to 5-fluorocytosine (5-FC), 5-fluorouracil (5-FU), and tubercidin (7-deazaadenosine); Hap43-induced, Spider biofilm induced	A	702	Plate 11	H04	8801395	CAGAAACGAACATTGTCGCC	TGATGCAGCCTGAGCCACAT	8801396
GRACE	45	Plate 10	A06	CR_02860W	orf19.2843	RHO1	Small GTPase of Rho family; regulates beta-1,3-glucan synthesis activity and binds Gsc1p; essential; expected to be geranylgeranylated by geranylgeranyltransferase type I; plasma membrane-localized	A	45	Plate 06	F11	8800089	AATTAGGGTCAACGACGCCC	CCCGCTAATCTTGTAGAATC	8800090
GRACE	24	Plate 10	A07	C2_06000W	orf19.4120	LAS1	Putative bud formation and morphogenesis protein; mutation confers hypersensitivity to 5-fluorocytosine (5-FC), 5-fluorouracil (5-FU); macrophage-induced; Spider biofilm induced	A	24	Plate 02	C04	8800048	GCACTCTACAGATGATACAG	CATAGGTGTAAATTCGCGGA	8800047
GRACE	46	Plate 10	A08	C5_00660C	orf19.922	ERG11	Lanosterol 14-alpha-demethylase; cytochrome P450 family; role in ergosterol biosynthesis; target of azole antifungals; may contribute to drug resistance; azole or flow model biofilm induced; drug treated biofilm induced; hypoxia regulated	A	46	Plate 16	G10	8800091	ATAGTCCGGGAACTGTATGC	CGGCCTAACTGTAATTGATC	8800092
GRACE	54	Plate 10	A09	CR_02090C	orf19.2609	CET1	mRNA 5'-triphosphatase; large subunit of mRNA capping enzyme; positively regulates Ceg1 activity; functional homolog of S. cerevisiae Cet1; Cet1 and Cgt1 form a 2:1 complex; flow model biofilm induced	A	54	Plate 01	G12	8800103	AATGTCGCGTAATGGCTTAG	CGCACACGATTAAGGTCCAG	8800104
GRACE	55	Plate 10	A10	CR_01690C	orf19.2560	CDC60	Cytosolic leucyl tRNA synthetase; conserved amino acid and ATP binding class I signature, tRNA binding, proofreading motifs; likely essential for growth; interacts with benzoxaborole antifungals; present in exponential and stationary phase	A	55	Plate 04	C12	8800105	AGACCTCAGCTTCAGTAACG	CGACGTTACTAATGTGTCAG	8800106
GRACE	63	Plate 10	A11	C5_00060C	orf19.5692		Ortholog(s) have ubiquitin-protein ligase activity, role in anaphase-promoting complex-dependent proteasomal ubiquitin-dependent protein catabolic process, protein ubiquitination and anaphase-promoting complex localization	A	63	Plate 27	F12	8800121	AAGGCAGAGTACTCGATCCG	CCAGGTACTGTTACGACAT	8800122
GRACE	70	Plate 10	A12	CR_06740W	orf19.708		Ortholog(s) have structural constituent of cytoskeleton activity	A	70	Plate 26	A12	8800135	AATTCGCTCTAAGCTGGGCG	CCCGATTGAGGCATGGTTAT	8800136
GRACE	68	Plate 10	B01	C7_04270C	orf19.7141	UFE1	Protein interacting with Sec20p, possibly involved in retrograde transport between the Golgi and the endoplasmic reticulum; functional homolog of S. cerevisiae Ufe1p, which is an ER t-SNARE that mediates the retrograde traffic	A	68	Plate 06	F12	8800131	AAGAGTGTCTAAGTCTCGCG	CCCGTTAGACATCTGCTAT	8800132
GRACE	65	Plate 10	B02	C7_02950C	orf19.5166	DBF4	Putative Cdc7p-Dbf4p kinase complex regulatory subunit; Hap43p-induced gene; macrophage/pseudohyphal-repressed; cell-cycle regulated periodic mRNA expression; S. cerevisiae ortholog is not cell-cycle regulated	A	65	Plate 13	E11	8800125	ATACGTTAGACAGGTCGCG	CCCTGCACTTTGCGTAATAT	8800126
GRACE	66	Plate 10	B03	CR_00400C	orf19.7492	SWC4	Subunit of the NuA4 histone acetyltransferase complex	A	66	Plate 05	B06	8800127	AATCGACTGTAAGTATCGCG	CCGACCCTATTAGCTGATAT	8800128
GRACE	15	Plate 10	B04	C3_04370C	orf19.5884		Putative nucleolar preribosomal-associated protein; decreased transcription is observed upon benomyl treatment or in an azole-resistant strain that overexpresses MDR1; Spider biofilm induced	B	15	Plate 29	D07	8800030	TAAGATGTGTGAACTGCGTC	GAGACCAGACCAACCTGTGA	8800029
GRACE	2	Plate 10	B05	C2_08380C	orf19.1434		Ortholog(s) have protein kinase activator activity	A	2	Plate 02	B05	8800004	GACATATCAGCATACATGGC	ATGCCGACGGTATCTCAGGT	8800003
GRACE	36	Plate 10	B06	C1_07240W	orf19.4443	YPD1	Phosphohistidine intermediate protein in a phosphorelay signal transduction pathway; residue His69 is the phosphoacceptor histidine; predicted to be soluble and cytosolic; functional homolog of S. cerevisiae Ypd1p	A	36	Plate 03	A08	8800071	ATAGTATCGGAACTCGCCC	GATAACCAACCAGTCTGTCA	8800072
GRACE	4	Plate 10	B07	CR_02720C	orf19.2831	RPC31	Putative RNA polymerase III subunit C31; repressed by nitric oxide; induced during infection of murine kidney, compared to growth in vitro; has murine homolog	A	4	Plate 05	E02	8800008	TAGCACACGGTCGAATTTCC	AACACTGCCTGAAGTAGCTC	8800007
GRACE	14	Plate 10	B08	CR_10430C	orf19.7620		Ortholog(s) have role in mRNA splicing, via spliceosome and spliceosomal complex localization	A	14	Plate 02	B10	8800027	GATGACAGTACAGTTGACAG	GCGATCTCGAAAGCCATACA	8800028
GRACE	16	Plate 10	B09	C2_02450C	orf19.1569	UTP22	Putative U3 snoRNP protein; Ssr1-induced; repressed by prostaglandins; heterozygous null mutant is resistant to parnafungin	A	16	Plate 05	E06	8800031	CAACAGATACCATAGGCGTC	CGTTAGTACAAAGCACCTCA	8800032
GRACE	26	Plate 10	B10	CR_02420W	orf19.3724		Ortholog(s) have role in endonucleolytic cleavage in 5'-ETS of tricistronic rRNA transcript (SSU-rRNA, 5.8S rRNA and LSU-rRNA), more	A	26	Plate 18	G06	8800052	TGACTCAGTAGCATCGTTGG	CCGTGTCCAGAACTAGAATA	8800051
GRACE	39	Plate 10	B11	C2_04200W	orf19.801	TBF1	Essential transcription factor; induces ribosomal protein genes and the rDNA locus; acts with Cbf1 at subset of promoters; recruits Fhl1 and Ifh1 to promoters; role is analogous to that of S. cerevisiae Rap1; Spider biofilm induced	A	39	Plate 12	G06	8800078	ATACTTGCGGAAGCTACGGC	AAGTCGTGCGAATCTTCTGC	8800077
GRACE	40	Plate 10	B12	C1_11240C	orf19.677	CHO1	Putative phosphatidylserine synthase; ortholog of S. transposon mutation affects filamentous growth; regulated by Nrg1, Tup1	A	40	Plate 06	F10	8800080	ACAGCGATGGAACTTACGGC	AATAGGCTCTGCACACACGG	8800079
GRACE	41	Plate 10	C01	C7_02240W	orf19.6489	FMP45	Predicted membrane protein induced during mating; mutation confers hypersensitivity to toxic ergosterol analog, to amphotericin B; alkaline repressed; repressed by alpha pheromone in SpiderM medium; rat catheter, Spider biofilm induced	A	41	Plate 09	B12	8800081	AATCGACTGGAAGTGTCTGC	AGGGACCAGTCACAGTCATC	8800082
GRACE	42	Plate 10	C02	C5_01240W	orf19.1945	AUR1	Inositolphosphorylceramide (IPC) synthase; catalyzes the key step in sphingolipid biosynthesis; antifungal drug target; flow model biofilm induced; Spider biofilm induced	A	42	Plate 05	E04	8800083	AATGTAGACTCACGCACGCG	CATTAAGACGACTCGAACGC	8800084
GRACE	43	Plate 10	C03	C2_06530W	orf19.29		Ortholog of S. cerevisiae Tah11, a DNA replication licensing factor required for pre-replication complex assembly; rat catheter, flow model and Spider biofilm induced	A	43	Plate 09	G02	8800085	AAGATACCGTAACATGCGGC	CCACTTAGTTCAATAGGCGC	8800086
GRACE		Plate 10	C04	C4_02240C	orf19.4566		Protein similar to S. cerevisiae Rot1p, which has roles in cytoskeletal dynamics and cell wall biosynthesis; predicted Kex2p substrate		44
GRACE	13	Plate 10	C05	C2_10790C	orf19.5363		Component of UDP-GlcNAc transferase; required for the 2nd step of dolichyl-linked oligosaccharide synthesis; Spider biofilm induced	A	13	Plate 03	F11	8800026	CGTATAGCTCGATATGGCCG	ATCATCGTCGTCAGCCTGGT	8800025
GRACE	1	Plate 10	C06	C4_00800W	orf19.4161		Ortholog(s) have role in DNA repair and Smc5-Smc6 complex, nucleus localization	A	1	Plate 13	A02	8800001	ATACTGACAGCACGCATGGC	ATTAGGCTTGCAGTCCGCGT	8800002
GRACE	58	Plate 10	C07	C2_07940C	orf19.2187	ALG7	Protein involved in cell wall mannan biosynthesis; mutation confers hypersensitivity to tunicamycin; transcript elevated in chk1, nik1, and sln1 homozygous null mutants; possibly essential gene, disruptants not obtained by UAU1 method	A	58	Plate 20	A07	8800111	CCACGAGGAGAATTAGGCAC	GCATGTAGTCAATGTCTCCC	8800112
GRACE	57	Plate 10	C08	CR_09120C	orf19.7308	TUB1	Alpha-tubulin; gene has intron; complements cold-sensitivity of S. cerevisiae tub1 mutant; C. albicans has single alpha-tubulin gene, whereas S. cerevisiae has two (TUB1, TUB3); farnesol-upregulated in biofilm; sumoylation target	A	57	Plate 16	G11	8800109	ATCATGTAGGTAACGTGACG	CCCGCATTATTATACACGAG	8800110
GRACE	33	Plate 10	C09	CR_10240W	orf19.7599	UTP5	Putative U3 snoRNA-associated protein; Hap43p-induced gene; mutation confers resistance to 5-fluorocytosine (5-FC), 5-fluorouracil (5-FU), and tubercidin (7-deazaadenosine); physically interacts with TAP-tagged Nop1p	A	33	Plate 26	C04	8800066	CGGACGTGATTTAAGATTCG	CAGTCGAGATTTGCACGAAT	8800065
GRACE	30	Plate 10	C10	C1_09840C	orf19.4849		Protein required for localizing proteasomes to the nucleus; involved in ubiquitin-mediated protein degradation; possibly an essential gene, disruptants not obtained by UAU1 method; Spider biofilm induced	A	30	Plate 06	F08	8800059	AAGAGGTAAGCCCACAGCTC	CAGTCATCGTAACCTGATAG	8800060
GRACE	21	Plate 10	C11	C1_12810W	orf19.6341		Ortholog(s) have 5-amino-6-(5-phosphoribosylamino)uracil reductase activity, role in riboflavin biosynthetic process and cytosol, nucleus localization	A	21	Plate 02	C07	8800042	CATCGAGTATAAGGATCGTC	CATAGTCCTAAACGTGACGA	8800041
GRACE	20	Plate 10	C12	C4_01910W	orf19.4601		Putative RNA polymerase III transcription initiation factor complex (TFIIIC) subunit; possibly an essential gene, disruptants not obtained by UAU1 method	A	20	Plate 02	D12	8800039	CATGAGAGTGAAGCAGTATC	CTGGTCCGAGAATCAAACGA	8800040
GRACE	35	Plate 10	D01	C2_10060C	orf19.1776		Ortholog(s) have role in coenzyme A biosynthetic process and cytosol, nucleus localization	A	35	Plate 05	E08	8800069	AATTATGTCGAACGCGCCGC	GCACACTATAAACGCTGTCA	8800070
GRACE	10	Plate 10	D02	C1_12760W	orf19.6346		Putative nuclear export protein; Hap43p-induced gene; decreased transcription is observed in an azole-resistant strain that overexpresses MDR1	A	10	Plate 02	B12	8800019	TGATCCGCGTCGATGCTCTT	TGTCGAGCTGCGAGATCACT	8800020
GRACE	7	Plate 10	D03	C5_00770C	orf19.579	FOL1	Putative dihydroneopterin aldolase (dihydro-6-hydroxymethylpterin pyrophosphokinase); fungal-specific (no human or murine homolog)	A	7	Plate 05	E05	8800014	CGATTCGTTAAATGACGCGA	AACTGCTATGCACGTCTACT	8800013
GRACE	27	Plate 10	D04	C7_00950W	orf19.7019	YML6	Putative mitochondrial ribosomal protein; induced upon adherence to polystyrene	A	27	Plate 02	C02	8800053	AGCTAGACTATCGCCCAATG	CCGCGACCTCAATAAGTATA	8800054
GRACE	37	Plate 10	D05	C2_05680W	orf19.6880		Ortholog(s) have role in CVT pathway, macroautophagy, peroxisome degradation, retrograde transport, vesicle recycling within Golgi and Golgi transport complex, cell division site, cell tip, nucleus localization	A	37	Plate 05	E03	8800073	AACGTATCGGAAGATAGGC	CATACATCTGAAGTAAGCGC	8800074
GRACE	29	Plate 10	D06	C6_02570C	orf19.5526	SEC20	Essential protein; similar to S. cerevisiae Sec20p; depletion causes membrane accumulation and drug sensitivity; expression regulated by growth phase; O-mannosylation regulates proteolysis; does not complement S. cerevisiae sec20-1 mutant	A	29	Plate 02	C03	8800057	AATTTGTGCGAAGCCGCTCC	CCAGTGACGCAACTTTACTA	8800058
GRACE		Plate 10	D07		orf19.379		Deleted from genome assembly		18				CGCCTGACTATAATGCTATC	CCCAGGAGTAAATCGCTAGA
GRACE	38	Plate 10	D08	C4_02790C	orf19.2717	SAS10	Putative U3-containing small subunit processome complex subunit; Hap43p-induced gene; mutation confers resistance to 5-fluorocytosine (5-FC); repressed upon high-level peroxide stress	A	38	Plate 09	G01	8800075	AAGTAGCGTCAATGTCAGCC	TAGAGTACGCACAGCGCATC	8800076
GRACE	3	Plate 10	D09	C3_06810W	orf19.6821		Ortholog(s) have ubiquitin-protein ligase activity	A	3	Plate 27	A09	8800006	CAGTAATCAGAAGCTCGCAC	ACGCATCTACGACTGTGGGT	8800005
GRACE	5	Plate 10	D10	C3_05800W	orf19.7361		Ortholog(s) have tRNA-intron endonuclease activity, role in tRNA-type intron splice site recognition and cleavage and mitochondrial outer membrane, tRNA-intron endonuclease complex localization	A	5	Plate 09	A01	8800010	CCGCATACTGAATTGCTATA	AACCTGACCTAATGCAGCAG	8800009
GRACE	478	Plate 10	D11	C1_11800C	orf19.1136		Ortholog(s) have cytosol, nucleus localization	A	478	Plate 26	A06	8800947	ATATTCGCGTCGAGTGAGTT	TTAGTTCGCACCAGACCGAG	8800948
GRACE	473	Plate 10	D12	C1_12220W	orf19.5242	CDC6	Putative ATP-binding protein with a predicted role in DNA replication; member of conserved Mcm1p regulon; periodic mRNA expression, peak at cell-cycle M/G1 phase	A	473	Plate 26	D05	8800937	ACTGACCGTCTAGCGAGTCT	TCGTAAGTAAGAAGATCGGC	8800938
GRACE	474	Plate 10	E01	C5_04740C	orf19.3960	HYS2	Putative DNA polymerase III (delta) subunit with a predicted role in DNA replication and DNA repair; cell-cycle regulated periodic mRNA expression	A	474	Plate 26	D03	8800939	ACCGATGCGTTATTTCGTCT	TAAGTTGACATAACGGGTGC	8800940
GRACE	476	Plate 10	E02	C1_04410C	orf19.5196	ESS1	Prolyl isomerase (parvulin class); essential; involved in yeast-hyphal switching, Cph1p pathway; has inflexible linker between WW and isomerase domains, unlike human homolog; functional homolog of S. cerevisiae Ess1p	A	476	Plate 07	D01	8800943	ATCGTACTTGGCACTGGAGT	TCAGGGTAGGAACGTCACTC	8800944
GRACE	460	Plate 10	E03	C5_05350W	orf19.4030		Ortholog(s) have DNA primase activity, single-stranded DNA binding activity, role in DNA replication, synthesis of RNA primer, telomere maintenance and alpha DNA polymerase:primase complex localization	A	460	Plate 06	B02	8800911	ATACGGTGAGCATACCCTGG	GCGGACGGAACATACTATTA	8800912
GRACE	608	Plate 10	E04	C2_05690C	orf19.6881	YTH1	Putative mRNA cleavage and polyadenylation specificity factor; transcription is regulated upon yeast-hyphal switch; decreased expression in hyphae compared to yeast-form cells; fluconazole or flucytosine induced	A	608	Plate 05	A09	8801208	GCTCCCAAGGTTCGTAAATA	AGCTACCGAGTCGATCTGAT	8801207
GRACE	407	Plate 10	E05	C1_13900C	orf19.5027	LCB2	Putative serine palmitoyltransferase component; mutation confers hypersensitivity to aureobasidin A	A	407	Plate 04	E09	8800806	TATGCTGCTGCACCCGTAGT	AATCTCTATGCAGTGAGGTG	8800805
GRACE	593	Plate 10	E06	C4_02280W	orf19.2775	IDI1	Ortholog(s) have isopentenyl-diphosphate delta-isomerase activity, role in farnesyl diphosphate biosynthetic process and cytosol, nucleus localization	A	593	Plate 03	D09	8801178	TAACGGCACCTTCCGAATTG	AGAGTCTGATAACTGCGTTC	8801177
GRACE	603	Plate 10	E07	C1_03310W	orf19.3027		Putative DNA translocase; Spider biofilm repressed	A	603	Plate 27	A02	8801198	CCGAGGGTACAACCTTAATA	ATGCACGGCTAACGCTTCAG	8801197
GRACE	477	Plate 10	E08	C1_11790W	orf19.1137		Ortholog(s) have thymidylate kinase activity, uridylate kinase activity, role in dTDP biosynthetic process, dTTP biosynthetic process, dUDP biosynthetic process, nucleotide phosphorylation and cytosol, nucleus localization	A	477	Plate 10	G02	8800945	AATCGGCGCTCACGCTTAGT	TTCACGCGGATAACCGAGTC	8800946
GRACE	479	Plate 10	E09	C2_07310W	orf19.2288	CCT5	T-complex protein 1, epsilon subunit; protein present in exponential and stationary growth phase yeast cultures; Spider biofilm repressed	A	479	Plate 10	G06	8800949	AGATTCGACTGATGCCCGTT	TCTCGACCACGATTACGGAG	8800950
GRACE	480	Plate 10	E10	C2_07320W	orf19.2289	ARP3	Protein with Myo5p-dependent localization to cortical actin patches at hyphal tip; mutation confers hypersensitivity to cytochalasin D; Spider biofilm repressed	A	480	Plate 28	B05	8800951	AGTACGCGGTGAGATCATTT	TGATCCGGTCTAATCCGACG	8800952
GRACE	484	Plate 10	E11	C1_09530W	orf19.4817	RAM2	Alpha subunit of heterodimeric protein geranylgeranyltransferase type I and farnesyltransferase; a-specific transcription; lovastatin and fluconazole regulated; GGTase I enzyme binds zinc, is Mg-dependent; Cdc42p is GGTase I substrate	A	484	Plate 28	B06	8800959	CCGCGATTCAAACGATTCAA	TATGGACTAGGAGCGTACCT	8800960
GRACE	410	Plate 10	E12	C5_02170C	orf19.4223	GCD11	Gamma subunit of translation initiation factor eIF2; involved in identification of the start codon; likely essential for growth, based on an insertional mutagenesis strategy; Spider biofilm repressed	B	410	Plate 29	E02	8800812	TCAGCTCGGTAACTTGCACG	CAATACATATCATGCGAGCA	8800811
GRACE	437	Plate 10	F01	C7_03670W	orf19.6702	DED81	Putative tRNA-Asn synthetase; genes encoding ribosomal subunits, translation factors, tRNA synthetases are downregulated upon phagocytosis by murine macrophage; protein enriched in stationary phase yeast cultures	A	437	Plate 07	A12	8800865	ACATGGCGATAAGCTCTAAG	CCTATCCGTACATATCGAGG	8800866
GRACE	438	Plate 10	F02	C7_03660C	orf19.6701		Protein with similarity to amino acid-tRNA ligase; stationary phase enriched protein; GlcNAc-induced protein	A	438	Plate 07	A05	8800867	AAGAGTAGAAGCGACCTC	CAGATACTATTAAGTGCCGG	8800868
GRACE	440	Plate 10	F03	C1_03800W	orf19.1029		Putative ortholog of S. cerevisiae Rpp1; subunit of both RNase MRP and nuclear RNase P; rat catheter and Spider biofilm induced	A	440	Plate 25	B07	8800871	ATAGCCGACTAACGAGCGTC	CCGCGGTTAATAGTCATG	8800872
GRACE	441	Plate 10	F04	C3_02180C	orf19.1626		Deoxyhypusine synthase; catalyzes formation of deoxyhypusine, the first step in hypusine biosynthesis; Spider biofilm repressed	A	441	Plate 10	C06	8800873	AAGCGAGTAGCACGTTCGTC	CGACCTTGACCCAGTAGTTG	8800874
GRACE	443	Plate 10	F05	C2_02460W	orf19.1570	ERG7	2,3-epoxysqualene-lanosterol cyclase (lanosterol synthase), conversion of 2,3-oxidosqualene to lanosterol in sterol biosynthesis; fluconazole-induced; possibly essential, disruptants not obtained by UAU1 method; rat catheter biofilm induced	A	443	Plate 22	G09	8800878	CCGCTGTTAGAAGATTGTAC	ATCCATGCAGTCCAGAACGG	8800877
GRACE	444	Plate 10	F06	CR_08020C	orf19.596.1	NOP10	Small nucleolar ribonucleoprotein; flucytosine induced	B	444	Plate 59	H06	8800879	CAGAGACCGTCAAGGATTAC	TGACTGATCGCATACCACGG	8800880
GRACE	446	Plate 10	F07	C7_02550C	orf19.6455		Protein of unknown function, transcript is upregulated in clinical isolates from HIV+ patients with oral candidiasis	A	446	Plate 03	F06	8800883	AAAGTCGCAGTAATCCGCAG	CGGATATTCTTCACAGGTGT	8800884
GRACE	448	Plate 10	F08	CR_00460C	orf19.7488		Component of the SSU processome; predicted role in pre-18S rRNA processing; Spider biofilm induced	A	448	Plate 07	A06	8800887	ATAGCCGACGTACCAGAGAG	CGCCGTCTGATTAGAGAATT	8800888
GRACE	486	Plate 10	F09	C4_01680W	orf19.4625	TOA2	Putative TFIIA small subunit; protein abundance decreased in CAI4 strain compared to the SC5314 strain, abundance not affected by reintegration of URA3 in CAI4; flucytosine induced; possibly an essential gene (UAU1 method)	A	486	Plate 08	B03	8800963	CCGGCAGCGAAACTATCTAA	TTGGCGGGACCAGCTATTCT	8800964
GRACE	488	Plate 10	F10	C3_02280C	orf19.1618	GFA1	Glucosamine-6-phosphate synthase, homotetrameric enzyme of chitin/hexosamine biosynthesis; inhibited by UDP-GlcNAc, FMDP, N-acyl peptide, kanosamine-6-P; functional homolog of S. cerevisiae Gfa1p; Cagrowth-phase regulated; catalytic Cys	A	488	Plate 04	G09	8800967	CGCCGGTGTAAAGATAAGCA	TACTCGCGTTGACACCGGGT	8800968
GRACE	489	Plate 10	F11	C1_05230W	orf19.443		Ortholog(s) have DNA-directed RNA polymerase activity, role in tRNA transcription from RNA polymerase III promoter, transcription initiation from RNA polymerase III promoter and DNA-directed RNA polymerase III complex, cytosol localization	A	489	Plate 12	D03	8800969	CTCCCGACTAAAGAGAGGCA	TCCGACCTTCGATCTGTGGT	8800970
GRACE	490	Plate 10	F12	C1_05240C	orf19.441	RPT1	Putative 26S proteasome regulatory subunit 7; Hap43p-repressed gene; regulated by Gcn2p and Gcn4p; overlaps orf19.442	A	490	Plate 04	G10	8800971	CATACGTTTGAAACTACGGCA	TCCTAGTATGGACGATTGGT	8800972
GRACE	491	Plate 10	G01	C2_04570W	orf19.4492		Ortholog(s) have role in nuclear division, rRNA processing and nuclear periphery, nucleolus, preribosome, large subunit precursor, spindle pole body localization	A	491	Plate 08	A12	8800973	GGACGATCATCCAGCACTAG	TATAACGCCGTGGCACCTGT	8800974
GRACE	492	Plate 10	G02	C1_02860C	orf19.2974	YKT6	Putative protein of the vacuolar SNARE complex with a predicted role in vacuolar fusion	A	492	Plate 08	B01	8800975	AATGCAGCGTAAGTCACTAG	TTGTGTACCGACCCGCTGT	8800976
GRACE	493	Plate 10	G03	C3_06500W	orf19.7438	UBA1	Ubiquitin-activating enzyme; protein level decreases in stationary phase cultures	A	493	Plate 28	B07	8800978	CATATAGACTCAGGGATAGG	ATCTCCCGAGGTGACGGATT	8800977
GRACE	494	Plate 10	G04	C3_00420W	orf19.5425		Ortholog(s) have 3'-tRNA processing endoribonuclease activity, role in tRNA 3'-trailer cleavage, endonucleolytic and mitochondrion, nucleus localization	A	494	Plate 07	D12	8800980	TACAGCTCTAGCAGCGTAGG	ATTCCGGGACGTGACGACAT	8800979
GRACE	495	Plate 10	G05	CR_02590C	orf19.2818		Ortholog(s) have RNA-dependent ATPase activity, second spliceosomal transesterification activity, role in generation of catalytic spliceosome for second transesterification step and U2-type catalytic step 2 spliceosome localization	A	495	Plate 28	D07	8800982	ACGCAGTGAGTAGCATCCTG	ACCTTGTGGGTAATGCGTAT	8800981
GRACE	546	Plate 10	G06	CR_06120W	orf19.3867	RPL7	Ribosomal protein L7; repressed upon phagocytosis by murine macrophages; Hap43-induced; rat catheter and Spider biofilm induced	A	546	Plate 25	G01	8801084	TATAGAGCAGCAGCACTGGC	GCGAGCATAACATAGCGTGA	8801083
GRACE	547	Plate 10	G07	CR_06090W	orf19.3862		Putative intracellular transport protein; heterozygous null mutant displays sensitivity to rapamycin; expression upregulated during growth in the mouse cecum	A	547	Plate 27	E03	8801086	ATGGCTCGCACCTGAGTCAT	ACATCTTGTAAAGCGCGTGA	8801085
GRACE	548	Plate 10	G08	CR_06080W	orf19.3861	SIS1	Putative Type II HSP40 co-chaperone; macrophage/pseudohyphal-repressed; heavy metal (cadmium) stress-induced; heterozygous null mutant displays sensitivity to virgineone; rat catheter biofilm induced	A	548	Plate 10	B06	8801088	ACTGAGCGATGCACCGTCAT	ACAGGCAGGCAATCGTTGTA	8801087
GRACE	549	Plate 10	G09	CR_04170W	orf19.501		Ortholog(s) have nucleus, preribosome, large subunit precursor localization	A	549	Plate 10	B02	8801089	ACATACGTTGCAGCAGACGG	TAGACGTACACATGAGCCGC	8801090
GRACE	550	Plate 10	G10	C3_04300C	orf19.5873	POL1	Putative DNA directed DNA polymerase alpha; RNA abundance regulated by cell cycle, tyrosol and cell density; rat catheter biofilm induced	A	550	Plate 25	B08	8801091	ATAATCGGGCTTAACGACGG	GCTAATGACATAGGCCGC	8801092
GRACE	551	Plate 10	G11	CR_02520W	orf19.172	RPC19	Putative RNA polymerases I and III subunit AC19; Hap43-induced; rat catheter biofilm induced	A	551	Plate 25	G04	8801093	TAGCATGTTCGACACGACGG	TATCAGGCATCACGTAGAGG	8801094
GRACE	552	Plate 10	G12	CR_04810W	orf19.6312	RPS3	Ribosomal protein S3; Hog1, Hap43-induced; grepressed upon phagocytosis by murine macrophage; present in exponential and stationary phase cells; Spider biofilm repressed	A	552	Plate 10	B04	8801095	TAGCGACTGAGATCATACGG	TTTACGGGACCCATCTGAGG	8801096
GRACE	553	Plate 10	H01	C5_00150C	orf19.5682		Ortholog(s) have protein binding, bridging, protein transporter activity	B	553	Plate 28	G12	8801098	TCGCATCGCAGATACTACGG	CAGCCTCAGTTATATGCACT	8801097
GRACE	554	Plate 10	H02	C5_04090C	orf19.1280	SUI1	Putative translation initiation factor; flucytosine induced; genes encoding ribosomal subunits, translation factors, and tRNA synthetases are downregulated upon phagocytosis by murine macrophage	A	554	Plate 04	D02	8801099	AGTACAGTGTTTGAACCCGG	CAGCTTCTGAAACGTGGTCA	8801100
GRACE	129	Plate 10	H03	C2_02710C	orf19.5835		Ortholog(s) have role in rRNA processing, ribosomal small subunit assembly and CURI complex, UTP-C complex, cytosol localization	A	129	Plate 58	C09	8800254	AATTCGCCATCAGGTTCCGG	AAGCCGGTCGTAACTTGTAG	8800253
GRACE	130	Plate 10	H04	C5_04150C	orf19.3898		Ortholog(s) have SNAP receptor activity, role in endocytosis, vesicle fusion and Golgi apparatus, SNARE complex, endoplasmic reticulum, endosome, trans-Golgi network localization	A	130	Plate 02	F08	8800255	ATGCACCGTCCCTAATTGGG	CCGAGGGTATAATTCGTTAC	8800256
GRACE	136	Plate 10	H05	CR_04240C	orf19.512		Ortholog of S. cerevisiae Kre33; essential; S. cerevisiae ortholog is essential and is required for biogenesis of the small ribosomal subunit	A	136	Plate 08	E01	8800267	ATCTTCCGTAGAGCCGGTGT	GCACGTACTACCAACGAGGA	8800268
GRACE	139	Plate 10	H06	C7_04190C	orf19.7154	UTP18	Putative U3 snoRNA-associated protein; Hap43-induced; repressed in core stress response; physically interacts with TAP-tagged Nop1	A	139	Plate 03	A09	8800273	AGCCCGGTCTCATCGTTGTT	GATACGCGAACATACCGTGA	8800274
GRACE	140	Plate 10	H07	C3_05770C	orf19.7358	SAM50	Predicted component of the SAM complex involved in mitochondrial protein import	B	140	Plate 28	G11	8800275	CCGTTTACCAAAGAGCGCAA	CTAGACCAGGTAAGATACTC	8800276
GRACE	142	Plate 10	H08	C1_03830C	orf19.1026		Ortholog(s) have role in exonucleolytic trimming to generate mature 3'-end of 5.8S rRNA from tricistronic rRNA transcript (SSU-rRNA, 5.8S rRNA and LSU-rRNA), more	A	142	Plate 02	F11	8800280	TGAGAGCGGACCATACGATC	AGCATGTCTCTAACTGGACG	8800279
GRACE	138	Plate 10	H09	CR_10520C	orf19.7631	SLD5	Putative GINS complex subunit; cell-cycle regulated periodic mRNA expression	A	138	Plate 29	A04	8800271	ACCCGTCGTGTCACTATGTT	GCTCAGAGAACACTACGTGA	8800272
GRACE	95	Plate 10	H10	C3_00250C	orf19.5444	TIM44	Protein involved in transport across membranes; Spider biofilm repressed	A	95	Plate 02	A04	8800185	ACTGGACGACTAGGCTATAT	GGCGTGATATTACGTGACTT	8800186
GRACE	98	Plate 10	H11	C2_08050C	orf19.2179	SIT1	Transporter of ferrichrome siderophores, not ferrioxamine B; required for human epithelial cell invasion in vitro, not for mouse systemic infection; regulated by iron, Sfu1, Rfg1, Tup1, Hap43; rat catheter and Spider biofilm induced	A	98	Plate 02	A06	8800191	AATCGGACTGGCAGCCGTAT	GTTTGACGCCTGCCGATCTT	8800192
GRACE	194	Plate 10	H12	C2_07500C	orf19.1878	MED4	RNA polymerase II core mediator complex subunit	A	194	Plate 23	G09	8800384	GTACACAGATACGCGCTCAG	CATACGACAGGAGACACTGC	8800383
GRACE	197	Plate 11	A01	C2_02500W	orf19.1574		Putative TFIID subunit involved in RNA polymerase II transcription initiation; possibly an essential gene, disruptants not obtained by UAU1 method	A	197	Plate 06	G05	8800390	CACTATAGGTGAGGACATCG	CATCGCGTGTCAGTGCTTGT	8800389
GRACE	198	Plate 11	A02	C1_04390C	orf19.5198	NOP4	Putative nucleolar protein; Hap43-induced; mutation confers hypersensitivity to 5-fluorocytosine (5-FC), 5-fluorouracil (5-FU), and tubercidin (7-deazaadenosine); represses in core stress response	A	198	Plate 02	C01	8800392	CCAGTAGGAGAAGTTATGAC	ATGATCCCACTAAGTCTTGC	8800391
GRACE	200	Plate 11	A03	C7_02930C	orf19.5168		Ortholog(s) have role in maturation of SSU-rRNA and cytosol, nucleolus localization	A	200	Plate 05	C02	8800395	GAATCACACACAGTCGTCTA	GTCGCACACATTGATACAAC	8800396
GRACE	202	Plate 11	A04	C6_03550C	orf19.5722		Ortholog(s) have DNA binding activity and role in chromatin silencing at rDNA, negative regulation of extrachromosomal rDNA circle accumulation involved in replicative cell aging, termination of RNA polymerase I transcription	A	202	Plate 01	H12	8800399	ACACTCTAGGAATGGCGAGC	TAAGAGAGGTTACGACACCG	8800400
GRACE	203	Plate 11	A05	CR_08900C	orf19.7285		Ortholog(s) have role in mRNA cleavage, mRNA polyadenylation, snoRNA 3'-end processing, termination of RNA polymerase II transcription, exosome-dependent, termination of RNA polymerase II transcription, poly(A)-coupled	A	203	Plate 01	H11	8800401	ATACACGCTCGGAAGACTGC	ATTATACGGGACGGACACCG	8800402
GRACE	101	Plate 11	A06	C1_13710C	orf19.5008.1	DAD1	Subunit of the Dam1 (DASH) complex, which acts in chromosome segregation by coupling kinetochores to spindle microtubules	A	101	Plate 26	F09	8800198	TCGTATAGCAAACGGGCGAA	ACATCCCGATCAGGTGACTG	8800197
GRACE	117	Plate 11	A07	C5_01430C	orf19.4133		Protein wth a predicted role in transcription from RNA polymerase II promoters; Spider biofilm induced	A	117	Plate 02	C11	8800230	TTGGTATCCATCCCGGTCTG	GGGTCCCACGAATAACCAGA	8800229
GRACE	62	Plate 11	A08	C5_04840C	orf19.3970		Putative ribosome biogenesis factor; possibly essential, disruptants not obtained by UAU1 method; rat catheter and Spider biofilm induced	A	62	Plate 01	H03	8800119	ATAGAAGTATAGTGCGCCG	CCGCGACGATTGATTAGAAT	8800120
GRACE	108	Plate 11	A09	C1_10920W	orf19.2325		Ortholog(s) have RNA polymerase III type 1 promoter sequence-specific DNA binding and RNA polymerase III type 1 promoter sequence-specific DNA binding TFIIIB recruiting transcription factor activity, more	B	108	Plate 28	D09	8800212	TCTACGACGTGTCTAAGGCG	GATCTAACGCACGGGAACTC	8800211
GRACE	74	Plate 11	A10	C1_01470W	orf19.3333		Ortholog(s) have poly(A) RNA binding activity, role in mRNA polyadenylation, poly(A)+ mRNA export from nucleus, regulation of mRNA stability and cytoplasm, nucleus localization	A	74	Plate 06	G02	8800143	AATATACGATTACGCGCTCG	CACTGTGGACGATACGGTCT	8800144
GRACE	97	Plate 11	A11	CR_05520W	orf19.5850	NOC2	Putative nucleolar complex protein; Hap43-induced; transposon mutation affects filamentous growth; mutation confers hypersensitivity to 5-fluorouracil (5-FU), tubercidin (7-deazaadenosine); repressed in core stress response	A	97	Plate 02	A05	8800189	AGGCTCAGCGTACCTGGTAT	CACTACTGAGCAGACGTTCG	8800190
GRACE	109	Plate 11	A12	C6_00870C	orf19.88	ILV5	Ketol-acid reductoisomerase; antigenic in human/murine infection; regulated by Gcn4; GlcNAc, amino acid starvation (3-AT)-induced; macrophage-repressed protein; protein present in exponential and stationary phase; Spider biofilm repressed	A	109	Plate 02	C09	8800214	TTAGTCTCACGATACCCAGG	CCGTAGCACAGATATAACTC	8800213
GRACE	113	Plate 11	B01	CR_03340C	orf19.2389		Ortholog(s) have DNA replication origin binding, single-stranded DNA binding activity	A	113	Plate 26	G10	8800222	TATTATCGTGGACAGCCCGG	CCGTACTATTAACTGAGACG	8800221
GRACE	116	Plate 11	B02	CR_08120C	orf19.6373	DCP2	Ortholog(s) have m7G(5')pppN diphosphatase activity, mRNA binding activity and role in deadenylation-dependent decapping of nuclear-transcribed mRNA, deadenylation-independent decapping of nuclear-transcribed mRNA, stress granule assembly	A	116	Plate 27	G01	8800228	TTCCCTAGTCCAGACGGATG	GCCAGTCCGAAACTTTAACA	8800227
GRACE	146	Plate 11	B03	CR_05660W	orf19.6648	SDA1	Predicted nuclear protein involved in actin cytoskeleton organization, passage through Start, 60S ribosome biogenesis; rat catheter biofilm induced; Hap43-induced	A	146	Plate 03	B09	8800288	TTAGGCTATGCACCGCTCTG	CTAGCAGGTAGCACGATACG	8800287
GRACE	150	Plate 11	B04	C2_05230C	orf19.3553	RPF2	Putative pre-rRNA processing protein; Hap43p-induced gene; mutation confers hypersensitivity to 5-fluorocytosine (5-FC), 5-fluorouracil (5-FU), and tubercidin (7-deazaadenosine)	A	150	Plate 03	E12	8800296	CCAAATGGAGTGCAACGGAC	AATCAGTATGAAGCGAGCGC	8800295
GRACE	174	Plate 11	B05	C7_03850W	orf19.7197		Putative intranuclear transport and DNA replication mediator; heterozygous null mutant exhibits resistance to parnafungin in the C. albicans fitness test; Spider biofilm induced	A	174	Plate 26	F10	8800344	CATAGTGTACCAGAGCGACG	CAGCGACTGCAACTATTGTA	8800343
GRACE	179	Plate 11	B06	C6_00560W	orf19.4203		Ortholog(s) have role in nuclear pore organization, spindle pole body duplication associated with nuclear envelope and nuclear pore transmembrane ring, spindle pole body localization	A	179	Plate 03	B02	8800353	ATACGGTCTCGCAGATCGCT	TACTCGGCACGACGGATATG	8800354
GRACE	128	Plate 11	B07	C1_05560W	orf19.410.3		Lumazine synthase (6,7-dimethyl-8-ribityllumazine synthase, DMRL synthase); catalyzes the penultimate step in the synthesis of riboflavin; Hap43-induced; Spider biofilm repressed	A	128	Plate 02	D01	8800251	AACCAGCACTTGTCTAACGG	ACTAATGGCCTGGAACGCAG	8800252
GRACE	617	Plate 11	B08	C1_01480C	orf19.3334	RPS21	Protein component of the small (40S) subunit; repressed upon phagocytosis by murine macrophage; positively regulated by Tbf1; Spider biofilm repressed	A	617	Plate 06	C04	8801226	CGTCCACACATGCAATAGTA	CAGCATGTAGAACGACGGAC	8801225
GRACE	643	Plate 11	B09	C2_07350W	orf19.1901	MCM3	Putative DNA replication protein; periodic mRNA expression, peak at cell-cycle M/G1 phase; Spider biofilm induced	A	643	Plate 03	E03	8801278	GTATCACCGCTTCACAGGAT	CAGGCTTACTACATATAGCG	8801277
GRACE	641	Plate 11	B10	C5_00690C	orf19.567	TFB3	Putative C3HC4 zinc finger transcription factor; transcript positively regulated by Tbf1; Spider biofilm induced	B	641	Plate 28	H03	8801273	CTCATGTAGTGACAGTGCTG	TCACCGTACTTTAACGAGCG	8801274
GRACE	609	Plate 11	B11	CR_08910C	orf19.7286	RPN7	Subunit of the proteasome regulatory particle; regulated by Gcn2p and Gcn4p; protein present in exponential and stationary growth phase yeast cultures	A	609	Plate 12	G05	8801210	TCGTCGAGACAGGGCAATA	GACTATCAGCGGAGATGCTGAT	8801209
GRACE	610	Plate 11	B12	C2_05340C	orf19.3564	RPC40	Puttive RNA polymerase; protein level decreases in stationary phase cultures; Hap43p-induced gene	A	610	Plate 26	D10	8801212	TGGCGCGACGAACACGAATA	CTTAGCGATAGAGTGCTGAT	8801211
GRACE	604	Plate 11	C01	C6_00780W	orf19.3647	SEC8	Predicted subunit of the exocyst complex, involved in exocytosis; localizes to a crescent on the surface of the hyphal tip	A	604	Plate 05	A08	8801200	CCGCTTGAAACACGTACTAA	CCAGCGTTCTGCATATTCAG	8801199
GRACE	642	Plate 11	C02	C1_11330C	orf19.670	SMT3	SUMO, small ubiquitin-like protein; Smt3p-conjugated proteins localize to septation site and mother side of bud neck; C. albicans septins appear not to be Smt3p-modified, in contrast to S. cerevisiae septins	A	642	Plate 04	H03	8801276	ATTCTCGATAGAGCGCTG	ATAGAGACTTGGACATAGCG	8801275
GRACE		Plate 11	C03	CR_03030C	orf19.2425.2	RPL28	Putative ribosomal protein; Plc1-regulated; downregulated upon phagocytosis by murine macrophage; Spider biofilm repressed	A	654				GCTGGATGAGTACGTCTATT	CTTCAGTGGCTACGATGAGT
GRACE	599	Plate 11	C04	C3_03390C	orf19.336	YAH1	Protein similar to oxidoreductases; induced in high iron; Hap43-repressed	A	599	Plate 27	B02	8801189	AGTCACTACCGATCTCGATG	ATTGCATGAGCAGAGTCCTG	8801190
GRACE	451	Plate 11	C05	CR_08630W	orf19.6437	CDC23	Similar to anaphase-promoting complex component; possibly transcriptionally regulated by Tac1p	B	451	Plate 29	F02	8800893	AATTATGGCTAAGCGTCGAG	CGCGGATGTCTTACGATATT	8800894
GRACE	614	Plate 11	C06	C1_08010W	orf19.5073	DPM1	Putative dolichol phosphate mannose synthase; filament induced; Tup1-regulated	A	614	Plate 06	C02	8801219	GATGACCGCCAACGGAACTA	TAGCACCTGAGACACTTGCG	8801220
GRACE	612	Plate 11	C07	CR_09890C	orf19.7563	BET2	Putative Type II geranylgeranyltransferase beta subunit; transcript regulated by Mig1	A	612	Plate 03	E08	8801215	GCGTAGCAACTAACTCGATA	TATTGCAGTCCACCGCGATG	8801216
GRACE	615	Plate 11	C08	C2_04860W	orf19.4125		C2H2 transcription factor; Hap43-induced; rat catheter and Spider biofilm induced	A	615	Plate 05	B05	8801221	ACATCAAGACCACGTTGCTA	GACCTAGCAGAGAGATGTCAG	8801222
GRACE	408	Plate 11	C09	C1_08600C	orf19.407	GCD6	Ortholog of S. cerevisiae Gcd6; catalytic epsilon subunit of the translation initiation factor eIF2B; genes encoding translation factors are repressed by phagocytosis by murine macrophages	A	408	Plate 03	G05	8800807	CCGCATGAGAAAGTCGCACA	CGAGACGAGTGCTCTACATG	8800808
GRACE	187	Plate 11	C10	C3_06600C	orf19.7449		Ortholog(s) have role in mitochondrial genome maintenance, plasmid maintenance and cytosol, mitochondrion localization	A	187	Plate 03	C05	8800369	ACTACACCGCTATAATGCAG	GTCACACCTTAACAAGTGCA	8800370
GRACE	515	Plate 11	C11	CR_09950C	orf19.7569	SIK1	Putative U3 snoRNP protein; Hap43p-induced gene; physically interacts with TAP-tagged Nop1p	A	515	Plate 04	G04	8801022	CGCCTATAACGAGAGAGACC	ATAGCTGATCCAGTCCGAGG	8801021
GRACE	517	Plate 11	C12	C5_02550C	orf19.4268	UTP13	Putative U3 snoRNA-associated protein; Hap43-induced; repressed in core stress response; physically interacts with TAP-tagged Nop1	A	517	Plate 26	D09	8801026	CGTGGCGATAATACGAAAGC	CAGCCGGTTAGATATGATTG	8801025
GRACE	660	Plate 11	D01	CR_10820W	orf19.7673		Ortholog(s) have mRNA binding activity, role in mRNA splicing, via spliceosome and U1 snRNP, U2-type prespliceosome, U4/U6 x U5 tri-snRNP complex, U5 snRNP, commitment complex localization	A	660	Plate 04	F05	8801311	GCGCGAAGATTAGGCAACAC	TATTGCGTGACACCTGCTCG	8801312
GRACE	665	Plate 11	D02	C1_03210C	orf19.3013	CDC12	Septin; essential for viability; forms ring at sites of cell division and also forms filaments in mature chlamydospore; filamentous growth induced; regulated by Nrg1, Tup1, tyrosol and cell density; rat catheter biofilm repressed	A	665	Plate 10	A09	8801322	GGCGACACGTACAGAATCAC	CCCGTGCATCAATAGTAGTA	8801321
GRACE	669	Plate 11	D03	C5_04990W	orf19.3990		Ortholog(s) have DNA-directed RNA polymerase activity, role in tRNA transcription from RNA polymerase III promoter, transcription initiation from RNA polymerase III promoter and DNA-directed RNA polymerase III complex, cytosol localization	A	669	Plate 05	F02	8801329	GCACTAACACAAAGTTTCAC	TGACATGAAGAACCGGCCAC	8801330
GRACE	673	Plate 11	D04	C2_07380W	orf19.1896	SSC1	Heat shock protein; at yeast-form cell surface, not hyphae; antigenic; Gcn4-regulated; induced by amino acid starvation (3-AT) or by adherence to polystyrene; macrophage-repressed; sumoylation target; possibly essential	A	673	Plate 05	F03	8801337	TATCAACTAGGTGCAACGAC	TTCGTACAGAGTCAGGAACG	8801338
GRACE	687	Plate 11	D05	CR_03650W	orf19.4363	SGD1	Predicted small ribosomal subunit biogenesis protein; repressed in core stress response; transcript increases in populations of cells exposed to fluconazole over multiple generations; Spider biofilm induced	A	687	Plate 25	C09	8801366	GCCAGTATTGGTAATCTAGG	ACACGATGAGAAGGGCCTAC	8801365
GRACE	91	Plate 11	D06	CR_08100C	orf19.6369	RIO2	Putative serine kinase with a predicted role in the processing of the 20S pre-rRNA into mature 18S rRNA; null mutants are hypersensitive to caspofungin	B	91	Plate 28	G10	8800177	CCTTAGCGAGAATAGGAGAC	GCTATATGCACAGACTTCCC	8800178
GRACE	229	Plate 11	D07	CR_05140W	orf19.640		Integral membrane protein of the ER; role in the synthesis of beta-1,6-glucan in the cell wall; S. cerevisiae ortholog required for cell viability; Spider biofilm induced	A	229	Plate 04	B08	8800454	TAGTATGCGTCACTCGCTCT	ACTGCACGTAGACTGAGCTG	8800453
GRACE	238	Plate 11	D08	C4_01280C	orf19.4659		Ortholog(s) have RNA binding activity, role in mRNA splicing, via spliceosome and U2-type prespliceosome localization	B	238	Plate 29	H01	8800471	GCCGTAGCGACAATCTAAGA	TATAGCAGACGACGTTCGCC	8800472
GRACE	245	Plate 11	D09	C2_04510W	orf19.4499	RIM2	Putative mitochondrial carrier protein; induced by alpha pheromone in SpiderM medium; Spider biofilm induced	A	245	Plate 02	H07	8800486	GAGACGCTCGATTACTATG	CTACTAGAGAGAGATACGCG	8800485
GRACE	250	Plate 11	D10	C2_08310W	orf19.1352	TIM22	Mitochondrial inner membrane protein; predicted role in protein import; Hap43-repressed gene; flow model biofilm induced; Spider biofilm repressed	A	250	Plate 26	H08	8800495	CGACTGCCAAGACGTTCGTA	GCAGCTCGTCATAGGTATTG	8800496
GRACE	75	Plate 11	D11	CR_07030C	orf19.2362		Putative 90S preribosome component; Hap43p-induced gene; possibly an essential gene, disruptants not obtained by UAU1 method	A	75	Plate 06	G03	8800145	ATCAGGAGTCGTAATAGTCG	CACCGTCTACGATGGGTTCT	8800146
GRACE	77	Plate 11	D12	CR_02650C	orf19.2825		Putative cytosolic Fe-S protein assembly protein; a-specific transcript; regulated by Sef1, Sfu1, and Hap43; rat catheter and Spider biofilm induced	A	77	Plate 02	A01	8800149	ACTCACTCAGGTGGATAAGG	CAAGTATGAGGAGTATCCGT	8800150
GRACE	79	Plate 11	E01	C1_07950C	orf19.5066		Putative pre-60S pre-ribosomal particle subunit; essential gene; S. cerevisiae ortholog RRP17 is essential; Hap43p-induced; rat catheter biofilm induced	A	79	Plate 30	D03	8800153	ATATGCCCTACACGGTCAGG	CTACGTCGGCTCATAGTCGT	8800154
GRACE	80	Plate 11	E02	C7_01210C	orf19.6903		Predicted RNA polymerase III subunit C37; Spider biofilm induced	A	80	Plate 26	F05	8800155	GAACGCACATCAGTCGGAGGTTT	CAGCGTGATTCATTTACGTT	8800156
GRACE	81	Plate 11	E03	CR_01360W	orf19.2519		Ortholog(s) have role in chromosome segregation and nuclear MIS12/MIND type complex localization	A	81	Plate 02	F07	8800157	ATCATCTTACCAGGCTAGG	GGGACCGCCAAAGCTATC	8800158
GRACE	82	Plate 11	E04	C7_00470C	orf19.7072	PEL1	Predicted enzyme of mitochondrial phospholipid biosynthesis; rat catheter and flow model biofilm induced	B	82	Plate 28	E03	8800159	ATCACTCGTACAGCGGTAGG	GTGAGCGAAACACCGCGTAA	8800160
GRACE	84	Plate 11	E05	C2_05210W	orf19.3551	DAD2	Essential subunit of the Dam1 (DASH) complex, which acts in chromosome segregation by coupling kinetochores to spindle microtubules	A	84	Plate 07	B10	8800163	ACCGAGCGTATCGCACTTTG	GCTCTCCGTAAACGCAAAGA	8800164
GRACE	555	Plate 11	E06	C1_13030C	orf19.4931		Putative tRNA-Cys synthetase; induced by alpha pheromone in SpiderM medium; ribosomal subunits, translation factors, tRNA synthetases are downregulated upon phagocytosis by murine macrophage	A	555	Plate 10	A12	8801102	CATACTTCGACAGATCCGAG	CAGCTACCGTAATCTCATAG	8801101
GRACE	726	Plate 11	E07	CR_09480W	orf19.7343		Ortholog(s) have role in mRNA splicing, via spliceosome and U4/U6 x U5 tri-snRNP complex localization	A	726	Plate 05	C12	8801443	ACACAGGCGTTAATCTCTCG	ATGATGTAACTAGAGCGCAG	8801444
GRACE	622	Plate 11	E08	C2_07300C	orf19.2287	RPA12	Putative DNA-directed RNA polymerase I; induced upon adherence to polystyrene	A	622	Plate 03	D11	8801236	GATTAGCGTACATAGGCCCG	CATCCGAGCTAATGTATCAG	8801235
GRACE	730	Plate 11	E09	CR_09760W	orf19.7548	MED21	Ortholog(s) have RNA polymerase II repressing transcription factor binding, RNA polymerase II transcription coactivator activity, RNA polymerase II transcription corepressor activity	B	730	Plate 29	D01	8801452	CCATACCTATCATGTAGTCGCG	GAGGAACGGCTCGTATATCTTT	8801451
GRACE	483	Plate 11	E10	CR_01050C	orf19.3250		Ortholog(s) have RNA binding activity, role in mRNA cis splicing, via spliceosome and U1 snRNP, U2-type prespliceosome localization	A	483	Plate 04	G07	8800957	AAGCCTCGCTGAGTATGTTT	TAGGAGCCTTTCGCACTACT	8800958
GRACE	627	Plate 11	E11	CR_01660C	orf19.2557	SEC65	Component of the protein-targeting Signal Recognition Particle (SRP); similar to mammalian Srp19; functional homolog of S. cerevisiae Sec65; Tbf1-induced	A	627	Plate 07	D11	8801245	ACTGTCGATGGACGTGCTCT	GCTCCACAGATGAAGATACC	8801246
GRACE	481	Plate 11	E12	C7_02460C	orf19.6463		Putative ortholog of S. cerevisiae Npa3p; possibly essential for growth (however, depletion mutant is viable)	A	481	Plate 04	G06	8800953	AGGCGCTGCGTATAGTATTT	TCAGACGGTTAAGGCATCCG	8800954
GRACE	637	Plate 11	F01	C7_02320W	orf19.6479	SEC1	Ortholog(s) have SNARE binding activity and role in positive regulation of vesicle fusion, vesicle docking involved in exocytosis	A	637	Plate 32	B06	8801266	AGTATAGACAGATATGCCCC	ACACGCACGGAATAGTATCC	8801265
GRACE	621	Plate 11	F02	C3_04400C	orf19.5887	NUP85	Ortholog of S. cerevisiae Nup85; a structural constituent of the nuclear pore; required for alkaline-induced hyphal morphogenesis and for SD or Spider media biofilm formation	A	621	Plate 08	B11	8801234	TAAACCAGCGTCCGAAGGTC	CATGACGTAGCACTGAGATG	8801233
GRACE	533	Plate 11	F03	CR_09160C	orf19.7312	ERG13	3-hydroxy-3-methylglutaryl coenzyme A synthase; ergosterol biosynthesis; sumoylation target; Tn mutation affects filamentation; amphotericin B, caspofungin repressed; exponential, stationary growth phase expressed; Spider biofilm repressed	A	533	Plate 07	G03	8801058	CCCGATGCTGAATTAGTATC	CACTATCGTAAAGTCTGCGA	8801057
GRACE	560	Plate 11	F04	C2_07450C	orf19.1886	RCL1	Putative U3-containing 90S preribosome processome complex subunit; Hap43-induced; essential; S. cerevisiae ortholog is essential; represses in core stress response;	A	560	Plate 18	B12	8801111	TCCACGGGATACAGTCTGAG	TTGCGCGAGCTATTCGGACT	8801112
GRACE	561	Plate 11	F05	CR_10700W	orf19.7658	RFC4	Putative heteropentameric replication factor C subunit; flucytosine induced; periodic mRNA expression, peak at cell-cycle G1/S phase	A	561	Plate 04	D03	8801113	ATAGACGACTCCACAGTGAG	TCTCGACGTGTACTCATACT	8801114
GRACE	562	Plate 11	F06	CR_10490W	orf19.7626	EIF4E	Translation initiation factor eIF4E; genes encoding ribosomal subunits, translation factors, tRNA synthetases downregulated by phagocytosis by macrophage; alternatively spliced intron in 5' UTR; protein levels decrease in stationary phase	A	562	Plate 10	B03	8801115	CACCGCAGACGATTAGTGAG	TGTCACCGGCTAGAGCTAT	8801116
GRACE	563	Plate 11	F07	C4_01080W	orf19.4681	RAT1	5'-->3' exoribonuclease; similar to S. cerevisiae nuclear exoribonuclease Rat1p; suppresses S. cerevisiae kem1 mutant slow growth, mating defect, and haploid invasive growth defect	A	563	Plate 29	E06	8801118	CTCGATAGACGTAAGTTGAG	CACCTAGCTCCATAGTGAGG	8801117
GRACE	564	Plate 11	F08	C3_03650W	orf19.6955	HBR3	Essential protein; regulated by hemoglobin; S. cerevisiae ortholog is essential; Hap43p-induced gene	A	564	Plate 25	B09	8801119	CCACCGGATACACTGTTGAG	TGTATCCCGATTGACGCGCT	8801120
GRACE	565	Plate 11	F09	C2_09430W	orf19.1601	RPL3	Ribosomal protein, large subunit; induced by ciclopirox olamine treatment; genes encoding cytoplasmic ribosomal subunits are downregulated upon phagocytosis by murine macrophages; Hap43-induced gene; Spider biofilm repressed	B	565	Plate 29	G07	8801122	CAGACTTTAGAATGTCCACC	ATATGGATGCCGCACTCCTG	8801121
GRACE	566	Plate 11	F10	C4_04650W	orf19.3817		Ortholog(s) have cytoplasm, nucleolus localization	A	566	Plate 04	D04	8801123	GCCGTGACATCATATTTGAG	GCGTCAGTGAGACTATTGAT	8801124
GRACE	567	Plate 11	F11	C2_10200W	orf19.1761		Predicted olichyl-diphosphooligosaccharide-protein glycotransferase; role in protein N-linked glycosylation; Spider biofilm repressed	A	567	Plate 10	B01	8801125	CGTTACATACTCAGCCATAG	CTACTGATGAGGAGCTTGAT	8801126
GRACE	568	Plate 11	F12	C4_07060W	orf19.3103		Ortholog(s) have DNA-directed RNA polymerase activity, role in tRNA transcription from RNA polymerase III promoter and DNA-directed RNA polymerase III complex, cytoplasm localization	A	568	Plate 06	F04	8801127	AGACGACTAGCACGCCATAG	GCTGCGATAGTATGCTTCT	8801128
GRACE	569	Plate 11	G01	C4_06870W	orf19.3123	RPT5	26S proteasome regulatory subunit; transcript regulated by Nrg1 and Mig1; regulated by Gcn2 and Gcn4; protein level decreases in stationary phase	A	569	Plate 06	F05	8801129	AGAGAGACGTTGCCCAAGTC	CCATGATACCAACGTGTCTA	8801130
GRACE	570	Plate 11	G02	C1_01590C	orf19.3349		Putative RNA polymerase II subunit B150; heterozygous null mutant exhibits resistance to parnafungin in the C. albicans fitness test	A	570	Plate 27	A01	8801132	CTACAGATACGGACATAGTC	ACACGGTACGAACTGACTGC	8801131
GRACE	571	Plate 11	G03	CR_10300W	orf19.7605	PUP1	Putative beta 2 subunit of the 20S proteasome; macrophage/pseudohyphal-repressed; Spider biofilm repressed	A	571	Plate 25	B10	8801134	CCGTATTCTGAAGCATAGTC	CATGGACTAGCAGTAGATCG	8801133
GRACE	572	Plate 11	G04	C6_00530C	orf19.4205.1		Ortholog(s) have role in mRNA splicing, via spliceosome and U1 snRNP, U2-type prespliceosome, U4/U6 x U5 tri-snRNP complex, U5 snRNP, cytosol localization	A	572	Plate 03	D02	8801136	CACCCGAGTTACGATCAAAT	AGTCACAGGATATAGGATCG	8801135
GRACE	574	Plate 11	G05	C4_03090W	orf19.2682		Ortholog(s) have TBP-class protein binding, TBP-class protein binding RNA polymerase II transcription factor activity involved in preinitiation complex assembly activity	A	574	Plate 26	A04	8801139	CTAGACCAACGTCGCTTAAT	TCCTAGTGAGGCACATGATG	8801140
GRACE	575	Plate 11	G06	CR_05550C	orf19.5847		Ortholog(s) have DNA-directed RNA polymerase activity, role in tRNA transcription from RNA polymerase III promoter and DNA-directed RNA polymerase III complex, cytosol localization	A	575	Plate 29	C07	8801141	CCCGGAGTCTACTATACTAT	TCTCAGAGTCGAGCATGATG	8801142
GRACE	576	Plate 11	G07	C4_03040W	orf19.2687.1		Ortholog(s) have DNA-directed RNA polymerase activity, RNA-directed RNA polymerase activity	A	576	Plate 09	E05	8801144	CCCGGTAGTCTCATATTACT	CATTACGATGCAGTATGATG	8801143
GRACE	577	Plate 11	G08	C2_05790C	orf19.6891	RFC1	Protein similar to S. cerevisiae Rfc1p, a subunit of DNA replication factor C; likely to be essential for growth, based on an insertional mutagenesis strategy	A	577	Plate 06	B11	8801145	CAGTAGGTTCCATAGTCCGT	GCGCCACTGATACTAGATTG	8801146
GRACE	578	Plate 11	G09	CR_04780W	orf19.6314	RPB8	Putative subunit of RNA polymerases I, II, and III; regulated by Gcn4p; repressed in response to amino acid starvation (3-aminotriazole treatment); heterozygous null mutant exhibits resistance to parnafungin	A	578	Plate 05	A10	8801147	CGATACCTGTACCTAGTTGT	GATCGTCATCCACGCTTGA	8801148
GRACE	579	Plate 11	G10	CR_01390W	orf19.2524	MGE1	Putative mitochondrial matrix cochaperone; macrophage/pseudohyphal-repressed	A	579	Plate 05	B12	8801149	CCTCTAGGTGTACGGAGCTT	GCTGGACTACCATGTACTGC	8801150
GRACE	580	Plate 11	G11	CR_04000W	orf19.482	RPT4	26S proteasome regulatory subunit; regulated by Gcn2p and Gcn4p; protein level decreases in stationary phase cultures	A	580	Plate 03	D03	8801152	CCGCTATGGGTTATCAGGTT	CACGCGATTGAATTTACTGC	8801151
GRACE	542	Plate 11	G12	C2_10710W	orf19.5351	TIF11	Translation initiation factor eIF1a; possibly transcriptionally regulated upon hyphal formation; genes encoding ribosomal subunits, translation factors, and tRNA synthetases are downregulated upon phagocytosis by murine macrophage	A	542	Plate 07	G01	8801075	CAGTCTGCGATACGCTAGTT	CATGTATCAGAACGCATAC	8801076
GRACE	701	Plate 11	H01	C7_00690W	orf19.7050	NOP15	Nucleolar ribosome biogenesis factor; hyphal-induced expression; Hap43-induced; rat catheter biofilm induced	B	701	Plate 28	E01	8801394	TACAGGACTGAAGATAGCGC	ATATCCGTCGAAGTGTGCGC	8801393
GRACE	76	Plate 11	H02	C1_03600W	orf19.3060		OPutative dolichyl-diphosphooligosaccharide-protein glycotransferase; role in protein N-linked glycosylation; Spider biofilm repressed	A	76	Plate 01	H08	8800147	ATACTCGGAGCACTAGGTCG	CCTAGTTCGAGATTGCGAGT	8800148
GRACE	83	Plate 11	H03	C3_07460W	orf19.6742		Ortholog(s) have CTD phosphatase activity and role in cellular protein complex assembly, dephosphorylation of RNA polymerase II C-terminal domain, negative regulation of G0 to G1 transition, regulation of cell cycle cytokinesis	A	83	Plate 02	A02	8800161	ACAGCTATTAGGACGTGTTG	GGCCGTCATAAACGCGAACA	8800162
GRACE	86	Plate 11	H04	C1_06770W	orf19.6233		Ortholog(s) have endoplasmic reticulum, nuclear envelope localization	A	86	Plate 23	G04	8800167	AAATCCTCAGGTGCGCGAAT	GGCCTAACTCAACAGACGGA	8800168
GRACE	87	Plate 11	H05	CR_06980W	orf19.2367		Putative protein of unknown function; Hap43-induced; repressed by Rim101; Spider biofilm induced	B	87	Plate 29	D08	8800169	ACTATACGAGGTGGCTGAAT	GCACCGTAACCATTAGTAGC	8800170
GRACE		Plate 11	H06	C2_05730C	orf19.6884	GWT1	Inositol acyltransferase with role in early steps of GPI anchor biosynthetic process; antifungal drug target		88
GRACE	93	Plate 11	H07	C7_01360C	orf19.6917		Putative heat shock protein with a zinc finger motif; required for protein import into mitochondria in S. cerevisiae; Spider biofilm induced	A	93	Plate 08	D08	8800181	ATTCGAGCGGTAGCCACGAT	GGCGTATCCCTAGATGTCCT	8800182
GRACE	99	Plate 11	H08	C4_00740W	orf19.4168		Ortholog(s) have ribonuclease MRP activity, ribonuclease P activity, role in intronic box C/D snoRNA processing, mRNA cleavage and nucleolar ribonuclease P complex, ribonuclease MRP complex localization	A	99	Plate 26	G09	8800193	ATATTGTCTGACGCCGCGT	GGCGAGCGCGTATATTCTTT	8800194
GRACE	152	Plate 11	H09	C1_11980W	orf19.5268	MED10	RNA polymerase II mediator complex subunit; possibly an essential gene, disruptants not obtained by UAU1 method	A	152	Plate 03	B12	8800299	CATACAGCGTCAGACAGATC	TCACCTGATGCAGTGGAGAT	8800300
GRACE	64	Plate 11	H10	C7_02050C	orf19.6512	EXO70	Predicted subunit of the exocyst complex, involved in exocytosis; localizes to a crescent on the surface of the hyphal tip	A	64	Plate 13	E10	8800123	ATAGATGACTACCGCGTCCG	CACTACTACTTCGGATACAT	8800124
GRACE	102	Plate 11	H11	CR_06660W	orf19.700	SEO1	Protein with similarity to permeases; Sfu1-repressed; flucytosine induced; induced by Mnl1 under weak acid stress	A	102	Plate 02	A08	8800200	TCCACACGCAAAGGTCGAA	TCAGAGATCATGGCACAGAG	8800199
GRACE	103	Plate 11	H12	C6_01980C	orf19.688		Mitochondrial ribosomal protein of the small subunit; S. cerevisiae ortholog is essential for viability; Spider biofilm repressed	A	103	Plate 08	D09	8800202	TCTCAGCCGAAAGAGGGTAA	ACCGATGACAGTTCACAGAG	8800201
GRACE	110	Plate 12	A01	C4_02640C	orf19.2735	SEN2	Putative tRNA splicing endonuclease subunit; mutation confers hypersensitivity to toxic ergosterol analog and to amphotericin B; 5'-UTR intron; Hap43-induced; Spider biofilm induced	A	110	Plate 02	D10	8800215	ATTTAGGCCGCAGACCGATG	TATTAGCAGGCACAGAGCGC	8800216
GRACE	115	Plate 12	A02	C2_10680W	orf19.5346		Ortholog(s) have role in transcription from RNA polymerase II promoter and transcription factor TFIID complex localization	A	115	Plate 02	C10	8800226	TACCGGATTACAGCACGTGG	GGGCCGCGTAAACCATAACA	8800225
GRACE	211	Plate 12	A03	C6_02780C	orf19.5551	MIF2	Centromere-associated protein; similar to CENP-C proteins; Cse4p and Mif2p colocalize at C. albicans centromeres	A	211	Plate 08	E04	8800418	TGAGCGCCTTCACTCTGTGT	ATACCGTCAGCATACGTGCG	8800417
GRACE	222	Plate 12	A04	C3_03930W	orf19.6923		Ortholog(s) have chromatin binding activity, role in RNA polymerase II transcriptional preinitiation complex assembly and transcription factor TFIID complex localization	A	222	Plate 03	A01	8800439	ACGATGAGGTAATCTATGCG	GCAGCCCTATAACATGATAC	8800440
GRACE	220	Plate 12	A05	C2_03920C	orf19.832	GPI13	Major facilitator superfamily protein; has phosphodiesterase/nucleotide pyrophosphatase domain; similar to S. cerevisiae Gpi13p, which acts in GPI anchor biosynthesis; Hap43p-induced gene	A	220	Plate 02	H12	8800435	CAACGAGTAGGATATGCTCT	CGGGCGACATAAGCAGATAC	8800436
GRACE	218	Plate 12	A06	C6_01170W	orf19.124	CIC1	Putative proteasome-interacting protein; rat catheter biofilm induced	B	218	Plate 29	A05	8800432	TCTGTGAAGCTGATGTAACG	CCTAGATCGCAATAGAGGGA	8800431
GRACE	212	Plate 12	A07	C4_01670C	orf19.4626		Ortholog(s) have role in TOR signaling cascade, positive regulation of transcription from RNA polymerase I promoter and cytosol, extrinsic to membrane, nucleus localization	A	212	Plate 11	A02	8800419	CTGCGCGAAGTAGAGACAAC	TATTAGCCACCATCGTATGC	8800420
GRACE	223	Plate 12	A08	C2_09680W	orf19.1386		Ortholog(s) have SNAP receptor activity and role in ER to Golgi vesicle-mediated transport, retrograde vesicle-mediated transport, Golgi to ER, vesicle fusion	A	223	Plate 02	E04	8800441	CGTGAGTTAAGCTATATGCG	GCTCGACATTAACAGACTAC	8800442
GRACE	217	Plate 12	A09	C4_03840C	orf19.5039		Putative exosome non-catalytic core component; involved in 3'-5' RNA processing; rat catheter biofilm induced	A	217	Plate 02	A12	8800430	GAGCAGGCTACAGACTCTTC	GACATCGCGCAATTCATCTA	8800429
GRACE	214	Plate 12	A10	CR_10470C	orf19.7624		Ortholog(s) have role in rRNA processing and 90S preribosome, nucleolus localization	A	214	Plate 02	A10	8800423	CATAATATACCAGTGCGCC	CTCATAGACGAAGCGAGGAC	8800424
GRACE	201	Plate 12	A11	C5_01280C	orf19.1941	NUF2	Kinetochore component; amount of Nuf2p and Mtw1p protein detected at each centromere is consistent with a single kinetochore microtubule attachment site	A	201	Plate 05	C03	8800398	GAGCTGAACTAATAGCGAGC	CTGCGCGAATACTATTACAAC	8800397
GRACE	204	Plate 12	A12	CR_10540C	orf19.7634	MCD1	Alpha-kleisin cohesin complex subunit; for sister chromatid cohesion in mitosis and meiosis; repressed by alpha pheromone in SpiderM medium; periodic cell-cycle expression; Hap43-repressed; rat catheter and Spider biofilm repressed	A	204	Plate 06	H12	8800404	GATAAGGTCACAGAGACTGC	CAGCCGATGTTCCAGTCTGT	8800403
GRACE	230	Plate 12	B01	C2_09900C	orf19.1361	TIM23	Protein involved in mitochondrial matrix protein import	A	230	Plate 02	F02	8800455	ATATCCGACTCAGCTCTGTG	TGGAGATAGACAGACCACCC	8800456
GRACE	231	Plate 12	B02	CR_04080C	orf19.491		Endoplasmic reticulum (ER) protein-translocation complex subunit	A	231	Plate 04	B06	8800457	ACGCTTAGTACAGTCTCATG	AGAGCACGGCACATTCCAG	8800458
GRACE	232	Plate 12	B03	C2_04270W	orf19.793	CAK1	Monomeric CDK-activating kinase; functional homolog of S. cerevisiae Cak1p; phosphorylates cyclin-free human CDK2; lacks glycine loop motif; conserved lysine (K36) not required for activity; possibly essential gene (by UAU1 method)	A	232	Plate 02	H09	8800459	AATTACAGCGACTCGATGCG	ACGTGTGCAACATTCGAGCC	8800460
GRACE	234	Plate 12	B04	CR_03820C	orf19.4353	ULP2	SUMO deconjugation enzyme; removes the small ubiquitin-like modifier (SUMO) from proteins; Spider biofilm induced	A	234	Plate 02	F03	8800464	TTATGAGCACGACAGACGCC	CGTAGATGTCAATACTAGCC	8800463
GRACE	235	Plate 12	B05	C2_07120W	orf19.2267	RFA2	Putative DNA replication factor A; RNA abundance regulated by cell cycle, tyrosol and cell density	A	235	Plate 02	F01	8800466	GAGACACGTAGAGACATCGC	AAGTAAGCTGCACGAACGCC	8800465
GRACE	236	Plate 12	B06	C1_00560W	orf19.6052	CNS1	Putative co-chaperone; Hap43p-induced gene; mutation confers hypersensitivity to radicicol	B	236	Plate 29	D10	8800467	AGACTCTGAGCCATTGTCGG	ATCCGTACTGACATTGACCG	8800468
GRACE	237	Plate 12	B07	C4_04520W	orf19.3831		Ortholog(s) have telomerase inhibitor activity, role in box C/D snoRNA 3'-end processing, negative regulation of telomere maintenance via telomerase and nucleolus, nucleoplasm localization	A	237	Plate 02	H11	8800470	TCCTGTCTGAGATCGCGTGT	TATAGACGGACACAGTCGCC	8800469
GRACE	6	Plate 12	B08	CR_03930C	orf19.474		Ortholog(s) have role in mRNA export from nucleus, nuclear envelope organization, protein export from nucleus and endoplasmic reticulum, nuclear envelope localization	A	6	Plate 02	B06	8800012	CATACACGTAAAGTGCGCGA	AGGCACGCACGACTCTTATT	8800011
GRACE	9	Plate 12	B09	C1_05420W	orf19.423		Ortholog(s) have enzyme activator activity, m7G(5')pppN diphosphatase activity, mRNA binding activity, role in deadenylation-dependent decapping of nuclear-transcribed mRNA and cytoplasmic mRNA processing body localization	A	9	Plate 02	B08	8800017	AGGCGCGTGCTATATCTCTT	TGTCTAGCACGTCCTGAAT	8800018
GRACE	195	Plate 12	B10	C4_02800W	orf19.2715	RPC53	Ortholog(s) have DNA-directed RNA polymerase activity, role in tRNA transcription from RNA polymerase III promoter and DNA-directed RNA polymerase III complex localization	A	195	Plate 28	C02	8800386	ACACCTACACGATTAGTCAG	AAGCCGACATGCACGTTCAG	8800385
GRACE	154	Plate 12	B11	C4_00520W	orf19.4190	PAM18	Predicted component of the presequence translocase-associated import motor (PAM complex) involved in protein import into mitochondrial matrix; rat catheter biofilm induced	A	154	Plate 06	H05	8800304	CATATACTATCACGCAGACG	CAGTCGAGTACATGCACCAG	8800303
GRACE	155	Plate 12	B12	C1_01160C	orf19.3304		Exosome non-catalytic core component; involved in 3'-5' RNA processing and degradation in the nucleus and cytoplasm; Spider biofilm induced	A	155	Plate 03	C01	8800306	CTAATGCGGTTTAAGCGATG	ATCCTATACACATGGAGCGC	8800305
GRACE	159	Plate 12	C01	C2_03200W	orf19.910		Predicted splicing factor, component of the U4/U6-U5 snRNP complex; Hap43-induced gene; rat catheter biofilm induced	A	159	Plate 03	C02	8800314	TAGACTCAGACATAGCTGCC	AAGCGACGAGCATTGACCAG	8800313
GRACE	157	Plate 12	C02	CR_10390W	orf19.7615		Protein involved in endoplasmic reticulum (ER) to Golgi vesicle-mediated transport; putative subunit of the transport protein particle (TRAPP) complex of the cis-Golgi; Spider biofilm induced	B	157	Plate 28	F12	8800309	TTATTGTCTCACGCGGCGCT	GGCATACTCCAAGTCAACTA	8800310
GRACE	168	Plate 12	C03	C3_02230C	orf19.1622	YCG1	Putative condensin G	A	168	Plate 23	G07	8800332	CCTGATAGCAATGACCATA	CATAGCAGATGCACGTTGAG	8800331
GRACE	162	Plate 12	C04	CR_04540C	orf19.544		Ortholog(s) have ribonuclease P activity, role in intronic box C/D snoRNA processing and cytosol, nucleolar ribonuclease P complex localization	A	162	Plate 03	B07	8800319	CGCATATACTACGATAGACG	CGGCGCGTATGATCTATTAT	8800320
GRACE	163	Plate 12	C05	C2_04990W	orf19.3531		Ortholog(s) have role in regulation of DNA-dependent DNA replication initiation and DNA replication preinitiation complex, endoplasmic reticulum, nuclear envelope, spindle pole body localization	A	163	Plate 03	B03	8800322	TCACGGCGCTCATGGATCAT	GCTACAGCTAAAGCACGTCA	8800321
GRACE	165	Plate 12	C06	C3_02440C	orf19.232		RNA polymerase II mediator complex subunit; possibly an essential gene, disruptants not obtained by UAU1 method	A	165	Plate 03	B04	8800325	GATATGCCTAAAGCGGTAGA	TGCAGAGAATAACTGTGACC	8800326
GRACE	177	Plate 12	C07	C7_01780W	orf19.6544	LPI9	Protein phosphatase type 1 regulator; role in chromosome segregation, regulation of phosphoprotein phosphatase activity; rat catheter and Spider biofilm induced	A	177	Plate 03	C11	8800349	ATCATATCAGGCAGAGGACG	TAGGCCAGCATCGACATAG	8800350
GRACE	2476	Plate 12	C08	C2_06470W	orf19.24	RTA2	Putative flippase; sphingolipid long chain base release; mediates calcineurin-dependent resistance to azoles; stress-associated protein; Ca2+, calcineurin-regulated; ketoconazole, caspofungin induced; Plc1-regulated; Spider biofilm induced	A	2476	Plate 59	B05	8804233	AAGCGATGCGAATTTGCCC	CCAGGTGAACAACATTGCGA	8804566
GRACE	3394	Plate 12	C09	C1_11670W	orf19.1152		Protein of unknown function; induced in core stress response; Gcn2 and Gcn4 regulated; flow model biofilm induced; Spider biofilm induced	A	3394	Plate 20	E08	8806201	CATAACTGCCAAGGAGGTGA	TGATAGGGCACAACCGACCA	8806344
GRACE	2036	Plate 12	C10	C2_06920C	orf19.2246		Ortholog(s) have cytosol, nucleus localization	A	2036	Plate 12	F08	8803039	AATGATGTTGAATGGCCCG	CCAGTTCATACATCGTACAG	8803773
GRACE	3403	Plate 12	C11	C7_02340C	orf19.6477		Ortholog(s) have tRNA (guanine-N7-)-methyltransferase activity, role in tRNA methylation and cytosol, nucleus, tRNA methyltransferase complex localization	A	3403	Plate 20	F02	8806210	CAGAGTCGTTTAACTGACGG	CGTCGTATCTAAGTATCGAG	8806353
GRACE	2104	Plate 12	C12	C5_05320C	orf19.4026	HIS1	ATP phosphoribosyl transferase; enzyme of histidine biosynthesis; acid upregulated/alkaline repressed by Rim101; regulated by Gcn2, Gcn4; strain CA9 is a his1 mutant; flow model biofilm induced; Spider biofilm repressed	A	2104	Plate 08	H01	8803107	ATGTCAAGTGTCGGCAAGCC	CAGATCCTAGAACTTGTGAC	8803841
GRACE	2365	Plate 12	D01	C1_10150W	orf19.4884	WOR1	Transcription factor ("master switch") of white-opaque phenotypic switching; required to establish and maintain the opaque state; opaque-specific, nuclear; regulates its own expression; suggested role in regulation of adhesion factors	A	2365	Plate 23	A12	8804122	GGAGGTAACTAAGACCCACC	CCCTTGAGTCGAGTTCAGGT	8804455
GRACE	2116	Plate 12	D02	C4_04720W	orf19.3810		Ortholog(s) have methylenetetrahydrofolate dehydrogenase (NAD+) activity, role in folic acid-containing compound biosynthetic process, one-carbon metabolic process, purine nucleobase biosynthetic process and cytosol, nucleus localization	A	2116	Plate 08	G12	8803119	TTCAATGGTTGCTAAGTGCG	TCATTCCTAACAGTGGCGGC	8803853
GRACE	2252	Plate 12	D03	C3_06210C	orf19.7412	MUB1	Predicted protein required for ubiquitination; role in meiosis, regulation of cell budding in S. cereviae; Spider biofilm induced	A	2252	Plate 19	A10	8803255	ACAGTGGTACAATGGCTTGA	CGGTAGTAATCATCTGTGAG	8803989
GRACE	3422	Plate 12	D04	CR_01810C	orf19.2581		Protein with a predicted epimerase/dehydratase domain; Hap43-repressed gene	A	3422	Plate 21	B07	8806229	TTAATACGGATGCCCAGAGG	AATCCAGTCGGAATCATGGC	8806372
GRACE	2555	Plate 12	D05	C4_00380W	orf19.5665		Ortholog(s) have D-arabinose 1-dehydrogenase [NAD(P)+] activity and role in dehydro-D-arabinono-1,4-lactone biosynthetic process	A	2555	Plate 19	B04	8804312	ACTAATCCAGCAGTAGCCAG	CCGTTAGCATGGTTAATTGG	8804645
GRACE	2455	Plate 12	D06	C2_09850C	orf19.1366		Has domain(s) with predicted oxidoreductase activity, acting on paired donors, with incorporation or reduction of molecular oxygen, 2-oxoglutarate as one donor, and incorporation of one atom each of oxygen into both donors activity	A	2455	Plate 20	F09	8804212	ATTGAGGCACGACATCTCGC	ACGTCAGAGAGCCTAGCATG	8804545
GRACE	3410	Plate 12	D07	C1_12530C	orf19.3763		Ortholog of Candida tenuis NRRL Y-1498 : CANTEDRAFT_112512, Debaryomyces hansenii CBS767 : DEHA2E16808g, Candida dubliniensis CD36 : CD36_11710 and Pichia stipitis Pignal : PICST_53617	A	3410	Plate 20	E12	8806217	GAATATCGCTAATCGGTAC	CATCTATGCGAACTTATGCC	8806360
GRACE	3464	Plate 12	D08	C3_05600W	orf19.6995	ATO6	Putative fungal-specific transmembrane protein	A	3464	Plate 22	A12	8806271	TCTCGTAGAGGACTGTAGAT	TGGGCATCGCACAAGAACCA	8806414
GRACE	3427	Plate 12	D09	C6_04510C	orf19.2137		Ortholog(s) have mitochondrion localization	A	3427	Plate 21	A03	8806234	GCTGCACGACAATCATATCA	GACCGTGTCGTCAGGTACTT	8806377
GRACE	2205	Plate 12	D10	C5_00470C	orf19.942	KRE62	Putative subunit of glucan synthase; macrophage-induced gene; Bcr1-regulated in a/a RPMI biofilms	A	2205	Plate 17	A12	8803208	CACTGCTTGCGATGTGCGTT	GCCGTGAAGACAGACTTAAC	8803942
GRACE	2097	Plate 12	D11	C1_09810W	orf19.4846		GlcNAc-induced protein	A	2097	Plate 08	G02	8803100	CAGATAGAGAATCGCCGAC	ATAGATGACGCACCACGGTC	8803834
GRACE	3390	Plate 12	D12	C5_04530W	orf19.3938		Putative mitochondrial ribosomal protein of the small subunit; mutation confers hypersensitivity to 5-fluorocytosine (5-FC), 5-fluorouracil (5-FU), and tubercidin (7-deazaadenosine)	A	3390	Plate 20	E06	8806197	GGACTCAGCCTTCCATTTAT	AATGAGGGATAATCTGCCAG	8806340
GRACE	2114	Plate 12	E01	C2_00630C	orf19.2065		Ortholog(s) have role in allantoin catabolic process and cytosol, nucleus localization	B	2114	Plate 30	A02	8803117	GACCTATCATCATATTGCCG	CATTTATGGAAAGTGGCGCA	8803851
GRACE		Plate 12	E02	CR_04930W	orf19.1805	PEX14	Ortholog(s) have protein binding, bridging activity, role in protein import into peroxisome matrix, docking and peroxisomal membrane localization	A	3378				CATCGTAGACTCCTAGTAGT	GCAGTACGCATAATGGTATC
GRACE	3397	Plate 12	E03	C1_02010C	orf19.4524	ZCF24	Predicted Zn(II)2Cys6 transcription factor; caspofungin induced; Hap43-repressed	A	3397	Plate 20	E09	8806204	GATGTACTACCACTACTGATCC	GCACGCTTATCATTCTGCAT	8806347
GRACE	3385	Plate 12	E04	C4_03280W	orf19.2666	MSN5	Predicted karyopherin involved in nuclear import and export of proteins; flow model biofilm induced; Spider biofilm induced	A	3385	Plate 19	H04	8806192	ACGCAGAGAGCATTCCTCAG	ACAGCTCTGCTAGATGGAG	8806335
GRACE	3414	Plate 12	E05	C4_05350W	orf19.1793		Ortholog(s) have phosphatidylinositol binding activity, role in cellular response to nitrogen starvation, piecemeal microautophagy of nucleus and Golgi apparatus, endosome, extrinsic to membrane, fungal-type vacuole localization	A	3414	Plate 21	B10	8806221	TTAGCACCTGTCACATCGGG	AAGCCACACTGTTGGAAACC	8806364
GRACE	1856	Plate 12	E06	C2_09750W	orf19.1375	LEU42	Putative alpha-isopropylmalate synthase; fungal-specific; induced by human blood or polymorphonuclear cells; regulated by Gcn2 and Gcn4; stationary phase enriched protein; Spider biofilm induced	A	1856	Plate 14	F02	8802859	CCTATTATGGGAATGTGTGC	CGAGTAAGTAGAGCTGATTC	8803593
GRACE	1865	Plate 12	E07	C1_10280C	orf19.4898		Putative protein of unknown function; induced by prostaglandins	A	1865	Plate 07	F02	8802868	GCAAACAAAGCATCTGGTGG	GAGCTGATCTCATGCTTCCT	8803602
GRACE	1912	Plate 12	E08	C2_00170C	orf19.2115		Putative molybdopterin-converting factor; fungal-specific (no human or murine homolog)	A	1912	Plate 11	B09	8802915	AGACGTGCTAAATGGCCCGA	GCGTACATATAACTACAGCC	8803649
GRACE	1889	Plate 12	E09	C3_03990C	orf19.2810	AAP1	Putative amino acid permease; fungal-specific; possibly essential, disruptants not obtained by UAU1 method; Spider biofilm induced	A	1889	Plate 13	D07	8802892	ATTGATGGTCACCGCCGCAT	CCATCAGAGTTCATAAGGTC	8803626
GRACE	1866	Plate 12	E10	C2_07680W	orf19.2214		Ortholog(s) have structural constituent of ribosome activity and mitochondrial large ribosomal subunit localization	A	1866	Plate 07	F04	8802869	CCGACATATACCAAGGCTGA	GGAATACCTGTCAAGTCTCC	8803603
GRACE	3249	Plate 12	E11	C1_00400W	orf19.6068	SVF1	Putative survival factor; stationary phase enriched protein; fluconazole-induced; regulated by Gcn4p; repressed in response to amino acid starvation (3-AT treatment); fungal-specific (no human or murine homolog)	A	3249	Plate 18	D02	8805339	GGACGAGTGTTCCTAATTGT	TGTAGTTACCGCCATACTCG	8806056
GRACE	2696	Plate 12	E12	C2_02060C	orf19.1523	FMO1	Putative oxidoreductase; mutation confers hypersensitivity to toxic ergosterol analog, and to amphotericin B	A	2696	Plate 15	E06	8804786	TTATGACCACCCGAATATGC	ATAGCTCTCTAATTGGCCCC	8805503
GRACE	3277	Plate 12	F01	C4_01790W	orf19.4614		Adapter protein for pexophagy and the cytoplasm-to-vacuole targeting (Cvt) pathway; Spider biofilm induced	A	3277	Plate 19	A05	8805367	TATATCTGTCCCAGCGTCGG	ACTAACTTTCAAGGATGGCC	8806084
GRACE	2689	Plate 12	F02	C2_06870C	orf19.2241	PST1	Putative 1,4-benzoquinone reductase; hyphal-induced; regulated by Cyr1, Ras1, Efg1, Nrg1, Rfg1, Tup1; Hap43-induced; Spider biofilm induced	A	2689	Plate 17	F12	8804779	GGAGCACGATTTACATACGG	GCAGATCATCAATAGGCAC	8805496
GRACE	2671	Plate 12	F03	C2_04690C	orf19.153	TPO5	Putative polyamine transporter; mutation confers hypersensitivity to toxic ergosterol analog; hyphal induced; macrophage induced	A	2670	Plate 15	D06	8804761	ATCATTGCAGGACATGGCAG	CCGTGCAATCAACTTGGATA	8805478
GRACE	2676	Plate 12	F04	C2_01380W	orf19.1442	PLB4.5	Phospholipase B; Hog1-induced; regulated by Ssn6; putative GPI-anchor; repressed during cell wall regeneration; clade-associated gene expression; Hap43-induced; rat catheter and Spider biofilm repressed	A	2676	Plate 15	D08	8804766	ATAGATCCAGCAGATGTGAG	CCTTCTTGAGGTGTGAGAT	8805483
GRACE	3476	Plate 12	F05	CR_01080W	orf19.3247		Putative ortholog of S. cerevisiae Laa1p; likely to be essential for growth, based on an insertional mutagenesis strategy	A	3476	Plate 22	B04	8806283	CTTATTCATAGAGGCTTGGG	GGCACTACGCTATCATTATG	8806426
GRACE	2663	Plate 12	F06	C3_03190C	orf19.318		Ortholog(s) have role in iron-sulfur cluster assembly and mitochondrial matrix localization	A	2663	Plate 18	A02	8804753	CCTGCGTGCAAATCTAACAA	TCCCGCGAAGTAACTTCA	8805470
GRACE	3468	Plate 12	F07	C1_03490W	orf19.3051		Protein of unknown function; S. pombe ortholog SPAC17A2.02c plays a role in resistance to cadmium; colony morphology-related gene regulation by Ssn6; Spider biofilm repressed	A	3468	Plate 22	B01	8806275	CGACCCGATGTAGTAGATAT	GCCCGGCACATAGAAGTAAC	8806418
GRACE	2660	Plate 12	F08	C1_05910W	orf19.2458		Protein of unknown function; flow model, rat catheter and Spider biofilm induced	A	2660	Plate 15	C12	8804750	ACCCTGGTTAAATTGGTGGA	CAGGACCAGTGTAATTGTC	8805467
GRACE	3263	Plate 12	F09	C1_03290W	orf19.3023	NGG1	Ortholog(s) have histone acetyltransferase activity and role in histone acetylation, regulation of transcription from RNA polymerase II promoter	A	3263	Plate 20	A04	8805353	GGACTGAATCAACCTCCTTA	TGCGCTGCCAGAACAGAAGA	8806070
GRACE	3455	Plate 12	F10	C5_05110C	orf19.4003	TIP20	Protein interacting with Sec20p, possibly involved in retrograde transport between the Golgi and the endoplasmic reticulum; similar to S. cerevisiae Tip20p	A	3455	Plate 22	A10	8806262	GTGTCCCGACCAAGCAAAGA	CAGACCTACCTAATTGGTGC	8806405
GRACE	2677	Plate 12	F11	C5_04370C	orf19.3923	PGA37	Putative GPI-anchored protein; Hap43-repressed; Spider biofilm induced	A	2677	Plate 15	D09	8804767	TAAGGCAGGCTATACACCCG	GCCTCCGCATAATGATAAC	8805484
GRACE	3420	Plate 12	F12	C2_06340W	orf19.5498	EFH1	APSES transcription factor; homodimer; minor role in transcriptional regulation vs Efg1; regulates filamentous growth, phenotypic switch; EFG1 and EFH1 genetically interact; expression interferes with mouse intestinal tract colonization	A	3420	Plate 20	F03	8806227	AGAGAGACCTAAGCCAGTC	GTAGCACCATTTGTATGAAG	8806370
GRACE	2702	Plate 12	G01	C2_01340W	orf19.1991		Ortholog(s) have cytoplasm localization	A	2702	Plate 17	G01	8804792	GCTTAGACATACATAGAC	ATTTCGTCGAGCCGCGCATT	8805509
GRACE	3393	Plate 12	G02	C2_04160W	orf19.805		Putative protein of unknown function; possibly mitochondrial; Hap43-repressed; Spider biofilm repressed	A	3393	Plate 20	E07	8806200	TTAGGATGGACACCTCTCCG	AGTGAGTCTCCCGCACATAT	8806343
GRACE	3424	Plate 12	G03	C2_04340C	orf19.4520		Putative gluconokinase; rat catheter biofilm induced	A	3424	Plate 21	B05	8806231	GTTGCATTCACCTACGGTAT	GCAGTTCTATAAGTAGCGAG	8806374
GRACE	3454	Plate 12	G04	C1_09850C	orf19.4850		Ortholog(s) have cytosol, nucleus localization	A	3454	Plate 21	B02	8806261	ATGTAGACGCCATCGCATCG	AGATTTCGCCAATGCCGCTA	8806404
GRACE	3413	Plate 12	G05	C2_07650C	orf19.2217		Has domain(s) with predicted peptidase activity and role in proteolysis	A	3413	Plate 20	F01	8806220	GCATCATACGAATCCAGTAC	AACGGTTGCTAATGTTTCCG	8806363
GRACE	3432	Plate 12	G06	C1_12740W	orf19.6348		Predicted cysteine proteinase domain; mutants are viable	A	3432	Plate 20	F04	8806239	CAGACACCTGAATTTGTAGC	GCATTATAGTAAAGTGGGCGA	8806382
GRACE	3451	Plate 12	G07	C1_01140C	orf19.3302		Putative type-1 protein phosphatase targeting subunit; transcript repressed by yeast-hyphal switch; transcript induced by Mnl1p under weak acid stress; flow model biofilm induced	A	3451	Plate 21	B01	8806258	GAGCTTTATACATCGAGTCG	CGGACAAGATTGCCCAACTA	8806401
GRACE	3449	Plate 12	G08	CR_04230W	orf19.511		Ortholog(s) have ribosylnicotinamide kinase activity, role in NAD biosynthesis via nicotinamide riboside salvage pathway, nicotinamide riboside metabolic process and cytosol, nucleus localization	A	3449	Plate 21	A12	8806256	TTCTACATGCCGCCATTGGG	CGGCTGGGTTAGCATATCTAT	8806399
GRACE	3470	Plate 12	G09	C7_00840C	orf19.7033		Putative dual specificity protein phosphatase, similar to S. cerevisiae Pps1p	A	3470	Plate 22	B02	8806277	GCTGCTCTCAAAGAACCAA	CCTATAATGCCATGTGATGC	8806420
GRACE	3438	Plate 12	G10	C1_02120C	orf19.3669	SHA3	Putative ser/thr kinase involved in glucose transport; Tn mutation affects filamentous growth; fluconazole-induced; ketoconazole-repressed; induced in by alpha pheromone in SpiderM; possibly essential; flow model biofilm induced	A	3438	Plate 21	A06	8806245	ATCCGCATGGTCTTAACCGG	GGGACGATCCATTCCATC	8806388
GRACE	3480	Plate 12	G11	C3_07450C	orf19.6744		Ortholog(s) have role in regulation of mitotic metaphase/anaphase transition and cytosol, nucleus localization	A	3480	Plate 21	F10	8806287	CCGCCTATGATACATGATTC	ATTTAGCGGGCCAGTGACCT	8806430
GRACE	3442	Plate 12	G12	C7_03480W	orf19.6705		Putative guanyl nucleotide exchange factor with Sec7 domain; required for normal filamentous growth; regulated by yeast-hyphal switch; filament induced; regulated by Nrg1, Tup1, Mob2, Hap43; mRNA binds She3; Spider biofilm induced	A	3442	Plate 21	A10	8806249	ACCTGTAACCGAGCTTGGAG	AGTTGAATCACATCTACCGC	8806392
GRACE	3434	Plate 12	H01	C1_12930C	orf19.4923		Predicted membrane transporter; sugar porter (SP) family member, major facilitator superfamily; caspofungin induced; Spider biofilm induced	A	3434	Plate 20	F06	8806241	CTCTGTATGAGCATTTAGGG	CAGACTGCAACATACTTGGA	8806384
GRACE	1968	Plate 12	H02	C2_02590W	orf19.1585	ZRT2	Zinc transporter; ciclopirox olamine, fluconazole, alkaline repressed; transcript induced by amphotericin B, interaction with macrophages; possibly essential (UAU1 method); induced in oralpharyngeal candidiasis; Spider biofilm induced	A	1968	Plate 08	H06	8802971	CGGGTGTAATACTATATCCG	AGAGAGCAGCTAACCGCATC	8803705
GRACE	1794	Plate 12	H03	C2_07730W	orf19.2209	YVC1	Putative vacuolar cation channel shock; repressed by alpha pheromone in SpiderM medium	A	1794	Plate 10	F10	8802797	AATAGCGTGAAACCGTGGCA	GTGGTCACGATCACCCATAG	8803531
GRACE	1523	Plate 12	H04	CR_03920C	orf19.473	TPO4	Putative sperimidine transporter; fungal-specific (no human or murine homolog); Spider biofilm induced; promoter bound by Tec1 and Ndt80; Bcr1-repressed in RPMI a/a biofilms	A	1523	Plate 04	E07	8802458	TATTCGATCTCCAGCGAGGG	CGCTACACATTGTCAAGAAC	8802457
GRACE	1961	Plate 12	H05	C1_03100W	orf19.3003		Putative lipid-binding protein with a predicted role in calcium-dependent phospholipid-binding	A	1961	Plate 13	E12	8802964	GTTTAACGGCTGGTAAGCAT	CCGTGTGCGAAATCAGATAA	8803698
GRACE	1687	Plate 12	H06	C5_04650C	orf19.3950	MSM1	Mitochondrial methionyl-tRNA synthetase (MetRS); functionally complements methionine auxotrophy of an E. coli MetRS mutant; transcript regulated by Nrg1; flow model biofilm induced	A	1687	Plate 10	C11	8802690	ATCCTCCAGCGATGATATGG	GAGGTGCTGACACTTAGTCT	8803424
GRACE	1801	Plate 12	H07	C1_06000W	orf19.2445		Putative dicarboxylic amino acid permease; fungal-specific (no human or murine homolog); induced by alpha pheromone in SpiderM medium	A	1801	Plate 10	A11	8802804	GCCTGATGTATAAGCAGTTC	ATTCATGCCAGAGGCTTGCG	8803538
GRACE	1524	Plate 12	H08	C1_10710C	orf19.2350		Protein similar to S. cerevisiae Yor378w; MFS family transporter; transposon mutation affects filamentous growth; null mutants are viable; fungal-specific (no human or murine homolog)	A	1524	Plate 11	A10	8802459	ACTACCAGTCGATATGAGGG	ATAGTGTCACCACAGGTCGC	8802460
GRACE	1839	Plate 12	H09	C2_02890W	orf19.5815	SCT2	Putative glycerol-3-phosphate acyltransferase; fungal-specific (no human or murine homolog)	A	1839	Plate 07	F01	8802842	TGAAGGACCATCTCAATACC	GGAGATTGCCTAACCCACG	8803576
GRACE	71	Plate 12	H10	C4_07200C	orf19.3083		Putative lipid phosphatase of the endoplasmic reticulum; role in DNA repair, actin cytoskeleton organization, cellular manganese ion homeostasis; Spider biofilm repressed	A	71	Plate 02	C08	8800137	ATTTACTCCAGAGGCGTGCG	CGCGGAGTATAGAGCTTTAT	8800138
GRACE	899	Plate 12	H11	C4_01800W	orf19.4612		Protein with a dienelactone hydrolase domain; Hap43-repressed gene	A	899	Plate 20	H03	8806904	CCTCCGAGACAACAGTTTAA	TCACACGAGATGGAAGAGTC	8807180
GRACE	3096	Plate 12	H12	C1_00220W	orf19.6081	PHR2	Glycosidase; role in vaginal not systemic infection (low pH not neutral); low pH, high iron, fluconazole, Hap43-induced; Rim101-repressed at pH8; rat catheter biofilm induced; Bcr1-repressed in RPMI a/a biofilms	A	3096	Plate 18	C02	8805186	TGATCTCTTCAAGCGTGCGC	GTCCCGGAGTGACAAACATA	8805903
GRACE	3114	Plate 13	A01	C2_01210C	orf19.2003	HNM1	Putative choline/ethanolamine transporter; mutation confers hypersensitivity to toxic ergosterol analog; colony morphology-related gene regulation by Ssn6; clade-associated gene expression	A	3114	Plate 22	A09	8805204	TCTGCGTAATCAGTGGTAAG	CACACTTGGCGAATGGTAGC	8805921
GRACE	3218	Plate 13	A02	C3_03420C	orf19.339	NDE1	Putative NADH dehydrogenase; may act alternatively to complex I in respiration; caspofungin repressed; rat catheter biofilm induced; Spider biofilm repressed	A	3218	Plate 22	A08	8805308	TAGAGGGACTCCATACCACG	ACCGTTCGGAGATTCGTTGT	8806025
GRACE	2726	Plate 13	A03	C1_10450W	orf19.986	GLY1	L-threonine aldolase; complements glycine auxotrophy of S. cerevisiae shm1 shm2 gly1-1 triple mutant; macrophage/pseudohyphal-induced; the GLY1 locus has an RFLP and is triploid in strain SGY269; flow model biofilm induced	A	2726	Plate 21	F02	8804816	GCATGGTGTAAATCTCCTGA	AGCTCGACTTCATCGCATA	8805533
GRACE	2781	Plate 13	A04	C5_04130C	orf19.3895	CHT2	GPI-linked chitinase; required for normal filamentous growth; repressed in core caspofungin response; fluconazole, Cyr1, Efg1, pH-regulated; mRNA binds She3 and is localized to yeast-form buds and hyphal tips; Spider biofilm repressed	A	2781	Plate 17	G09	8804871	TAAGGTAGCAGACCCAGTCC	GCGCCTATACAATAACGTCA	8805588
GRACE	3067	Plate 13	A05	C4_06280C	orf19.2908		Predicted oxidoreductase; rat catheter biofilm induced	A	3067	Plate 18	C08	8805157	TTTCAGACACGGGCCGAATC	GTAGACCTCACTACGTCAG	8805874
GRACE	3444	Plate 13	A06	C4_00470C	orf19.5676		Ortholog(s) have cytosol, nucleus localization	A	3444	Plate 22	C06	8806251	GACTCTATCGAACTATGTCC	CATTAGTGACCAGTGAGACG	8806394
GRACE	3471	Plate 13	A07	C7_04330C	orf19.7128	SYS1	Putative Golgi integral membrane protein; transcript regulated by Mig1	A	3471	Plate 22	B03	8806278	GCGTATTAGACAGCTAGTTC	TGGGAGACCTAACACCATAC	8806421
GRACE	2488	Plate 13	A08	C2_08100W	orf19.2175		Putative mitochondrial cell death effector; induced by nitric oxide; Spider biofilm induced; rat catheter biofilm repressed	A	2488	Plate 11	G02	8804245	TCACAGCAGTAAGCCTAATC	AATCCGCGTCCAAGTGGCTA	8804578
GRACE	2103	Plate 13	A09	C5_05000C	orf19.3991		Ortholog(s) have role in cellular lipid metabolic process and cytosol localization	A	2103	Plate 08	H03	8803106	AGAGCTGCGGAATGTCCATC	ATCATCGGCTCATGCTTACT	8803840
GRACE	3194	Plate 13	A10	C4_07090C	orf19.3099	TRP4	Predicted enzyme of amino acid biosynthesis; upregulated in biofilm; regulated by Gcn2p and Gcn4p; S. cerevisiae ortholog is Gcn4p regulated	A	3194	Plate 19	C02	8805284	ACACAGGGAGCATCATTTCG	TATCACCCGCGATCAGAGTG	8806001
GRACE	3308	Plate 13	A11	CR_09140C	orf19.7310		Protein with a role in directing meiotic recombination events to homologous chromatids; induced by ciclopirox olamine; positively regulated by Sfu1; Hog1, fluconazole-repressed; Hap43-induced; Spider biofilm induced	A	3308	Plate 19	D01	8805398	ATAGAGTTAGCACGACGCCG	CGGCCGTTACTCAATGATTAC	8806115
GRACE	3147	Plate 13	A12	C2_03050W	orf19.5796	SHE9	Protein with similarity to S. cerevisiae She9p, which inhibits growth when overproduced; gene has possible growth-regulation element; fungal-specific (no human or murine homolog)	A	3147	Plate 20	G03	8805237	CCTCGGTGAACTGATTTC	TATCTAGTTAGCGAGAGGCT	8805954
GRACE		Plate 13	B01	CR_01780W	orf19.2575		Putative S-adenosylmethionine-dependent methyltransferase; Hap43p-induced gene	A	3421				AATAGTCGCCAAGGTCCT	ACTTTCCTGAGATGTGGGAT
GRACE	3481	Plate 13	B02	CR_10720W	orf19.7661	HMI1	ATP-dependent 3' - 5' helicase involved in maintenance of mitochondrial DNA; ortholog of S. cerevisiae Hmi1p	A	3481	Plate 21	F11	8806288	AAGCGTCTGTCATTCGCCTT	TCTAGTATGACAGAGGGTTC	8806431
GRACE	3437	Plate 13	B03	C6_01430C	orf19.3441	FRP6	Putative ammonia transport protein; regulated by Nrg1 and Tup1; regulated by Ssn6; induced by human neutrophils	A	3437	Plate 21	A05	8806244	GATCTGCCATCATTGCTCAT	AGTAACACCGTATAGCACCG	8806387
GRACE	3433	Plate 13	B04	C1_10470W	orf19.989		Mitochondrial ribosomal protein of the small subunit; Spider biofilm repressed	B	3433	Plate 30	C08	8806240	AATTCTCAGGGACCCGGTAG	TATCACTAACCACTGTTGGC	8806383
GRACE	3141	Plate 13	B05	C1_11290W	orf19.673		Has domain(s) with predicted FMN binding, oxidoreductase activity and role in oxidation-reduction process	A	3141	Plate 20	C06	8805231	GCTACTGAGTTTATCGAAGT	CCGGCTTATGAATAGATAGC	8805948
GRACE	3192	Plate 13	B06	C4_06980W	orf19.3111	PRA1	Cell surface protein that sequesters zinc from host tissue; enriched at hyphal tips; released extracellularly; binds to host complement regulators; mediates leukocyte adhesion and migration; immunogenic in mouse; produced at ambient pH	A	3192	Plate 18	E01	8805282	GTTCCATACAGCCTAAGTTC	ACGCCAGTTAGTTCAAATGG	8805999
GRACE	3337	Plate 13	B07	C3_06920W	orf19.6809		Putative phosphomutase-like protein; protein present in exponential and stationary growth phase yeast; Hap43-repressed; Spider biofilm repressed	A	3337	Plate 20	A09	8805427	CCACTTGAAGCCAATCTTGA	TGGCTCCGACAAAGCGCAAA	8806144
GRACE	3379	Plate 13	B08	C6_03820C	orf19.5757		Ortholog(s) have cytoplasm, nucleus localization	A	3379	Plate 19	G11	8806186	TCGGTGCGGAAAGCCAAACA	GCTACACACACAGAGTTGGA	8806329
GRACE	2461	Plate 13	B09	C4_01120C	orf19.4678		Predicted triglyceride lipase; Spider biofilm induced	A	2461	Plate 23	A01	8804218	ATTTAGCCGTAATGCCGCCG	AGACTGTATCCACTACGCTG	8804551
GRACE	3332	Plate 13	B10	C3_00130C	orf19.5459		mRNA polyadenylation regulating protein; Hap43-repressed; transcript is upregulated in RHE model of oral candidiasis and in clinical isolates from HIV+ patients with oral candidiasis; Spider biofilm repressed	A	3332	Plate 19	E06	8805422	GCTAGTTTACCATAGGTTCG	GTCGAGCGCACAAGATGACA	8806139
GRACE	1605	Plate 13	B11	C6_03810W	orf19.5755		Ortholog(s) have cyclin-dependent protein kinase regulator activity	A	1605	Plate 58	H01	8802608	TAATACAGCCGTCGAAGGGC	GAGATTTCACTGCACCCGAT	8803342
GRACE	1642	Plate 13	B12	C1_05990C	orf19.2446		Ortholog(s) have cell division site, cell tip, cytoplasm, nucleus localization	A	1642	Plate 12	A02	8802645	CCGAGTGACACGATAGAGC	TTTATGCGCCCAGGACTAGG	8803379
GRACE	1747	Plate 13	C01	C6_04040C	orf19.1220	RVS167	SH3-domain- and BAR domain-containing protein involved in endocytosis; null mutant exhibits defects in hyphal growth, virulence, cell wall integrity, and actin patch localization; cosediments with phosphorylated Myo5p	A	1747	Plate 06	D08	8802750	ACTGATAGACGATTCGATGG	GCACTTACGGCAATACCTTA	8803484
GRACE	1811	Plate 13	C02	C6_01990W	orf19.689	PLB1	Phospholipase B; host cell penetration and virulence in mouse systemic infection; Hog1-induced; signal sequence, N-glycosylation, and Tyr phosphorylation site; induced in fluconazole-resistant strains; rat catheter biofilm repressed	A	1811	Plate 07	H06	8802814	CCGTTATTTCTAAGACCTCG	CCGAGGATGCTATATCGTTC	8803548
GRACE	2082	Plate 13	C03	C3_03440C	orf19.341		Putative spermidine export pump; fungal-specific (no human or murine homolog)	A	2082	Plate 08	A10	8803085	TGGCTAACATTCACGAACAC	CGCCTGAGCTACAAAGATGA	8803819
GRACE	2144	Plate 13	C04	C3_05580C	orf19.6993	GAP2	General amino acid permease; ketoconazole, flucytosine repressed; Ssy1-dependent histidine induction; regulated by Nrg1, Tup1; colony morphology-related gene regulation by Ssn6; Spider and flow model biofilm induced	A	2144	Plate 09	D12	8803147	GCTCTACCGAAACACTGTAA	GATAGTCACCCAGACGTTGC	8803881
GRACE	2758	Plate 13	C05	C2_09660W	orf19.1388		Putative 66S pre-ribosomal particle component; Hap43-induced; F-12/CO2 early biofilm induced	B	2758	Plate 29	G06	8804848	ATACTCGTTAGCAGGTTTGG	CTGACTGGCAATATCGTTA	8805565
GRACE	2710	Plate 13	C06	CR_02560C	orf19.166	ASG1	Gal4p family zinc-finger transcription factor with similarity to S. cerevisiae Asg1p	A	2710	Plate 15	E09	8804800	GTAGATATTACACACTGCCC	TACTAGCGCCGACTGCTTGT	8805517
GRACE	2738	Plate 13	C07	C1_11210C	orf19.681	HAP43	CCAAT-binding factor-dependent transcription factor; repressor; also called CAP2; required for low iron response; similar to bZIP transcription factor AP-1; repressed by Sfu1; ciclopirox olamine induced; rat catheter, Spider biofilm induced	A	2738	Plate 15	F08	8804828	CCGTGAGATTCAGCTTTATG	AAGCCGACCCCATACGGTTG	8805545
GRACE	2779	Plate 13	C08	C1_01650W	orf19.3355	ISN1	Putative inosine 5'-monophosphate 5'-nucleotidase; fungal-specific (no human or murine homolog)	A	2779	Plate 16	C01	8804869	ATACTCACCGGACGTACAGG	ACCGACCGATAATGTGGTTC	8805586
GRACE	2773	Plate 13	C09	C2_07270W	orf19.2284		Protein with an FMN-binding domain; Hap43-repressed; flow model biofilm induced	A	2773	Plate 16	C07	8804863	TTTACCACCATAGACAGAGC	AAACCTACCTGAACGTGTGC	8805580
GRACE	2772	Plate 13	C10	C1_01580W	orf19.3348		Ortholog(s) have structural constituent of ribosome activity and mitochondrial large ribosomal subunit localization	A	2772	Plate 59	C03	8804862	ATGCCACCGTTGTCATAACT	GCTACAGTGAAATCCATCCA	8805579
GRACE	1900	Plate 13	C11	CR_01770C	orf19.2574		Ortholog(s) have Golgi apparatus localization	A	1900	Plate 13	D10	8802903	AGAGTCGCCCAACCGTTATA	CCACTGAGAGAACGTGTCAC	8803637
GRACE	1625	Plate 13	C12	C4_00950C	orf19.4699		Putative phospholipase of patatin family; similar to S. cerevisiae Tgl3p; predicted Kex2p substrate	A	1625	Plate 07	C09	8802628	GCAGTCTATCATTCCTGAT	ATCATGTCTCAAGGTCGGCC	8803362
GRACE	1660	Plate 13	D01	C2_01090C	orf19.2016		Ortholog(s) have protein binding, bridging activity, role in ergosterol biosynthetic process and endoplasmic reticulum membrane localization	A	1660	Plate 09	A04	8802663	CCAGTTCTATCAAGGTAACC	AATCTGGGTGAAGCATTGTC	8803397
GRACE	1692	Plate 13	D02	C2_08690C	orf19.3607		Ortholog of C. parapsilosis CDC317 : CPAR2_806540, Candida tenuis NRRL Y-1498 : CANTEDRAFT_108823, Debaryomyces hansenii CBS767 : DEHA2B13596g and Candida dubliniensis CD36 : CD36_22860	A	1692	Plate 08	E07	8802695	CCGAGTTATTGACATGAGTG	CGCCAGATAGTCAAGACGAC	8803429
GRACE	1746	Plate 13	D03	C4_04840C	orf19.3795	AGP3	Putative serine transporter; possible role in assimilation of sulfur; F-12/CO2 early biofilm induced	A	1746	Plate 06	D06	8802749	GGGCCACATACAATCATTCA	TCTACCTCGTGACGGGTGTT	8803483
GRACE	1093	Plate 13	D04	C6_02650C	orf19.5535		Predicted membrane transporter, member of the anion:cation symporter (ACS) family, major facilitator superfamily (MFS)	A	1093	Plate 21	H08	8807098	TTCGCACTGACCGTACTAGG	AGGATATGCACCATTCACGC	8807374
GRACE	2549	Plate 13	D05	C3_07680W	orf19.6719		Putative nucleosome assembly protein; homozygous transposon insertion causes decreased colony wrinkling under filamentous growth-inducing conditions, but does not block true hyphal formation in liquid media	A	2549	Plate 13	E02	8804306	TCACGAGCGTTAAGTTCG	ATAGCTGAGTAATGGCCTAG	8804639
GRACE	2541	Plate 13	D06	CR_04500C	orf19.541		Has domain(s) with predicted oxidoreductase activity, acting on paired donors, with incorporation or reduction of molecular oxygen, 2-oxoglutarate as one donor, and incorporation of one atom each of oxygen into both donors activity	A	2541	Plate 25	A08	8804298	GATCGTCAGTGATTAGGACT	ACATCTTAATACGAGGACTC	8804631
GRACE	2634	Plate 13	D07	C3_06290W	orf19.7403		Ortholog of S. cerevisiae : YML020W, C. glabrata CBS138 : CAGL0G07062g, C. parapsilosis CDC317 : CPAR2_404740 and Candida tenuis NRRL Y-1498 : CANTEDRAFT_107670	A	2634	Plate 15	C02	8804391	ATAAGGCGCTGGAACCCATC	AGCGTAACGTAACTTCACTC	8804724
GRACE	2168	Plate 13	D08	C1_13880C	orf19.5026		C2H2 transcription factor; Spider biofilm induced	A	2168	Plate 10	A06	8803171	CAATGAGTTCGACGTGCCT	GAGGCTATTACCACTCATCG	8803905
GRACE	2393	Plate 13	D09	C4_04170C	orf19.5292	AXL2	Ortholog of S. cerevisiae Axl2; a plasma membrane protein involved in determination of budding pattern; O-glycosylated by Pmt4; mutant is viable	A	2393	Plate 23	C08	8804150	CCATTCACGTAAGGGCTGAG	TGAGTACACCTACATCAGTC	8804483
GRACE	2644	Plate 13	D10	CR_00170W	orf19.7518	ZCF38	Putative Zn(II)2Cys6 transcription factor	A	2644	Plate 23	B05	8804401	CTGCAACCCACATGGTGTTA	GGGACATCTAGTAACATTCC	8804734
GRACE	2629	Plate 13	D11	C3_05840W	orf19.7364		Has domain(s) with predicted N,N-dimethylaniline monooxygenase activity, NADP binding, flavin adenine dinucleotide binding activity and role in oxidation-reduction process	A	2629	Plate 15	D04	8804386	AGCATTCTATTAACCCTGCG	ACCTATATCGAATGAGAGCC	8804719
GRACE	2490	Plate 13	D12	C2_02680W	orf19.5839	PDR17	Fungal-specific protein (no human or murine homolog); role in sensitivity to fluconazole, specifically	A	2490	Plate 11	G03	8804247	GCACATCTGACAACAGGCGA	TCACGTACTGGCAATCGGAC	8804580
GRACE	2241	Plate 13	E01	C3_05900W	orf19.7370		Possible G-protein coupled receptor; vacuolar membrane transporter for cationic amino acids; PQ-loop motif; rat catheter and Spider biofilm induced	A	2241	Plate 10	A07	8803244	CGCGGATTTAGACTATTGGT	TTCAGGTGTGCATGATGTAT	8803978
GRACE	2413	Plate 13	E02	C1_03960C	orf19.4471		Ortholog(s) have role in protein targeting to vacuole, re-entry into mitotic cell cycle after pheromone arrest and endoplasmic reticulum membrane localization	A	2413	Plate 13	F10	8804170	TTAGACGCCGTTAAGCTCGG	TGACGCACCCAACGGAATGA	8804503
GRACE	2655	Plate 13	E03	C3_05010C	orf19.5970		Putative DNA repair helicase; transcriptionally induced by interaction with macrophage; fungal-specific (no human or murine homolog)	A	2655	Plate 14	F04	8804412	AATTTATGAGAGGGCTGCCT	ATACGCGGCCAATGCTGCTA	8804745
GRACE	2069	Plate 13	E04	C2_01400C	orf19.1445	ESC4	Protein similar to S. cerevisiae Esc4; a protein that represses transposition; transposon mutation affects filamentation; rat catheter biofilm repressed	A	2069	Plate 08	A08	8803072	GTAGCTCCGATCACTTTCTG	ACTTATTGCGGATCGCCGGT	8803806
GRACE	2631	Plate 13	E05	C3_05960W	orf19.7377	ASE1	Putative microtubule-associated protein; member of conserved Mcm1p regulon; periodic mRNA expression, peak at cell-cycle G2/M phase	A	2631	Plate 58	G07	8804388	CATAGCTCTACAGACTTACG	GCATCCAGTAGTGGCAAACG	8804721
GRACE	2046	Plate 13	E06	C2_00790C	orf19.2045		Ortholog(s) have diacylglycerol kinase activity, role in phosphatidic acid biosynthetic process and integral to endoplasmic reticulum membrane localization	A	2046	Plate 08	D06	8803049	GGCACATGCACATATTGCTA	CTCTTTAAGTCTTGGGAAGG	8803783
GRACE	2597	Plate 13	E07	CR_08680C	orf19.6444		Ortholog(s) have role in cellular response to amino acid starvation, meiosis, regulation of TOR signaling cascade and Seh1-associated complex, cytosol, extrinsic to fungal-type vacuolar membrane localization	A	2597	Plate 15	G10	8804354	TACTGGAGGCTGCTCGATTT	TCATTGAGGCTGAGGCACCT	8804687
GRACE		Plate 13	E08	C2_02700C	orf19.5837		Ortholog(s) have 4-amino-4-deoxychorismate lyase activity, role in folic acid biosynthetic process and cytoplasm localization		2492
GRACE	2072	Plate 13	E09	C2_05700W	orf19.6882	OSM1	Putative flavoprotein subunit of fumarate reductase; soluble protein in hyphae; caspofungin repressed; stationary phase enriched protein; flow model biofilm induced; Spider biofilm repressed	A	2072	Plate 08	A06	8803075	CGCATTGTGACAGATGTTCG	GCGCTGTACCACAAACTTAA	8803809
GRACE	2576	Plate 13	E10	C7_01170C	orf19.6899		Putative oxidoreductase; mutation confers hypersensitivity to toxic ergosterol analog; rat catheter and Spider biofilm induced	A	2576	Plate 13	E04	8804333	AACATTGGGAAAGCCGCGCA	GTTTACCACTAATCGTCGTC	8804666
GRACE	1710	Plate 13	E11	CR_05090C	orf19.644	HGT9	Putative glucose transporter of the major facilitator superfamily; the C. albicans glucose transporter family comprises 20 members; 12 probable membrane-spanning segments; induced at low (0.2%, compared to 2%) glucose in rich media; intron	A	1710	Plate 10	C03	8802713	TACATACCACGACCTTGAAG	TCATCTAAGAGGCGGTAAAG	8803447
GRACE	2351	Plate 13	E12	C1_12570C	orf19.3759		Putative elongator complex subunit; for modification of wobble nucleosides in tRNA; Spider biofilm induced	A	2351	Plate 23	F02	8804108	ATAGATGATCCTCCACAAGC	CCCAGCTAGATGAAGAGAGC	8804441
GRACE	2419	Plate 13	F01	C4_06590W	orf19.2875		Ortholog of S. pombe SPAC1071.09c DNAJ domain protein; Hap43-induced gene	A	2419	Plate 23	B07	8804176	CCAAGTACCGTAAACGTCGA	AGTTGCTATACCTCCCTAGT	8804509
GRACE	2341	Plate 13	F02	C2_06720W	orf19.3150	GRE2	Putative reductase; Nrg1 and Tup1-regulated; benomyl- and hyphal-induced; macrophage/pseudohyphal-repressed; repressed by low iron; possibly involved in osmotic stress response; stationary phase enriched protein; Spider biofilm induced	A	2341	Plate 16	A08	8804098	AGATCATACCGAAGACTGCC	GACATCTCTTGAATAGTGCG	8804431
GRACE	2469	Plate 13	F03	C1_02920W	orf19.2983	CDC73	Putative transcription elongation factor; cdc73 kap114 double transposon mutation affects filamentous growth; Spider biofilm repressed	A	2469	Plate 13	A12	8804226	TGCGACAGAATGTAAGCGTA	GCTTAACATCACGTACTAGC	8804559
GRACE	2666	Plate 13	F04	CR_03530W	orf19.4396		Mitochondrial inner membrane protein; mammalian mitofilin domain; Spider biofilm repressed	A	2666	Plate 15	D03	8804756	GAGGAGTAGACATCTTAGTC	TCATCTTGAACACGAGGCGC	8805473
GRACE	2642	Plate 13	F05	CR_00380W	orf19.7495		Protein with NADPH oxidoreductase containing flavin mononucleotide (FMN) domain; induced by nitric oxide	A	2642	Plate 14	F07	8804399	GGCCACGAGCTAAACAGTCA	CCAGCGGAGCAATCAGGATA	8804732
GRACE	2637	Plate 13	F06	C3_06490W	orf19.7437		Putative protein of unknown function; Hap43p-repressed gene; ortholog of S. cerevisiae YJL218W	A	2637	Plate 59	B08	8804394	CAGGACGTGAAAGCCGATCA	TCATCGGACTCACGGTGCAT	8804727
GRACE	2161	Plate 13	F07	C4_01760W	orf19.4617		Predicted peptide alpha-N-acetyltransferase; flow model biofilm induced	A	2161	Plate 12	H09	8803164	TACTGTGAACCATAGGGCGC	AATGGCGACTAAGGCAGCTC	8803898
GRACE	2682	Plate 13	F08	C1_04680W	orf19.778	PIL1	Eisosome component; predicted role in endocytosis; echinocandin-binding protein; localizes to cell surface of hyphae, but not yeast-form cells; biofilm induced; Hap43-induced	A	2682	Plate 14	G05	8804772	ATGATCTGGGAATGGGCATC	CGCCATTGCTTGAATTAAGG	8805489
GRACE	2115	Plate 13	F09	C2_00710W	orf19.2055	NPL6	Putative nuclear protein localization factor; Hap43-induced; Spider biofilm repressed	A	2115	Plate 08	G05	8803118	ATCGCGCAGGTCGGACATAT	AAGATGCGCTCAACTATCAC	8803852
GRACE	2260	Plate 13	F10	C3_00400C	orf19.5426		Putative patatin-like phospholipase; macrophage-regulated gene; fungal-specific (no human or murine homolog)	A	2260	Plate 11	C01	8803263	ATAGCGATATGCGTAACGAG	AATAGCTCCTCAGTGCTTCT	8803997
GRACE	2151	Plate 13	F11	C1_03680W	orf19.3066	ENG1	Endo-1,3-beta-glucanase; ortholog of S. cerevisiae Dse4 required for cell separation; caspofungin, fluconazole repressed; fungal-specific; repressed by alpha pheromone in SpiderM medium; flow model biofilm induced	A	2151	Plate 09	E04	8803154	ACCCGCTTGGCGATTTGGTT	TATAACACTGGCGAACTAGC	8803888
GRACE	2755	Plate 13	F12	C4_00040W	orf19.367	CNH1	Na+/H+ antiporter; required for wild-type growth, cell morphology, and virulence in a mouse model of systemic infection; not transcriptionally regulated by NaCl; fungal-specific (no human or murine homolog)	A	2755	Plate 17	G04	8804845	AATTAAGGAGCATGGACCTC	TTCAACGTCGGGTAATCGTG	8805562
GRACE	2100	Plate 13	G01	C1_09690W	orf19.4833	MLS1	Malate synthase; glyoxylate cycle enzyme; no mammalian homolog; regulated upon white-opaque switch; phagocytosis, strong oxidative stress induced; stationary phase enriched; flow model biofilm repressed; rat catheter, Spider biofilm induced	A	2100	Plate 08	D12	8803103	AGATGCACTCTAACCGTCAG	TTTAGCGCCACATGGGCTTC	8803837
GRACE	2112	Plate 13	G02	C2_00550W	orf19.2072		Ortholog(s) have choline transmembrane transporter activity, ethanolamine transmembrane transporter activity and role in choline transport, ethanolamine transport, glycine betaine transport	A	2112	Plate 08	G09	8803115	GGTAACCCGCAACGAGACTA	TGGTAGACGGTCCTCACCTT	8803849
GRACE	2793	Plate 13	G03	C5_00870C	orf19.1980	GIT4	Putative glycerophosphoinositol permease; fungal-specific (no human or murine homolog); possibly an essential gene, disruptants not obtained by UAU1 method; Hap43p-repressed gene	A	2793	Plate 18	D05	8804883	GCCGCCCAATTCAAATGGAA	AATGAGAGCGCACACATGCC	8805600
GRACE	2794	Plate 13	G04	C5_00880C	orf19.1979	GIT3	Putative glycerophosphoinositol permease; white cell specific transcript; fungal-specific; alkaline repressed; caspofungin, macrophage/pseudohyphal-repressed; flow model biofilm induced; Spider biofilm induced	A	2794	Plate 17	G05	8804884	TATTTCCCACGGCGTCAAGG	ACGAGAGCCACGCATGTTAG	8805601
GRACE	2712	Plate 13	G05	C1_09230C	orf19.4781	GRP1	Protein similar to dihydroflavonol-4-reductases	A	2712	Plate 17	F02	8804802	CCCGCCCTAATGTTAAATGA	TCACGAGTACGCATTCAGGG	8805519
GRACE	2727	Plate 13	G06	C1_10460W	orf19.988		Protein of unknown function; oral infection upregulated gene; upregulated in strains from HIV+ patients with oral candidiasis; mutants have reduced ability to damage oral epithelial cells; transcript possibly regulated upon hyphal formation	A	2727	Plate 15	F07	8804817	ACACTGAGCTAATGCTAGAG	TGCTAACACTGAAGTAACCC	8805534
GRACE	2728	Plate 13	G07	C2_06730W	orf19.3149	LSP1	Eisosome component with a predicted role in endocytosis; protein present in exponential and stationary growth phase yeast cultures; caspofungin repressed; biofilm induced; fungal-specific (no human/murine homolog); sumoylation target	A	2728	Plate 15	F03	8804818	TCAGTGGACACAGCGTTCTC	CGCAGGAGTGTTCAGCATTT	8805535
GRACE	2761	Plate 13	G08	C2_01030W	orf19.2019		Ortholog(s) have structural constituent of ribosome activity and mitochondrial large ribosomal subunit localization	A	2761	Plate 59	B12	8804851	AACTCAGCGCCAACTTGATA	CGCGAATACGTTTGTCCAAT	8805568
GRACE	2780	Plate 13	G09	C1_01620C	orf19.3352		Has domain(s) with predicted nucleotide binding, oxidoreductase activity and role in oxidation-reduction process	A	2780	Plate 19	B05	8804870	ATGGGTAGCTCCTGCATCCT	GAGAGTCAGCCATTCCTACG	8805587
GRACE	2432	Plate 13	G10	C2_00190C	orf19.2113		Putative integral peroxisomal membrane protein; Hap43p-repressed gene	A	2432	Plate 22	H06	8804189	ATGACTGTGTGCCAGGATTT	AAGACCTTACCAATCGGTGA	8804522
GRACE	2377	Plate 13	G11	C2_05820W	orf19.5205		Protein of unknown function; Hap43-repressed gene	A	2377	Plate 23	B04	8804134	TAGCGTAACACAGTTGGGAC	CACGTTTCATGGTAAGTT	8804467
GRACE	2600	Plate 13	G12	C4_02070W	orf19.4584	PHO114	Acid phosphatase; induced by Mnl1 under weak acid stress; Spider biofilm induced	A	2600	Plate 13	C12	8804357	AGCCCACAGATTTGTAAACC	ATCATCCGGTCATGCCGAGT	8804690
GRACE	2399	Plate 13	H01	C5_04400W	orf19.3926	RNY11	Ortholog(s) have endoribonuclease activity, role in RNA catabolic process, apoptotic process, cell morphogenesis and cytosol, extracellular region, vacuole localization	A	2399	Plate 22	D04	8804156	GCGCGTACAACAACGGTCAA	AGGTGTACTTCACTGCCCGT	8804489
GRACE	2554	Plate 13	H02	C4_00360C	orf19.5663	RCH1	Plasma membrane protein; involved in regulation of cytosolic calcium homeostasis; null mutation confers sensitivity to calcium and resistance to azoles and terbinafine; rat catheter biofilm induced	A	2554	Plate 25	A11	8804311	TGCGCGGATCGACCTTACTT	GTTGAGGCCATCACCTAACG	8804644
GRACE	2395	Plate 13	H03	C1_12520W	orf19.3764	GSG1	Putative subunit of the TRAPP complex; involved in targeting of ER-to-Golgi transport vesicles; flow model biofilm induced	A	2395	Plate 13	H04	8804152	ATCCCTCCGGTAGGTGGTTT	TTAAAGACCGTGTAACGACG	8804485
GRACE		Plate 13	H04	C2_08790W	orf19.3592	JEM1	Functional homolog of S. cerevisiae Jem1p, which acts with Scj1p and Kar2p (BiP) in protein folding and ER-associated degradation of misfolded proteins, and also has a role in karyogamy; has J domain and 4 tetratricopeptide repeats	A	2345				ATCATATCGTCATCTGGCGT	GCAGCTATTACACTTGATCG
GRACE	2501	Plate 13	H05	C1_00150C	orf19.6091	RIM8	Beta-arrestin-like protein; involved in pH response; required for pathogenesis, activation of Rim101 and alkaline pH-induced hyphal growth; colony morphology-related gene regulation by Ssn6p negative feedback regulation target	A	2501	Plate 11	G09	8804258	CAACTTCCGGTAATATCCTG	GGGTATAACGGATATTCACG	8804591
GRACE	2976	Plate 13	H06	C6_00460C	orf19.4213	FET31	Putative iron transport multicopper oxidase precursor; flucytosine induced; caspofungin repressed	A	2976	Plate 17	A10	8805066	CCTGGGTTACAAGCAAATA	CGGTAAGCAACATTAGTGGA	8805783
GRACE	2998	Plate 13	H07	C1_09430W	orf19.4805		Putative membrane protein; induced by alpha pheromone in SpiderM medium; Hap4-induced gene; Spider biofilm induced	A	2998	Plate 22	B07	8805088	AAGGTACAGTAAGGTCCATC	TATGAGTTGCACCGCGCCAT	8805805
GRACE	1736	Plate 13	H08	C4_05640C	orf19.1249		Ortholog(s) have 1-(5-phosphoribosyl)-5-[(5-phosphoribosylamino)methylideneamino]imidazole-4-carboxamide isomerase activity, role in histidine biosynthetic process and cytosol, nucleus localization	A	1736	Plate 07	D03	8802739	TCCAGACCCGAAGATAGGAC	GGCTTCTATAAACCGCTTCA	8803473
GRACE	1824	Plate 13	H09	C1_10070C	orf19.4874	MNN23	Alpha-1,2-mannosyltransferase; mutants hypersensitive to toxic ergosterol analog, amphotericin B, calcofluor white, growth at 42 degrees and have decreased cell wall mannan; flow model biofilm induced	A	1824	Plate 07	H08	8802827	CCACGCCTCTAATGTAATAG	CACTCTAGGCACATTGATTC	8803561
GRACE	2890	Plate 13	H10	C1_02430C	orf19.2930		Predicted translation initiation factor; role in translational initiation; Spider biofilm repressed	A	2890	Plate 16	F05	8804980	AGATAGAGTCCACGACCATC	CTCAGACGAGAATGCAGCAC	8805697
GRACE	3043	Plate 13	H11	C3_01810C	orf19.1665	MNT1	Alpha-1,2-mannosyl transferase; predicted type II Golgi membrane protein; adds 2nd mannose during cell-wall mannoprotein biosynthesis; required for wild-type virulence and adherence to epithelial cells; Hap43-induced	A	3043	Plate 19	F04	8805133	TTAGACAGGCAAGGCTAGTA	GTCCACAGGATGAACCATAC	8805850
GRACE	1860	Plate 13	H12	C1_10690W	orf19.2352		Ortholog(s) have mitochondrion localization	A	1860	Plate 07	F08	8802863	GCGCCCGTATTCTAAATCTA	TGCGACAAGAAGCTCACAC	8803597
GRACE	1922	Plate 14	A01	C2_03170W	orf19.5777		Protein of unknown function; F-12/CO2 early biofilm induced	A	1922	Plate 11	B02	8802925	CCGCGACAGAAATGTGTGAA	AGCATCCTCCGCATTGTTTG	8803659
GRACE	2905	Plate 14	A02	C5_04360C	orf19.3922		Possible pyrimidine 5' nucleotidase; protein present in exponential and stationary growth phase yeast cultures; Hap43p-repressed gene	A	2905	Plate 16	C12	8804995	GCCCGCTAACGAAAGGGTAA	GAGAGCCCATAATCTATTCC	8805712
GRACE	2922	Plate 14	A03	C6_01850W	orf19.3399		Ortholog(s) have histone binding activity, role in histone exchange and Swr1 complex, cytoplasm localization	A	2922	Plate 16	D05	8805012	GCCCGAACCACAATGTTGAA	GGGACACTGATACAATTCCA	8805729
GRACE	2944	Plate 14	A04	C6_00260W	orf19.1185		Ortholog(s) have ubiquitin-protein ligase activity and role in establishment of mitotic spindle orientation, mitotic cell cycle spindle assembly checkpoint, protein autoubiquitination, septin ring assembly	A	2944	Plate 20	B08	8805034	ATCCAGCCAGAGTGGTCAAG	GCACTCATCATCAGCAGGAG	8805751
GRACE	2969	Plate 14	A05	CR_02910W	orf19.2848		Predicted regulatory subunit of the Atg1 signaling complex; required for vesicle formation during autophagy and the cytoplasm-to-vacuole targeting (Cvt) pathway; Spider biofilm induced	A	2969	Plate 17	A05	8805059	TGCCTACGCAAAGCGAGCAA	AATATGGTCCGAACGGCTCC	8805776
GRACE		Plate 14	A06	C5_03990W	orf19.3212	MID1	Putative stretch-activated Ca2+ channel of the high affinity calcium uptake system; role in thigmotropism; decreased transcription is observed upon fluphenazine treatment or in an azole-resistant strain with CDR1 and CDR2 overexpression		2679
GRACE	2182	Plate 14	A07	C7_04040C	orf19.7176	NPT1	Putative nicotinate phosphoribosyltransferase, involved in NAD salvage pathway; fungal-specific (no human or murine homolog)	A	2182	Plate 12	F05	8803185	CGGAACGTATTTCAAAGTCC	AAGAGCTGGCAACACCCGTA	8803919
GRACE		Plate 14	A08	C1_14310W	orf19.7243		Deoxycytidine monophosphate (dCMP) deaminase; role in dUMP and dTMP biosynthesis; Spider biofilm repressed	A	2198				GCGACATAGTAAGCATCA	GCGCAATGAACAGCTTGTAA
GRACE		Plate 14	A09	C2_04690C	orf19.151	TPO5	Putative polyamine transporter; mutation confers hypersensitivity to toxic ergosterol analog; hyphal induced; macrophage induced	A	2671				GCAGCACTTACAGCTTTGCC	TAGGCAAGCCAAGCCGATGA
GRACE	2788	Plate 14	A10	C4_02180C	orf19.4573	ZCF26	Zn2-Cys6 transcription factor of unknown function; induced by alpha pheromone in SpiderM medium	A	2788	Plate 15	H07	8804878	TAATTCCAGCGAAGTCTCC	ATGGACCTCTACCGCGTATG	8805595
GRACE	2809	Plate 14	A11	C4_03380C	orf19.3365	DAO2	Putative D-amino acid oxidase; rat catheter biofilm induced	A	2809	Plate 14	A09	8804899	CGAAATCCTCTGTAATTGCG	CATTCAAATAAAGGGTGGGC	8805616
GRACE	2824	Plate 14	A12	C6_01350W	orf19.3449		Ortholog(s) have cytoplasm, ribosome localization	A	2824	Plate 14	E02	8804914	ACCGAATACGTGCTAATTGC	TTCATTCTGGCAGGGCCTTG	8805631
GRACE	2883	Plate 14	B01	CR_03280W	orf19.2396	IFR2	Zinc-binding dehydrogenase; induced by benomyl, ciclopirox olamine or alpha pheromone; regulated by oxidative stress via Cap1 and osmotic stress via Hog1; protein present in exponential and stationary phase; Hap43-induced	A	2883	Plate 16	F01	8804973	GGTACAAGCAACGATCTCCA	CATCAGAGTCCATGTCAGGG	8805690
GRACE	2884	Plate 14	B02	CR_03300C	orf19.2394		Ortholog(s) have cytoplasm, nucleus localization	A	2884	Plate 16	E12	8804974	GCGCTCAGGTCATAGATTAT	CATGGATCAACAGCCGCTTA	8805691
GRACE	1926	Plate 14	B03	C1_09290C	orf19.4788	ARG5,6	Arginine biosynthetic enzyme; processed in S. cerevisiae into 2 polypeptides with acetylglutamate kinase (Arg6) activity and acetylglutamate-phosphate reductase (Arg5) activity; Gcn4 regulated; alkaline repressed; Spider biofilm induced	A	1926	Plate 09	E08	8802929	ACACGATGATAAGCCAGCGC	CATCCGGTAACAGTATCTGC	8803663
GRACE	1671	Plate 14	B04	C4_05440C	orf19.1800		Protein of unknown function; Spider biofilm induced	A	1671	Plate 12	B10	8802674	TTCAGAGAGACCAAGGCGA	TAAGACGCCCGAAGTGTACC	8803408
GRACE	502	Plate 14	B05	CR_01760C	orf19.2573	FRS1	Phenylalanyl-tRNA synthetase; possible role in early cell wall biosynthesis; downregulated by phagocytosis by macrophages; possibly essential gene, disruptants not obtained by UAU1 method; protein present in exponential and stationary phase	A	502	Plate 08	C09	8800995	CAGGAGGCGCAATACCCTTA	CCCGTCGTGAAATACAGTAA	8800996
GRACE	506	Plate 14	B06	C3_03300C	orf19.329		Putative pre-mRNA branch point binding protein; role in mRNA splicing via spliceosome; Spider biofilm repressed	A	506	Plate 05	A03	8801004	CCGTGCGTAGAATGAAGAAC	TCCGGTACTACAATACGAGA	8801003
GRACE	507	Plate 14	B07	C3_03330C	orf19.332		Member of a complex that contains Prp19; stabilizes U6 snRNA in catalytic forms of the spliceosome containing U2, U5, and U6 snRNAs; Spider biofilm induced	A	507	Plate 08	C11	8801005	CCATATAGAGAACCGGGCAC	CCGGAGATTAAACGTATCGA	8801006
GRACE	508	Plate 14	B08	C1_08290C	orf19.5106	DIP2	Putative small ribonucleoprotein complex; Tn mutation affects filamentous growth; physically interacts with TAP-tagged Nop1; heterozygous null mutant exhibits resistance to parnafungin; Hap43-induced gene; Spider biofilm induced	A	508	Plate 04	F12	8801008	CCGCGACATTAAGTCAAGAC	CACGTCGTTAAAGACCTGGA	8801007
GRACE	509	Plate 14	B09	C5_01510W	orf19.4146	SMD3	Putative core snRNP protein; induced upon adherence to polystyrene	A	509	Plate 04	G01	8801009	CCGCTCGTATAATAGAAGAC	CCGGTTATCCAAGTGTACTA	8801010
GRACE	510	Plate 14	B10	C1_04290C	orf19.1064	ACS2	Acetyl-CoA synthetase; antigenic during human and murine infection; induced by Efg1; macrophage-induced protein; soluble protein in hyphae; gene contains intron; Spider biofilm repressed	A	510	Plate 06	B12	8801012	CCTACTCGATAATTGAGGAC	CCACGCGAAGAACGGATTTA	8801011
GRACE	511	Plate 14	B11	C1_03300C	orf19.3026	MAS1	Putative mitochondrial processing protease; Hap43-repressed; transcript regulated by Nrg1; oxidative stress-induced via Cap1	A	511	Plate 04	G03	8801013	CAGATACGGGAACACTGTAC	CCCGGAACGTCAATGAGAAC	8801014
GRACE	512	Plate 14	B12	C1_10620W	orf19.1833		Ortholog(s) have pseudouridine synthase activity, role in box H/ACA snoRNA 3'-end processing, rRNA pseudouridine synthesis, snRNA pseudouridine synthesis and 90S preribosome, box H/ACA snoRNP complex, cytosol localization	A	512	Plate 04	H05	8801015	CCAGGTGTAGAATAGTGTAC	CTTAGAATAGAACGGGTGAC	8801016
GRACE	516	Plate 14	C01	C3_03170W	orf19.316	SEC13	Putative protein transport factor; antigenic during murine systemic infection; macrophage-downregulated protein; protein level decreases in stationary phase cultures; Spider biofilm repressed	A	516	Plate 06	C06	8801023	CATACTTACGAAGCTGTACC	GAAGGCGTACTAAGCATCTC	8801024
GRACE	518	Plate 14	C02	CR_06490C	orf19.717	HSP60	Heat shock protein; soluble in hyphae; regulated by Nrg1 and by iron; induced in high iron; heavy metal (cadmium) stress-induced; sumoylation target; protein present in exponential and stationary phase cells; Hap43-repressed	A	518	Plate 04	G02	8801028	CGACATGATACATACGACTC	AGAGATGACTAGCTGATTG	8801027
GRACE	519	Plate 14	C03	C6_01890C	orf19.3393		Putative DEAD-box helicase; Hap43-induced; Spider biofilm induced	A	519	Plate 28	C04	8801029	ATACACCGGCATAATCTGTC	GCATACGCTGTGCCATCAGT	8801030
GRACE	520	Plate 14	C04	C2_06230W	orf19.5486		Putative endoribonuclease; heterozygous null mutant exhibits hypersensitivity to parnafungin and cordycepin in the C. albicans fitness test	A	520	Plate 04	H07	8801031	ACTAGCGATAAGTTCTGTC	CATAGCGGCAAAGCGCGTAA	8801032
GRACE		Plate 14	C05	C2_03990W	orf19.825	GCD7	Putative translation initiator; downregulated in the presence of human whole blood or polymorphonuclear (PMN) cells		521
GRACE	522	Plate 14	C06	C2_06310C	orf19.5493	GSP1	Small RAN G-protein; essential; no prenylation predicted; can rescue S. cerevisiae gsp1 viability; macrophage/pseudohyphal-induced; transcript not regulated by white-opaque, yeast-hypha switching; GlcNAc-induced; Spider biofilm repressed	A	522	Plate 04	H08	8801036	TCATGCGCGTAAGCTAGAG	AACGAGTTATTAAGCCGCCG	8801035
GRACE	425	Plate 14	C07	CR_03010C	orf19.2863.1	ERV1	Predicted component of the mitochondrial intermembrane space (IMS), involved in protein import into mitochondrial intermembrane space	A	425	Plate 03	E11	8800841	AGACCTGTTGACGCACTTC	AGGCAGACAGCATTCGCTC	8800842
GRACE	432	Plate 14	C08	CR_00520C	orf19.7483	CRM1	Functional homolog of S. cerevisiae Crm1, which acts in protein nuclear export; predicted to be resistant to antifungal drug leptomycin B; partially suppresses signal transduction defects of S. cerevisiae ste20 mutant	A	432	Plate 03	G01	8800856	TACCAGTACATTGCCTGAAG	CATAGAGGTTAAGCGATACG	8800855
GRACE	422	Plate 14	C09	C3_06650C	orf19.7454	TAF60	Putative TFIID and SAGA complex subunit; mutation confers hypersensitivity to amphotericin B	A	422	Plate 05	E09	8800836	TCATTCGGTGAAGTTGCGTC	CACCGTCACTAAGTAGATTC	8800835
GRACE	418	Plate 14	C10	C1_01850C	orf19.4538		Ortholog(s) have mRNA binding, protein heterodimerization activity, role in mRNA cleavage, mRNA polyadenylation and mRNA cleavage factor complex localization	A	418	Plate 07	A02	8800828	TAGCGGTCACCATTACGCAG	ACGACGATACCAGGTCTC	8800827
GRACE	426	Plate 14	C11	C4_01530C	orf19.4631	ERG251	C-4 sterol methyl oxidase; role in ergosterol biosynthesis; Hap43-induced; ketoconazole-induced; amphotericin B, caspofungin repressed; possibly essential gene, disruptants not obtained by UAU1 method; Spider biofilm repressed	A	426	Plate 03	F08	8800843	ACACGGATCTAAGGCACTTC	CATACGCGGTAAGGATATAG	8800844
GRACE	380	Plate 14	C12	C4_06210C	orf19.2917		Putative GTPase; heterozygous null mutant exhibits resistance to parnafungin in the C. albicans fitness test; Hap43p-induced gene	A	380	Plate 13	D05	8800751	GCGACTATCGAACCATATAC	TATGCGCTAACAGGGTTCGC	8800752
GRACE	391	Plate 14	D01	C2_03870W	orf19.837	GNA1	Glucosamine-6-phosphate acetyltransferase; enzyme of UDP-GlcNAc biosynthesis; required for viability in absence of GlcNAc supplementation; required for persistent infection and wild-type virulence in mouse systemic infection	A	391	Plate 20	B06	8800773	CATTACCGAACATGGCGTAC	GCATGATCGTAATGGACTAG	8800774
GRACE	379	Plate 14	D02	C2_09640W	orf19.1390	PMI1	Phosphomannose isomerase; cell wall biosynthesis enzyme; drug target; functional homolog of S. cerevisiae, E. coli phosphomannose isomerase; Gcn4-regulated; induced on adherence to polystyrene, phagocytosis; 3-AT, Spider biofilm repressed	A	379	Plate 26	B07	8800749	GACTACACCGAATCTGATAC	TGACACAGTTAATACAGGGC	8800750
GRACE	383	Plate 14	D03	C2_08000C	orf19.2183	KRE30	YEF3-subfamily ABC family protein; predicted not to be a transporter; repressed in core stress response; mutation confers hypersensitivity to amphotericin B	A	383	Plate 03	G10	8800758	GCCTACTAACTAATGAGAGC	AATGCGTGCTAAGTCGCTAG	8800757
GRACE	435	Plate 14	D04	CR_08150W	orf19.6375	RPS20	Putative ribosomal protein; repressed upon phagocytosis by murine macrophage; transcript positively regulated by Tbf1; Spider biofilm repressed	A	435	Plate 07	A03	8800862	CTGTCATAACGACGGCTAAG	CATCTACGGACACGGTATCG	8800861
GRACE	417	Plate 14	D05	C2_01670C	orf19.1478	STT3	Putative oligosaccharyltransferase complex component	A	417	Plate 06	A04	8800826	TATATGACGTAAGACGGCAG	GAGCAGATACAGTTATGTC	8800825
GRACE	1592	Plate 14	D06	C5_02500C	orf19.4262		Ortholog(s) have mRNA binding activity and role in cellular protein complex localization, establishment of mitochondrion localization, nuclear-transcribed mRNA catabolic process, deadenylation-dependent decay	A	1592	Plate 14	H04	8802595	TCAGGCTACTTAGTCTACGT	ATTAGCAGCCGCAGACCG	8803329
GRACE	2479	Plate 14	D07	C7_02500C	orf19.6459	DPP3	Protein similar to S. cerevisiae pyrophosphate phosphatase Dpp1; required for farnesol biosynthesis; repressed by 17-beta-estradiol, ethynyl estradiol; Spider biofilm induced	A	2479	Plate 18	B11	8804236	TCGTAGACGGCATCGTACTG	GGAGTACCAACATATCCCGA	8804569
GRACE	2487	Plate 14	D08	C2_08010W	orf19.2182	BLM3	Putative proteasome activator; binds core proteasome and stimulates proteasome-mediated protein degradation by inducing gate opening; ortholog of S. cerevisiae Blm10; transcript regulated by Nrg1 and Mig1	A	2487	Plate 59	B06	8804244	TGGCCGAAGATGAATGAACC	TATACGACCGCAGGATTCGG	8804577
GRACE	2464	Plate 14	D09	C1_11140W	orf19.2302		Ortholog(s) have enzyme regulator activity, role in cellular calcium ion homeostasis and integral to endoplasmic reticulum membrane localization	A	2464	Plate 17	H06	8804221	AACGCAGGTGAACTCCTTGC	TATGCCTCACCCAGGATTGG	8804554
GRACE	2462	Plate 14	D10	C4_02970C	orf19.2695	UBR1	Protein similar to S. cerevisiae Ubr1p ubiquitin-protein ligase; transposon mutation affects filamentous growth; Spider biofilm induced	A	2462	Plate 23	A02	8804219	GCCATCCTATGCAATGTAAC	GGAAACAACTACAGCGTGTCG	8804552
GRACE	2440	Plate 14	D11	C1_03000W	orf19.2991	HOL1	Putative MFS transporter; regulated by Nrg1; macrophage/pseudohyphal-repressed; induced by alpha pheromone in SpiderM medium; possibly an essential gene, disruptants not obtained by UAU1 method	A	2440	Plate 23	F03	8804197	GAAAGCCAATTTGAGCCAAG	GCCGCGTGAACAATCCAGAA	8804530
GRACE	2428	Plate 14	D12	C2_05150W	orf19.3546	PEX2	Ortholog(s) have ubiquitin-protein ligase activity, role in protein import into peroxisome matrix and peroxisomal membrane localization	A	2428	Plate 24	E02	8804185	GTAGCTGTAAGCACTGTTAG	GATCCACGGACCTCGATTAG	8804518
GRACE	2430	Plate 14	E01	C4_01320C	orf19.4655	OPT6	Putative oligopeptide transporter; fungal-specific (no human or murine homolog); expression of OPT6, OPT7, or OPT8 does not suppress defect of mutant lacking Opt1p, Opt2p, and Opt3p; alleles are nonidentical	A	2430	Plate 22	H05	8804187	CCGGTCTCTTAATATGGACT	TGAATACATGGGAAGCCAGC	8804520
GRACE	2453	Plate 14	E02	C7_01740C	orf19.6551		Ortholog(s) have SNAP receptor activity, role in Golgi vesicle transport, vesicle fusion and Golgi medial cisterna, SNARE complex localization	A	2453	Plate 17	H05	8804210	ATATAGCTCCACATTGCAG	GCCCATGCTATAAGATGATC	8804543
GRACE	1593	Plate 14	E03	C2_06880C	orf19.2242	PRB1	Endoprotease B; regulated by heat, carbon source (GlcNAc-induced), nitrogen, macrophage response, human neutrophils; similar to (does not replace) S. cerevisiae vacuolar B protease Prb1p; flow model biofilm induced; Spider biofilm induced	A	1593	Plate 07	B11	8802596	ATTACGAGGTACGCGCTTCG	TATCACTTAGGAGCTGTGCG	8803330
GRACE	2160	Plate 14	E04	C4_01850C	orf19.4608	PDC12	Putative pyruvate decarboxylase; fungal-specific (no human or murine homolog)	A	2160	Plate 12	H08	8803163	ATCCCATAGTGTTAAGGCGG	TAGTGAGGACTCCCAGCTTC	8803897
GRACE	2559	Plate 14	E05	C4_06850C	orf19.3124		Ortholog(s) have mRNA binding, metalloaminopeptidase activity, role in negative regulation of gene expression, protein initiator methionine removal involved in protein maturation and cytosolic ribosome, nucleolus localization	A	2559	Plate 18	B01	8804316	CTATTGGAGCTAGGCTGCTT	GCATAAGCCTGAATTGCACC	8804649
GRACE	2683	Plate 14	E06	C4_05290W	orf19.1291	ABZ1	Ortholog(s) have 4-amino-4-deoxychorismate synthase activity, role in para-aminobenzoic acid biosynthetic process and cytosol, nucleus localization	A	2683	Plate 14	G09	8804773	CTGCTCAGTGTCTGGAACGT	GATCTATACCCACCTGTTAG	8805490
GRACE	2706	Plate 14	E07	CR_02490W	orf19.2292	OPT4	Oligopeptide transporter; detected at germ tube plasma membrane; transcript inducede during phagocytosis by macrophages; fungal-specific; Hap43-repressed; merged with orf19.2292 in Assembly 20; rat catheter and Spider biofilm induced	A	2706	Plate 15	E07	8804796	CCTTAGGGATAATGAGTTGC	AGAGTGTTAGCCACATCCG	8805513
GRACE	2697	Plate 14	E08	C3_03360W	orf19.333	FCY2	Purine-cytosine permease of pyrimidine salvage; mutation associated with resistance to flucytosine in clinical isolates; transposon mutation affects filamentation; farnesol-upregulated in biofilm	A	2697	Plate 21	E09	8804787	ACATTGGTTTAAGCCTGTGG	CCTTCTTTAACACGGCATAG	8805504
GRACE	2312	Plate 14	E09	C3_04720C	orf19.5932		Protein of unknown function; Spider biofilm induced	A	2312	Plate 13	C08	8803315	TACTGAGCGGCATGTCACTG	CCCGTTAGCGTATGGGATTT	8804049
GRACE	2170	Plate 14	E10	C1_13850C	orf19.5023	DAL7	Putative allantoate permease; mutant is viable	A	2170	Plate 17	E11	8803173	TAGTCTACTGCACCTGCTAT	CCGATATTTCCAAGGCTGT	8803907
GRACE	2176	Plate 14	E11	C1_13540W	orf19.4985	GUP1	Putative O-acyltransferase with a role in glycerol uptake; functionally complements growth of S. cerevisiae gup1 mutant under salt stress; required for normal ergosterol distribution, hyphal growth, biofilm formation	A	2176	Plate 12	C01	8803179	AGCCTAAGCACACTTTGGGC	TATCTACAGAGGCAGGAAG	8803913
GRACE	2206	Plate 14	E12	C5_00460C	orf19.943	FET33	Putative multicopper ferro-O2-oxidoreductase; repressed in core caspofungin response; fails to complement S. cerevisiae fet3 iron-related phenotypes; rat catheter and Spider biofilm induced	A	2206	Plate 17	A11	8803209	CTGAGACTATGCTATCCATG	AAGCAGTCATTACATGCACG	8803943
GRACE	2287	Plate 14	F01	CR_09790W	orf19.7551	ALO1	D-Arabinono-1,4-lactone oxidase involved in biosynthesis of dehydro-D-arabinono-1,4-lactone, which has a protective role against oxidative damage; plasma membrane-localized;required for full virulence in a mouse model of systemic infection	A	2287	Plate 11	D01	8803290	GCAGACAGTAAACTGGGA	GCGCAGTAATGCTTTAGAAG	8804024
GRACE	2685	Plate 14	F02	C2_09950W	orf19.1357	FCY21	High affinity, high capacity, hypoxanthine-adenine-guanine-cytosine/H+ symporter; similar to S. cerevisiae Fcy2; mutation confers resistance to 5-fluorocytosine (5-FC); flow model biofilm induced	A	2685	Plate 17	F11	8804775	GGTCCTCAACCACAAATGGA	TCCTCATCAGCCTTGGTAT	8805492
GRACE	1714	Plate 14	F03	C6_00590W	orf19.4199		Protein involved in ER-to-Golgi transport; rat catheter and Spider biofilm induced	A	1714	Plate 08	F08	8802717	GTACGCGCAGTATCGGTAAT	ATGCACGAGACCTCTACAGG	8803451
GRACE	1761	Plate 14	F04	C2_09150W	orf19.4077	MIT1	Mannosylinositol phosphorylceramide (MIPC) synthase catalytic subunit; sphingolipid biosynthesis; fluconazole, caspofungin induced; macrophage-repressed; Spider biofilm induced	A	1761	Plate 10	E10	8802764	AAGGTACAGCGACCATGTCC	CATGAGCTGTAATCAGTACG	8803498
GRACE	1725	Plate 14	F05	C5_00650C	orf19.923	THR1	Putative homoserine kinase; regulated by Tup1; amphotericin B repressed; regulated by Gcn2 and Gcn4; Spider biofilm repressed	A	1725	Plate 58	G10	8802728	ATCATTGTGGCAGGGTGCAT	GCCTATTACAATCACTGGA	8803462
GRACE	1758	Plate 14	F06	C5_02940C	orf19.4318	MIG1	C2H2 transcription factor; repressor; regulates genes for carbon source utilization; Tup1-dependent and independent functions; hyphal, Hap43 and caspofungin repressed; Spider and flow model biofilm induced	A	1758	Plate 10	E11	8802761	ACTCTCTTGGGATACGGGTT	ACAGTCTTGTAATCTGCTGG	8803495
GRACE	1771	Plate 14	F07	C6_00710W	orf19.3658		Ortholog(s) have role in protein folding in endoplasmic reticulum and Golgi apparatus, endoplasmic reticulum, mitochondrion localization	A	1771	Plate 06	E06	8802774	CATCAGCTAGGCCATTAGGG	CATGTGTATGAATGTGGCTC	8803508
GRACE	1786	Plate 14	F08	C1_11530C	orf19.1167		Ortholog(s) have sulfonate dioxygenase activity and role in sulfur compound catabolic process	A	1786	Plate 08	B07	8802789	TTTGGATGCACCCTCACAGG	AGCATACTGCCATTTCGCTG	8803523
GRACE	1833	Plate 14	F09	C1_02500W	orf19.2939		Ortholog(s) have mitochondrion localization	A	1833	Plate 07	E04	8802836	AATGACGTACAATCCGCTGA	CAATACTGGTTAAGGGATCG	8803570
GRACE	1835	Plate 14	F10	C1_02530C	orf19.2943	DIP5	Dicarboxylic amino acid permease; mutation confers hypersensitivity to toxic ergosterol analog; induced upon phagocytosis by macrophage; Gcn4-regulated; upregulated by Rim101 at pH 8; rat catheter and Spider biofilm induced	A	1835	Plate 07	E10	8802838	ATAGCCATCGCTGTAAGCCG	GATTCATCCACAGGTCTGGC	8803572
GRACE	1822	Plate 14	F11	CR_01650W	orf19.2555	URA5	Putative orotate phosphoribosyltransferase; protein abundance is affected by URA3 expression in the CAI-4 strain background; flucytosine induced; protein level decreased in stationary phase cultures	A	1822	Plate 10	G07	8802825	TTTCACTGGAGCGAGCTTTG	CCTTATATGAACTCTCAGC	8803559
GRACE	1800	Plate 14	F12	C1_06010W	orf19.2444	CHS7	Protein required for wild-type chitin synthase III activity; similar to (but not functional homolog of) S. cerevisiae Chs7p, which effects ER export of Chs3p; induced cyr1 mutant hyphae and ras1 yeast-form cells; Spider biofilm induced	A	1800	Plate 12	D01	8802803	CGGCAGTCATTCTACTCAAT	AAACTCTCTTGAGGGCGGT	8803537
GRACE	1838	Plate 14	G01	C2_02860W	orf19.5818	SUR2	Putative ceramide hydroxylase; predicted enzyme of sphingolipid biosynthesis; regulated by Tsa1, Tsa1B under H2O2 stress conditions; Spider and flow model biofilm induced	A	1838	Plate 07	E11	8802841	GCGACTGATACATCTAGTTC	AATTAACGACCAGTACGCGC	8803575
GRACE	2795	Plate 14	G02	C5_00890C	orf19.1978	GIT2	Putative glycerophosphoinositol permease; fungal-specific; repressed by alpha pheromone in SpiderM medium; Hap43-repressed; Spider biofilm induced	A	2795	Plate 17	B07	8804885	AGGTGACTCCTTCCATCGGT	GAGTTATCGCTCCTCACATT	8805602
GRACE	2797	Plate 14	G03	C6_00960W	orf19.97	CAN1	Basic amino acid permease; complements lysine transport mutation; 10 predicted transmembrane regions, 3 predicted N-glycosylation sites; phagocytosis by macrophages induces transcript; rat catheter, Spider and flow model biofilm induced	A	2797	Plate 17	G06	8804887	CCGTCAGACTGGCCGTAATT	TATTAGCCTACCCGCAGGTG	8805604
GRACE	2805	Plate 14	G04	C6_01060C	orf19.111	CAN2	Basic amino acid permease; arginine metabolism; regulated by Nrg1/Tup1; caspofungin, flucytosine induced; colony morphology-related regulation by Ssn6; Hap43-repressed; rat catheter and Spider biofilm induced; promoter bound by Efg1	A	2805	Plate 14	A10	8804895	GCACAGAGCACAGTAGTACC	TGTCACGACCACAAAGGAGC	8805612
GRACE	2846	Plate 14	G05	C1_11660W	orf19.1153	GAD1	Putative glutamate decarboxylase; alkaline, macrophage-downregulated gene; amphotericin B induced; induced by Mnl1 under weak acid stress; stationary phase enriched protein	A	2846	Plate 14	C12	8804936	TATGTGACCATCCCTCAAGG	CTGGCTAGGAACCAAGTAGA	8805653
GRACE	2875	Plate 14	G06	CR_02020C	orf19.2602	OPT1	Oligopeptide transporter; transports 3-to-5-residue peptides; alleles are distinct, one has intron; suppresses S. cerevisiae ptr2-2 mutant defects; induced by BSA or peptides; Stp3p, Hog1p regulated; flow model biofilm induced	A	2875	Plate 18	A08	8804965	ACAGTTGCGAAAGCTCCTCA	GTGAACAATAACGGCCTTGA	8805682
GRACE	2934	Plate 14	G07	C3_03120C	orf19.309	DAL5	Allantoate permease; nitrogen catabolite repressed, induced in absence of preferred N sources; nitrogen source regulation requires Gat1; possibly essential gene (by UAU1 method); Hap43-repressed	A	2934	Plate 16	D07	8805024	CTAGTCAGGATTGGTAACCT	GCGGCGTTAAGACCAAACTA	8805741
GRACE	2947	Plate 14	G08	C6_03480W	orf19.5713	YMX6	Putative NADH dehydrogenase; macrophage-downregulated gene; induced by nitric oxide; rat catheter biofilm induced	A	2947	Plate 16	H06	8805037	CACAGCGATTTGAATGGTAG	CAACCACTCCGGTATATGTT	8805754
GRACE	2837	Plate 14	G09	C1_05080W	orf19.4063	GPT1	GABA/polyamine transporter; 9 to 11 membrane spanning segments; complements GABA uptake defect of an S. cerevisiae uga4 put4 gap1 triple mutant; complements growth of an S. cerevisiae spe1 mutant under polyamine limitation	A	2837	Plate 19	E09	8804927	TTTACGACACGAGGCACCAG	AATCCACAGGACTATATCGC	8805644
GRACE	3063	Plate 14	G10	C2_08140C	orf19.2170	PHM7	Putative transporter; fungal-specific; Hog1-repressed; repressed by 17-beta-estradiol, ethynyl estradiol; Hap43-induced; Spider biofilm induced	A	3063	Plate 18	C06	8805153	CCTGGCCTTAAACTAAAGCA	TCTACAGCGATCTATACACG	8805870
GRACE	2368	Plate 14	G11	C4_03670W	orf19.1311	SPO75	Ortholog(s) have role in ascospore wall assembly	A	2368	Plate 12	E08	8804125	TCACTTATGCCATGAGGCGG	TCGCAGAGACGATGACACAC	8804458
GRACE	2373	Plate 14	G12	C4_03820C	orf19.5037	HRQ2	Protein of unknown function; mutants are viable; rat catheter and Spider biofilm induced	A	2373	Plate 19	G02	8804130	GCAGGCTCTATCACCTATAT	ATTCTTGCAGACCGAGAGCG	8804463
GRACE	1987	Plate 14	H01	CR_04880W	orf19.6305		Hydroxytrimethyllysine aldolase, the second enzyme in the carnitine biosynthesis pathway	A	1987	Plate 09	A07	8802990	CCGACAGCATTTATAGCAAG	GGTAAGACATTCCCAGAACC	8803724
GRACE	2018	Plate 14	H02	C2_05470W	orf19.3577	COQ5	Putative methyltransferase of ubiquinone biosynthesis; regulated by Gcn4; repressed by amino acid starvation (3-AT), Hap43; induced upon adherence to polystyrene; Spider biofilm repressed	A	2018	Plate 12	C06	8803021	CAGGTCTAGGAATCTTTAGC	GCAGAAAGCTAAGTCACCTC	8803755
GRACE	2257	Plate 14	H03	C3_00710W	orf19.5384	CHS8	Chitin synthase required for synthesis of long-chitin fibrils; nonessential; 8 or 9 membrane spanning regions; mRNA present in yeast and hyphae; induced during cell wall regeneration; fungal-specific (no human or murine homologs)	A	2257	Plate 11	A07	8803260	TAGACTAGCACCATACTTGC	ATGAGGCGTCGAACTCTTCC	8803994
GRACE	2289	Plate 14	H04	CR_09920W	orf19.7566		Predicted amino acid transport domain; transcript upregulated in clinical strains from HIV+ patients with oral candidiasis; alkaline upregulated by Rim101; rat catheter, Spider and flow model biofilm induced	A	2289	Plate 11	D03	8803292	GCCGTAAGGAAACCGTACCA	CTATTGATGAGCAGTTCTGG	8804026
GRACE	386	Plate 14	H05	C1_10660W	orf19.1837	TBP1	Transcription initiation factor; binds TATA box sequence, binding does not require TFIIA; caspofungin repressed; functional homolog of S. cerevisiae and human TATA-binding proteins; Spider biofilm induced	B	386	Plate 28	E08	8800763	GACACTCTCGAACTGTAGGC	TATACGACGCTAGACGCAGG	8800764
GRACE	323	Plate 14	H06	C1_12310C	orf19.5232	CSI2	Putative 66S pre-ribosomal particle component; Hap43-induced; essential for growth; transposon mutation affects filamentous growth; Spider biofilm induced	A	323	Plate 29	A08	8800638	TAGTGGCAGTTAGTCATGCT	TAAGCTGGATTCAGTCGTGT	8800637
GRACE	349	Plate 14	H07	C1_05640C	orf19.2488	FAL1	eIF4A subfamily of DEAD-box ATP-dependent RNA helicases; predicted nucleolar protein required for maturation of 18S rRNA; Spider biofilm induced	A	349	Plate 27	E02	8800690	ATCGACCAGTTGCAGACAGG	AGGATACTTCACGCGCTGTC	8800689
GRACE	365	Plate 14	H08	C1_11300C	orf19.672		Ortholog(s) have U5 snRNP localization	A	365	Plate 06	A02	8800721	ACAGACCCTAAAGCGTGTCA	ACGATAGCGGTACATCTCGG	8800722
GRACE	498	Plate 14	H09	C4_00510C	orf19.4191	RLP24	Putative ribosomal protein; Hap43-induced; essential gene; heterozygous mutation confers hypersensitivity to 5-fluorocytosine (5-FC), 5-fluorouracil (5-FU), and tubercidin (7-deazaadenosine); Spider biofilm induced	A	498	Plate 04	G12	8800988	CGCCTGATGAAAGACGTACA	ATTACTCCGTGAGGCGACGT	8800987
GRACE	499	Plate 14	H10	C4_02880C	orf19.2708		Ortholog(s) have role in mature ribosome assembly and cytosol, nucleolus, polysome, preribosome, large subunit precursor localization	A	499	Plate 27	H03	8800990	CCAGCGTGGAAATCATTACA	ATTAGCGGCCTCAGGTTCGT	8800989
GRACE	500	Plate 14	H11	C1_00660C	orf19.6039		Ortholog(s) have SNAP receptor activity, role in ER to Golgi vesicle-mediated transport, intra-Golgi vesicle-mediated transport, vesicle fusion with Golgi apparatus and SNARE complex, cis-Golgi network, integral to membrane localization	A	500	Plate 10	B09	8800992	CCCGCTAGTCAATAATCGTA	AATACTCTCTGACGGGAGGT	8800991
GRACE	501	Plate 14	H12	C3_07800C	orf19.6175		Putative 35S rRNA processing protein; Hap43-induced; repressed by prostaglandins; Spider biofilm induced	A	501	Plate 11	H09	8800994	CGCCACGTAATCAAGACTTA	AACTTATGTGGCTAGACGGT	8800993
GRACE	314	Plate 15	A01	CR_03210C	orf19.2402	SSU72	Ortholog(s) have CTD phosphatase activity, protein tyrosine phosphatase activity	B	314	Plate 59	E04	8800621	GACATCGCTTCAGAGTATCG	GGCGGCTGCCAACATAACAA	8800622
GRACE	322	Plate 15	A02	CR_10410C	orf19.7618		Putative nucleolar protein with a predicted role in pre-18S rRNA processing; Plc1p-regulated; Spider biofilm induced	A	322	Plate 05	G09	8800635	ATCTCGCGTGACGATAGGCT	ATGTACGCCTGCACTTGGCT	8800636
GRACE	264	Plate 15	A03	CR_01350C	orf19.2518		Ortholog(s) have ATPase activator activity, soluble NSF attachment protein activity	A	264	Plate 02	E12	8800523	AATGAGCGCGAACACCTGAC	TCCGACGCAACAATAGGGCA	8800524
GRACE	324	Plate 15	A04	C6_02910W	orf19.5567	POP4	Ortholog of S. cerevisiae Pop4; a subunit of both RNase MRP and nuclear RNase P; filament induced; regulated by Nrg1, Tup1; likely essential, based on UAU1 strategy; rat catheter and Spider biofilm induced	A	324	Plate 26	G02	8800639	CATGAGTCGTGAGTACGCTT	TATTCTGCCGTCAGCCGTGT	8800640
GRACE	325	Plate 15	A05	CR_06720W	orf19.706	NMD3	Putative nonsense-mediated mRNA decay protein; repressed in core stress response; repressed by prostaglandins	A	325	Plate 09	C01	8800642	TTATCGAGCACAGTGTCGGC	TATCAGGGCCTAGTGACTGT	8800641
GRACE	317	Plate 15	A06	CR_04280C	orf19.516		S. cerevisiae ortholog Rft1p has role in glycolipid translocation, protein N-linked glycosylation and localizes to endoplasmic reticulum membrane; regulated by Sef1p-, Sfu1p-, and Hap43p	A	317	Plate 29	B05	8800626	CCCGATGGATAATTGTCTAC	AGAGCCATGCACGATCTGTC	8800625
GRACE	307	Plate 15	A07	C4_02090C	orf19.4582		Ortholog(s) have role in U1 snRNA 3'-end processing, U4 snRNA 3'-end processing and U5 snRNA 3'-end processing, more	A	307	Plate 04	A07	8800608	TACAAGATTGTTGAAGTGCG	CATGTTAGTGAAGGCGAGTC	8800607
GRACE	205	Plate 15	A08	C6_01920C	orf19.684		Putative transcription factor with zinc finger DNA-binding motif; heterozygous null mutant exhibits hypersensitivity to parnafungin and cordycepin in the C. albicans fitness test	A	205	Plate 58	C08	8800406	CATTGAGTGGAATGACTGT	ATCGCAGGATGGTACAGCAT	8800405
GRACE	213	Plate 15	A09	C2_00290W	orf19.2104		Ortholog(s) have chaperone binding activity, role in aerobic respiration, iron-sulfur cluster assembly and mitochondrion localization	A	213	Plate 02	A09	8800422	ATACTTGTGCAACGTGCGCC	ACTATGAGTGAAGGCTATGC	8800421
GRACE	106	Plate 15	A10	CR_10690W	orf19.7657	POP3	Putative RNase MRP and nuclear RNase P component; decreased repressed by prostaglandins; Spider biofilm induced	A	106	Plate 58	D06	8800208	TGGATCGAAACCCGGACA	ACCGAGACGGACGTACTTTC	8800207
GRACE	147	Plate 15	A11	C5_02150C	orf19.4221	ORC4	Phosphorylated protein similar to S. cerevisiae Orc4, subunit of the origin recognition complex (ORC); induced by alpha pheromone in SpiderM medium	A	147	Plate 27	G04	8800289	AACGATGTAGCATGGCTCTG	AGACTATTAGCAGCACTACG	8800290
GRACE	286	Plate 15	A12	C6_04160C	orf19.76	SPB1	Putative AdoMet-dependent methyltransferase; Hap43-induced; repressed by prostaglandins; possibly essential gene, disruptants not obtained by UAU1 method; Spider biofilm induced	A	286	Plate 11	D08	8800566	GCGTTACACAGATCATAAGC	AGACACCTCGAAGATGATCC	8800565
GRACE	288	Plate 15	B01	CR_00800C	orf19.3276	PWP2	Putative 90S pre-ribosomal component; repressed in core stress response; repressed by prostaglandins; physically interacts with TAP-tagged Nop1; Hap43-induced	A	288	Plate 26	G01	8800570	GATCACACTTACGGAACAGC	ACAAGCTATCGACAGAGTC	8800569
GRACE	295	Plate 15	B02	CR_08490W	orf19.6417	TSR1	Component of 20S pre-rRNA processing unit; repressed by prostaglandins	A	295	Plate 04	A03	8800583	TATTGACGCAGCGACGATGC	TGACTATGCAGATACGCTGG	8800584
GRACE	302	Plate 15	B03	C4_01650C	orf19.4628		Putative cleavage and polyadenylation factor; heterozygous null mutant exhibits hypersensitivity to parnafungin and cordycepin in the C. albicans fitness test; possibly an essential gene, disruptants not obtained by UAU1 method	A	302	Plate 11	A04	8800598	CCTAGAGACGTAGATATGCG	ATTGGTCACCTAGCACTCGG	8800597
GRACE	304	Plate 15	B04	C1_06710W	orf19.6239		Putative serine/threonine protein kinase; possibly an essential gene, disruptants not obtained by UAU1 method	A	304	Plate 04	A06	8800601	CAGCGAGTGACATTTATGCG	TACTACTCACGATGACTCGG	8800602
GRACE	305	Plate 15	B05	C4_01750C	orf19.4618	FBA1	Fructose-bisphosphate aldolase; glycolytic enzyme; antigenic in murine/human infection; regulated by yeast-hypha switch; induced by Efg1, Gcn4, Hog1, fluconazole; phagocytosis-repressed; flow model biofilm induced; Spider biofilm repressed	A	305	Plate 28	D08	8800604	TTATAGCCGAGCACACTGCG	CTATATGAGTACGGCCTCGG	8800603
GRACE	306	Plate 15	B06	C4_03730C	orf19.1305		Ortholog(s) have tRNA (guanine) methyltransferase activity, role in tRNA methylation and mitochondrial matrix, nucleus localization	B	306	Plate 28	F09	8800605	ACACCGTATTTAAGACTGCG	TAGCACTTCACATACGAGTC	8800606
GRACE	310	Plate 15	B07	C3_00350W	orf19.5432	TPT1	tRNA 2'-phosphotransferase; enzyme of tRNA splicing; functionally complements viability of S. cerevisiae tpt1 null mutant	A	310	Plate 04	A08	8800613	CATCTCGTAGGATCTGGGCT	TATGCTCGTACATGCCGTGG	8800614
GRACE	338	Plate 15	B08	C2_05670C	orf19.6879		Ortholog(s) have tRNA-intron endonuclease activity, role in tRNA-type intron splice site recognition and cleavage and mitochondrial outer membrane, tRNA-intron endonuclease complex localization	A	338	Plate 05	H06	8800668	ATTCAGCGATGAGACCGGAT	ACTCGTAGAGCGTGAGCCAT	8800667
GRACE	339	Plate 15	B09	C2_08810C	orf19.3590	IPP1	Putative inorganic pyrophosphatase; antigenic; soluble protein in hyphae; macrophage-induced protein; protein present in exponential and stationary phase yeast; possibly essential (UAU1 method); sumoylation target; Spider biofilm repressed	A	339	Plate 05	H07	8800670	TATTGCTCAGGATCGCGGAT	TATCAGTTAGCATGACGCGG	8800669
GRACE	340	Plate 15	B10	C1_11420W	orf19.661	KRR1	Putative nucleolar protein; repressed benomyl treatment or in an azole-resistant strain that overexpresses MDR1; F-12/CO2 early biofilm induced	A	340	Plate 05	H08	8800671	AGCTGGCATCGACTCTATCT	CATAGCGATGGACAGTCTAG	8800672
GRACE	341	Plate 15	B11	CR_10610C	orf19.7644		Ortholog(s) have ubiquitin-protein ligase activity, role in anaphase-promoting complex-dependent proteasomal ubiquitin-dependent protein catabolic process, protein ubiquitination and anaphase-promoting complex localization	A	341	Plate 06	F03	8800674	GCTCACATCCAACGAGAGGA	ACTACACATGATGTGAATC	8800673
GRACE	342	Plate 15	B12	CR_08560C	orf19.6424		Ortholog(s) have SUMO ligase activity and role in cell cycle checkpoint, mitotic spindle elongation, protein sumoylation, regulation of mitotic cell cycle, response to DNA damage stimulus	A	342	Plate 15	A01	8800676	TGCACTCACGAAGACGAGAC	CCTAGAGTGCAAGAGACCTA	8800675
GRACE	343	Plate 15	C01	C4_03790W	orf19.1299	RPN6	Putative 26S proteasome subunit; Hap43p-induced gene; regulated by Gcn2p and Gcn4p	A	343	Plate 26	H10	8800677	ACTCATAGTGAAGGAGATGC	GATGCGATACCCTGCGATCT	8800678
GRACE	344	Plate 15	C02	C4_02780W	orf19.2720		Cytosolic chaperonin Cct ring complex subunit; role in the assembly of actin and tubulins; Spider biofilm repressed	B	344	Plate 29	A10	8800680	TACGAGTCTACAGCAGGCAG	AGGCAGTCACTACGCTCGAT	8800679
GRACE	345	Plate 15	C03	C2_10360C	orf19.1742	HEM3	Hydroxymethylbilane synthase; converts 4-porphobilinogen to hydroxymethylbilane in heme biosynthesis; induced in high iron, CO2; alkaline repressed; regulated by Sef1, Sfu1, and Hap43; rat catheter and Spider biofilm induced	B	345	Plate 28	G01	8800682	TCGCTAGATCGAGCTGCATG	ACTGCATAGTCACTATGGTG	8800681
GRACE	346	Plate 15	C04	CR_04360C	orf19.526	NHP2	Putative H/ACA snoRNP protein; macrophage/pseudohyphal-induced	A	346	Plate 09	C02	8800684	CGACGATGCTTATAGACTCT	ATACGAGTTGACGAGCATG	8800683
GRACE	347	Plate 15	C05	CR_00580W	orf19.7477	YRB1	Functional homolog of S. cerevisiae Yrb1p; regulates Gsp1 GTPase activity and thereby affects nucleocytoplasmic transport and cytoskeletal dynamics; transcript is not regulated by white-opaque switch or by dimorphic transition	B	347	Plate 30	C04	8800685	CCGATATGGAAAGCTAGGCA	TGCACATCAGGTAAGAGCAG	8800686
GRACE	348	Plate 15	C06	C7_01300C	orf19.6910	PSF1	Putative GINS complex subunit which is localized to DNA replication origins; implicated in assembly of the DNA replication machinery; flow model biofilm induced	A	348	Plate 05	H09	8800688	CCGTAGCATAAAGAGCGGCA	AGAGTGCTCACATCGCTGTC	8800687
GRACE	350	Plate 15	C07	C3_02780W	orf19.269	SES1	Seryl-tRNA synthetase; charges the tRNA that recognizes the CUG codon, which typically specifies Leu, but specifies Ser in C. albicans; complements S. cerevisiae ses1 mutant viability; soluble protein in hyphae; macrophage-regulated	A	350	Plate 05	H10	8800691	AGATCCGGCCAACTGAGCT	TACGCAGCGACAGTAACTC	8800692
GRACE	351	Plate 15	C08	C3_07410C	orf19.6749	KRS1	Putative tRNA-Lys synthetase; repressed upon phagocytosis by murine macrophages; stationary phase enriched protein; Spider biofilm repressed	A	351	Plate 26	C06	8800694	CATATACCGCAATGGAGCTA	AGCTCACAGTACAGAGACTC	8800693
GRACE	363	Plate 15	C09	C1_08560W	orf19.401	TCP1	Chaperonin-containing T-complex subunit, induced by alpha pheromone in SpiderM medium; stationary phase enriched protein	A	363	Plate 09	G07	8800717	AGCGATCTTAAAGGACTCGA	GCAGTCACGTTCTCGAATCG	8800718
GRACE	364	Plate 15	C10	CR_04380C	orf19.528	SEC26	Secretory vesicles coatomer complex protein	A	364	Plate 06	A01	8800719	AAGTCATCTAAAGCGTCCGA	TAGGACGAGTCACTGCATCG	8800720
GRACE	366	Plate 15	C11	C2_09160W	orf19.4078		Ortholog(s) have role in U1 snRNA 3'-end processing, U4 snRNA 3'-end processing and U5 snRNA 3'-end processing, more	A	366	Plate 06	A03	8800724	TAGTGCGCTCGATCCTCGTT	AACCTATGTGGACACGTCGG	8800723
GRACE	367	Plate 15	C12	C1_07460C	orf19.2799	GPI8	Protein similar to S. cerevisiae Gpi8p, which is a subunit of the GPI transamidase complex that adds GPI anchors to proteins; likely to be essential for growth, based on an insertional mutagenesis strategy	A	367	Plate 25	F12	8800726	TACGATGGTCGATCTGGCTT	CGACAGACTACATTAAGTGC	8800725
GRACE	368	Plate 15	D01	C1_08680C	orf19.4726		Ortholog(s) have calcium ion binding, enzyme activator activity, role in regulation of conjugation with cellular fusion, regulation of signal transduction and Golgi membrane, cytosol, nucleus, plasma membrane localization	A	368	Plate 04	F01	8800728	TATGGCTAGGTATGACGCTT	CTGACGATTAGACTGAGTTG	8800727
GRACE	370	Plate 15	D02	C1_08020W	orf19.5074		Ortholog(s) have SUMO activating enzyme activity, role in protein sumoylation and SUMO activating enzyme complex localization	A	370	Plate 04	E12	8800732	TCCCTACGTCTGATGACATT	GAGCCTTGCACCTATGCTAT	8800731
GRACE	371	Plate 15	D03	C2_03060W	orf19.5793	PR26	Protein with similarity to proteasomal 26S regulatory subunit of S. cerevisiae, H. sapiens, Methanobacterium thermoautotrophicum (Archaebacterium)	A	371	Plate 04	B09	8800734	TATACCCGCTGAGGCTGTGT	ATCAGCCTGTCATGGTCCGT	8800733
GRACE	372	Plate 15	D04	C1_01570C	orf19.3347	RPB7	Functional homolog of S. cerevisiae Rpb7; essential subunit of RNA Polymerase II; enhances hyperfilamentation of an S. cerevisiae rpb4 mutant; suppresses defects of S. cerevisiae rpb4 and ess1 mutants; Spider biofilm repressed	A	372	Plate 04	B10	8800735	TAAACGCATCGTGTACCAGG	TCTAAGCCGACAGGAGTCTC	8800736
GRACE	373	Plate 15	D05	C4_06410W	orf19.2893		Protein of unknown function; regulation correlates with clinical development of fluconazole resistance; transcript is upregulated in an RHE model of oral candidiasis	A	373	Plate 12	D11	8800737	AGAGTAGCGACCACTATCTC	TATGAGGTTCCACACCGTGC	8800738
GRACE	374	Plate 15	D06	C1_14260C	orf19.7236	TIF35	Putative translation initiation factor; repressed upon phagocytosis by murine macrophage; Spider biofilm repressed	A	374	Plate 26	G03	8800739	TACAGCCTCACAGAGTGTTC	TGACCCAGACCAGTTAGTGC	8800740
GRACE		Plate 15	D07		orf19.410		Deleted from genome assembly		369				TTGTAGCGGCTCGCACGATT	TGCACACCGCTCAGTAGTTG
GRACE	375	Plate 15	D08	C5_03790W	orf19.1115	GUK1	Putative guanylate kinase; identified in extracts from biofilm and planktonic cells; protein level decrease in stationary phase cultures; Hap43p-induced gene	A	375	Plate 09	A12	8800741	AGTCGATACCTACGCTGCAT	TAAGCTAGTATAACCGCTGC	8800742
GRACE	377	Plate 15	D09	C7_03630C	orf19.6696	TIM9	Predicted protein of the mitochondrial intermembrane space; rat catheter biofilm induced; Spider biofilm repressed	A	377	Plate 04	B04	8800745	AGCCTGACGCTATCTCGATT	TATATTAGACCAGAGGTGGC	8800746
GRACE	392	Plate 15	D10	C1_02710W	orf19.2960	FRS2	Putative tRNA-Phe synthetase; downregulated upon phagocytosis by murine macrophage; protein present in exponential and stationary growth phase yeast cultures; Spider biofilm repressed	A	392	Plate 03	H07	8800775	AACTCAGCGGAATGGATAGC	CTCAGCCGAGTATATTGACT	8800776
GRACE	385	Plate 15	D11	C2_08500W	orf19.3628	RSP5	Putative NEDD4 family E3 ubiquitin ligase; induced during infection of murine kidney, compared to growth in vitro; has murine homolog; possibly an essential gene, disruptants not obtained by UAU1 method	B	385	Plate 29	H03	8800762	AGATGAGAGCCACCAGTCGC	CATAGTGTGGAATCTACCTC	8800761
GRACE	381	Plate 15	D12	C5_05310W	orf19.4025	PRE1	Putative beta 4 subunit of the 20S proteasome; Rim101-induced at acid pH; flucytosine induced; amphotericin B repressed	A	381	Plate 04	B01	8800754	GATCCATAACCATGCGGTAC	AGATGTAGAGCATATACCGG	8800753
GRACE	382	Plate 15	E01	C1_03520W	orf19.3054	RPN3	Putative non-ATPase regulatory subunit of the 26S proteasome lid; amphotericin B repressed; oxidative stress-induced via Cap1p	A	382	Plate 04	B02	8800756	GATAGACGCGAATCACGACC	CACCTGTGACTACATGCTAG	8800755
GRACE		Plate 15	E02	C5_01600C	orf19.4154		Ortholog(s) have pseudouridine synthase activity, role in tRNA pseudouridine synthesis and cytosol, nucleus localization	B	389				ATATGCACCGAGGCGCTAC	ACTGGTACGTGATCTGATGT
GRACE	215	Plate 15	E03	CR_03100W	orf19.2417	SMC5	Protein similar to S. cerevisiae Smc5p, which is involved in DNA repair; transposon mutation affects filamentous growth	A	215	Plate 02	A11	8800425	AGATATACGACAGACCTCGC	CATCGAGTCCAACTGATCTA	8800426
GRACE	266	Plate 15	E04	C5_05330C	orf19.4028		Putative cis-prenyltransferase involved in dolichol synthesis; participates in endoplasmic reticulum (ER) protein sorting; flow model biofilm induced	A	266	Plate 02	E08	8800527	AATGAACGAGACCGCGTGAC	TGTTACACCACAACGCGAGA	8800528
GRACE	267	Plate 15	E05	C5_04100W	orf19.1279	CDS1	Protein similar to S. cerevisiae Cds1p; transposon mutation affects filamentous growth	A	267	Plate 06	H01	8800529	CGCCACACTTGGTTAAATAC	TCCCATACGACAAGTTGAGA	8800530
GRACE	263	Plate 15	E06	C4_02460W	orf19.2756		Ortholog(s) have HDEL sequence binding activity, role in ER to Golgi vesicle-mediated transport, protein retention in ER lumen and Golgi apparatus, integral to endoplasmic reticulum membrane localization	A	263	Plate 02	E11	8800521	TACGAAGCACCATGTGGGAC	TGCACCACGAAAGCGGTACA	8800522
GRACE	262	Plate 15	E07	C1_07490C	orf19.2796		Ortholog(s) have DNA-directed DNA polymerase activity, role in DNA replication initiation, telomere capping and alpha DNA polymerase:primase complex, cytosol, nuclear envelope localization	A	262	Plate 25	F11	8800519	GCACGAGTTAGAACACGGAC	TGTGTCCGCCAATCAATAAA	8800520
GRACE	318	Plate 15	E08	C6_02590C	orf19.5528	MOB1	Putative mitotic exit network component; periodic mRNA expression, peak at cell-cycle G2/M phase	A	318	Plate 04	A10	8800627	ATAGCGAGCTTGAACACCGC	GCACACCTTCTGAATGAGTC	8800628
GRACE	258	Plate 15	E09	C2_00380C	orf19.2093	RFA1	Putative DNA replication factor A; RNA abundance regulated by cell cycle, tyrosol and cell density	B	258	Plate 28	F11	8800511	ATATAGGCGCAAGCAGCGTA	GCCTCAGACATCATAATAGC	8800512
GRACE	260	Plate 15	E10	CR_04260W	orf19.514	SNP3	Putative U6 snRNA-associated protein; transcript regulated by Mig1	A	260	Plate 05	E11	8800515	ATATCGCGTTGCAGGGCTCT	GACTGCGAGCTATGTACCTT	8800516
GRACE	261	Plate 15	E11	C5_00590W	orf19.930	PET9	Mitochondrial ADP/ATP carrier protein involved in ATP biosynthesis; possible lipid raft component; 3 predicted transmembrane helices; flucytosine induced; ketoconazole-induced; downregulated by Efg1p	A	261	Plate 26	F12	8800517	CTCCGATAAGCGAAGAGGAC	GGCACGTCTCGATTGATGTT	8800518
GRACE	265	Plate 15	E12	C6_04520W	orf19.2138	ILS1	Putative isoleucyl-tRNA synthetase, the target of drugs including the cyclic beta-amino acid icofungipen/PLD-118/BAY-10-8888 and mupirocin; protein present in exponential and stationary growth phase yeast cultures	A	265	Plate 02	E07	8800525	AGCAGCGAACCATACGTGAC	TCGGTCGAAGAACGCACAGA	8800526
GRACE	320	Plate 15	F01	C1_02160W	orf19.3673		Ortholog(s) have Rab guanyl-nucleotide exchange factor activity, role in ER to Golgi vesicle-mediated transport, chromosome organization and TRAPP complex, cytosol, nucleus localization	A	320	Plate 05	G08	8800631	CTGCGTGAGATCGGCCTATT	TATCCTCTAGCACTGCGTGG	8800632
GRACE	173	Plate 15	F02	C4_03030C	orf19.2688	NAN1	Putative U3 snoRNP protein; Hap43p-induced gene; physically interacts with TAP-tagged Nop1p	A	173	Plate 03	A12	8800342	CGCGCATAGATCATCAGAAG	AATGTGCTACAAGAGCGTGA	8800341
GRACE	226	Plate 15	F03	C1_06590C	orf19.6252		Ortholog(s) have RNA polymerase II transcription factor binding transcription factor activity, core RNA polymerase II binding transcription factor activity	A	226	Plate 11	H03	8800448	CCATGCTGAGAATATACGAC	ACTGGACTCATTCGCAGG	8800447
GRACE	327	Plate 15	F04	C1_08030W	orf19.5076	PFY1	Profilin; functional homolog of S. cerevisiae Pfy1; hyphae, macrophage/pseudohyphal-induced; regulated by Nrg1, Tup1; gene lacks intron (unlike S. cerevisiae PFY1); complements growth of S. cerevisiae srv2 mutant; nonessential	A	327	Plate 05	G11	8800645	ACACGGATCACATCGTAGTC	ATCAGGTCCTCACTGGCTGT	8800646
GRACE	328	Plate 15	F05	CR_05700C	orf19.6642		Ortholog(s) have role in ER to Golgi vesicle-mediated transport, negative regulation of G0 to G1 transition and ER to Golgi transport vesicle, endoplasmic reticulum membrane, integral to Golgi membrane localization	A	328	Plate 05	G12	8800647	AGACTACAGTCAGTCACAG	GAGACTCGCTGCATTGCCAT	8800648
GRACE	329	Plate 15	F06	C2_02870W	orf19.5817		Ortholog(s) have Rab guanyl-nucleotide exchange factor activity, role in ER to Golgi vesicle-mediated transport, intra-Golgi vesicle-mediated transport and TRAPP complex, cis-Golgi network membrane, cytosol, nucleus localization	A	329	Plate 05	H01	8800649	ATGCGACAGGTACGTCACAG	TACGCGAGTGCATGTGCCAT	8800650
GRACE	332	Plate 15	F07	C5_04660C	orf19.3951	TIP1	Protein with a predicted role in biogenesis of ER-derived COPII transport vesicles; mutation confers hypersensitivity to toxic ergosterol analog	A	332	Plate 05	H04	8800656	CAGCTATGAGCACTCTGTGG	AGCACGAGCATCATAGATTC	8800655
GRACE	336	Plate 15	F08	C1_13730C	orf19.5010	DIM1	Putative 18S rRNA dimethylase; predicted role in rRNA modification and processing; Hap43-induced; likely to be essential for growth based on insertional mutagenesis strategy; F-12/CO2 early biofilm induced	B	336	Plate 28	F08	8800664	TATGATCCTCTCGACAGGCG	ATTGAGCGACTGACGCCA	8800663
GRACE	313	Plate 15	F09	CR_07090W	orf19.1814	STT4	Putative phosphatidylinositol-4-kinase	A	313	Plate 04	A09	8800620	TGAGAACGAGCAGCTTCCAC	TGACTCGTCTGCATCTGGCT	8800619
GRACE	233	Plate 15	F10	CR_07380C	orf19.6131	KSR1	3-ketosphinganine reductase, catalyzes the second step in phytosphingosine synthesis	A	233	Plate 11	H01	8800462	CCTGCTCGACAACTAGAAGA	AGAGCGATTACACGACCCAG	8800461
GRACE	31	Plate 15	F11	C4_01870C	orf19.4606	ERG8	Putative phosphomevalonate kinase; enzyme of the mevalonate pathway of isoprenoid biosynthesis; transcript regulated by Nrg1; possible drug target; not conserved in H. sapiens	A	31	Plate 06	F09	8800061	AACACGCAGTAATTCCGAGC	AATAGGCGCTAAGCTGATAG	8800062
GRACE	181	Plate 15	F12	C1_09970C	orf19.4863	PDC2	Homeodomain-like transcription factor; regulator of pyruvate decarboxylase; contains a putative C-terminal activation domain, Glu- and Pro-rich; complements glucose utilization defect of S. cerevisiae pdc2 mutant	A	181	Plate 03	C08	8800357	ACCTAGACCACATGAGGC	TTCTGACGACGAGCGTACTG	8800358
GRACE	182	Plate 15	G01	CR_01000C	orf19.3256	SLN1	Histidine kinase involved in a two-component signaling pathway that regulates cell wall biosynthesis; mutants are sensitive to growth on H2O2 medium; rat catheter and Spider biofilm induced	A	182	Plate 03	D01	8800359	CAGGTCGATGAATGTAGATC	TTTAGGCGTAGCACTCGCTG	8800360
GRACE	183	Plate 15	G02	C2_02630W	orf19.1589		Putative transcription factor component of the core factor (CF) rDNA transcription factor complex; Spider biofilm induced	A	183	Plate 06	H10	8800361	ACATACGTCATAAGCCGATC	TATTCGATACGACGATGGTG	8800362
GRACE	184	Plate 15	G03	C1_07190W	orf19.4448	SOG2	Leucine-rich-repeat domain protein of RAM cell wall integrity signaling network; role in cell separation, azole sensitivity; required for hyphal growth; lacks orthologs in higher eukaryotes	A	184	Plate 03	C07	8800363	CCTGAGGTGTCAGTGTCTCT	TCTGACGCTCCAGTCGTTTG	8800364
GRACE	185	Plate 15	G04	C2_00830C	orf19.2041		Ortholog(s) have DNA translocase activity, histone acetyl-lysine binding activity	A	185	Plate 03	C10	8800365	GATACACGAGTCACAGGCAG	TAGGCTAGACGTGTGCCAAT	8800366
GRACE	186	Plate 15	G05	C3_01030W	orf19.2507	ARP9	Protein similar to S. cerevisiae Arp3p, a component of the Arp2/3 complex involved in actin-dependent processes; likely to be essential for growth, based on an insertional mutagenesis strategy	A	186	Plate 03	C09	8800368	TATATTACCCAGCGGCAG	TATACGCGAGTCAGGTGAAT	8800367
GRACE	188	Plate 15	G06	C2_10740C	orf19.5356		Protein with a predicted role in cell wall integrity; repressed in core stress response	A	188	Plate 03	C06	8800372	CGCAGAGTAGTTAATTGCAG	CCGCATACGCAATAAGTGGA	8800371
GRACE	190	Plate 15	G07	C3_02350W	orf19.1609		Ortholog(s) have role in endonucleolytic cleavage in ITS1 to separate SSU-rRNA from 5.8S rRNA and LSU-rRNA from tricistronic rRNA transcript (SSU-rRNA, 5.8S rRNA, LSU-rRNA) and nucleolus, spindle pole body localization	A	190	Plate 29	B02	8800375	ACTATACCTAGAGGGACGCG	GCAGGATCAACACGAGTCTA	8800376
GRACE	297	Plate 15	G08	C4_06930C	orf19.3116	EXM2	Putative U1 snRNP complex compotent; decreased transcription is observed upon fluphenazine treatment	A	297	Plate 04	A04	8800587	CAGTTATTACCAGATAGGCG	TCTTATAGTAATGCAGCGG	8800588
GRACE	69	Plate 15	G09	C2_07460W	orf19.1885	TAF4	Putative TFIID subunit; mutation confers hypersensitivity to toxic ergosterol analog	A	69	Plate 06	G01	8800133	ATAGCCTTCTAAGAGCGGCG	CTATGTGCGGTAAGACGTAT	8800134
GRACE	225	Plate 15	G10	C4_06150C	orf19.2922		Ortholog(s) have double-stranded DNA binding activity, role in reciprocal meiotic recombination, synapsis and condensed nuclear chromosome localization	A	225	Plate 02	E05	8800445	AATACTCAGGAACTCGCAGC	CCATCACGTTTCAGAAGTAC	8800446
GRACE	141	Plate 15	G11	C1_11220C	orf19.680	TIM50	Predicted component of the Translocase of the Inner Mitochondrial membrane (TIM23 complex); involved in mitochondrial protein import; Spider biofilm repressed	A	141	Plate 27	H02	8800277	CACGTATCTGAATGACGATC	GTCACAGTGGTAACATCCTC	8800278
GRACE	216	Plate 15	G12	CR_02610C	orf19.2820		Ortholog(s) have nucleocytoplasmic transporter activity, structural constituent of nuclear pore activity	A	216	Plate 06	G06	8800427	CCATCGCGTGAATTATGCTC	CTATCAAGGCAAGCGATCTA	8800428
GRACE	132	Plate 15	H01	C1_10040W	orf19.4871	ERO1	Ortholog of S. cerevisiae Ero1; role in formation of disulfide bonds in the endoplasmic reticulum; fluconazole-induced; induced by Mnl1 under weak acid stress; Spider biofilm induced	A	132	Plate 02	F09	8800259	AATACTACGTCACGGAGGTG	CCCGTTCGTTAATACGTGAT	8800260
GRACE	105	Plate 15	H02	C7_00800C	orf19.7037	YAE1	Ortholog(s) have cytoplasm, nucleus localization	A	105	Plate 28	D02	8800206	TCTTGACGGAAAGGTAGACA	CCGACACTATGCTAAGAGAG	8800205
GRACE	107	Plate 15	H03	C6_01280W	orf19.135	EXO84	Predicted subunit of the exocyst complex, involved in exocytosis; localizes to a crescent on the surface of the hyphal tip	A	107	Plate 08	D10	8800210	TACAGGCGATTAAGCGTCCG	ATGACAAGAGGGTCGAACTC	8800209
GRACE	280	Plate 15	H04	C1_01330C	orf19.3322	DUT1	dUTP pyrophosphatase; cell-cycle regulated if expressed in S. cerevisiae; upstream MluI and SCB elements; induced by 17-beta-estradiol, ethynyl estradiol, macrophages; levels decrease in stationary phase yeast; Spider biofilm repressed	A	280	Plate 05	G04	8800555	ATCCAGATTCGACGATACTG	CATGGACGGATGCCGATATT	8800556
GRACE	281	Plate 15	H05	C1_01280C	orf19.3317	MED22	RNA polymerase II mediator complex subunit	A	281	Plate 09	G03	8800557	ATGACGAGTGCCATCCTCTG	TCTATGACGCTGGCGCACTT	8800558
GRACE	282	Plate 15	H06	C1_01260C	orf19.3314		Ortholog(s) have role in ER to Golgi vesicle-mediated transport and TRAPP complex, cytosol, nucleus localization	A	282	Plate 05	G05	8800559	ATGCAAACAGCAGGTACGCG	CATCATGCTAAAGTGGACGA	8800560
GRACE	285	Plate 15	H07	C7_03250C	orf19.5130	PDI1	Putative protein disulfide-isomerase; antigenic in human infection; soluble protein in hyphae; transcription induced upon filamentous growth; protein present in exponential and stationary growth phase yeast cultures	A	285	Plate 31	F02	8800563	ATGCTGTCAGTATAGGTCGT	GCACTCAGAGAAGTATCCAC	8800564
GRACE	289	Plate 15	H08	C4_05010W	orf19.3778		Protein with a predicted role in ribosome biogenesis; mutation confers hypersensitivity to 5-fluorocytosine (5-FC), 5-fluorouracil (5-FU); repressed in core stress response; repressed by prostaglandins; Hap43-induced	A	289	Plate 28	A05	8800572	TAGTACCCGGAACCTAGAGC	GATCAGATGACACTAGATC	8800571
GRACE	292	Plate 15	H09	C1_08660C	orf19.4724		Ortholog(s) have RNA binding activity, role in spliceosomal complex assembly and U2-type prespliceosome localization	A	292	Plate 11	A03	8800578	TTAGACTCACCATAGCGGGC	TAGTACGCAGCATCTGGACG	8800577
GRACE	293	Plate 15	H10	C1_04380W	orf19.5200	SIT4	Serine/threonine protein phosphatase catalytic subunit; has a role in cell wall maintenance, hyphal growth, and virulence in a mouse systemic infection model	A	293	Plate 04	A02	8800580	CGCATGACGCAATATGGATA	CACTGTGAGTAATGATGACG	8800579
GRACE	296	Plate 15	H11	C4_00220C	orf19.5647	SUB2	Putative TREX complex component with a predicted role in nuclear mRNA export; transcription is regulated by Mig1; Hap43-induced gene; Spider biofilm repressed	A	296	Plate 28	A06	8800585	ACGATCAGGATACATACTGC	CTGATGCGACTCCTAGACTT	8800586
GRACE	96	Plate 15	H12	C7_01970C	orf19.6524	TOM40	Protein involved in mitochondrial protein import; Spider biofilm repressed	B	96	Plate 28	D10	8800187	AGCGTTGCTACACGGTATAT	GAGCAGTCGCTAGTACCCTT	8800188
GRACE	241	Plate 16	A01	CR_02710W	orf19.2830	RRP9	Ribosomal protein; mutation confers resistance to 5-fluorocytosine (5-FC), 5-fluorouracil (5-FU), and tubercidin (7-deazaadenosine); physically interacts with TAP-tagged Nop1; Hap43-induced; Spider biofilm induced	A	241	Plate 26	B09	8800477	GACTATGTATTAAGCGTGCG	GAGTCTTCACCAGTTGACCG	8800478
GRACE	242	Plate 16	A02	C2_10120W	orf19.1769		Ortholog(s) have G-protein beta/gamma-subunit complex binding, actin binding activity, role in positive regulation of transcription from RNA polymerase II promoter by pheromones, protein folding and cytoplasm localization	A	242	Plate 05	C04	8800480	GACAGATCGTTAATCAGTCG	CTATGACGGAGCAGATACCG	8800479
GRACE	243	Plate 16	A03	C2_06300W	orf19.5492		Ortholog(s) have mRNA binding activity, role in mRNA splicing, via spliceosome and U1 snRNP, U2-type prespliceosome, commitment complex localization	A	243	Plate 02	E10	8800482	GCACGTATGTTAATCTGTGG	ACTGTGTGGAATTAGCCCG	8800481
GRACE	244	Plate 16	A04	C3_03060W	orf19.302		Ortholog(s) have Rab guanyl-nucleotide exchange factor activity, role in ER to Golgi vesicle-mediated transport and TRAPP complex, cytosol, nucleus localization	A	244	Plate 05	C05	8800483	GCGTGACAGTTTGTTCAATG	TAGTCACCTAGATCGACGCG	8800484
GRACE	247	Plate 16	A05	C3_02020W	orf19.1646		Ortholog(s) have role in endonucleolytic cleavage in 5'-ETS of tricistronic rRNA transcript (SSU-rRNA, 5.8S rRNA and LSU-rRNA), more	B	247	Plate 59	E03	8800490	GACTCTACGATACGTCGCTG	ATATTCTGAGACACGGCG	8800489
GRACE	248	Plate 16	A06	C3_00560C	orf19.5407	SOF1	Putative protein with a predicted role in 40S ribosomal subunit biogenesis; rat catheter biofilm induced	A	248	Plate 20	F07	8800492	GCGGCGGATATGCTATAAAT	GCGCAGACTCTCCAGATATG	8800491
GRACE	249	Plate 16	A07	C1_09710C	orf19.4835		Ortholog(s) have role in endonucleolytic cleavage in 5'-ETS of tricistronic rRNA transcript (SSU-rRNA, 5.8S rRNA and LSU-rRNA), more	A	249	Plate 23	G10	8800493	AGCGGACATTTACTGAACAG	AGCGTACTAGGCATCTATTG	8800494
GRACE	252	Plate 16	A08	C1_00620W	orf19.6044	MOB2	Mob1/phocein domain protein of RAM signaling network; cell wall integrity; role in cell separation, cortical actin polarization; required for hyphal growth; phosphorylated by Cdc28 on hyphal induction; activates Cbk1; mRNA binds She3	A	252	Plate 12	D09	8800499	AGTCGCGCTGTCCATTTGCT	TGAGCCGCTTGCACTAGAGT	8800500
GRACE	2572	Plate 16	A09	CR_04140W	orf19.498		Putative mitochondrial ribosomal component of the small subunit; possibly an essential gene, disruptants not obtained by UAU1 method; Spider biofilm repressed	B	2572	Plate 33	B07	8804329	TTCCCAAGGACGTTAAAGGA	TAACCAAAGACATTCTGGCG	8804662
GRACE	2650	Plate 16	A10	CR_10210W	orf19.7597	PGA12	Putative GPI-anchored protein	A	2650	Plate 32	E04	8804407	CGACAGTGGGCTATGATAT	TATTGATAACGACGACGCAG	8804740
GRACE	257	Plate 16	A11	C2_05460W	orf19.3575	CDC19	Pyruvate kinase at yeast cell surface; Gcn4/Hog1/GlcNAc regulated; Hap43/polystyrene adherence induced; repressed by phagocytosis/farnesol; hyphal growth role; stationary phase enriched; flow model biofilm induced; Spider biofilm repressed	A	257	Plate 27	G12	8800509	ATAGTTTGCCACACTTCCAG	GTTCGATACCAGCACATAC	8800510
GRACE	1074	Plate 16	A12	C7_03240W	orf19.5131		Ortholog of S. cerevisiae Gid7, a GID complex protein; involved in proteasome-dependent catabolite inactivation of fructose-1,6-bisphosphatase; Hap43-repressed gene	B	1074	Plate 29	H08	8807079	GATAGACTTTGCACCAGGAT	TGTCCACACAGTAGAACAC	8807355
GRACE	1911	Plate 16	B01	C2_00150W	orf19.2117	LEU5	Putative mitochondrial carrier protein; Hap43-repressed; rat catheter biofilm induced	A	1911	Plate 07	G08	8802914	TATTGACTCGGAGCCGCTGT	AGCTCAGGACGATTGTAGAT	8803648
[truncated: 3,196 more rows]

## Sheet: Primary screen raw scores 
Screen was performed in technical duplicates and images were scored by Ci Fu (CF) and Timothy Wang (TW); scores are shown in two color scale with red indicating no growth and green indicating wild-type growth. Average scores were reported in Supplementary Data 1
[truncated: 4,707 more rows]

[truncated: 19 more sheets: Primary screen scores, Essentiality Master Plates Info, Secondary screen raw scores, Secondary screen scores, Figure 1B, Figure 1C, Figure 1D, Figure 1E, Figure 2C, Figure 2D, Figure 2G, Figures 3DHIJ, S6EFG, Figures 3E, S6BC, Figures 3FG, S6D, Figure 5B, Figure 5D, Figure 5E, Supplementary Figure 2, Supplementary Figure 5C]
