# Supplementary material for: Expansion of the functional genomics GRACE library reveals genes relevant for temperature-dependent fitness in Candida albicans
Source: PLoS Biol. 2025 Oct 17;23(10):e3003409. doi: 10.1371/journal.pbio.3003409 (PMC12533916; doi:10.1371/journal.pbio.3003409)
Supplement: S2 Data — (XLSX) [file pbio.3003409.s013.xlsx]

## Sheet: Sheet1
Supplementary Data 2: Gene expression based on DESeq2 analysis.
baseMean	log2FoldChange	lfcSE	stat	pvalue	padj	condition_pair	geneID
2742.62	-0.321336	0.199054	-1.61431	0.106459	0.999936	WT_22_d_WT_22_n	C3_06470W
1823.68	-0.0562388	0.245432	-0.229142	0.818758	0.999936	WT_22_d_WT_22_n	C2_06970W
118.725	0.00664546	0.246138	0.026999	0.978461	0.999936	WT_22_d_WT_22_n	C3_03990C
11312.1	-0.0557967	0.440339	-0.126713	0.899168	0.999936	WT_22_d_WT_22_n	C2_05250C
10308	-0.0532096	0.174207	-0.305439	0.760032	0.999936	WT_22_d_WT_22_n	CR_07620W
3071.27	-0.0178913	0.835797	-0.0214063	0.982922	0.999936	WT_22_d_WT_22_n	C4_01200C
9318.21	0.0249295	0.163649	0.152335	0.878923	0.999936	WT_22_d_WT_22_n	C1_01450W
5706.33	-0.0152056	0.18527	-0.0820726	0.934589	0.999936	WT_22_d_WT_22_n	C3_07710W
6207.14	-0.0544463	0.225141	-0.241832	0.80891	0.999936	WT_22_d_WT_22_n	C2_09390W
20257.7	0.214967	0.259427	0.828621	0.407319	0.999936	WT_22_d_WT_22_n	C4_02940W
1564.06	-0.285207	0.223376	-1.2768	0.201673	0.999936	WT_22_d_WT_22_n	C1_02190W
448.796	-0.0442642	0.448516	-0.0986904	0.921384	0.999936	WT_22_d_WT_22_n	C2_04970W
3322.22	-0.0586373	0.166953	-0.351221	0.725423	0.999936	WT_22_d_WT_22_n	C4_05290W
4769.21	0.114506	0.796844	0.1437	0.885738	0.999936	WT_22_d_WT_22_n	C7_00750W
100549	0.0300532	0.25443	0.11812	0.905973	0.999936	WT_22_d_WT_22_n	CR_00640W
7986.74	0.0539654	0.196194	0.275061	0.783269	0.999936	WT_22_d_WT_22_n	CR_07440W
2179.28	0.180185	0.177848	1.01314	0.310993	0.999936	WT_22_d_WT_22_n	C6_01690W
15473.5	-0.0458791	0.194089	-0.236382	0.813136	0.999936	WT_22_d_WT_22_n	C5_02000C
103780	-0.119602	0.261128	-0.45802	0.646938	0.999936	WT_22_d_WT_22_n	CR_08210C
12326	-0.07924	0.248574	-0.318778	0.749895	0.999936	WT_22_d_WT_22_n	CR_05790C
2040.65	-0.206382	0.809526	-0.254941	0.798768	0.999936	WT_22_d_WT_22_n	C1_06060C
8825.42	-0.150995	0.166927	-0.904556	0.3657	0.999936	WT_22_d_WT_22_n	C2_04030C
16088.6	0.0840023	0.160718	0.522669	0.601205	0.999936	WT_22_d_WT_22_n	C2_10350C
82578.5	0.0428061	0.181044	0.236441	0.813091	0.999936	WT_22_d_WT_22_n	C1_04290C
118326	0.0885465	0.200701	0.441186	0.659078	0.999936	WT_22_d_WT_22_n	C1_13700W
28.5885	0.554443	0.535345	1.03568	0.300353	0.999936	WT_22_d_WT_22_n	CR_01640C
2057.5	0.0132812	0.12372	0.107349	0.914512	0.999936	WT_22_d_WT_22_n	C1_10860C
27597.7	0.0108893	0.138144	0.0788258	0.937171	0.999936	WT_22_d_WT_22_n	C2_03520C
9425.9	-0.108542	0.150374	-0.721817	0.470407	0.999936	WT_22_d_WT_22_n	CR_00510C
29094.4	0.0948064	0.238059	0.398248	0.690447	0.999936	WT_22_d_WT_22_n	C1_09640W
15693.7	-0.237586	0.158399	-1.49992	0.133634	0.999936	WT_22_d_WT_22_n	CR_06150C
55664.8	-0.00154288	0.194033	-0.00795164	0.993656	0.999936	WT_22_d_WT_22_n	CR_04090C
17069.8	-0.129413	0.209283	-0.618361	0.536337	0.999936	WT_22_d_WT_22_n	C3_04520C
13957.9	-0.166737	0.182281	-0.914722	0.360337	0.999936	WT_22_d_WT_22_n	C1_07710C
20852.9	-0.233617	0.137798	-1.69537	0.0900061	0.999936	WT_22_d_WT_22_n	C1_07890C
16725.5	-0.221258	0.17504	-1.26404	0.206215	0.999936	WT_22_d_WT_22_n	CR_04740C
7015.13	-0.172279	0.192298	-0.895897	0.370308	0.999936	WT_22_d_WT_22_n	C2_03090C
543588	0.395702	0.236641	1.67217	0.0944915	0.999936	WT_22_d_WT_22_n	C5_05050W
731.582	-0.679712	0.415493	-1.63592	0.101857	0.999936	WT_22_d_WT_22_n	C1_08330C
11347.6	0.642664	0.34457	1.86512	0.062165	0.999936	WT_22_d_WT_22_n	CR_02070C
19495.5	0.125934	0.186975	0.673535	0.500607	0.999936	WT_22_d_WT_22_n	C6_01910W
8862.13	-0.0804332	0.210938	-0.381311	0.702972	0.999936	WT_22_d_WT_22_n	C6_03080C
7888.01	0.100747	0.140637	0.716359	0.47377	0.999936	WT_22_d_WT_22_n	CR_05950C
1325.69	-0.196451	0.113519	-1.73055	0.0835312	0.999936	WT_22_d_WT_22_n	C4_02500C
622.903	-0.138691	0.293209	-0.473011	0.636205	0.999936	WT_22_d_WT_22_n	C6_01000C
560.006	0.0237247	0.160833	0.147512	0.882728	0.999936	WT_22_d_WT_22_n	C1_08850C
8933.24	0.0202486	0.0962443	0.210387	0.833366	0.999936	WT_22_d_WT_22_n	C3_01760W
3670.36	0.00234265	0.158375	0.0147918	0.988198	0.999936	WT_22_d_WT_22_n	C2_07170C
2523.37	-0.0797676	0.358146	-0.222724	0.823751	0.999936	WT_22_d_WT_22_n	C1_13400C
3923.17	0.0465323	0.130657	0.356141	0.721735	0.999936	WT_22_d_WT_22_n	C1_03480C
6916.81	0.0247596	0.145195	0.170526	0.864597	0.999936	WT_22_d_WT_22_n	C2_09580W
5889.06	0.0747854	0.218604	0.342104	0.732273	0.999936	WT_22_d_WT_22_n	C1_02260C
4981.83	-0.0642989	0.235018	-0.273591	0.784399	0.999936	WT_22_d_WT_22_n	C1_13760W
3445.56	0.0253738	0.255405	0.0993474	0.920862	0.999936	WT_22_d_WT_22_n	C4_06340W
7025.24	-0.0993604	0.136148	-0.729799	0.465513	0.999936	WT_22_d_WT_22_n	C4_01100C
2927.78	-0.00558836	0.266289	-0.0209861	0.983257	0.999936	WT_22_d_WT_22_n	C4_04840C
434.4	-0.187266	0.230442	-0.812639	0.416425	0.999936	WT_22_d_WT_22_n	C3_04200W
5666.44	0.00227097	0.160224	0.0141737	0.988691	0.999936	WT_22_d_WT_22_n	CR_10270C
28150.3	0.194245	0.343894	0.564841	0.572182	0.999936	WT_22_d_WT_22_n	C4_02410C
1916.66	-0.0654601	0.436779	-0.14987	0.880867	0.999936	WT_22_d_WT_22_n	C7_02390W
4052.39	-0.218689	0.192124	-1.13827	0.255009	0.999936	WT_22_d_WT_22_n	C3_06000W
1243.07	0.101093	0.252632	0.400159	0.689039	0.999936	WT_22_d_WT_22_n	C4_03350C
17838.5	-0.0681794	0.179535	-0.379755	0.704127	0.999936	WT_22_d_WT_22_n	C3_03040W
8162.42	0.176112	0.172025	1.02375	0.305951	0.999936	WT_22_d_WT_22_n	C6_00910C
7816.38	0.138992	0.226532	0.613565	0.539503	0.999936	WT_22_d_WT_22_n	C2_10750C
3106.4	-0.00474254	0.168939	-0.0280724	0.977604	0.999936	WT_22_d_WT_22_n	C1_13220C
21698.2	-0.0835067	0.199396	-0.418799	0.675363	0.999936	WT_22_d_WT_22_n	C6_03720W
134087	-0.169784	0.223169	-0.760787	0.446784	0.999936	WT_22_d_WT_22_n	C2_02970C
434.229	-0.551702	0.352481	-1.5652	0.117536	0.999936	WT_22_d_WT_22_n	C4_05130C
1356.93	0.093158	0.118992	0.78289	0.433692	0.999936	WT_22_d_WT_22_n	C4_06000W
1467.85	-0.183661	0.341283	-0.538147	0.590475	0.999936	WT_22_d_WT_22_n	C6_02270C
3295.37	-0.0754703	0.209477	-0.360279	0.718639	0.999936	WT_22_d_WT_22_n	C6_04030W
1393.03	-0.0304122	0.224057	-0.135734	0.892031	0.999936	WT_22_d_WT_22_n	CR_02790C
1960.96	-0.026963	0.230337	-0.117059	0.906814	0.999936	WT_22_d_WT_22_n	CR_06900C
5363.02	0.0834802	0.0851744	0.980109	0.327032	0.999936	WT_22_d_WT_22_n	C2_07940C
1329.39	0.00919513	0.366958	0.0250577	0.980009	0.999936	WT_22_d_WT_22_n	C3_01880W
4044.66	0.101629	0.160937	0.631483	0.527725	0.999936	WT_22_d_WT_22_n	C1_07250C
4038.05	-0.113402	0.464744	-0.244009	0.807224	0.999936	WT_22_d_WT_22_n	C3_01410C
1489.83	0.000369134	0.199982	0.00184584	0.998527	0.999936	WT_22_d_WT_22_n	CR_00210W
64.9961	-0.141471	0.452526	-0.312624	0.754566	0.999936	WT_22_d_WT_22_n	C7_01540W
65.2358	-0.0722636	0.44443	-0.162598	0.870835	0.999936	WT_22_d_WT_22_n	CR_07130C
21050.9	0.147949	0.131411	1.12585	0.260229	0.999936	WT_22_d_WT_22_n	CR_09790W
10582.6	-0.0672572	0.125573	-0.535602	0.592234	0.999936	WT_22_d_WT_22_n	C1_10800C
8127.57	-0.0875484	0.155124	-0.564376	0.572499	0.999936	WT_22_d_WT_22_n	C3_02370C
5822.54	0.230215	0.346371	0.664649	0.506275	0.999936	WT_22_d_WT_22_n	C6_03700W
25509.1	0.428184	0.239073	1.79102	0.07329	0.999936	WT_22_d_WT_22_n	C6_04380W
86253.1	0.0611464	0.375738	0.162737	0.870725	0.999936	WT_22_d_WT_22_n	CR_07070C
33376.4	0.244382	0.221785	1.10189	0.270511	0.999936	WT_22_d_WT_22_n	C6_04130C
3875.13	-0.00316969	0.192986	-0.0164244	0.986896	0.999936	WT_22_d_WT_22_n	C6_03690W
3704.64	0.055192	0.16836	0.327821	0.743047	0.999936	WT_22_d_WT_22_n	C3_06190C
3049.74	0.195482	0.22671	0.862256	0.388547	0.999936	WT_22_d_WT_22_n	C3_06320W
2790.45	0.117648	0.177154	0.664102	0.506625	0.999936	WT_22_d_WT_22_n	C6_03710W
3172.71	0.0587279	0.210086	0.279542	0.779829	0.999936	WT_22_d_WT_22_n	C3_03480C
1832.72	-0.0437082	0.420763	-0.103879	0.917266	0.999936	WT_22_d_WT_22_n	C2_01950C
464.157	-0.688297	0.290953	-2.36566	0.0179978	0.999936	WT_22_d_WT_22_n	C2_03120W
2917.91	-0.368504	0.369804	-0.996487	0.319014	0.999936	WT_22_d_WT_22_n	C2_06700W
1401.56	0.0175385	0.31945	0.0549022	0.956216	0.999936	WT_22_d_WT_22_n	C4_02360W
87107.3	-0.0438721	0.136609	-0.321151	0.748096	0.999936	WT_22_d_WT_22_n	C6_01610W
2644.25	0.00740358	0.112025	0.0660888	0.947307	0.999936	WT_22_d_WT_22_n	C2_08570W
2025.07	-0.250537	0.274603	-0.912363	0.361578	0.999936	WT_22_d_WT_22_n	C1_06570W
1105.4	0.120459	0.165999	0.725662	0.468046	0.999936	WT_22_d_WT_22_n	C1_09160W
66.9423	0.055528	0.610647	0.0909331	0.927546	0.999936	WT_22_d_WT_22_n	C1_09150W
6414.22	0.116288	0.274134	0.424203	0.671418	0.999936	WT_22_d_WT_22_n	C6_03410C
4276.05	0.162557	0.162166	1.00241	0.316146	0.999936	WT_22_d_WT_22_n	C1_00600W
65429.3	0.0826605	0.198304	0.416836	0.676798	0.999936	WT_22_d_WT_22_n	C1_04400C
10247.7	-0.0117966	0.0962906	-0.12251	0.902495	0.999936	WT_22_d_WT_22_n	C2_08800C
1482.72	0.120667	0.168121	0.717738	0.472919	0.999936	WT_22_d_WT_22_n	CR_06730W
2975.57	0.1459	0.187508	0.778103	0.436508	0.999936	WT_22_d_WT_22_n	C1_14040W
3648.51	0.0455733	0.300382	0.151718	0.879409	0.999936	WT_22_d_WT_22_n	C3_02430W
4040.15	0.0495965	0.208586	0.237775	0.812055	0.999936	WT_22_d_WT_22_n	CR_02870W
3276.05	0.0304882	0.218196	0.139728	0.888875	0.999936	WT_22_d_WT_22_n	C3_02590W
10311.6	0.0371727	0.176502	0.210608	0.833193	0.999936	WT_22_d_WT_22_n	C5_05400W
2788.59	0.0529335	0.121767	0.434711	0.663772	0.999936	WT_22_d_WT_22_n	C2_07880W
6156.76	0.0318347	0.169862	0.187415	0.851335	0.999936	WT_22_d_WT_22_n	C3_06430W
2246.12	-0.049584	0.17415	-0.28472	0.775859	0.999936	WT_22_d_WT_22_n	C1_10650W
20714.9	0.0685394	0.207403	0.330465	0.741049	0.999936	WT_22_d_WT_22_n	C2_07400C
1571.32	0.157045	0.19833	0.791839	0.428455	0.999936	WT_22_d_WT_22_n	C1_08480C
9623.2	-0.064275	0.101411	-0.633805	0.526208	0.999936	WT_22_d_WT_22_n	C2_01430W
3864.1	0.426941	0.250098	1.70709	0.0878045	0.999936	WT_22_d_WT_22_n	CR_02920C
3182.33	0.281007	0.272357	1.03176	0.302184	0.999936	WT_22_d_WT_22_n	C2_08130W
17722.9	0.0286263	0.176294	0.162378	0.871008	0.999936	WT_22_d_WT_22_n	CR_03060W
3773.4	0.0586348	0.126935	0.461927	0.644134	0.999936	WT_22_d_WT_22_n	CR_07210W
444.953	0.217154	0.867741	0.250252	0.802393	0.999936	WT_22_d_WT_22_n	C6_01140C
1272.91	-0.0311421	0.485352	-0.0641641	0.94884	0.999936	WT_22_d_WT_22_n	CR_01040C
1358.28	0.0388492	0.974857	0.0398512	0.968212	0.999936	WT_22_d_WT_22_n	C1_06080C
6552.99	0.116085	0.113415	1.02354	0.30605	0.999936	WT_22_d_WT_22_n	CR_06180W
20530.7	0.022533	0.272386	0.0827244	0.934071	0.999936	WT_22_d_WT_22_n	C6_00150W
4014.78	0.341249	0.255389	1.33619	0.181486	0.999936	WT_22_d_WT_22_n	C2_06940C
1635.43	0.129871	0.244673	0.530796	0.59556	0.999936	WT_22_d_WT_22_n	CR_08700C
38519.2	0.0891892	0.119357	0.747246	0.454915	0.999936	WT_22_d_WT_22_n	C3_04950W
4880.05	0.061602	0.164201	0.375162	0.70754	0.999936	WT_22_d_WT_22_n	C3_01470W
1161.52	-1.1951	0.435819	-2.74219	0.00610303	0.999936	WT_22_d_WT_22_n	CR_00620C
26722.4	-0.0798305	0.167161	-0.477566	0.632959	0.999936	WT_22_d_WT_22_n	C3_04660C
1147.18	-0.0529945	0.219601	-0.241322	0.809306	0.999936	WT_22_d_WT_22_n	C1_05020C
91.6086	-0.457076	0.721276	-0.633704	0.526274	0.999936	WT_22_d_WT_22_n	C6_03230W
609.178	-0.305317	0.366348	-0.833408	0.404615	0.999936	WT_22_d_WT_22_n	C7_03570W
5086.09	-0.0295192	0.183567	-0.160809	0.872244	0.999936	WT_22_d_WT_22_n	C1_09290C
245.727	0.0286071	0.34047	0.0840222	0.933039	0.999936	WT_22_d_WT_22_n	C4_05070C
1996.36	-0.096685	0.13893	-0.695925	0.486476	0.999936	WT_22_d_WT_22_n	C1_09090C
622.538	-0.024877	0.306768	-0.0810936	0.935367	0.999936	WT_22_d_WT_22_n	C4_02530W
2674.57	0.210325	0.224949	0.934987	0.349795	0.999936	WT_22_d_WT_22_n	C2_04880C
4404.87	0.135946	0.128771	1.05572	0.291097	0.999936	WT_22_d_WT_22_n	C4_01890C
1966.28	0.0867938	0.156273	0.555398	0.578622	0.999936	WT_22_d_WT_22_n	C1_11190W
27666.8	0.055677	0.181896	0.306092	0.759535	0.999936	WT_22_d_WT_22_n	C4_00890W
3242.76	-0.232886	0.255196	-0.912577	0.361465	0.999936	WT_22_d_WT_22_n	CR_06860C
23992.8	0.0469552	0.203029	0.231274	0.817102	0.999936	WT_22_d_WT_22_n	CR_07710W
21473.9	-0.0393575	0.188184	-0.209144	0.834336	0.999936	WT_22_d_WT_22_n	C2_02030W
27378.9	0.0414718	0.18192	0.227968	0.819671	0.999936	WT_22_d_WT_22_n	C1_05110C
5085.47	-0.051455	0.108241	-0.475375	0.63452	0.999936	WT_22_d_WT_22_n	C1_11500C
17618.5	-0.197805	0.219115	-0.902745	0.366661	0.999936	WT_22_d_WT_22_n	C2_00340C
2148.49	0.0155056	0.134067	0.115656	0.907926	0.999936	WT_22_d_WT_22_n	C1_03200C
447.791	-0.101186	0.225036	-0.449645	0.652966	0.999936	WT_22_d_WT_22_n	C4_05560C
1293.96	0.0650973	0.134986	0.482252	0.629627	0.999936	WT_22_d_WT_22_n	C5_03380W
16162.2	0.134307	0.167679	0.800974	0.423147	0.999936	WT_22_d_WT_22_n	CR_08950W
15484	0.139634	0.199403	0.700257	0.483767	0.999936	WT_22_d_WT_22_n	C2_07320W
2539.37	0.0283911	0.276578	0.102651	0.91824	0.999936	WT_22_d_WT_22_n	C6_03350C
7420.88	0.060258	0.0977408	0.616508	0.537559	0.999936	WT_22_d_WT_22_n	C1_03310W
4929.88	0.0819229	0.186401	0.439499	0.6603	0.999936	WT_22_d_WT_22_n	C1_01700W
3344.98	0.0529191	0.425329	0.124419	0.900983	0.999936	WT_22_d_WT_22_n	C3_01030W
405.149	-0.0639696	0.145748	-0.438907	0.660729	0.999936	WT_22_d_WT_22_n	C4_06890W
722.828	-0.100224	0.145115	-0.690649	0.489786	0.999936	WT_22_d_WT_22_n	C3_04710W
19216	-0.288181	0.210174	-1.37116	0.170326	0.999936	WT_22_d_WT_22_n	C1_03230C
215519	0.0385866	0.219274	0.175975	0.860314	0.999936	WT_22_d_WT_22_n	C7_01250W
3003.57	0.0452992	0.114318	0.396257	0.691915	0.999936	WT_22_d_WT_22_n	C3_05960W
2142.85	-0.0588304	0.175343	-0.335516	0.737236	0.999936	WT_22_d_WT_22_n	CR_07860C
2548.2	0.00260427	0.318621	0.00817354	0.993479	0.999936	WT_22_d_WT_22_n	CR_02560C
5815.06	0.070609	0.196679	0.359006	0.719591	0.999936	WT_22_d_WT_22_n	C2_10660W
3297.4	-0.00739592	0.185085	-0.0399597	0.968125	0.999936	WT_22_d_WT_22_n	C5_04780W
2835.75	0.0475875	0.148675	0.320078	0.748909	0.999936	WT_22_d_WT_22_n	C4_01150W
2426.56	0.146073	0.14444	1.01131	0.311869	0.999936	WT_22_d_WT_22_n	C1_00680W
56832.7	-0.0638869	0.146991	-0.434631	0.66383	0.999936	WT_22_d_WT_22_n	C2_09060C
3063.7	0.0613858	0.2714	0.226182	0.82106	0.999936	WT_22_d_WT_22_n	C1_10740C
16326.5	0.371541	0.18982	1.95733	0.0503083	0.999936	WT_22_d_WT_22_n	CR_08890C
5748.08	0.156	0.217503	0.71723	0.473232	0.999936	WT_22_d_WT_22_n	C2_03790C
6375.26	0.428757	0.261339	1.64061	0.100878	0.999936	WT_22_d_WT_22_n	C1_06940C
4276.72	-0.143108	0.129215	-1.10752	0.268068	0.999936	WT_22_d_WT_22_n	C3_04340W
1874.58	-0.0515206	0.182914	-0.281666	0.7782	0.999936	WT_22_d_WT_22_n	C4_04450C
1451.93	-0.00523663	0.232098	-0.0225622	0.982	0.999936	WT_22_d_WT_22_n	C4_01790W
3285.7	0.105824	0.186528	0.567334	0.570487	0.999936	WT_22_d_WT_22_n	C6_01740C
1111.02	-0.00619238	0.262641	-0.0235773	0.98119	0.999936	WT_22_d_WT_22_n	C3_05040C
1436.17	0.0174984	0.305658	0.0572484	0.954347	0.999936	WT_22_d_WT_22_n	C6_04210C
446.509	-0.55963	0.424794	-1.31742	0.1877	0.999936	WT_22_d_WT_22_n	C3_00920W
457.671	-0.00944901	0.220385	-0.0428751	0.965801	0.999936	WT_22_d_WT_22_n	CR_00930W
6556.32	-0.131762	0.226681	-0.581264	0.561062	0.999936	WT_22_d_WT_22_n	C3_00930W
53.5424	-0.0805605	0.402202	-0.200299	0.841247	0.999936	WT_22_d_WT_22_n	C3_05620W
274.641	0.161615	0.228635	0.706869	0.479648	0.999936	WT_22_d_WT_22_n	C3_05600W
70.0401	0.00421178	0.36533	0.0115287	0.990802	0.999936	WT_22_d_WT_22_n	CR_00970W
129689	0.0142998	0.204704	0.0698562	0.944308	0.999936	WT_22_d_WT_22_n	C1_04610W
12457.2	-0.100339	0.110206	-0.910475	0.362572	0.999936	WT_22_d_WT_22_n	C2_06290C
36618.2	0.0278076	0.243436	0.11423	0.909056	0.999936	WT_22_d_WT_22_n	CR_10850C
19105.3	-0.0164171	0.221001	-0.0742852	0.940783	0.999936	WT_22_d_WT_22_n	CR_00250W
10423.3	-0.141006	0.186668	-0.755382	0.45002	0.999936	WT_22_d_WT_22_n	C2_00610C
6142.19	-0.0730624	0.143918	-0.507667	0.611687	0.999936	WT_22_d_WT_22_n	C1_12320C
174484	-0.00517425	0.229479	-0.0225479	0.982011	0.999936	WT_22_d_WT_22_n	C4_00270W
3797.97	-0.118471	0.356308	-0.332494	0.739516	0.999936	WT_22_d_WT_22_n	C1_12590W
16712.9	-0.0940944	0.190947	-0.492778	0.62217	0.999936	WT_22_d_WT_22_n	CR_01310W
35087.2	-0.0834137	0.0929839	-0.897077	0.369678	0.999936	WT_22_d_WT_22_n	C2_05500W
39689.4	-0.00334712	0.1541	-0.0217205	0.982671	0.999936	WT_22_d_WT_22_n	C3_00460W
5490.03	-0.0135075	0.598246	-0.0225786	0.981986	0.999936	WT_22_d_WT_22_n	C1_07600W
1847.19	-0.0417935	0.287044	-0.1456	0.884237	0.999936	WT_22_d_WT_22_n	CR_08320W
1732.5	-0.080393	0.341941	-0.235108	0.814125	0.999936	WT_22_d_WT_22_n	CR_06950C
5982.1	0.0561049	0.167543	0.334868	0.737725	0.999936	WT_22_d_WT_22_n	C5_01240W
2432.51	-0.0244283	0.162966	-0.149898	0.880845	0.999936	WT_22_d_WT_22_n	C1_05700W
3607.09	-0.0737025	0.142035	-0.518904	0.603828	0.999936	WT_22_d_WT_22_n	C2_06330C
961.247	0.0823775	0.202732	0.406337	0.684495	0.999936	WT_22_d_WT_22_n	C1_11750W
3134.75	0.0400886	0.248203	0.161515	0.871688	0.999936	WT_22_d_WT_22_n	C2_03250W
778.551	0.0113808	0.342525	0.0332262	0.973494	0.999936	WT_22_d_WT_22_n	CR_09470W
4510.52	-0.0165688	0.340304	-0.0486881	0.961168	0.999936	WT_22_d_WT_22_n	C4_04170C
3750.4	0.0209034	0.158586	0.131811	0.895133	0.999936	WT_22_d_WT_22_n	C3_00900C
1330.24	0.0270709	0.199344	0.1358	0.891979	0.999936	WT_22_d_WT_22_n	C6_03270C
6121.41	-0.121965	0.248055	-0.491685	0.622942	0.999936	WT_22_d_WT_22_n	C4_04730W
7991.35	0.0556465	0.174686	0.318552	0.750066	0.999936	WT_22_d_WT_22_n	C2_04230W
13514.9	0.0473483	0.157866	0.299926	0.764233	0.999936	WT_22_d_WT_22_n	C3_05590C
5733.85	0.150856	0.216201	0.697756	0.48533	0.999936	WT_22_d_WT_22_n	C1_07540C
3288.08	0.0846068	0.195846	0.432006	0.665737	0.999936	WT_22_d_WT_22_n	C7_02990W
3056.78	-0.145237	0.16935	-0.857614	0.391106	0.999936	WT_22_d_WT_22_n	CR_06440C
16112.1	0.0373054	0.133672	0.279082	0.780182	0.999936	WT_22_d_WT_22_n	C2_01110C
18345.9	0.0324828	0.22032	0.147434	0.882789	0.999936	WT_22_d_WT_22_n	C5_00200C
5813.68	-0.030723	0.218594	-0.140548	0.888227	0.999936	WT_22_d_WT_22_n	C4_01410W
15972.4	0.0250261	0.17361	0.144151	0.885381	0.999936	WT_22_d_WT_22_n	C7_01550W
4077.87	-0.028039	0.12131	-0.231135	0.81721	0.999936	WT_22_d_WT_22_n	C4_02310W
4053.37	-0.0603048	0.144875	-0.416255	0.677223	0.999936	WT_22_d_WT_22_n	CR_09890C
372.117	0.195704	0.681395	0.287211	0.773951	0.999936	WT_22_d_WT_22_n	C1_04070C
4446.16	0.0966817	0.224064	0.431491	0.666111	0.999936	WT_22_d_WT_22_n	C1_00230C
36024.8	0.0377252	0.146945	0.256731	0.797387	0.999936	WT_22_d_WT_22_n	C4_02270C
29304.5	0.0848189	0.168672	0.502862	0.615062	0.999936	WT_22_d_WT_22_n	C4_02250C
152.701	-0.00471101	0.530641	-0.00887797	0.992916	0.999936	WT_22_d_WT_22_n	CR_09420C
1001.68	0.0330021	0.396039	0.0833305	0.933589	0.999936	WT_22_d_WT_22_n	C1_10830W
369.341	0.176991	0.403187	0.438979	0.660677	0.999936	WT_22_d_WT_22_n	CR_01930C
20.9572	0.468724	0.631408	0.742347	0.457877	0.999936	WT_22_d_WT_22_n	CR_01920W
371.314	-0.596545	0.198802	-3.00069	0.00269364	0.999936	WT_22_d_WT_22_n	C2_05360C
119.776	-0.531556	0.530006	-1.00292	0.315897	0.999936	WT_22_d_WT_22_n	CR_01910C
23175.5	0.0800031	0.161624	0.494997	0.620602	0.999936	WT_22_d_WT_22_n	C2_08010W
781.198	0.0905793	0.45004	0.201269	0.840488	0.999936	WT_22_d_WT_22_n	C1_12850W
83615.1	0.0301003	0.18187	0.165504	0.868547	0.999936	WT_22_d_WT_22_n	C1_03220C
8500.72	-0.321061	0.2262	-1.41936	0.155793	0.999936	WT_22_d_WT_22_n	C3_01000W
1803.38	-0.336563	0.407714	-0.825488	0.409095	0.999936	WT_22_d_WT_22_n	C3_07180C
2906.38	-0.184975	0.205834	-0.898664	0.368832	0.999936	WT_22_d_WT_22_n	CR_00740C
1481.68	0.129674	0.278182	0.466148	0.641109	0.999936	WT_22_d_WT_22_n	C6_03250W
4520.23	0.172463	0.125101	1.37858	0.168023	0.999936	WT_22_d_WT_22_n	C2_01560W
9092.79	0.134057	0.150012	0.893642	0.371513	0.999936	WT_22_d_WT_22_n	C6_03160C
190.561	0.00389195	0.233731	0.0166514	0.986715	0.999936	WT_22_d_WT_22_n	C3_03450C
1378.07	0.0471103	0.17353	0.271482	0.78602	0.999936	WT_22_d_WT_22_n	C2_03600W
80.512	0.12268	0.332172	0.369326	0.711884	0.999936	WT_22_d_WT_22_n	C4_01170C
4080.8	-0.00024494	0.273135	-0.000896771	0.999284	0.999936	WT_22_d_WT_22_n	C2_02950W
3017.46	-0.15913	0.297624	-0.534667	0.59288	0.999936	WT_22_d_WT_22_n	C2_02640C
13498.7	0.100151	0.256364	0.390658	0.69605	0.999936	WT_22_d_WT_22_n	C3_00260C
12065.5	0.0922165	0.137882	0.668807	0.503619	0.999936	WT_22_d_WT_22_n	C1_12960C
6095.04	0.0608797	0.139046	0.437838	0.661504	0.999936	WT_22_d_WT_22_n	C1_03860C
3403.41	0.159975	0.244303	0.654824	0.512581	0.999936	WT_22_d_WT_22_n	CR_00070W
10399.2	-0.0856233	0.176101	-0.486216	0.626814	0.999936	WT_22_d_WT_22_n	CR_01240C
1639.19	0.195272	0.249873	0.781483	0.434519	0.999936	WT_22_d_WT_22_n	C1_06520C
6644.42	0.045628	0.264822	0.172297	0.863204	0.999936	WT_22_d_WT_22_n	CR_10620C
13854	0.00974247	0.192404	0.0506356	0.959616	0.999936	WT_22_d_WT_22_n	C5_00210C
5465.04	-0.0877099	0.218256	-0.401867	0.687782	0.999936	WT_22_d_WT_22_n	CR_05650W
4999.33	-0.619613	0.29884	-2.07339	0.0381359	0.999936	WT_22_d_WT_22_n	C1_05140W
2456.69	0.0284806	0.131376	0.216786	0.828375	0.999936	WT_22_d_WT_22_n	C4_05660C
2306.05	0.140536	0.198877	0.706647	0.479786	0.999936	WT_22_d_WT_22_n	C3_01750C
5838.71	0.0787198	0.1625	0.484428	0.628082	0.999936	WT_22_d_WT_22_n	C1_04190C
5253.79	-0.0744246	0.105235	-0.707222	0.479428	0.999936	WT_22_d_WT_22_n	C1_11490C
1019.5	0.0834468	0.183827	0.453943	0.64987	0.999936	WT_22_d_WT_22_n	C5_03620W
4982.1	0.0376102	0.165398	0.227392	0.820119	0.999936	WT_22_d_WT_22_n	C4_03120C
1178.68	0.0455769	0.142982	0.318761	0.749908	0.999936	WT_22_d_WT_22_n	C2_02780C
4364.72	0.197366	0.256555	0.769296	0.441718	0.999936	WT_22_d_WT_22_n	C5_03240W
4824.96	0.0884065	0.114924	0.769257	0.441741	0.999936	WT_22_d_WT_22_n	C2_05260W
454.17	-0.199665	0.470158	-0.424677	0.671072	0.999936	WT_22_d_WT_22_n	C1_06210W
3006.1	0.0128148	0.267247	0.0479513	0.961755	0.999936	WT_22_d_WT_22_n	C5_00490C
4613.56	-0.167066	0.25663	-0.650999	0.515047	0.999936	WT_22_d_WT_22_n	C3_00370C
4615.92	-0.331801	0.270215	-1.22792	0.219479	0.999936	WT_22_d_WT_22_n	CR_00680W
3442.38	-0.370322	0.27893	-1.32765	0.184294	0.999936	WT_22_d_WT_22_n	C5_01060C
815.659	-0.108679	0.126174	-0.861345	0.389048	0.999936	WT_22_d_WT_22_n	C1_09880C
2497.25	-0.00368935	0.172978	-0.0213284	0.982984	0.999936	WT_22_d_WT_22_n	CR_06910W
4319.91	0.0354789	0.220096	0.161198	0.871938	0.999936	WT_22_d_WT_22_n	C1_08120W
3270.28	-0.0216875	0.348271	-0.0622719	0.950346	0.999936	WT_22_d_WT_22_n	C5_03820C
745.551	0.041434	0.173534	0.238767	0.811287	0.999936	WT_22_d_WT_22_n	C1_08170C
534.919	-0.000614573	0.194063	-0.00316688	0.997473	0.999936	WT_22_d_WT_22_n	C1_12190W
963.92	-0.048387	0.147928	-0.327098	0.743594	0.999936	WT_22_d_WT_22_n	C5_02670W
2457.33	0.0892573	0.195763	0.455945	0.648429	0.999936	WT_22_d_WT_22_n	C3_01500C
8465.23	0.0636048	0.0881075	0.7219	0.470356	0.999936	WT_22_d_WT_22_n	CR_00980C
2066.43	0.0470034	0.156254	0.300814	0.763556	0.999936	WT_22_d_WT_22_n	C5_03580C
6021.87	0.260226	0.313435	0.830238	0.406404	0.999936	WT_22_d_WT_22_n	C1_08430W
261.763	0.14974	0.257265	0.582045	0.560536	0.999936	WT_22_d_WT_22_n	C5_05220W
1584.73	-0.0792593	0.615281	-0.128818	0.897502	0.999936	WT_22_d_WT_22_n	C2_04270W
22013.6	-0.0412091	0.292458	-0.140906	0.887944	0.999936	WT_22_d_WT_22_n	C5_03280W
61333.6	0.0117954	0.119483	0.0987204	0.92136	0.999936	WT_22_d_WT_22_n	C3_06010W
670.614	-0.430236	0.215	-2.0011	0.0453816	0.999936	WT_22_d_WT_22_n	C6_00960W
3060.01	-0.305085	0.215477	-1.41586	0.156817	0.999936	WT_22_d_WT_22_n	C6_01060C
2794.13	0.0453636	0.189417	0.23949	0.810726	0.999936	WT_22_d_WT_22_n	C6_00830C
3475.46	0.0705663	0.109482	0.644548	0.51922	0.999936	WT_22_d_WT_22_n	C3_02220W
2000.9	0.196246	0.220662	0.889349	0.373816	0.999936	WT_22_d_WT_22_n	C2_03590C
9134.13	-0.132173	0.168505	-0.784388	0.432813	0.999936	WT_22_d_WT_22_n	C5_04490C
43128.9	0.129919	0.243922	0.532624	0.594294	0.999936	WT_22_d_WT_22_n	C4_00160C
1541.83	0.0813401	0.228589	0.355836	0.721963	0.999936	WT_22_d_WT_22_n	C1_11810W
8447.11	0.116102	0.182761	0.635267	0.525254	0.999936	WT_22_d_WT_22_n	C3_01530C
5002.64	-0.0491936	0.0936834	-0.525105	0.59951	0.999936	WT_22_d_WT_22_n	C4_01190W
18747.2	0.0921069	0.244745	0.376339	0.706665	0.999936	WT_22_d_WT_22_n	C1_06810W
10743.9	-0.151611	0.207353	-0.731173	0.464673	0.999936	WT_22_d_WT_22_n	C4_02020W
439.118	-0.152952	0.155275	-0.985041	0.324604	0.999936	WT_22_d_WT_22_n	C1_08190C
9186.38	0.179872	0.193739	0.928425	0.353187	0.999936	WT_22_d_WT_22_n	C4_06580W
9776.03	-0.025474	0.104072	-0.244773	0.806632	0.999936	WT_22_d_WT_22_n	C1_10380C
28160	0.20269	0.154493	1.31196	0.189533	0.999936	WT_22_d_WT_22_n	CR_09270C
7997.64	-0.056821	0.302232	-0.188005	0.850873	0.999936	WT_22_d_WT_22_n	C4_05450C
9662.41	-0.416843	0.179941	-2.31655	0.0205283	0.999936	WT_22_d_WT_22_n	C3_03710W
3202.95	-0.133271	0.195537	-0.681563	0.495515	0.999936	WT_22_d_WT_22_n	C5_03020W
24537.7	0.0260888	0.257479	0.101324	0.919293	0.999936	WT_22_d_WT_22_n	CR_00920W
7826.99	0.0908212	0.146831	0.618544	0.536217	0.999936	WT_22_d_WT_22_n	C1_01100W
2274.66	-0.0534608	0.266833	-0.200353	0.841205	0.999936	WT_22_d_WT_22_n	C4_06590W
2591.65	-0.0238689	0.384392	-0.0620952	0.950487	0.999936	WT_22_d_WT_22_n	C5_01680C
19654.4	0.0814017	0.156007	0.521783	0.601821	0.999936	WT_22_d_WT_22_n	C3_02480C
8076.26	0.0906521	0.140324	0.64602	0.518266	0.999936	WT_22_d_WT_22_n	C1_08220W
6535.72	0.0743743	0.194784	0.381829	0.702588	0.999936	WT_22_d_WT_22_n	C1_07180W
22406.7	0.00296739	0.13764	0.021559	0.9828	0.999936	WT_22_d_WT_22_n	C2_09520C
22870.3	-0.0158439	0.179051	-0.0884882	0.929489	0.999936	WT_22_d_WT_22_n	C5_05120W
32865.1	0.0747322	0.191074	0.391115	0.695712	0.999936	WT_22_d_WT_22_n	C2_07310W
24376.6	0.0351092	0.169525	0.207103	0.83593	0.999936	WT_22_d_WT_22_n	C4_06830C
12384.5	-0.0449735	0.258584	-0.173922	0.861927	0.999936	WT_22_d_WT_22_n	C5_01690C
35444.1	0.11197	0.255879	0.43759	0.661683	0.999936	WT_22_d_WT_22_n	C1_00110W
19.4108	0.727617	0.672788	1.0815	0.279477	0.999936	WT_22_d_WT_22_n	C5_01010W
514.246	-0.0804908	0.206349	-0.390072	0.696483	0.999936	WT_22_d_WT_22_n	C6_03580W
240.013	-0.248487	0.446369	-0.556684	0.577743	0.999936	WT_22_d_WT_22_n	CR_00300W
12255.3	0.0545518	0.157242	0.346929	0.728644	0.999936	WT_22_d_WT_22_n	CR_04570C
15002.8	0.131738	0.22938	0.574322	0.56575	0.999936	WT_22_d_WT_22_n	C5_00070W
17832.1	0.0813348	0.148373	0.548177	0.58357	0.999936	WT_22_d_WT_22_n	C1_03210C
2156.74	0.0170223	0.184491	0.0922662	0.926487	0.999936	WT_22_d_WT_22_n	C1_00360W
5906.79	0.125505	0.181265	0.692381	0.488698	0.999936	WT_22_d_WT_22_n	C6_00670W
2852.87	0.0493024	0.110858	0.444735	0.656511	0.999936	WT_22_d_WT_22_n	C2_05140W
770018	0.360435	0.25021	1.44053	0.149717	0.999936	WT_22_d_WT_22_n	C2_05460W
7477.75	-0.0535452	0.129051	-0.414916	0.678203	0.999936	WT_22_d_WT_22_n	C6_01150W
4292.41	0.141051	0.123289	1.14407	0.252593	0.999936	WT_22_d_WT_22_n	C2_05190W
3350.66	0.0534775	0.230413	0.232094	0.816465	0.999936	WT_22_d_WT_22_n	CR_08630W
6200.96	0.0625225	0.122749	0.509351	0.610506	0.999936	WT_22_d_WT_22_n	C5_01970C
1166.35	-0.0261143	0.299822	-0.0870992	0.930593	0.999936	WT_22_d_WT_22_n	CR_01230C
7819.71	0.137282	0.144489	0.950124	0.342049	0.999936	WT_22_d_WT_22_n	CR_06050W
10699.2	0.0901957	0.0915117	0.985619	0.32432	0.999936	WT_22_d_WT_22_n	C1_04210C
13899.8	0.109547	0.141222	0.775706	0.437922	0.999936	WT_22_d_WT_22_n	C7_01920W
4315.57	-0.0448068	0.204351	-0.219264	0.826445	0.999936	WT_22_d_WT_22_n	C6_02610C
17571.6	0.0432133	0.15833	0.272932	0.784905	0.999936	WT_22_d_WT_22_n	C6_04270W
9601.16	0.09468	0.158005	0.59922	0.549026	0.999936	WT_22_d_WT_22_n	CR_01680C
9805.87	0.0433778	0.132143	0.328264	0.742712	0.999936	WT_22_d_WT_22_n	C1_08450C
328.341	0.0611382	0.520267	0.117513	0.906454	0.999936	WT_22_d_WT_22_n	CR_04910W
2316.75	0.203424	0.121337	1.67653	0.0936351	0.999936	WT_22_d_WT_22_n	CR_07720C
8434.18	0.0293295	0.162782	0.180177	0.857014	0.999936	WT_22_d_WT_22_n	C2_06250C
19741.9	0.0561259	0.150668	0.372513	0.709511	0.999936	WT_22_d_WT_22_n	C2_09020W
64469.1	0.122499	0.203149	0.603	0.546509	0.999936	WT_22_d_WT_22_n	C1_10790W
17187.1	0.0495463	0.136248	0.363649	0.71612	0.999936	WT_22_d_WT_22_n	C1_00950C
4541.89	0.0445962	0.138075	0.322985	0.746706	0.999936	WT_22_d_WT_22_n	C6_03660C
4392.64	0.035724	0.288544	0.123808	0.901468	0.999936	WT_22_d_WT_22_n	C3_01700W
4789.73	-0.0130269	0.109359	-0.119121	0.90518	0.999936	WT_22_d_WT_22_n	C1_12550C
12537.6	0.0528238	0.135357	0.390255	0.696348	0.999936	WT_22_d_WT_22_n	C2_01600C
475.969	-0.25293	0.511962	-0.49404	0.621278	0.999936	WT_22_d_WT_22_n	C1_12220W
50982.2	0.0744438	0.183414	0.405879	0.684832	0.999936	WT_22_d_WT_22_n	CR_01690C
9710.29	0.103329	0.187431	0.55129	0.581435	0.999936	WT_22_d_WT_22_n	C4_06500W
4165.26	0.062732	0.0798107	0.78601	0.431861	0.999936	WT_22_d_WT_22_n	C2_05320W
7054.82	0.112671	0.17199	0.655102	0.512402	0.999936	WT_22_d_WT_22_n	C1_02920W
929.615	-0.0295616	0.24215	-0.12208	0.902836	0.999936	WT_22_d_WT_22_n	CR_09180W
5457.11	0.0595047	0.174365	0.341264	0.732905	0.999936	WT_22_d_WT_22_n	C2_00450C
2368.98	-0.143011	0.130891	-1.09259	0.274574	0.999936	WT_22_d_WT_22_n	C4_05060W
54366.8	0.0100982	0.168818	0.0598171	0.952301	0.999936	WT_22_d_WT_22_n	C3_05220W
3154.13	0.102785	0.211144	0.486801	0.6264	0.999936	WT_22_d_WT_22_n	C3_04070C
12893.2	0.0413314	0.200284	0.206364	0.836507	0.999936	WT_22_d_WT_22_n	C3_04890W
1083.05	-0.111056	0.146913	-0.755928	0.449692	0.999936	WT_22_d_WT_22_n	C4_03620C
12179	0.373172	0.396824	0.940397	0.347014	0.999936	WT_22_d_WT_22_n	C1_08070W
4905.92	-0.042848	0.208694	-0.205315	0.837326	0.999936	WT_22_d_WT_22_n	C5_04100W
2649.24	-0.0201002	0.183213	-0.109709	0.91264	0.999936	WT_22_d_WT_22_n	C1_09370W
195497	0.00234136	0.204164	0.011468	0.99085	0.999936	WT_22_d_WT_22_n	C5_01580C
2048.76	0.0366593	0.267335	0.137129	0.890929	0.999936	WT_22_d_WT_22_n	C4_06480C
59.0092	-0.0652354	0.39122	-0.166749	0.867568	0.999936	WT_22_d_WT_22_n	CR_05940W
2259.22	-0.0900128	0.12781	-0.704273	0.481263	0.999936	WT_22_d_WT_22_n	C3_05070W
8295.95	0.0793485	0.217595	0.364662	0.715364	0.999936	WT_22_d_WT_22_n	CR_02090C
3652.88	0.0683505	0.133944	0.510291	0.609848	0.999936	WT_22_d_WT_22_n	CR_02250C
1759.47	-0.0116712	0.139244	-0.0838179	0.933201	0.999936	WT_22_d_WT_22_n	C4_05770C
262.237	0.0634223	0.636882	0.0995824	0.920676	0.999936	WT_22_d_WT_22_n	CR_06670W
1133.5	-0.871107	0.190832	-4.56479	4.99986e-06	0.0508468	WT_22_d_WT_22_n	C4_05780C
119.338	-0.844289	0.543089	-1.5546	0.12004	0.999936	WT_22_d_WT_22_n	C5_01360W
13.8774	-1.80775	0.786521	-2.29841	0.0215383	0.999936	WT_22_d_WT_22_n	C5_01380W
861.558	0.101286	0.325905	0.310783	0.755965	0.999936	WT_22_d_WT_22_n	C4_02760C
3053.89	-0.00286048	0.162229	-0.0176323	0.985932	0.999936	WT_22_d_WT_22_n	C4_05760W
7981.48	-0.317803	0.244499	-1.29981	0.193665	0.999936	WT_22_d_WT_22_n	C2_01270W
28088.9	0.0985059	0.147607	0.667353	0.504547	0.999936	WT_22_d_WT_22_n	C6_02120W
3631.78	0.0951794	0.134153	0.709485	0.478023	0.999936	WT_22_d_WT_22_n	C2_03320W
870.766	0.130648	0.167142	0.781659	0.434415	0.999936	WT_22_d_WT_22_n	C1_04570C
3810.74	-0.0899485	0.205967	-0.436713	0.662319	0.999936	WT_22_d_WT_22_n	C1_11240C
1608.88	-0.0811101	0.407698	-0.198946	0.842305	0.999936	WT_22_d_WT_22_n	CR_02540W
3029.69	-0.420601	0.3447	-1.22019	0.222391	0.999936	WT_22_d_WT_22_n	C1_12600C
11677.1	0.00604223	0.188493	0.0320554	0.974428	0.999936	WT_22_d_WT_22_n	C7_02770W
4716.69	-0.154596	0.185026	-0.83554	0.403414	0.999936	WT_22_d_WT_22_n	CR_09020C
15244.2	-0.0404842	0.13474	-0.300462	0.763825	0.999936	WT_22_d_WT_22_n	C1_13110C
14054.2	-0.0778234	0.146131	-0.532561	0.594338	0.999936	WT_22_d_WT_22_n	C3_05700W
15896.9	0.0789315	0.189059	0.417496	0.676316	0.999936	WT_22_d_WT_22_n	C2_04140W
2756.57	0.0619631	0.151188	0.40984	0.681923	0.999936	WT_22_d_WT_22_n	C7_03060C
2176.09	-0.124396	0.448181	-0.277558	0.781352	0.999936	WT_22_d_WT_22_n	C1_06010W
12893.6	-0.035133	0.0864133	-0.406569	0.684324	0.999936	WT_22_d_WT_22_n	C3_00710W
3609.64	0.10094	0.260448	0.387562	0.69834	0.999936	WT_22_d_WT_22_n	CR_00180C
64348.1	-0.11833	0.200252	-0.590904	0.554585	0.999936	WT_22_d_WT_22_n	C5_04130C
12385	0.0970801	0.211452	0.459113	0.646153	0.999936	WT_22_d_WT_22_n	CR_10110W
776.062	0.110095	0.307866	0.357607	0.720637	0.999936	WT_22_d_WT_22_n	C2_02010C
2696.06	-0.404303	0.313066	-1.29143	0.196555	0.999936	WT_22_d_WT_22_n	C6_01170W
108.505	-0.219257	0.613498	-0.357388	0.720802	0.999936	WT_22_d_WT_22_n	C6_01070C
757.575	0.391523	0.319297	1.2262	0.220122	0.999936	WT_22_d_WT_22_n	CR_02810W
3175.33	0.0243048	0.15957	0.152314	0.878939	0.999936	WT_22_d_WT_22_n	C1_00550W
29322.9	-0.360883	0.231344	-1.55994	0.118773	0.999936	WT_22_d_WT_22_n	CR_03500W
9285.67	0.0173948	0.216144	0.0804777	0.935857	0.999936	WT_22_d_WT_22_n	CR_10660W
3125.43	-0.160645	0.289804	-0.554322	0.579359	0.999936	WT_22_d_WT_22_n	C2_04980C
7849.73	0.0693998	0.171286	0.405168	0.685354	0.999936	WT_22_d_WT_22_n	C2_00300C
3207.2	-0.0719845	0.199245	-0.361287	0.717885	0.999936	WT_22_d_WT_22_n	C5_02760W
1878.98	-0.0521122	0.105806	-0.492528	0.622346	0.999936	WT_22_d_WT_22_n	C5_04070C
6581.42	0.00827279	0.12424	0.0665873	0.94691	0.999936	WT_22_d_WT_22_n	C1_10210C
14976.4	0.0708327	0.099746	0.71013	0.477623	0.999936	WT_22_d_WT_22_n	C2_01410C
8245.91	0.187498	0.136385	1.37476	0.169205	0.999936	WT_22_d_WT_22_n	C7_03940C
11679.9	0.0873281	0.188678	0.462841	0.643478	0.999936	WT_22_d_WT_22_n	C4_01980C
13602.4	-0.000499343	0.266586	-0.0018731	0.998505	0.999936	WT_22_d_WT_22_n	CR_07240C
6290.74	-0.150862	0.293759	-0.513558	0.607561	0.999936	WT_22_d_WT_22_n	C5_01100C
2649.16	-0.0103173	0.156936	-0.0657422	0.947583	0.999936	WT_22_d_WT_22_n	C5_05160C
12256	0.0605497	0.256744	0.235837	0.813559	0.999936	WT_22_d_WT_22_n	C4_00040W
3509.44	-0.156368	0.248333	-0.629669	0.528911	0.999936	WT_22_d_WT_22_n	C1_00560W
14429.6	-0.186338	0.0951328	-1.95872	0.0501457	0.999936	WT_22_d_WT_22_n	C2_06020W
1233.91	-0.139993	0.233111	-0.600543	0.548145	0.999936	WT_22_d_WT_22_n	C2_09790W
1760.9	-0.040389	0.269469	-0.149883	0.880857	0.999936	WT_22_d_WT_22_n	C7_01590C
16538.1	0.0452645	0.153548	0.29479	0.768154	0.999936	WT_22_d_WT_22_n	C5_00370W
4962.54	0.0256772	0.137104	0.187282	0.851439	0.999936	WT_22_d_WT_22_n	C2_05680W
1351.56	-0.208771	0.445163	-0.468975	0.639087	0.999936	WT_22_d_WT_22_n	C1_07900W
6548.73	0.0186441	0.152544	0.122221	0.902724	0.999936	WT_22_d_WT_22_n	C6_01840C
3103.09	0.0844082	0.161169	0.523726	0.600469	0.999936	WT_22_d_WT_22_n	C1_03160C
8219.76	0.0343449	0.138479	0.248015	0.804123	0.999936	WT_22_d_WT_22_n	C2_05470W
10333.9	0.167369	0.232269	0.720584	0.471166	0.999936	WT_22_d_WT_22_n	C1_03550C
4097.87	-0.0526891	0.177022	-0.297641	0.765977	0.999936	WT_22_d_WT_22_n	C4_04310W
22866.4	0.0512443	0.154406	0.331881	0.739979	0.999936	WT_22_d_WT_22_n	C2_01590W
10564.6	0.122416	0.168137	0.728071	0.46657	0.999936	WT_22_d_WT_22_n	C6_00720C
375.724	-0.148602	1.00902	-0.147273	0.882917	0.999936	WT_22_d_WT_22_n	C2_01180W
918.943	-0.00978199	0.211323	-0.0462894	0.96308	0.999936	WT_22_d_WT_22_n	C1_13410W
30310.9	0.0487909	0.186642	0.261415	0.793773	0.999936	WT_22_d_WT_22_n	C2_01620W
12906.7	-0.0734751	0.289611	-0.253703	0.799725	0.999936	WT_22_d_WT_22_n	C1_09030C
21321.8	0.0252176	0.258991	0.0973685	0.922434	0.999936	WT_22_d_WT_22_n	C2_03470C
2511.75	0.0183895	0.908774	0.0202355	0.983855	0.999936	WT_22_d_WT_22_n	C3_02400C
19800.6	0.0242794	0.176729	0.137382	0.890729	0.999936	WT_22_d_WT_22_n	C2_05920C
8911.42	0.0116872	0.313203	0.037315	0.970234	0.999936	WT_22_d_WT_22_n	C2_05930W
787.033	-0.458397	0.23058	-1.98802	0.0468096	0.999936	WT_22_d_WT_22_n	C4_01550C
1927.65	-0.0607078	0.255083	-0.237993	0.811887	0.999936	WT_22_d_WT_22_n	CR_01330W
1570.35	0.0352523	0.159773	0.22064	0.825373	0.999936	WT_22_d_WT_22_n	C1_07370C
12659.6	-0.107467	0.155192	-0.692478	0.488637	0.999936	WT_22_d_WT_22_n	C6_00280W
2181.49	-0.0507942	0.121197	-0.419104	0.67514	0.999936	WT_22_d_WT_22_n	C1_10000C
18234.2	0.0147486	0.141771	0.10403	0.917145	0.999936	WT_22_d_WT_22_n	C2_02320C
19580	0.0489235	0.225282	0.217165	0.82808	0.999936	WT_22_d_WT_22_n	CR_10670W
14731.6	-0.0115626	0.146436	-0.0789599	0.937064	0.999936	WT_22_d_WT_22_n	C7_03360W
5949.93	-0.12563	0.19003	-0.661107	0.508544	0.999936	WT_22_d_WT_22_n	CR_01980C
3352.82	-0.533921	0.343795	-1.55302	0.120418	0.999936	WT_22_d_WT_22_n	C4_01160W
588.681	0.304882	0.617959	0.493369	0.621752	0.999936	WT_22_d_WT_22_n	CR_04960C
22031.4	0.086738	0.15834	0.547797	0.583831	0.999936	WT_22_d_WT_22_n	C4_02900C
148.146	-0.144245	0.262963	-0.548536	0.583324	0.999936	WT_22_d_WT_22_n	C5_04800W
5825.17	0.103989	0.187225	0.555421	0.578607	0.999936	WT_22_d_WT_22_n	C2_04930C
3089.47	0.0290106	0.187393	0.154811	0.87697	0.999936	WT_22_d_WT_22_n	C1_01420C
11558.5	0.0158819	0.22398	0.0709076	0.943471	0.999936	WT_22_d_WT_22_n	CR_00520C
11529.6	0.0758023	0.204177	0.371258	0.710445	0.999936	WT_22_d_WT_22_n	C7_01850C
7404.24	0.545541	0.328802	1.65918	0.0970798	0.999936	WT_22_d_WT_22_n	C1_09250W
4463.5	-0.124128	0.111155	-1.1167	0.264121	0.999936	WT_22_d_WT_22_n	C3_05780C
383.748	-0.105984	0.211812	-0.500366	0.616817	0.999936	WT_22_d_WT_22_n	CR_07060C
4666.6	0.0449353	0.249439	0.180146	0.857038	0.999936	WT_22_d_WT_22_n	C7_00090C
5288.83	0.0228574	0.168269	0.135838	0.891949	0.999936	WT_22_d_WT_22_n	C3_03890W
3970.69	0.00372531	0.161853	0.0230167	0.981637	0.999936	WT_22_d_WT_22_n	C3_00860W
5396.45	0.268019	0.20381	1.31504	0.188495	0.999936	WT_22_d_WT_22_n	C1_04020C
8502.1	0.00329778	0.105763	0.0311808	0.975125	0.999936	WT_22_d_WT_22_n	C4_03390W
1669.29	-0.323776	0.728865	-0.444219	0.656884	0.999936	WT_22_d_WT_22_n	C1_12310C
2069.14	-0.0160453	0.202638	-0.0791823	0.936888	0.999936	WT_22_d_WT_22_n	CR_10740W
2168.89	0.0736453	0.181652	0.405419	0.68517	0.999936	WT_22_d_WT_22_n	C2_06130W
986.856	-0.225533	0.288358	-0.782128	0.43414	0.999936	WT_22_d_WT_22_n	C4_06510C
254.807	-0.183008	0.188421	-0.971271	0.331413	0.999936	WT_22_d_WT_22_n	CR_05430W
232.765	0.525481	0.496425	1.05853	0.289814	0.999936	WT_22_d_WT_22_n	C4_00720W
18531	0.125885	0.346026	0.363801	0.716006	0.999936	WT_22_d_WT_22_n	CR_01470W
653.279	0.05504	0.171625	0.320698	0.748439	0.999936	WT_22_d_WT_22_n	C4_04850C
10030.3	0.0147897	0.199	0.0743203	0.940756	0.999936	WT_22_d_WT_22_n	C5_02340C
260.453	0.375515	0.310119	1.21087	0.225944	0.999936	WT_22_d_WT_22_n	C6_04430W
752.768	-0.129277	0.106133	-1.21807	0.223199	0.999936	WT_22_d_WT_22_n	C5_04580C
2518.22	0.070232	0.145516	0.482641	0.629351	0.999936	WT_22_d_WT_22_n	C6_01830W
5466.42	0.230961	0.242812	0.951193	0.341506	0.999936	WT_22_d_WT_22_n	C1_00040W
11310.2	0.141308	0.236998	0.596241	0.551014	0.999936	WT_22_d_WT_22_n	C5_05500C
4475.71	0.105752	0.246513	0.428991	0.66793	0.999936	WT_22_d_WT_22_n	CR_10860C
17511.5	0.0642568	0.223584	0.287395	0.77381	0.999936	WT_22_d_WT_22_n	C1_11540C
4499.04	0.0164086	0.127677	0.128517	0.89774	0.999936	WT_22_d_WT_22_n	C3_05930W
1554.73	-0.00397347	0.208472	-0.0190599	0.984793	0.999936	WT_22_d_WT_22_n	C4_07070W
4365.38	0.0290986	0.127641	0.227973	0.819667	0.999936	WT_22_d_WT_22_n	C5_02700W
3955.35	-0.0403963	0.213507	-0.189204	0.849933	0.999936	WT_22_d_WT_22_n	C1_09170W
2633.38	0.0290055	0.227794	0.127332	0.898678	0.999936	WT_22_d_WT_22_n	C1_01270W
4105.88	-0.151353	0.125246	-1.20845	0.226874	0.999936	WT_22_d_WT_22_n	C2_01890W
3621.57	0.0403499	0.15571	0.259134	0.795531	0.999936	WT_22_d_WT_22_n	CR_01150C
360.479	0.025621	0.362083	0.0707602	0.943589	0.999936	WT_22_d_WT_22_n	C6_02130C
549.488	-0.043028	0.286352	-0.150263	0.880557	0.999936	WT_22_d_WT_22_n	C5_00740W
10995.6	0.180147	0.197223	0.913416	0.361024	0.999936	WT_22_d_WT_22_n	CR_10360C
46.4552	-0.855302	0.422324	-2.02523	0.0428439	0.999936	WT_22_d_WT_22_n	C1_01740W
146.986	-0.510828	0.251214	-2.03344	0.0420081	0.999936	WT_22_d_WT_22_n	C3_04000C
4146.91	-0.0270299	0.0892774	-0.302763	0.762071	0.999936	WT_22_d_WT_22_n	C3_04270C
31135.8	-0.88048	0.334138	-2.63508	0.00841175	0.999936	WT_22_d_WT_22_n	C6_00790C
1904.66	0.103428	0.174535	0.59259	0.553455	0.999936	WT_22_d_WT_22_n	C1_08620W
5925.39	0.136667	0.236611	0.577603	0.563532	0.999936	WT_22_d_WT_22_n	C1_05170C
10679.1	0.0319546	0.161761	0.197541	0.843404	0.999936	WT_22_d_WT_22_n	C5_04560C
3822.39	-0.0792964	0.101075	-0.784527	0.432731	0.999936	WT_22_d_WT_22_n	C1_13640W
20215.5	0.00848537	0.148178	0.0572649	0.954334	0.999936	WT_22_d_WT_22_n	C3_04390W
9314.2	-0.276047	0.187278	-1.474	0.140482	0.999936	WT_22_d_WT_22_n	C7_02040C
791.3	-0.289713	0.241817	-1.19807	0.23089	0.999936	WT_22_d_WT_22_n	C2_10100W
5062.27	0.134262	0.113494	1.18299	0.236811	0.999936	WT_22_d_WT_22_n	C4_06100W
12086.1	0.015711	0.202505	0.0775832	0.93816	0.999936	WT_22_d_WT_22_n	CR_01290C
2680.84	0.135242	0.65256	0.207248	0.835816	0.999936	WT_22_d_WT_22_n	C1_02250W
5180.06	0.0569219	0.220476	0.258178	0.79627	0.999936	WT_22_d_WT_22_n	CR_05530C
1027.58	-0.652795	0.301445	-2.16555	0.0303452	0.999936	WT_22_d_WT_22_n	C1_13630W
10721.8	-0.0632768	0.258813	-0.244489	0.806852	0.999936	WT_22_d_WT_22_n	C7_00700W
15185.2	-0.0685547	0.0864065	-0.793398	0.427546	0.999936	WT_22_d_WT_22_n	C2_10110W
2032.9	-0.345762	0.294191	-1.1753	0.239876	0.999936	WT_22_d_WT_22_n	C5_01130W
3959.66	0.0152924	0.177227	0.0862874	0.931238	0.999936	WT_22_d_WT_22_n	C1_06690W
5216.67	-0.0531881	0.131951	-0.403089	0.686883	0.999936	WT_22_d_WT_22_n	C3_06230W
44309.6	0.0838248	0.210775	0.397698	0.690853	0.999936	WT_22_d_WT_22_n	C7_02380C
17807.9	0.0762626	0.213676	0.356908	0.721161	0.999936	WT_22_d_WT_22_n	C3_06360C
11641.2	0.0149939	0.13399	0.111903	0.9109	0.999936	WT_22_d_WT_22_n	C7_03070C
44905.3	-0.0360096	0.274757	-0.13106	0.895728	0.999936	WT_22_d_WT_22_n	CR_08340W
23091.4	-0.0744004	0.143769	-0.517501	0.604806	0.999936	WT_22_d_WT_22_n	C1_01870C
41240.7	0.00246074	0.155735	0.0158008	0.987393	0.999936	WT_22_d_WT_22_n	C2_04950C
1329.54	-0.164409	0.136614	-1.20345	0.228802	0.999936	WT_22_d_WT_22_n	C4_02130W
1767.25	-0.00906951	0.179146	-0.0506264	0.959623	0.999936	WT_22_d_WT_22_n	C4_06820C
928.908	0.216712	0.243077	0.891535	0.372642	0.999936	WT_22_d_WT_22_n	C6_04600W
278.375	0.066114	0.419411	0.157636	0.874744	0.999936	WT_22_d_WT_22_n	C1_13710C
763.892	0.0059823	0.151181	0.0395705	0.968436	0.999936	WT_22_d_WT_22_n	C2_05210W
561.497	-0.0406499	0.191162	-0.212646	0.831603	0.999936	WT_22_d_WT_22_n	CR_06160C
1688.94	0.0657582	0.169046	0.388996	0.697279	0.999936	WT_22_d_WT_22_n	CR_08010W
3466.55	0.00316438	0.255269	0.0123962	0.990109	0.999936	WT_22_d_WT_22_n	C4_01010C
42826.5	0.352096	0.351875	1.00063	0.317005	0.999936	WT_22_d_WT_22_n	C1_09190C
16351.8	0.0743242	0.249917	0.297396	0.766164	0.999936	WT_22_d_WT_22_n	C3_00180C
1792.79	-0.133498	0.143746	-0.928708	0.353041	0.999936	WT_22_d_WT_22_n	C3_03140C
1197.86	-0.118849	0.157442	-0.754871	0.450326	0.999936	WT_22_d_WT_22_n	C3_03120C
37.6648	-0.227435	0.616354	-0.369001	0.712127	0.999936	WT_22_d_WT_22_n	C5_01670W
93932.6	0.103466	0.209091	0.494839	0.620714	0.999936	WT_22_d_WT_22_n	C1_13850C
93.8774	0.144781	0.481287	0.300821	0.763551	0.999936	WT_22_d_WT_22_n	C3_04160W
2178.65	-0.147162	0.226865	-0.648675	0.516549	0.999936	WT_22_d_WT_22_n	CR_01030W
575.837	0.150283	0.204375	0.735332	0.462137	0.999936	WT_22_d_WT_22_n	C3_03640W
2922.82	0.168404	0.191442	0.879665	0.379041	0.999936	WT_22_d_WT_22_n	C1_09730W
3048.51	-0.0158334	0.168866	-0.0937631	0.925297	0.999936	WT_22_d_WT_22_n	C1_03670C
1755.7	-0.061697	0.164639	-0.374742	0.707852	0.999936	WT_22_d_WT_22_n	C4_03380C
4050.86	0.349807	0.250511	1.39638	0.162601	0.999936	WT_22_d_WT_22_n	CR_04060C
4925.19	-0.042833	0.198659	-0.215611	0.829291	0.999936	WT_22_d_WT_22_n	C5_02970W
2579.66	0.09283	0.335011	0.277095	0.781707	0.999936	WT_22_d_WT_22_n	C2_06670C
5268.57	0.0112315	0.211804	0.053028	0.95771	0.999936	WT_22_d_WT_22_n	C7_02950C
32514	-0.226097	0.262805	-0.860321	0.389612	0.999936	WT_22_d_WT_22_n	CR_02530W
6743.85	-0.338683	0.192188	-1.76225	0.0780264	0.999936	WT_22_d_WT_22_n	C1_10030W
16058.6	0.039991	0.139349	0.286984	0.774125	0.999936	WT_22_d_WT_22_n	C3_01860C
8669.7	-0.233932	0.27792	-0.841724	0.399943	0.999936	WT_22_d_WT_22_n	C7_01200C
4018.8	-0.267809	0.315819	-0.847984	0.396447	0.999936	WT_22_d_WT_22_n	CR_05630W
2632.51	-0.0272482	0.177285	-0.153697	0.877849	0.999936	WT_22_d_WT_22_n	C6_02050W
2209.08	-0.0758763	0.168934	-0.449149	0.653324	0.999936	WT_22_d_WT_22_n	C7_00370W
545.967	-0.0479351	0.228604	-0.209686	0.833913	0.999936	WT_22_d_WT_22_n	C3_02550C
13909	0.0477864	0.119507	0.399863	0.689258	0.999936	WT_22_d_WT_22_n	C2_04050C
14598.9	0.0466629	0.115921	0.402539	0.687287	0.999936	WT_22_d_WT_22_n	C2_04040C
15532.6	0.0943327	0.184732	0.510647	0.609599	0.999936	WT_22_d_WT_22_n	CR_08120C
3672.42	-0.00696078	0.137366	-0.0506732	0.959586	0.999936	WT_22_d_WT_22_n	C4_04830W
13734	0.0542607	0.155338	0.349307	0.726859	0.999936	WT_22_d_WT_22_n	C2_01360C
475.798	-0.0849351	0.239964	-0.353949	0.723377	0.999936	WT_22_d_WT_22_n	C3_02560W
14033.7	0.06144	0.241165	0.254763	0.798906	0.999936	WT_22_d_WT_22_n	C1_14420W
7817.69	-0.1191	0.241202	-0.493778	0.621463	0.999936	WT_22_d_WT_22_n	C2_09220W
28931.7	-0.110207	0.245432	-0.449033	0.653408	0.999936	WT_22_d_WT_22_n	C3_06100C
39447.8	0.0517031	0.179533	0.287987	0.773356	0.999936	WT_22_d_WT_22_n	C7_03670W
34666.1	-0.374432	0.302164	-1.23917	0.215282	0.999936	WT_22_d_WT_22_n	CR_09880W
1284.06	0.0114099	0.176359	0.0646972	0.948415	0.999936	WT_22_d_WT_22_n	CR_03490W
19442.9	0.341764	0.293058	1.1662	0.243534	0.999936	WT_22_d_WT_22_n	C5_05480W
843.102	-0.166904	0.208421	-0.8008	0.423247	0.999936	WT_22_d_WT_22_n	C2_08970C
2519.81	0.106702	0.128832	0.828222	0.407545	0.999936	WT_22_d_WT_22_n	C2_03400C
7916.95	0.0169511	0.190172	0.0891359	0.928974	0.999936	WT_22_d_WT_22_n	C2_00520W
11867.8	-0.0886294	0.18037	-0.491377	0.62316	0.999936	WT_22_d_WT_22_n	C7_00360W
384.595	-0.0101888	0.206137	-0.0494274	0.960579	0.999936	WT_22_d_WT_22_n	C7_03130C
3406.3	-0.0396663	0.154052	-0.257486	0.796804	0.999936	WT_22_d_WT_22_n	C1_07070C
275.323	-0.104079	0.516755	-0.20141	0.840378	0.999936	WT_22_d_WT_22_n	C3_05340W
2066.26	-0.48664	0.255949	-1.90131	0.0572609	0.999936	WT_22_d_WT_22_n	C1_13730C
10656.6	-0.256359	0.23154	-1.10719	0.268212	0.999936	WT_22_d_WT_22_n	C1_08290C
10849.3	-0.383678	0.130929	-2.93043	0.00338494	0.999936	WT_22_d_WT_22_n	C1_02530C
364.826	0.263611	0.195143	1.35086	0.176741	0.999936	WT_22_d_WT_22_n	CR_04630C
4634.63	-0.0312296	0.201896	-0.154682	0.877072	0.999936	WT_22_d_WT_22_n	C1_10480W
5901.84	-0.0270704	0.229781	-0.117809	0.906219	0.999936	WT_22_d_WT_22_n	C2_02980C
1788.4	0.139741	0.269802	0.51794	0.6045	0.999936	WT_22_d_WT_22_n	C3_07360W
2553.05	-0.23649	0.216073	-1.09449	0.27374	0.999936	WT_22_d_WT_22_n	C1_12560C
2766.98	0.0801992	0.185379	0.432623	0.665288	0.999936	WT_22_d_WT_22_n	C6_00320C
11171.5	0.00191528	0.18515	0.0103445	0.991746	0.999936	WT_22_d_WT_22_n	C3_05520C
11108.2	0.151116	0.16359	0.923747	0.355618	0.999936	WT_22_d_WT_22_n	C1_09660W
3309.68	0.0541066	0.135421	0.399545	0.689492	0.999936	WT_22_d_WT_22_n	C1_14000C
3332.48	0.195975	0.181304	1.08092	0.279733	0.999936	WT_22_d_WT_22_n	C6_01900C
3429.41	0.0539243	0.135908	0.396771	0.691537	0.999936	WT_22_d_WT_22_n	CR_03070W
2892.57	0.146396	0.210805	0.694464	0.487391	0.999936	WT_22_d_WT_22_n	C1_13920W
10446.4	0.118083	0.112074	1.05362	0.292057	0.999936	WT_22_d_WT_22_n	C3_06300W
5432.3	-0.243386	0.225195	-1.08078	0.279794	0.999936	WT_22_d_WT_22_n	C4_03440C
4359.3	0.180865	0.283586	0.637778	0.523618	0.999936	WT_22_d_WT_22_n	C3_00480C
3989.54	-0.0320724	0.281475	-0.113944	0.909282	0.999936	WT_22_d_WT_22_n	CR_01580C
2571.44	-0.020886	0.166852	-0.125176	0.900384	0.999936	WT_22_d_WT_22_n	CR_09900C
5587.47	0.11865	0.199326	0.595256	0.551673	0.999936	WT_22_d_WT_22_n	C2_00430C
10958.7	0.0178837	0.121651	0.147009	0.883125	0.999936	WT_22_d_WT_22_n	C1_08010W
2381.87	-0.14037	0.509276	-0.275626	0.782835	0.999936	WT_22_d_WT_22_n	C6_00420W
3667.99	-0.0392168	0.136972	-0.286312	0.774639	0.999936	WT_22_d_WT_22_n	C4_01920W
800.969	-0.0130959	0.293745	-0.0445827	0.96444	0.999936	WT_22_d_WT_22_n	C1_11470C
2293.17	0.0218216	0.139588	0.156329	0.875774	0.999936	WT_22_d_WT_22_n	C1_11640C
419.759	-0.0533731	0.542234	-0.0984318	0.921589	0.999936	WT_22_d_WT_22_n	C7_02500C
33378	0.0637954	0.156434	0.407811	0.683412	0.999936	WT_22_d_WT_22_n	CR_03170W
6314.84	0.107948	0.180862	0.59685	0.550608	0.999936	WT_22_d_WT_22_n	C2_07260C
1776.77	-0.159931	0.279064	-0.573098	0.566578	0.999936	WT_22_d_WT_22_n	CR_02650C
17894.1	0.0560283	0.195193	0.287041	0.774081	0.999936	WT_22_d_WT_22_n	C1_08100W
15187	-0.215495	0.309412	-0.696465	0.486138	0.999936	WT_22_d_WT_22_n	CR_10550W
5379.98	0.098816	0.316274	0.312438	0.754708	0.999936	WT_22_d_WT_22_n	C2_08490W
480.966	0.183664	0.315151	0.582781	0.56004	0.999936	WT_22_d_WT_22_n	CR_06940W
7916.47	0.0495997	0.252899	0.196124	0.844513	0.999936	WT_22_d_WT_22_n	C3_03010C
1741.61	0.0804206	0.16473	0.488196	0.625411	0.999936	WT_22_d_WT_22_n	C7_03020C
2631.91	0.0221772	0.16803	0.131984	0.894997	0.999936	WT_22_d_WT_22_n	C5_05100C
1008.79	0.143013	0.15454	0.925407	0.354754	0.999936	WT_22_d_WT_22_n	C4_04220W
1730.25	-0.433599	0.292175	-1.48404	0.137799	0.999936	WT_22_d_WT_22_n	C1_04660W
64.919	0.0340652	0.323499	0.105302	0.916136	0.999936	WT_22_d_WT_22_n	C1_04650W
708.613	0.0235256	0.170154	0.138261	0.890034	0.999936	WT_22_d_WT_22_n	C1_13800C
133.783	-0.0105996	0.322551	-0.0328617	0.973785	0.999936	WT_22_d_WT_22_n	C3_04570C
45.115	-0.510736	0.410899	-1.24297	0.213878	0.999936	WT_22_d_WT_22_n	C4_00480W
1537.29	0.0145108	0.14591	0.0994498	0.920781	0.999936	WT_22_d_WT_22_n	C1_13980C
2702.44	-0.0328957	0.248635	-0.132305	0.894743	0.999936	WT_22_d_WT_22_n	C5_00290W
4296.82	-0.0222585	0.13785	-0.161469	0.871724	0.999936	WT_22_d_WT_22_n	C1_01330C
9800.1	0.173095	0.125528	1.37893	0.167916	0.999936	WT_22_d_WT_22_n	C3_05210C
1520.49	-0.0602454	0.235303	-0.256034	0.797925	0.999936	WT_22_d_WT_22_n	C2_08280W
2311.1	0.149719	0.229985	0.650995	0.51505	0.999936	WT_22_d_WT_22_n	C1_08510W
7496.52	0.0787983	0.204111	0.386056	0.699455	0.999936	WT_22_d_WT_22_n	CR_04130C
2948.2	0.20769	0.270011	0.769191	0.44178	0.999936	WT_22_d_WT_22_n	C2_09530W
1356.16	0.256986	0.302138	0.850559	0.395014	0.999936	WT_22_d_WT_22_n	C6_01180C
2825.51	0.0675539	0.149598	0.451569	0.65158	0.999936	WT_22_d_WT_22_n	C2_02880C
61362.1	-0.349426	0.69839	-0.500331	0.616842	0.999936	WT_22_d_WT_22_n	C4_03470C
2136.38	0.0423078	0.264648	0.159864	0.872988	0.999936	WT_22_d_WT_22_n	CR_08690C
269.114	-0.0388926	0.30993	-0.125488	0.900137	0.999936	WT_22_d_WT_22_n	C1_07830C
3848.48	-0.0736267	0.0836975	-0.879676	0.379035	0.999936	WT_22_d_WT_22_n	C4_05190C
105129	0.0280842	0.231195	0.121474	0.903316	0.999936	WT_22_d_WT_22_n	C4_04480C
18088	-0.0250511	0.221497	-0.113099	0.909952	0.999936	WT_22_d_WT_22_n	CR_07890W
103.696	0.245297	0.296125	0.828356	0.407469	0.999936	WT_22_d_WT_22_n	C2_06340W
408800	0.0804228	0.262776	0.306051	0.759566	0.999936	WT_22_d_WT_22_n	C2_03100W
68304.4	0.0513152	0.173827	0.295209	0.767834	0.999936	WT_22_d_WT_22_n	C1_11650W
60352.7	0.0378672	0.239422	0.158161	0.87433	0.999936	WT_22_d_WT_22_n	C3_04140C
1009.29	-0.0784256	0.222492	-0.352487	0.724473	0.999936	WT_22_d_WT_22_n	C1_03320C
7359.01	0.00655874	0.186599	0.0351488	0.971961	0.999936	WT_22_d_WT_22_n	C1_03390W
21045.5	-0.0115871	0.125748	-0.0921452	0.926583	0.999936	WT_22_d_WT_22_n	CR_10490W
5213.46	0.0921607	0.136976	0.672822	0.501061	0.999936	WT_22_d_WT_22_n	C5_00340W
389.548	-0.00644724	0.307941	-0.0209366	0.983296	0.999936	WT_22_d_WT_22_n	C1_03810C
1218.49	-0.0215996	0.215073	-0.100429	0.920004	0.999936	WT_22_d_WT_22_n	C1_04550W
20869.3	-0.188524	0.251011	-0.751062	0.452616	0.999936	WT_22_d_WT_22_n	CR_09370W
6020.19	-0.266654	0.161947	-1.64655	0.0996504	0.999936	WT_22_d_WT_22_n	C3_06060W
10737.5	0.0918578	0.218257	0.42087	0.67385	0.999936	WT_22_d_WT_22_n	C2_00120C
6564.47	0.0942773	0.151528	0.622176	0.533826	0.999936	WT_22_d_WT_22_n	CR_07590W
6673.65	0.0467835	0.16962	0.275814	0.782691	0.999936	WT_22_d_WT_22_n	CR_07180W
6957.83	-0.0164866	0.325711	-0.0506173	0.95963	0.999936	WT_22_d_WT_22_n	C4_02550C
11855.6	-0.0238574	0.146677	-0.162652	0.870792	0.999936	WT_22_d_WT_22_n	C1_00390W
40205.6	-0.190205	0.257216	-0.739476	0.459618	0.999936	WT_22_d_WT_22_n	C7_02910W
2096.85	0.110578	0.387197	0.285587	0.775195	0.999936	WT_22_d_WT_22_n	C3_01400W
10994.3	0.0627872	0.126936	0.494637	0.620856	0.999936	WT_22_d_WT_22_n	C1_03680W
924665	0.335474	0.27557	1.21738	0.223459	0.999936	WT_22_d_WT_22_n	C1_08500C
4225.46	-0.356065	0.378316	-0.941184	0.346611	0.999936	WT_22_d_WT_22_n	C7_03700C
4959.26	-0.360519	0.321289	-1.1221	0.26182	0.999936	WT_22_d_WT_22_n	C7_03540C
22644.1	0.0116883	0.149453	0.0782071	0.937663	0.999936	WT_22_d_WT_22_n	C2_02340C
2134.96	-0.0298647	0.142441	-0.209664	0.83393	0.999936	WT_22_d_WT_22_n	C7_04110W
14572.3	0.138896	0.248726	0.558431	0.57655	0.999936	WT_22_d_WT_22_n	CR_00100C
3041.2	-0.0955645	0.37201	-0.256887	0.797266	0.999936	WT_22_d_WT_22_n	C7_02690C
8849.12	-0.185436	0.226956	-0.817058	0.413895	0.999936	WT_22_d_WT_22_n	C1_04130W
1005.98	-0.0364837	0.399015	-0.0914345	0.927147	0.999936	WT_22_d_WT_22_n	C1_07930C
26471.9	-0.0850615	0.121127	-0.70225	0.482523	0.999936	WT_22_d_WT_22_n	C2_05100C
24194.5	0.374859	0.34007	1.1023	0.270331	0.999936	WT_22_d_WT_22_n	C1_08590C
45154.4	0.14545	0.181776	0.80016	0.423618	0.999936	WT_22_d_WT_22_n	C2_04310W
19178.8	0.288424	0.404075	0.713788	0.475358	0.999936	WT_22_d_WT_22_n	C5_00660C
11168.1	0.0921993	0.15134	0.609219	0.542379	0.999936	WT_22_d_WT_22_n	C1_09460W
36059.4	0.0974452	0.153491	0.634859	0.52552	0.999936	WT_22_d_WT_22_n	CR_09160C
3881.12	-0.0517989	0.073477	-0.704967	0.480831	0.999936	WT_22_d_WT_22_n	C1_00800C
6242.62	0.0681212	0.77263	0.088168	0.929743	0.999936	WT_22_d_WT_22_n	C2_04580W
6625.1	0.0891446	0.126341	0.705588	0.480445	0.999936	WT_22_d_WT_22_n	C2_09400C
3253.87	-0.0791806	0.251809	-0.314447	0.753181	0.999936	WT_22_d_WT_22_n	CR_02370W
13004.2	0.222852	0.258873	0.860852	0.389319	0.999936	WT_22_d_WT_22_n	C4_01530C
5768.78	0.0788727	0.176371	0.447199	0.654731	0.999936	WT_22_d_WT_22_n	C4_06270C
4063.57	0.0349244	0.1491	0.234235	0.814802	0.999936	WT_22_d_WT_22_n	CR_01140C
2065.6	-0.0800392	0.359883	-0.222404	0.824	0.999936	WT_22_d_WT_22_n	C2_01090C
6601.74	0.285343	0.207026	1.37829	0.168113	0.999936	WT_22_d_WT_22_n	C1_04770C
7450.22	0.0479054	0.13099	0.365719	0.714575	0.999936	WT_22_d_WT_22_n	C3_00760W
38646.6	0.148357	0.188843	0.78561	0.432096	0.999936	WT_22_d_WT_22_n	C7_02840C
15423.4	-0.0568831	0.286297	-0.198686	0.842508	0.999936	WT_22_d_WT_22_n	C3_02150C
9664.06	0.175299	0.18222	0.962015	0.336042	0.999936	WT_22_d_WT_22_n	C2_02460W
5211.29	-0.00529559	0.174899	-0.030278	0.975845	0.999936	WT_22_d_WT_22_n	C4_01870C
5128.05	0.00230822	0.846845	0.00272567	0.997825	0.999936	WT_22_d_WT_22_n	C2_08610W
570.264	-0.132736	0.410523	-0.323333	0.746443	0.999936	WT_22_d_WT_22_n	C2_02900W
7076.34	-0.0826596	0.192471	-0.429465	0.667585	0.999936	WT_22_d_WT_22_n	C1_10040W
11210.3	0.107347	0.126143	0.850999	0.39477	0.999936	WT_22_d_WT_22_n	C1_10940C
809.728	-0.0117112	0.247518	-0.0473146	0.962262	0.999936	WT_22_d_WT_22_n	CR_03010C
11375.7	0.0814026	0.142166	0.572588	0.566924	0.999936	WT_22_d_WT_22_n	C3_06250W
6961.71	0.00836408	0.232342	0.035999	0.971283	0.999936	WT_22_d_WT_22_n	C4_02120W
5601.98	0.0553898	0.10628	0.521169	0.602249	0.999936	WT_22_d_WT_22_n	C5_00830C
3903.38	0.124404	0.185983	0.668903	0.503557	0.999936	WT_22_d_WT_22_n	C3_00490W
2092.01	0.0468503	0.134054	0.349489	0.726722	0.999936	WT_22_d_WT_22_n	C2_01400C
1120.18	0.0352474	0.401234	0.0878475	0.929998	0.999936	WT_22_d_WT_22_n	C1_01670C
4918.32	0.0612074	0.23282	0.262896	0.792631	0.999936	WT_22_d_WT_22_n	C1_04410C
7727.56	0.0800717	0.275793	0.290333	0.771562	0.999936	WT_22_d_WT_22_n	C5_05470W
226.395	-0.103799	0.224381	-0.462603	0.643649	0.999936	WT_22_d_WT_22_n	C3_00430W
14857.4	0.0945608	0.254612	0.371391	0.710346	0.999936	WT_22_d_WT_22_n	C3_00200C
3117.46	-0.0489636	0.130687	-0.374664	0.70791	0.999936	WT_22_d_WT_22_n	C3_07470W
2139	0.0505733	0.19221	0.263115	0.792462	0.999936	WT_22_d_WT_22_n	C1_02630C
1831.13	-0.0134961	0.149837	-0.090072	0.92823	0.999936	WT_22_d_WT_22_n	C4_06930C
4402.49	-0.017723	0.164364	-0.107828	0.914132	0.999936	WT_22_d_WT_22_n	C5_00630C
2426.18	-0.0415901	0.151953	-0.273703	0.784313	0.999936	WT_22_d_WT_22_n	C7_02050C
2645.88	0.014001	0.225434	0.0621071	0.950478	0.999936	WT_22_d_WT_22_n	C6_01280W
1626.5	0.0354112	0.19518	0.181429	0.856031	0.999936	WT_22_d_WT_22_n	C2_06070W
2542.5	-0.206308	0.212219	-0.972145	0.330979	0.999936	WT_22_d_WT_22_n	C7_04180W
1033.1	-0.480519	0.199793	-2.40508	0.016169	0.999936	WT_22_d_WT_22_n	C3_05980C
3404	-0.239887	0.150182	-1.59731	0.110197	0.999936	WT_22_d_WT_22_n	C3_02810C
26365.2	-0.079183	0.213348	-0.371145	0.71053	0.999936	WT_22_d_WT_22_n	CR_10160W
8648.79	0.119105	0.142751	0.834354	0.404081	0.999936	WT_22_d_WT_22_n	C2_01990C
1462.91	0.018537	0.212458	0.08725	0.930473	0.999936	WT_22_d_WT_22_n	C1_08650C
9606.6	-0.0571932	0.233171	-0.245284	0.806236	0.999936	WT_22_d_WT_22_n	C6_01110W
6746.92	-0.248515	0.182822	-1.35933	0.174043	0.999936	WT_22_d_WT_22_n	C1_13070C
3686.97	-0.174489	0.167063	-1.04445	0.296276	0.999936	WT_22_d_WT_22_n	C1_05640C
126.023	-0.0377445	0.340436	-0.110871	0.911719	0.999936	WT_22_d_WT_22_n	C7_00180W
176726	0.0906261	0.268018	0.338134	0.735262	0.999936	WT_22_d_WT_22_n	C5_00190C
168108	0.108401	0.24551	0.441534	0.658826	0.999936	WT_22_d_WT_22_n	C3_04830C
5160.84	0.0600771	0.14515	0.413897	0.67895	0.999936	WT_22_d_WT_22_n	C6_00740W
241.228	-0.00543042	0.240043	-0.0226227	0.981951	0.999936	WT_22_d_WT_22_n	C4_04790W
739.868	0.103961	0.225297	0.461439	0.644484	0.999936	WT_22_d_WT_22_n	C5_03750W
2564.07	0.104838	0.233947	0.448129	0.65406	0.999936	WT_22_d_WT_22_n	C2_00080C
471394	0.391142	0.257516	1.51891	0.128786	0.999936	WT_22_d_WT_22_n	C4_01750C
4009.25	0.0549802	0.234252	0.234705	0.814438	0.999936	WT_22_d_WT_22_n	C3_07830W
3295.4	-0.0643836	0.168504	-0.38209	0.702395	0.999936	WT_22_d_WT_22_n	C6_00620W
5064.9	-0.156456	0.167984	-0.931375	0.35166	0.999936	WT_22_d_WT_22_n	C3_06850W
1692.56	0.00893168	0.215123	0.041519	0.966882	0.999936	WT_22_d_WT_22_n	C5_01810W
4228.53	0.0686361	0.191515	0.358384	0.720056	0.999936	WT_22_d_WT_22_n	C3_03360W
13316.3	-0.00258021	0.0904383	-0.02853	0.977239	0.999936	WT_22_d_WT_22_n	C2_09950W
4465.94	-0.0523721	0.127465	-0.410875	0.681164	0.999936	WT_22_d_WT_22_n	C1_10610W
1342	0.540156	0.186246	2.90024	0.00372881	0.999936	WT_22_d_WT_22_n	CR_09360W
798.802	-0.825532	0.430836	-1.91612	0.0553499	0.999936	WT_22_d_WT_22_n	CR_05170C
59183.1	0.0699858	0.170469	0.410548	0.681404	0.999936	WT_22_d_WT_22_n	CR_10250C
3559.84	0.00451328	0.214502	0.0210408	0.983213	0.999936	WT_22_d_WT_22_n	C1_12790C
9240.98	0.0479761	0.121317	0.39546	0.692503	0.999936	WT_22_d_WT_22_n	C2_03230C
10313.4	-0.115551	0.210322	-0.549402	0.582729	0.999936	WT_22_d_WT_22_n	C3_07060W
1648.02	0.0827491	0.143771	0.57556	0.564912	0.999936	WT_22_d_WT_22_n	C6_00460C
22027.5	-0.311073	0.255954	-1.21535	0.224234	0.999936	WT_22_d_WT_22_n	C6_00480C
3326.69	-0.128391	0.264748	-0.484957	0.627707	0.999936	WT_22_d_WT_22_n	C5_00460C
28365.6	0.0761087	0.272054	0.279756	0.779664	0.999936	WT_22_d_WT_22_n	C6_00440C
49.7988	-0.509633	0.45345	-1.1239	0.261055	0.999936	WT_22_d_WT_22_n	C6_00470C
342.78	0.0157432	0.228101	0.0690183	0.944975	0.999936	WT_22_d_WT_22_n	C4_04880W
3665.12	-0.347536	0.222725	-1.56038	0.11867	0.999936	WT_22_d_WT_22_n	C2_06180C
909.562	0.178881	0.162325	1.10199	0.270466	0.999936	WT_22_d_WT_22_n	CR_05250C
8910.86	0.0279153	0.138429	0.201658	0.840184	0.999936	WT_22_d_WT_22_n	CR_05240C
2602.13	-0.00250494	0.140707	-0.0178025	0.985796	0.999936	WT_22_d_WT_22_n	C2_00720C
897.153	-0.0633045	0.183869	-0.344292	0.730627	0.999936	WT_22_d_WT_22_n	C1_11130W
520.161	0.211209	0.299674	0.704796	0.480938	0.999936	WT_22_d_WT_22_n	C6_03610W
120.572	0.0655655	0.357155	0.183577	0.854345	0.999936	WT_22_d_WT_22_n	C2_09080C
30.1288	-1.96453	0.974933	-2.01504	0.0439008	0.999936	WT_22_d_WT_22_n	C7_00480W
580.413	0.0257334	0.250996	0.102525	0.91834	0.999936	WT_22_d_WT_22_n	C2_02600C
717.251	0.594421	0.357593	1.66228	0.096456	0.999936	WT_22_d_WT_22_n	C3_02300W
4036.84	0.0447462	0.157763	0.28363	0.776694	0.999936	WT_22_d_WT_22_n	C5_03680W
585.585	-0.0887047	0.202858	-0.437274	0.661912	0.999936	WT_22_d_WT_22_n	C4_03910W
2582.03	5.39431e-05	0.137749	0.000391605	0.999688	0.999936	WT_22_d_WT_22_n	C2_10430C
2408.44	-0.058212	0.195305	-0.298058	0.765659	0.999936	WT_22_d_WT_22_n	C4_04420W
7830.1	0.160409	0.211754	0.757525	0.448735	0.999936	WT_22_d_WT_22_n	CR_08030C
4886.96	0.0888997	0.152106	0.584459	0.558912	0.999936	WT_22_d_WT_22_n	CR_10030W
1551.82	-0.0310444	0.121908	-0.254655	0.79899	0.999936	WT_22_d_WT_22_n	C1_01760W
595.218	-0.181161	0.288899	-0.627076	0.53061	0.999936	WT_22_d_WT_22_n	C1_11230W
8039.28	0.112501	0.14169	0.793999	0.427196	0.999936	WT_22_d_WT_22_n	C1_10400C
45.1783	0.119304	0.406633	0.293395	0.769221	0.999936	WT_22_d_WT_22_n	C5_04020C
3090.81	0.218171	0.1295	1.68471	0.0920448	0.999936	WT_22_d_WT_22_n	C1_09270W
6073.82	0.00410142	0.167055	0.0245512	0.980413	0.999936	WT_22_d_WT_22_n	C3_04990W
846.064	-0.0497163	0.192026	-0.258904	0.795709	0.999936	WT_22_d_WT_22_n	C6_01570C
937.172	-0.0516863	0.23903	-0.216233	0.828806	0.999936	WT_22_d_WT_22_n	CR_06300C
4095.99	0.127256	0.144749	0.879149	0.37932	0.999936	WT_22_d_WT_22_n	C2_04720C
734.958	0.0997161	0.146153	0.682271	0.495068	0.999936	WT_22_d_WT_22_n	C7_02750W
1467.64	0.166308	0.175285	0.948789	0.342728	0.999936	WT_22_d_WT_22_n	C4_05530W
1654.09	0.0916117	0.145844	0.628149	0.529906	0.999936	WT_22_d_WT_22_n	C1_07770W
2091.95	0.112206	0.157165	0.713936	0.475267	0.999936	WT_22_d_WT_22_n	C2_10420W
6581.15	-0.113169	0.158564	-0.713711	0.475406	0.999936	WT_22_d_WT_22_n	C2_06830C
7985	0.0461228	0.160336	0.287664	0.773604	0.999936	WT_22_d_WT_22_n	C3_00670C
3920.15	0.0178114	0.264007	0.0674657	0.946211	0.999936	WT_22_d_WT_22_n	C3_00980W
5347.38	-0.00378178	0.146883	-0.0257469	0.979459	0.999936	WT_22_d_WT_22_n	CR_07100W
5482.3	-0.1271	0.135748	-0.936292	0.349123	0.999936	WT_22_d_WT_22_n	C2_07830W
9185.43	-0.0152807	0.206585	-0.0739684	0.941036	0.999936	WT_22_d_WT_22_n	C6_04350C
5180.16	-0.0145413	0.202833	-0.0716909	0.942848	0.999936	WT_22_d_WT_22_n	C3_00580W
5614.91	-0.179713	0.221199	-0.812447	0.416535	0.999936	WT_22_d_WT_22_n	C7_01520W
5365.43	-0.0373296	0.194181	-0.192241	0.847553	0.999936	WT_22_d_WT_22_n	C1_04450C
195.248	-1.21809	0.356493	-3.41689	0.000633416	0.509984	WT_22_d_WT_22_n	C2_02060C
369.651	-0.182406	0.176905	-1.03109	0.302497	0.999936	WT_22_d_WT_22_n	C2_03610W
5857.45	0.299724	0.155396	1.92878	0.0537584	0.999936	WT_22_d_WT_22_n	C6_01650C
110.773	0.0163877	0.328002	0.0499622	0.960153	0.999936	WT_22_d_WT_22_n	C7_02240W
969.291	-0.125771	0.142286	-0.88393	0.376734	0.999936	WT_22_d_WT_22_n	C4_06070C
2504.93	-0.197662	0.216115	-0.914616	0.360393	0.999936	WT_22_d_WT_22_n	C5_00770C
7874.47	-0.178332	0.299602	-0.595227	0.551692	0.999936	WT_22_d_WT_22_n	C3_00810C
4884.41	-0.264216	0.257342	-1.02671	0.304558	0.999936	WT_22_d_WT_22_n	C3_01460C
1943.89	0.11399	0.185572	0.614265	0.53904	0.999936	WT_22_d_WT_22_n	C6_01820C
17833.5	-0.329444	0.167945	-1.96162	0.0498072	0.999936	WT_22_d_WT_22_n	C4_04320W
432.651	0.0314675	0.184599	0.170464	0.864645	0.999936	WT_22_d_WT_22_n	C4_05840W
2636.58	-1.05902	0.453245	-2.33652	0.0194641	0.999936	WT_22_d_WT_22_n	CR_07280W
8412.14	-0.971343	0.544318	-1.78451	0.0743402	0.999936	WT_22_d_WT_22_n	CR_07290W
349.853	-0.0649177	0.246781	-0.263057	0.792506	0.999936	WT_22_d_WT_22_n	C2_05070W
579.411	0.0841494	0.378673	0.222222	0.824141	0.999936	WT_22_d_WT_22_n	C4_00110C
999.228	0.0644338	0.239656	0.26886	0.788038	0.999936	WT_22_d_WT_22_n	C7_00100W
10878	-0.215619	0.14099	-1.52933	0.126183	0.999936	WT_22_d_WT_22_n	C2_06680W
22.9935	-0.453467	0.637667	-0.711133	0.477002	0.999936	WT_22_d_WT_22_n	C6_01440C
6465.56	-0.148929	0.171878	-0.866483	0.386225	0.999936	WT_22_d_WT_22_n	C6_01430C
26667.2	0.0277879	0.14037	0.197961	0.843075	0.999936	WT_22_d_WT_22_n	CR_01760C
30985.3	0.0199078	0.140074	0.142124	0.886982	0.999936	WT_22_d_WT_22_n	C1_02710W
192.696	-0.0313233	0.302994	-0.103379	0.917662	0.999936	WT_22_d_WT_22_n	C1_09400C
2218.84	-0.108394	0.242225	-0.447492	0.65452	0.999936	WT_22_d_WT_22_n	CR_01270C
6984.7	-0.192473	0.244912	-0.785887	0.431934	0.999936	WT_22_d_WT_22_n	C1_14130W
16121.2	-0.361989	0.147766	-2.44974	0.014296	0.999936	WT_22_d_WT_22_n	C1_14220C
9116.84	0.000251909	0.130672	0.00192781	0.998462	0.999936	WT_22_d_WT_22_n	CR_04530W
10429.8	-0.219916	0.19918	-1.10411	0.269547	0.999936	WT_22_d_WT_22_n	C3_07640C
57568.8	0.0126338	0.214953	0.0587748	0.953131	0.999936	WT_22_d_WT_22_n	C1_08090C
3391.09	-0.0174557	0.0800457	-0.218072	0.827373	0.999936	WT_22_d_WT_22_n	C3_06620W
4982.51	-0.14672	0.145826	-1.00614	0.314351	0.999936	WT_22_d_WT_22_n	C5_03390C
188.221	0.196235	0.300641	0.652721	0.513936	0.999936	WT_22_d_WT_22_n	C3_03610W
2257.5	0.0278956	0.138992	0.200699	0.840934	0.999936	WT_22_d_WT_22_n	C1_11630C
857.053	-0.350483	0.248442	-1.41072	0.158327	0.999936	WT_22_d_WT_22_n	C5_01480W
5287.98	-0.0615876	0.0971071	-0.634223	0.525935	0.999936	WT_22_d_WT_22_n	C4_04260C
5562.92	-0.0858626	0.159866	-0.537092	0.591204	0.999936	WT_22_d_WT_22_n	C7_00660W
20814.9	0.113908	0.163474	0.696795	0.485931	0.999936	WT_22_d_WT_22_n	C1_11660W
2121.27	-0.111143	0.149187	-0.744995	0.456275	0.999936	WT_22_d_WT_22_n	C1_02130C
1019.67	-0.0512341	0.22433	-0.228387	0.819346	0.999936	WT_22_d_WT_22_n	C1_02150W
84.2679	-0.519537	0.419129	-1.23956	0.215137	0.999936	WT_22_d_WT_22_n	C1_02170C
10137.4	-0.0096391	0.175295	-0.0549878	0.956148	0.999936	WT_22_d_WT_22_n	C2_10590W
2321.11	-0.119943	0.190597	-0.629304	0.52915	0.999936	WT_22_d_WT_22_n	C1_02180W
10341.1	0.0337747	0.174575	0.193468	0.846592	0.999936	WT_22_d_WT_22_n	C5_02790C
977.566	-0.373188	0.33635	-1.10952	0.267205	0.999936	WT_22_d_WT_22_n	C3_05580C
42132.2	-0.158411	0.141155	-1.12225	0.261758	0.999936	WT_22_d_WT_22_n	C1_07120W
4893.85	0.0230277	0.134118	0.171698	0.863675	0.999936	WT_22_d_WT_22_n	C4_05430C
10833.6	0.128926	0.191756	0.672346	0.501364	0.999936	WT_22_d_WT_22_n	C5_03500W
18478.7	-0.0868608	0.201511	-0.431048	0.666434	0.999936	WT_22_d_WT_22_n	C1_11550W
1082.73	0.125939	0.383333	0.328535	0.742507	0.999936	WT_22_d_WT_22_n	C4_05880W
31840.8	0.163719	0.21964	0.745401	0.45603	0.999936	WT_22_d_WT_22_n	C7_00440C
164.966	-0.146768	0.33014	-0.444562	0.656636	0.999936	WT_22_d_WT_22_n	C6_01680C
1101.67	0.285447	0.363823	0.784575	0.432703	0.999936	WT_22_d_WT_22_n	C1_10290W
555.717	-0.199472	0.397302	-0.502066	0.615621	0.999936	WT_22_d_WT_22_n	C1_10550C
13686.2	-0.00717539	0.144134	-0.0497828	0.960295	0.999936	WT_22_d_WT_22_n	CR_03990C
48145.2	0.0293011	0.231738	0.126441	0.899383	0.999936	WT_22_d_WT_22_n	C5_02170C
11426.7	-0.0595576	0.103197	-0.577127	0.563853	0.999936	WT_22_d_WT_22_n	C3_07250W
14625.8	0.00447027	0.201779	0.0221543	0.982325	0.999936	WT_22_d_WT_22_n	C1_08600C
8693.75	-0.00942588	0.165498	-0.0569546	0.954581	0.999936	WT_22_d_WT_22_n	C2_03990W
12637	0.097271	0.177983	0.546519	0.584709	0.999936	WT_22_d_WT_22_n	C1_08550C
59271.3	0.109831	0.224836	0.488496	0.625199	0.999936	WT_22_d_WT_22_n	C2_10550C
2219.8	-0.0045618	0.280357	-0.0162714	0.987018	0.999936	WT_22_d_WT_22_n	C7_01330C
17066.4	0.0337284	0.173985	0.193858	0.846287	0.999936	WT_22_d_WT_22_n	C1_00480C
5757.9	0.0780896	0.185848	0.42018	0.674354	0.999936	WT_22_d_WT_22_n	C7_01220W
26212.6	0.0416126	0.0954466	0.435978	0.662853	0.999936	WT_22_d_WT_22_n	C2_09940W
2772.98	0.0547051	0.196026	0.279071	0.78019	0.999936	WT_22_d_WT_22_n	CR_06710C
8827.39	-0.00847313	0.131474	-0.0644472	0.948614	0.999936	WT_22_d_WT_22_n	C1_08420W
5146.68	-0.187251	0.22603	-0.828433	0.407426	0.999936	WT_22_d_WT_22_n	C1_07880C
4225.39	-0.0586186	0.162569	-0.360578	0.718415	0.999936	WT_22_d_WT_22_n	C6_02500C
25410	-0.269003	0.224335	-1.19911	0.230484	0.999936	WT_22_d_WT_22_n	C1_08400C
10825.6	-0.0619503	0.147654	-0.419565	0.674803	0.999936	WT_22_d_WT_22_n	C1_13680C
3385.07	0.188201	0.187084	1.00597	0.314431	0.999936	WT_22_d_WT_22_n	C3_07340W
15669.9	0.0633664	0.141215	0.448724	0.653631	0.999936	WT_22_d_WT_22_n	C3_06120C
10473.7	0.200439	0.179416	1.11717	0.263921	0.999936	WT_22_d_WT_22_n	C4_05140C
3692.24	0.022203	0.177389	0.125166	0.900392	0.999936	WT_22_d_WT_22_n	C5_04510W
15668.2	0.0922181	0.185633	0.496775	0.619347	0.999936	WT_22_d_WT_22_n	C2_07900W
12126.8	-0.604428	0.279782	-2.16036	0.0307451	0.999936	WT_22_d_WT_22_n	C4_06120W
27066.9	0.0924864	0.252903	0.365699	0.71459	0.999936	WT_22_d_WT_22_n	C1_14440C
7047.55	0.095394	0.121712	0.783767	0.433177	0.999936	WT_22_d_WT_22_n	C5_01080C
2956	-0.0942405	0.184657	-0.510355	0.609803	0.999936	WT_22_d_WT_22_n	C2_04540C
4400.99	-0.0199654	0.238592	-0.08368	0.933311	0.999936	WT_22_d_WT_22_n	C3_01390C
2111.34	0.0404106	0.186243	0.216978	0.828226	0.999936	WT_22_d_WT_22_n	CR_02350C
1907.17	-0.0251995	0.231624	-0.108795	0.913365	0.999936	WT_22_d_WT_22_n	C1_00890W
21952.1	0.01811	0.200906	0.0901416	0.928175	0.999936	WT_22_d_WT_22_n	C3_02280C
9481.11	0.0832659	0.132096	0.630346	0.528468	0.999936	WT_22_d_WT_22_n	C1_03130C
130.763	-0.221506	0.68417	-0.323759	0.746121	0.999936	WT_22_d_WT_22_n	C1_04310C
2739.81	-0.102548	0.162421	-0.631367	0.527801	0.999936	WT_22_d_WT_22_n	C1_05810W
3980.81	0.0760112	0.104366	0.728314	0.466422	0.999936	WT_22_d_WT_22_n	C1_11440C
15739.9	0.0913277	0.150495	0.606851	0.54395	0.999936	WT_22_d_WT_22_n	C1_11400C
2741.81	-0.0340544	0.259785	-0.131087	0.895707	0.999936	WT_22_d_WT_22_n	C7_01420W
33594.9	0.0175779	0.194465	0.0903912	0.927976	0.999936	WT_22_d_WT_22_n	C5_01910W
226.954	-3.78264	1.00176	-3.77598	0.000159379	0.213869	WT_22_d_WT_22_n	C2_06590C
2194.96	0.0373948	0.185598	0.201482	0.840322	0.999936	WT_22_d_WT_22_n	C5_00890C
3445.28	0.0110864	0.221962	0.049947	0.960165	0.999936	WT_22_d_WT_22_n	C5_00880C
53.4284	-1.02829	0.730718	-1.40723	0.159359	0.999936	WT_22_d_WT_22_n	C5_00870C
6483.75	0.0866351	0.260386	0.332718	0.739347	0.999936	WT_22_d_WT_22_n	C6_03340C
19840.7	9.26114e-05	0.153443	0.000603556	0.999518	0.999936	WT_22_d_WT_22_n	CR_07650W
4246.5	-0.064668	0.150974	-0.428339	0.668405	0.999936	WT_22_d_WT_22_n	C2_07670C
5204.68	-0.0629832	0.138468	-0.454859	0.649211	0.999936	WT_22_d_WT_22_n	C6_04360C
266.166	-0.234929	0.235991	-0.995499	0.319493	0.999936	WT_22_d_WT_22_n	C3_06450W
10779.5	0.459573	0.293613	1.56524	0.117528	0.999936	WT_22_d_WT_22_n	CR_07150W
4497.02	0.38378	0.244643	1.56874	0.116709	0.999936	WT_22_d_WT_22_n	CR_07490C
54178	-0.100864	0.120586	-0.836448	0.402903	0.999936	WT_22_d_WT_22_n	CR_05050W
4040.89	-0.0542815	0.158376	-0.342738	0.731796	0.999936	WT_22_d_WT_22_n	C5_04280C
19761.3	-0.0223482	0.182156	-0.122687	0.902355	0.999936	WT_22_d_WT_22_n	C7_00550C
14591	0.0851928	0.180132	0.472947	0.636251	0.999936	WT_22_d_WT_22_n	C1_00500C
5548.34	0.083584	0.181172	0.46135	0.644547	0.999936	WT_22_d_WT_22_n	C2_09260C
22929.2	0.145948	0.229357	0.636335	0.524558	0.999936	WT_22_d_WT_22_n	C3_00240C
8724.42	-0.00916316	0.148934	-0.0615252	0.950941	0.999936	WT_22_d_WT_22_n	C5_01520C
26778.3	-0.00166074	0.209038	-0.00794466	0.993661	0.999936	WT_22_d_WT_22_n	C1_06550W
2893.48	0.144186	0.247604	0.582327	0.560346	0.999936	WT_22_d_WT_22_n	C3_02610C
17271.1	0.0610842	0.149241	0.4093	0.682319	0.999936	WT_22_d_WT_22_n	C1_10450W
2177.72	-0.00163183	0.237336	-0.00687559	0.994514	0.999936	WT_22_d_WT_22_n	C2_03870W
175776	0.0992508	0.214781	0.462102	0.644008	0.999936	WT_22_d_WT_22_n	C1_13860C
31479.4	0.087784	0.196711	0.446258	0.655411	0.999936	WT_22_d_WT_22_n	C6_00330C
1778.3	-0.0520822	0.175751	-0.29634	0.76697	0.999936	WT_22_d_WT_22_n	CR_09910W
1657	-0.0215851	0.142131	-0.151868	0.879291	0.999936	WT_22_d_WT_22_n	C4_04640C
1697.38	0.16089	0.2215	0.726369	0.467613	0.999936	WT_22_d_WT_22_n	C1_02980W
4710.51	0.0517417	0.16189	0.319611	0.749263	0.999936	WT_22_d_WT_22_n	C3_02240C
5820	-0.162214	0.274458	-0.591033	0.554499	0.999936	WT_22_d_WT_22_n	C2_10240W
35399.8	0.0650314	0.127366	0.510588	0.60964	0.999936	WT_22_d_WT_22_n	C6_02010C
35905.3	0.272091	0.207531	1.31109	0.189829	0.999936	WT_22_d_WT_22_n	C7_00930W
963.752	0.203401	0.449492	0.452513	0.6509	0.999936	WT_22_d_WT_22_n	C3_05390C
2779.85	-0.146069	0.214749	-0.680184	0.496388	0.999936	WT_22_d_WT_22_n	C2_03920C
1214.37	0.220467	0.704463	0.312957	0.754313	0.999936	WT_22_d_WT_22_n	C4_02100C
1424.64	0.0888957	0.269726	0.329578	0.741719	0.999936	WT_22_d_WT_22_n	CR_01430W
1207.26	0.118861	0.405497	0.293123	0.769428	0.999936	WT_22_d_WT_22_n	C2_05280C
571.184	-0.134175	0.174479	-0.769002	0.441892	0.999936	WT_22_d_WT_22_n	CR_04470W
1657.79	-0.0520362	0.198246	-0.262482	0.79295	0.999936	WT_22_d_WT_22_n	C1_05070C
3138.2	0.0238426	0.151356	0.157527	0.874829	0.999936	WT_22_d_WT_22_n	C1_07460C
333577	0.303675	0.294082	1.03262	0.301782	0.999936	WT_22_d_WT_22_n	C2_03270W
4887.95	0.255804	0.333999	0.765882	0.443746	0.999936	WT_22_d_WT_22_n	C1_04320W
5984.75	-0.0655472	0.143351	-0.457248	0.647493	0.999936	WT_22_d_WT_22_n	C5_01250W
64.7554	0.170354	0.363939	0.468084	0.639724	0.999936	WT_22_d_WT_22_n	C1_05080W
174.045	-0.015583	0.280032	-0.0556472	0.955623	0.999936	WT_22_d_WT_22_n	C6_00860W
4438.74	-0.05181	0.420273	-0.123277	0.901888	0.999936	WT_22_d_WT_22_n	C6_00840W
738.196	0.100531	0.273626	0.367402	0.713319	0.999936	WT_22_d_WT_22_n	C1_07350C
1307.44	-0.0207793	0.416083	-0.0499402	0.96017	0.999936	WT_22_d_WT_22_n	C2_06720W
3499.74	0.13114	0.378657	0.346329	0.729095	0.999936	WT_22_d_WT_22_n	C5_02930C
3440.1	-0.21224	0.207489	-1.02289	0.306358	0.999936	WT_22_d_WT_22_n	C5_05080W
1429.04	-0.0144754	0.159536	-0.0907347	0.927703	0.999936	WT_22_d_WT_22_n	C1_09230C
8642.55	0.178975	0.191092	0.93659	0.348969	0.999936	WT_22_d_WT_22_n	C5_02860C
7028.71	0.0735627	0.137707	0.534196	0.593206	0.999936	WT_22_d_WT_22_n	C5_04600C
43705.4	0.0477982	0.181736	0.263008	0.792544	0.999936	WT_22_d_WT_22_n	C1_05290W
183.478	-0.284987	0.28455	-1.00153	0.316569	0.999936	WT_22_d_WT_22_n	C7_02070W
6662.9	-0.0699798	0.135262	-0.517364	0.604902	0.999936	WT_22_d_WT_22_n	C4_02710C
34462.7	0.0365313	0.143487	0.254597	0.799034	0.999936	WT_22_d_WT_22_n	C1_02420C
863.576	0.0459327	0.440381	0.104302	0.91693	0.999936	WT_22_d_WT_22_n	C1_12520W
9859.94	0.0273085	0.228103	0.11972	0.904705	0.999936	WT_22_d_WT_22_n	CR_08370W
1335.87	0.0615022	0.122559	0.501817	0.615796	0.999936	WT_22_d_WT_22_n	C1_05600W
5839.9	0.184313	0.153779	1.19856	0.2307	0.999936	WT_22_d_WT_22_n	CR_00850C
47235.4	0.00738612	0.119755	0.0616769	0.95082	0.999936	WT_22_d_WT_22_n	C2_06310C
11.4642	0.626465	1.17046	0.53523	0.592491	0.999936	WT_22_d_WT_22_n	C4_06900W
824.284	-0.199686	0.241341	-0.827401	0.40801	0.999936	WT_22_d_WT_22_n	C4_02990C
223.542	-0.106631	0.204068	-0.522524	0.601305	0.999936	WT_22_d_WT_22_n	CR_06460W
37146.5	0.182662	0.248361	0.735471	0.462053	0.999936	WT_22_d_WT_22_n	CR_00780C
887.423	-0.170236	0.278616	-0.611006	0.541196	0.999936	WT_22_d_WT_22_n	C2_08600W
2790.85	0.0173032	0.12779	0.135404	0.892293	0.999936	WT_22_d_WT_22_n	C3_03720W
703.36	0.0253715	0.239399	0.10598	0.915598	0.999936	WT_22_d_WT_22_n	C3_03600C
35.9923	-0.507097	0.415189	-1.22136	0.221949	0.999936	WT_22_d_WT_22_n	C3_03580C
37652.7	-0.213944	0.177029	-1.20853	0.226845	0.999936	WT_22_d_WT_22_n	C1_09490C
3798.38	-0.00736929	0.225565	-0.0326704	0.973937	0.999936	WT_22_d_WT_22_n	C5_03790W
966.684	0.0024392	0.531799	0.0045867	0.99634	0.999936	WT_22_d_WT_22_n	C1_13540W
44239.1	0.0545217	0.148273	0.367712	0.713088	0.999936	WT_22_d_WT_22_n	C7_00620W
5868.78	-0.381906	0.211749	-1.80358	0.0712973	0.999936	WT_22_d_WT_22_n	CR_05220C
21178.6	0.100271	0.166389	0.60263	0.546755	0.999936	WT_22_d_WT_22_n	C4_06760W
3951.9	-0.0464929	0.21861	-0.212675	0.83158	0.999936	WT_22_d_WT_22_n	C4_05550C
2948.79	-0.00334874	0.186509	-0.0179548	0.985675	0.999936	WT_22_d_WT_22_n	C2_05730C
3200.85	0.257509	0.238858	1.07808	0.280997	0.999936	WT_22_d_WT_22_n	C4_04710W
6418.53	-0.00853044	0.105742	-0.0806723	0.935703	0.999936	WT_22_d_WT_22_n	C4_05600W
18406.4	0.0910664	0.239113	0.380851	0.703314	0.999936	WT_22_d_WT_22_n	C2_10610W
2385.86	0.0604644	0.191178	0.316273	0.751796	0.999936	WT_22_d_WT_22_n	C7_03490W
582.528	-0.0154281	0.367515	-0.0419794	0.966515	0.999936	WT_22_d_WT_22_n	C5_02910C
3790.07	-0.261225	0.156003	-1.67449	0.0940349	0.999936	WT_22_d_WT_22_n	CR_02850C
9059.74	-0.0450946	0.156564	-0.288026	0.773327	0.999936	WT_22_d_WT_22_n	C1_06130C
58.4061	-0.224431	0.43679	-0.513819	0.607379	0.999936	WT_22_d_WT_22_n	C1_06610C
5474.97	0.109575	0.261696	0.418712	0.675426	0.999936	WT_22_d_WT_22_n	C6_00970C
1017.29	0.191816	0.301845	0.635477	0.525117	0.999936	WT_22_d_WT_22_n	C6_01030W
9739.23	0.0506454	0.185459	0.273082	0.78479	0.999936	WT_22_d_WT_22_n	C3_05970C
1505.12	0.0702742	0.154302	0.455432	0.648798	0.999936	WT_22_d_WT_22_n	C5_01830C
2514.36	-0.144734	0.440066	-0.32889	0.742239	0.999936	WT_22_d_WT_22_n	C5_03860W
1471.37	-0.00928446	0.143272	-0.0648031	0.948331	0.999936	WT_22_d_WT_22_n	C1_07680W
280.685	-0.115404	0.249203	-0.463092	0.643298	0.999936	WT_22_d_WT_22_n	C4_01390W
755.643	-0.260733	0.162736	-1.60219	0.109114	0.999936	WT_22_d_WT_22_n	CR_04290W
3230.98	0.000460028	0.126964	0.0036233	0.997109	0.999936	WT_22_d_WT_22_n	C4_05110C
2910.87	0.00456963	0.164399	0.027796	0.977825	0.999936	WT_22_d_WT_22_n	C2_01700C
3583.25	0.0848931	0.209424	0.405364	0.68521	0.999936	WT_22_d_WT_22_n	C1_11210C
3416.08	0.0656123	0.199899	0.328227	0.74274	0.999936	WT_22_d_WT_22_n	C5_00940C
14436.5	-0.201094	0.205846	-0.976915	0.328611	0.999936	WT_22_d_WT_22_n	C5_04750C
3792.55	0.0749713	0.141887	0.528386	0.597231	0.999936	WT_22_d_WT_22_n	C1_04670W
7519.06	0.165879	0.245706	0.675112	0.499605	0.999936	WT_22_d_WT_22_n	C6_04540C
8387.83	-0.115762	0.200069	-0.578607	0.562854	0.999936	WT_22_d_WT_22_n	C1_00340W
1232.86	-0.0131834	0.432942	-0.0304507	0.975708	0.999936	WT_22_d_WT_22_n	C6_04220C
9568.25	-0.31608	0.274174	-1.15285	0.248974	0.999936	WT_22_d_WT_22_n	C3_03650W
8648.65	-0.256452	0.251026	-1.02161	0.306964	0.999936	WT_22_d_WT_22_n	C4_02830C
3642.89	-0.0286697	0.147871	-0.193884	0.846267	0.999936	WT_22_d_WT_22_n	C6_01860C
27433.2	0.0120599	0.161417	0.0747131	0.940443	0.999936	WT_22_d_WT_22_n	CR_10370W
5970.67	0.000736992	0.168981	0.0043614	0.99652	0.999936	WT_22_d_WT_22_n	CR_02050C
9199.89	-0.0427787	0.235671	-0.181519	0.85596	0.999936	WT_22_d_WT_22_n	CR_02000C
73284.3	0.386931	0.427624	0.90484	0.36555	0.999936	WT_22_d_WT_22_n	C3_04060C
1850.42	0.0387514	0.35064	0.110516	0.912	0.999936	WT_22_d_WT_22_n	C1_08880W
18940.5	0.253868	0.19657	1.29149	0.196534	0.999936	WT_22_d_WT_22_n	C2_07490W
8870.95	0.0436098	0.168719	0.258476	0.79604	0.999936	WT_22_d_WT_22_n	C2_03300W
5119.31	-0.188164	0.216112	-0.87068	0.383929	0.999936	WT_22_d_WT_22_n	C2_10360C
1197.71	-0.0100158	0.28306	-0.035384	0.971774	0.999936	WT_22_d_WT_22_n	C2_10340W
14636.7	0.150112	0.234023	0.641438	0.521238	0.999936	WT_22_d_WT_22_n	C6_00100C
2720.43	0.0398325	0.182086	0.218757	0.826839	0.999936	WT_22_d_WT_22_n	C5_03610W
4606.85	0.0601602	0.18119	0.332028	0.739868	0.999936	WT_22_d_WT_22_n	C2_02240C
2416.32	0.0186167	0.169856	0.109603	0.912724	0.999936	WT_22_d_WT_22_n	C1_03640C
1662.53	-0.144345	0.147404	-0.979248	0.327458	0.999936	WT_22_d_WT_22_n	C4_02630C
1483.55	-0.622592	0.452406	-1.37618	0.168766	0.999936	WT_22_d_WT_22_n	C1_00780C
6599.86	-0.175509	0.158398	-1.10803	0.26785	0.999936	WT_22_d_WT_22_n	C4_02050W
2886.78	-0.155521	0.21922	-0.709427	0.478059	0.999936	WT_22_d_WT_22_n	C1_01980W
2275.88	-0.470888	0.330255	-1.42583	0.153917	0.999936	WT_22_d_WT_22_n	C6_03790C
108.647	-2.4257	1.02902	-2.35728	0.0184095	0.999936	WT_22_d_WT_22_n	C7_00280W
245.543	-0.181785	0.291718	-0.623154	0.533183	0.999936	WT_22_d_WT_22_n	C7_00290C
1168.13	-0.171249	0.209203	-0.818576	0.413028	0.999936	WT_22_d_WT_22_n	CR_07730W
419.844	-0.0803493	0.337117	-0.238342	0.811616	0.999936	WT_22_d_WT_22_n	CR_07270C
112.43	-0.734872	0.598734	-1.22738	0.219681	0.999936	WT_22_d_WT_22_n	C4_01070W
1929.61	0.107519	0.154337	0.696651	0.486021	0.999936	WT_22_d_WT_22_n	CR_03040C
1374.77	0.188913	0.287287	0.657576	0.510811	0.999936	WT_22_d_WT_22_n	C3_00220W
372.092	-0.782428	0.430885	-1.81586	0.0693916	0.999936	WT_22_d_WT_22_n	C1_02110C
1206.86	0.157752	0.297202	0.530789	0.595565	0.999936	WT_22_d_WT_22_n	C2_02610C
550.807	0.19477	0.263913	0.738008	0.460509	0.999936	WT_22_d_WT_22_n	CR_03850W
1742.9	-0.0091653	0.0914789	-0.10019	0.920193	0.999936	WT_22_d_WT_22_n	C3_04930C
1315.25	0.054579	0.292342	0.186696	0.851899	0.999936	WT_22_d_WT_22_n	C3_05270C
57821.1	0.361613	0.332888	1.08629	0.27735	0.999936	WT_22_d_WT_22_n	C2_01020W
371428	0.174897	0.219959	0.795135	0.426535	0.999936	WT_22_d_WT_22_n	C2_01000W
44396.4	-0.0440391	0.144748	-0.304246	0.76094	0.999936	WT_22_d_WT_22_n	C2_01010W
44182.7	0.0789917	0.187193	0.421979	0.67304	0.999936	WT_22_d_WT_22_n	C1_04240C
46532.5	0.0183384	0.143969	0.127378	0.898641	0.999936	WT_22_d_WT_22_n	CR_06800C
15695.2	0.0237326	0.160703	0.14768	0.882595	0.999936	WT_22_d_WT_22_n	C7_03180C
9225.6	-0.00624712	0.165221	-0.0378108	0.969839	0.999936	WT_22_d_WT_22_n	C3_07090W
37263.5	0.111511	0.159437	0.699404	0.4843	0.999936	WT_22_d_WT_22_n	CR_06810W
77133.9	0.0881703	0.190227	0.463501	0.643005	0.999936	WT_22_d_WT_22_n	C1_04260W
4568.2	0.0235336	0.121272	0.194057	0.846131	0.999936	WT_22_d_WT_22_n	C5_01800C
6176.42	0.149179	0.203464	0.733196	0.463439	0.999936	WT_22_d_WT_22_n	C2_00330C
21460	0.0335129	0.194766	0.172068	0.863384	0.999936	WT_22_d_WT_22_n	C5_05320C
173.412	-0.0804968	0.613296	-0.131253	0.895575	0.999936	WT_22_d_WT_22_n	C2_04810W
15859.8	0.00406552	0.221335	0.0183681	0.985345	0.999936	WT_22_d_WT_22_n	C4_00140C
6261.83	-0.0208001	0.122176	-0.170247	0.864816	0.999936	WT_22_d_WT_22_n	C4_00650W
8319.07	0.0300297	0.205111	0.146407	0.8836	0.999936	WT_22_d_WT_22_n	C7_03720C
380.745	-0.382251	0.224361	-1.70373	0.0884306	0.999936	WT_22_d_WT_22_n	C4_02750W
4535.04	0.0752057	0.182252	0.412647	0.679865	0.999936	WT_22_d_WT_22_n	C7_04050W
13044.8	-0.128715	0.242781	-0.530167	0.595996	0.999936	WT_22_d_WT_22_n	C2_00170C
18276	0.078282	0.100335	0.780207	0.435269	0.999936	WT_22_d_WT_22_n	C1_03780C
2469.87	-0.00114584	0.217078	-0.00527847	0.995788	0.999936	WT_22_d_WT_22_n	CR_10720W
21972	0.178657	0.210448	0.848936	0.395917	0.999936	WT_22_d_WT_22_n	CR_05670C
4109.07	-0.0747458	0.322429	-0.231821	0.816677	0.999936	WT_22_d_WT_22_n	C5_00670C
15503.2	-0.147754	0.154243	-0.957931	0.338098	0.999936	WT_22_d_WT_22_n	C1_01030W
6669.8	0.0831479	0.201366	0.41292	0.679665	0.999936	WT_22_d_WT_22_n	C1_00350C
3170.94	-0.253372	0.201115	-1.25984	0.207729	0.999936	WT_22_d_WT_22_n	C2_01210C
62.6043	-0.192565	0.36856	-0.522479	0.601337	0.999936	WT_22_d_WT_22_n	C1_02580W
4147.59	-0.00275838	0.148404	-0.018587	0.985171	0.999936	WT_22_d_WT_22_n	C1_10780C
1037	0.159514	0.256982	0.620723	0.534782	0.999936	WT_22_d_WT_22_n	C3_06340W
3251.81	-0.00305865	0.290242	-0.0105383	0.991592	0.999936	WT_22_d_WT_22_n	C6_01390W
5657.59	0.04702	0.191325	0.24576	0.805868	0.999936	WT_22_d_WT_22_n	C4_00370W
16085	0.0845899	0.129417	0.653623	0.513355	0.999936	WT_22_d_WT_22_n	C2_03330C
678.667	-0.0702829	0.171788	-0.409126	0.682447	0.999936	WT_22_d_WT_22_n	C1_03000W
3455.12	-0.0602752	0.157028	-0.38385	0.701089	0.999936	WT_22_d_WT_22_n	C1_01780C
26177.1	0.0696086	0.190534	0.365334	0.714862	0.999936	WT_22_d_WT_22_n	C2_02370C
5529.1	0.191682	0.149034	1.28616	0.198387	0.999936	WT_22_d_WT_22_n	C4_05540W
13800.1	0.0264001	0.103457	0.255179	0.798585	0.999936	WT_22_d_WT_22_n	C1_02620C
755.09	0.0257923	0.178286	0.144668	0.884973	0.999936	WT_22_d_WT_22_n	C4_06010C
1873.88	-0.0170982	0.114983	-0.148702	0.881789	0.999936	WT_22_d_WT_22_n	C3_00780W
3523.61	0.195602	0.204037	0.958656	0.337732	0.999936	WT_22_d_WT_22_n	C4_02300W
4126.7	-0.0843512	0.168111	-0.501759	0.615837	0.999936	WT_22_d_WT_22_n	C1_01390C
806.34	0.132089	0.328224	0.402436	0.687363	0.999936	WT_22_d_WT_22_n	C6_00140C
3363.54	0.0504196	0.22236	0.226748	0.82062	0.999936	WT_22_d_WT_22_n	C1_13970C
171.988	-2.30006	0.852878	-2.69682	0.00700047	0.999936	WT_22_d_WT_22_n	C6_02890C
16052.8	-0.132407	0.128889	-1.02729	0.304284	0.999936	WT_22_d_WT_22_n	C2_02740C
17424.9	0.129369	0.252982	0.511377	0.609087	0.999936	WT_22_d_WT_22_n	C3_00550C
99.9412	-0.0978537	0.588893	-0.166165	0.868027	0.999936	WT_22_d_WT_22_n	C4_03820C
8481.41	0.0561778	0.117558	0.477872	0.632742	0.999936	WT_22_d_WT_22_n	C6_02340W
2940.15	0.00550649	0.0955667	0.0576193	0.954052	0.999936	WT_22_d_WT_22_n	C3_02450W
6564.19	0.12903	0.337659	0.38213	0.702365	0.999936	WT_22_d_WT_22_n	C4_01690C
3523.98	-0.0117434	0.128704	-0.0912435	0.927299	0.999936	WT_22_d_WT_22_n	CR_01210C
512.747	-0.0591907	0.35038	-0.168933	0.86585	0.999936	WT_22_d_WT_22_n	C2_01710W
10173.1	0.159715	0.156791	1.01865	0.308367	0.999936	WT_22_d_WT_22_n	C5_02840C
816.853	0.030724	0.472016	0.0650911	0.948101	0.999936	WT_22_d_WT_22_n	C7_03450C
12958.8	0.135861	0.263033	0.516519	0.605492	0.999936	WT_22_d_WT_22_n	CR_08250C
28441.5	0.0858725	0.256881	0.334289	0.738162	0.999936	WT_22_d_WT_22_n	C5_02080C
223.32	-0.0234599	0.435645	-0.0538509	0.957054	0.999936	WT_22_d_WT_22_n	C2_04010C
12.8754	-1.382	0.971208	-1.42297	0.154744	0.999936	WT_22_d_WT_22_n	C1_01990W
21395.9	-0.0191572	0.163063	-0.117483	0.906477	0.999936	WT_22_d_WT_22_n	CR_06490C
7370.96	0.158809	0.281933	0.563287	0.57324	0.999936	WT_22_d_WT_22_n	C1_13480W
5660.93	0.0707134	0.206289	0.342789	0.731758	0.999936	WT_22_d_WT_22_n	C2_03390C
147369	0.0619916	0.23378	0.265171	0.790878	0.999936	WT_22_d_WT_22_n	C7_02030W
2522.96	0.00394277	0.163685	0.0240876	0.980783	0.999936	WT_22_d_WT_22_n	C1_09050W
755.908	0.0640467	0.200245	0.319841	0.749089	0.999936	WT_22_d_WT_22_n	CR_01800C
3657.38	0.0243891	0.139282	0.175106	0.860996	0.999936	WT_22_d_WT_22_n	C5_01340W
1963.96	-0.01062	0.279383	-0.0380124	0.969678	0.999936	WT_22_d_WT_22_n	C3_06510C
3800.88	0.0362836	0.162206	0.223689	0.822999	0.999936	WT_22_d_WT_22_n	CR_03900W
1314.9	-0.197428	0.118066	-1.67219	0.0944874	0.999936	WT_22_d_WT_22_n	C4_02010C
25519.5	0.12483	0.243589	0.512463	0.608327	0.999936	WT_22_d_WT_22_n	C3_03910W
51177.3	0.0773571	0.180583	0.428374	0.668379	0.999936	WT_22_d_WT_22_n	C1_04170C
11818.3	0.0751969	0.198935	0.377997	0.705433	0.999936	WT_22_d_WT_22_n	C3_03280C
45738.8	0.0541347	0.20089	0.269475	0.787564	0.999936	WT_22_d_WT_22_n	C3_03900C
25645	0.0440015	0.307418	0.143133	0.886185	0.999936	WT_22_d_WT_22_n	C5_05490C
1968.55	-0.0751785	0.150301	-0.500187	0.616943	0.999936	WT_22_d_WT_22_n	C3_06980W
158393	-0.48787	0.532245	-0.916626	0.359339	0.999936	WT_22_d_WT_22_n	C4_03570W
4277.89	0.0975475	0.24362	0.400408	0.688856	0.999936	WT_22_d_WT_22_n	C6_04580W
150164	0.171437	0.2491	0.688225	0.491311	0.999936	WT_22_d_WT_22_n	CR_04510W
4313.18	-0.168542	0.327898	-0.514008	0.607246	0.999936	WT_22_d_WT_22_n	CR_03450W
2802.02	-0.0588113	0.191692	-0.306801	0.758995	0.999936	WT_22_d_WT_22_n	C2_04240C
8217.15	0.0616971	0.313118	0.197041	0.843795	0.999936	WT_22_d_WT_22_n	C1_13450W
12449.2	0.116711	0.193512	0.603118	0.54643	0.999936	WT_22_d_WT_22_n	C5_00730W
4172.07	0.0618518	0.144139	0.429112	0.667842	0.999936	WT_22_d_WT_22_n	CR_00760C
4708.09	0.0222659	0.184674	0.120568	0.904033	0.999936	WT_22_d_WT_22_n	C5_04740C
8437.03	0.120207	0.178697	0.672685	0.501147	0.999936	WT_22_d_WT_22_n	C2_02990C
5591.37	0.13845	0.18895	0.732732	0.463722	0.999936	WT_22_d_WT_22_n	CR_10780C
618.903	-1.50102	0.556109	-2.69915	0.00695173	0.999936	WT_22_d_WT_22_n	C1_04500W
54428.1	-0.0579311	0.165502	-0.350032	0.726315	0.999936	WT_22_d_WT_22_n	C1_09630W
42371.8	-0.0952813	0.203194	-0.468917	0.639129	0.999936	WT_22_d_WT_22_n	C2_03080W
7056.9	0.00930924	0.0602593	0.154486	0.877226	0.999936	WT_22_d_WT_22_n	C4_02280W
12935.5	0.0400012	0.18635	0.214657	0.830035	0.999936	WT_22_d_WT_22_n	C2_05890C
2479.95	-0.236727	0.148025	-1.59924	0.109768	0.999936	WT_22_d_WT_22_n	CR_02360W
188.655	0.12129	0.257826	0.470434	0.638045	0.999936	WT_22_d_WT_22_n	CR_09780C
971.991	0.120446	0.247486	0.486678	0.626487	0.999936	WT_22_d_WT_22_n	C7_03170W
273.329	0.0152596	0.192181	0.0794024	0.936713	0.999936	WT_22_d_WT_22_n	C2_04420W
1150.74	-0.0591539	0.23209	-0.254875	0.79882	0.999936	WT_22_d_WT_22_n	C1_01240W
1044.19	0.5528	0.241608	2.288	0.0221376	0.999936	WT_22_d_WT_22_n	C1_04140W
654.952	0.145927	0.23931	0.609784	0.542005	0.999936	WT_22_d_WT_22_n	C1_04750W
10517.5	0.404229	0.358634	1.12714	0.259685	0.999936	WT_22_d_WT_22_n	CR_05340C
285.121	0.207144	0.294119	0.704286	0.481254	0.999936	WT_22_d_WT_22_n	C3_00600W
51.2404	-0.00765903	0.512796	-0.0149358	0.988083	0.999936	WT_22_d_WT_22_n	CR_03630W
515.041	0.161366	0.232406	0.694328	0.487476	0.999936	WT_22_d_WT_22_n	CR_00610W
24.6355	-0.616913	0.667189	-0.924645	0.35515	0.999936	WT_22_d_WT_22_n	C4_06550C
3541.95	0.0736826	0.196447	0.375076	0.707604	0.999936	WT_22_d_WT_22_n	C2_09130C
124.203	0.119368	0.246776	0.483707	0.628593	0.999936	WT_22_d_WT_22_n	C5_00710W
69.64	-0.0628578	0.469521	-0.133876	0.8935	0.999936	WT_22_d_WT_22_n	CR_03880W
996.976	-0.0966472	0.224663	-0.430187	0.66706	0.999936	WT_22_d_WT_22_n	C5_00450C
3047.89	-0.112889	0.187861	-0.600919	0.547894	0.999936	WT_22_d_WT_22_n	C5_02650C
580.204	0.113481	0.154817	0.733004	0.463556	0.999936	WT_22_d_WT_22_n	C1_04060W
1743.53	0.0809223	0.168576	0.480034	0.631203	0.999936	WT_22_d_WT_22_n	C2_03620W
5733.82	-0.028296	0.20502	-0.138016	0.890228	0.999936	WT_22_d_WT_22_n	C7_02940C
1143.95	0.234549	0.219769	1.06725	0.285858	0.999936	WT_22_d_WT_22_n	C2_08080C
414.462	-0.305299	0.272886	-1.11878	0.263235	0.999936	WT_22_d_WT_22_n	C2_10180W
13196.3	-0.0230284	0.126716	-0.181733	0.855792	0.999936	WT_22_d_WT_22_n	CR_03280W
4823.92	0.119804	0.216319	0.55383	0.579695	0.999936	WT_22_d_WT_22_n	CR_01730W
17435.4	-0.0795386	0.410177	-0.193913	0.846244	0.999936	WT_22_d_WT_22_n	C6_03850C
401.781	0.0545633	0.19825	0.275225	0.783143	0.999936	WT_22_d_WT_22_n	C1_00850W
46530.2	0.066403	0.243835	0.272328	0.78537	0.999936	WT_22_d_WT_22_n	C6_04520W
14179.9	0.127981	0.143588	0.89131	0.372763	0.999936	WT_22_d_WT_22_n	C2_06190W
18884.1	0.0367358	0.0985017	0.372946	0.709188	0.999936	WT_22_d_WT_22_n	C3_02320W
31750.6	0.125565	0.24922	0.503833	0.614379	0.999936	WT_22_d_WT_22_n	C5_05410C
72583.3	0.107684	0.208231	0.517137	0.60506	0.999936	WT_22_d_WT_22_n	C6_00870C
10082.7	0.0642459	0.157584	0.407694	0.683498	0.999936	WT_22_d_WT_22_n	C4_01370W
29.6405	-0.32875	0.693701	-0.473907	0.635567	0.999936	WT_22_d_WT_22_n	CR_03290C
146.401	0.197151	0.877077	0.224781	0.822149	0.999936	WT_22_d_WT_22_n	C4_05020W
57128.6	-0.129534	0.106157	-1.22021	0.222384	0.999936	WT_22_d_WT_22_n	C2_06390C
4531.87	-0.00471973	0.170819	-0.02763	0.977957	0.999936	WT_22_d_WT_22_n	C1_02610W
8234.69	0.17711	0.225987	0.78372	0.433204	0.999936	WT_22_d_WT_22_n	C1_14210C
1728.1	-0.0137748	0.199236	-0.069138	0.94488	0.999936	WT_22_d_WT_22_n	C1_03610C
892.679	-0.0917649	0.172268	-0.532686	0.594251	0.999936	WT_22_d_WT_22_n	C5_00860W
8003.38	-0.1988	0.298623	-0.665724	0.505588	0.999936	WT_22_d_WT_22_n	CR_07950W
2753.98	-0.0269239	0.181356	-0.148458	0.881981	0.999936	WT_22_d_WT_22_n	CR_02740W
311.945	-1.62648	0.527802	-3.08161	0.00205882	0.956321	WT_22_d_WT_22_n	CR_10100C
642.227	-0.057904	0.26552	-0.218078	0.827368	0.999936	WT_22_d_WT_22_n	CR_00050W
1390.94	0.0234262	0.186969	0.125295	0.90029	0.999936	WT_22_d_WT_22_n	C2_03840C
3068.69	0.095237	0.151225	0.629771	0.528845	0.999936	WT_22_d_WT_22_n	C2_09770C
10655.9	0.0477914	0.155757	0.306834	0.75897	0.999936	WT_22_d_WT_22_n	C5_02470W
1088.44	-0.106344	0.553774	-0.192035	0.847715	0.999936	WT_22_d_WT_22_n	C4_03330W
1975.39	0.097239	0.144793	0.671573	0.501856	0.999936	WT_22_d_WT_22_n	C2_09730C
975.312	0.0784859	0.273433	0.287039	0.774083	0.999936	WT_22_d_WT_22_n	C6_02320C
65745.4	0.0594208	0.180984	0.32832	0.74267	0.999936	WT_22_d_WT_22_n	C2_08810C
2019.77	-0.135152	0.180928	-0.746997	0.455066	0.999936	WT_22_d_WT_22_n	C1_09120W
8297.31	0.0605261	0.149365	0.405223	0.685314	0.999936	WT_22_d_WT_22_n	C7_01840W
7755.92	0.00312159	0.265569	0.0117543	0.990622	0.999936	WT_22_d_WT_22_n	C1_12450C
3504.57	0.0353704	0.139798	0.253011	0.80026	0.999936	WT_22_d_WT_22_n	C1_07970C
2672.52	-0.000389459	0.196678	-0.00198019	0.99842	0.999936	WT_22_d_WT_22_n	C3_01360C
6057.14	0.106882	0.126805	0.842882	0.399294	0.999936	WT_22_d_WT_22_n	C1_14230C
3714.65	0.0556851	0.198476	0.280563	0.779046	0.999936	WT_22_d_WT_22_n	C3_03660W
4672.08	-0.134941	0.137911	-0.978465	0.327844	0.999936	WT_22_d_WT_22_n	C6_02520W
1157.18	-0.0836049	0.359834	-0.232343	0.816272	0.999936	WT_22_d_WT_22_n	C3_06900W
1976.13	0.0359494	0.19085	0.188365	0.850591	0.999936	WT_22_d_WT_22_n	CR_05830C
4116.06	0.11668	0.222601	0.524163	0.600165	0.999936	WT_22_d_WT_22_n	C1_01650W
1651.4	0.0365427	0.182734	0.199978	0.841498	0.999936	WT_22_d_WT_22_n	C3_00540C
3026.25	-0.0015478	0.168059	-0.00920986	0.992652	0.999936	WT_22_d_WT_22_n	C1_07520C
4011.53	-0.242829	0.144756	-1.67751	0.0934435	0.999936	WT_22_d_WT_22_n	C7_01760C
3987.24	-0.120109	0.170602	-0.704029	0.481415	0.999936	WT_22_d_WT_22_n	C3_06310C
756.448	-0.149577	0.299564	-0.499316	0.617557	0.999936	WT_22_d_WT_22_n	C7_03530C
2242.82	0.0514391	0.208435	0.246788	0.805073	0.999936	WT_22_d_WT_22_n	C2_04940C
10959.7	0.186148	0.309577	0.601297	0.547642	0.999936	WT_22_d_WT_22_n	CR_08780W
18718.7	0.158008	0.298146	0.529968	0.596134	0.999936	WT_22_d_WT_22_n	CR_08800W
2291.52	0.103006	0.153268	0.672065	0.501542	0.999936	WT_22_d_WT_22_n	C4_03450C
2844.15	0.0964161	0.113712	0.847896	0.396496	0.999936	WT_22_d_WT_22_n	C2_08790W
65.3968	-3.53778	0.901477	-3.92442	8.69381e-05	0.140495	WT_22_d_WT_22_n	C3_06580W
15.3628	-1.52516	0.922345	-1.65357	0.0982157	0.999936	WT_22_d_WT_22_n	C4_04030W
3624.74	-0.271022	0.236082	-1.148	0.250968	0.999936	WT_22_d_WT_22_n	C1_08870C
7047.72	-0.0533075	0.213632	-0.24953	0.802951	0.999936	WT_22_d_WT_22_n	C7_04030C
84532.9	0.085324	0.216155	0.394735	0.693038	0.999936	WT_22_d_WT_22_n	C2_01120W
1754.15	0.0658213	0.127401	0.516646	0.605403	0.999936	WT_22_d_WT_22_n	C2_09370C
37.2026	0.273813	0.502771	0.544607	0.586024	0.999936	WT_22_d_WT_22_n	CR_02330C
47.9327	-0.131728	0.873528	-0.1508	0.880134	0.999936	WT_22_d_WT_22_n	C6_01010W
2002.54	-0.0300475	0.0970777	-0.30952	0.756926	0.999936	WT_22_d_WT_22_n	C1_13740W
3065.54	-0.0683599	0.19953	-0.342604	0.731896	0.999936	WT_22_d_WT_22_n	C7_01620C
1287.31	-0.103854	0.152834	-0.67952	0.496808	0.999936	WT_22_d_WT_22_n	CR_05260C
16237.5	0.0835967	0.23824	0.350892	0.725669	0.999936	WT_22_d_WT_22_n	C1_00140W
8409.54	0.117297	0.220389	0.532226	0.59457	0.999936	WT_22_d_WT_22_n	C1_13420C
9072.95	0.0187059	0.114066	0.163991	0.869738	0.999936	WT_22_d_WT_22_n	C7_00940W
9121.58	0.0168068	0.114663	0.146577	0.883466	0.999936	WT_22_d_WT_22_n	C1_08990C
33901.4	-0.137433	0.204133	-0.673254	0.500786	0.999936	WT_22_d_WT_22_n	C3_00880W
18262.2	-0.153894	0.217825	-0.7065	0.479877	0.999936	WT_22_d_WT_22_n	CR_07420W
7563.54	0.0436158	0.129561	0.336642	0.736386	0.999936	WT_22_d_WT_22_n	C2_04760W
19108.5	0.100545	0.214396	0.46897	0.639091	0.999936	WT_22_d_WT_22_n	CR_00260W
1293.9	-0.0486664	0.134265	-0.362465	0.717004	0.999936	WT_22_d_WT_22_n	C1_06710W
7615.87	0.136374	0.246037	0.554282	0.579386	0.999936	WT_22_d_WT_22_n	C2_10530C
1564.21	0.0687905	0.23244	0.295949	0.767269	0.999936	WT_22_d_WT_22_n	CR_06540W
2339.9	0.0105237	0.19326	0.0544535	0.956574	0.999936	WT_22_d_WT_22_n	C2_10310C
4051.9	-0.0331098	0.10191	-0.324892	0.745263	0.999936	WT_22_d_WT_22_n	C3_05720C
4348.34	-0.00275327	0.177099	-0.0155465	0.987596	0.999936	WT_22_d_WT_22_n	C1_12010C
10677.1	0.0459482	0.165948	0.276884	0.781869	0.999936	WT_22_d_WT_22_n	C2_09230C
6838.56	-0.0639281	0.178935	-0.35727	0.72089	0.999936	WT_22_d_WT_22_n	C1_13610C
80.8598	-0.214339	0.381239	-0.562218	0.573967	0.999936	WT_22_d_WT_22_n	C1_13470W
5847.63	0.0798335	0.159139	0.50166	0.615907	0.999936	WT_22_d_WT_22_n	C1_05460W
1173.35	-0.300708	0.28738	-1.04638	0.295386	0.999936	WT_22_d_WT_22_n	CR_03790C
45733.7	-0.0745981	0.198967	-0.374928	0.707714	0.999936	WT_22_d_WT_22_n	C2_08000C
4839.66	0.0502205	0.0952615	0.527186	0.598065	0.999936	WT_22_d_WT_22_n	C3_02960C
12306.2	0.0778415	0.0767443	1.0143	0.310441	0.999936	WT_22_d_WT_22_n	C3_05830W
9237.2	0.0146898	0.215744	0.068089	0.945715	0.999936	WT_22_d_WT_22_n	C5_00470C
15167.2	0.030125	0.194141	0.15517	0.876687	0.999936	WT_22_d_WT_22_n	C3_04180W
4569.1	-0.287254	0.219455	-1.30894	0.190554	0.999936	WT_22_d_WT_22_n	C1_11420W
60677.8	0.0493925	0.204558	0.241459	0.809199	0.999936	WT_22_d_WT_22_n	C3_07410C
1834.16	-0.076034	0.184154	-0.412883	0.679692	0.999936	WT_22_d_WT_22_n	C1_07380C
2619.25	0.0439792	0.183341	0.239876	0.810426	0.999936	WT_22_d_WT_22_n	CR_07380C
504.354	-0.2648	0.312717	-0.846771	0.397123	0.999936	WT_22_d_WT_22_n	C2_05620W
2371.32	-0.172707	0.323946	-0.533134	0.593941	0.999936	WT_22_d_WT_22_n	CR_03370C
1035.57	-0.123019	0.194508	-0.63246	0.527086	0.999936	WT_22_d_WT_22_n	C2_04560W
1843.98	0.0578839	0.49397	0.117181	0.906716	0.999936	WT_22_d_WT_22_n	C1_04000C
7063.82	-0.0189891	0.195726	-0.0970188	0.922711	0.999936	WT_22_d_WT_22_n	C4_02290W
3079.92	-0.117544	0.28476	-0.412781	0.679767	0.999936	WT_22_d_WT_22_n	C3_05730C
4640.37	0.0352954	0.340328	0.10371	0.9174	0.999936	WT_22_d_WT_22_n	CR_01060W
1441.01	0.217749	0.319139	0.682304	0.495047	0.999936	WT_22_d_WT_22_n	CR_04480C
2474.25	0.0693836	0.158689	0.43723	0.661944	0.999936	WT_22_d_WT_22_n	C5_03590W
9024.51	0.0816833	0.0970121	0.841991	0.399793	0.999936	WT_22_d_WT_22_n	C3_02170C
3098.56	-0.154461	0.19406	-0.79594	0.426067	0.999936	WT_22_d_WT_22_n	C2_06000W
66569.5	0.031997	0.183398	0.174468	0.861498	0.999936	WT_22_d_WT_22_n	C7_01640W
12588.9	-0.00589403	0.0936121	-0.0629623	0.949797	0.999936	WT_22_d_WT_22_n	C1_13900C
2535.86	0.0763147	0.171806	0.44419	0.656905	0.999936	WT_22_d_WT_22_n	C1_12080W
39.2662	-0.297717	0.7189	-0.414128	0.67878	0.999936	WT_22_d_WT_22_n	C7_02270W
1756.2	-0.106107	0.0898441	-1.18101	0.2376	0.999936	WT_22_d_WT_22_n	C4_05750C
10170.2	0.00956787	0.164701	0.0580924	0.953675	0.999936	WT_22_d_WT_22_n	C2_05110W
12401.2	0.0656819	0.142776	0.460036	0.64549	0.999936	WT_22_d_WT_22_n	CR_00360C
12363.7	0.0764585	0.176723	0.432645	0.665272	0.999936	WT_22_d_WT_22_n	C7_00400W
4405.92	-0.0773776	0.236769	-0.326806	0.743814	0.999936	WT_22_d_WT_22_n	C5_02180C
4328.65	0.144533	0.220583	0.655232	0.512318	0.999936	WT_22_d_WT_22_n	C1_00170W
7878.68	-0.225169	0.158741	-1.41846	0.156056	0.999936	WT_22_d_WT_22_n	C2_09750W
3750.64	-0.0720774	0.212483	-0.339216	0.734447	0.999936	WT_22_d_WT_22_n	C2_00150W
4241.8	-0.134201	0.265306	-0.505836	0.612972	0.999936	WT_22_d_WT_22_n	C1_07500C
11874.1	0.0503764	0.122711	0.41053	0.681417	0.999936	WT_22_d_WT_22_n	C2_02760W
5243.01	-0.157307	0.199396	-0.788921	0.430158	0.999936	WT_22_d_WT_22_n	C7_02060W
3259.02	0.0597261	0.162876	0.366697	0.713845	0.999936	WT_22_d_WT_22_n	C2_03030W
597.647	0.095475	0.182974	0.521794	0.601813	0.999936	WT_22_d_WT_22_n	C1_09590C
30.7052	0.0894256	0.468802	0.190753	0.848719	0.999936	WT_22_d_WT_22_n	C1_09900W
36.4703	0.237059	0.397482	0.596402	0.550907	0.999936	WT_22_d_WT_22_n	C6_04490W
38.5377	-0.193335	0.422717	-0.457362	0.647411	0.999936	WT_22_d_WT_22_n	C7_02830C
2080.56	0.196223	0.158947	1.23452	0.217008	0.999936	WT_22_d_WT_22_n	C1_09600C
160.079	-0.0838504	0.340489	-0.246265	0.805477	0.999936	WT_22_d_WT_22_n	CR_09220C
328.368	-0.148092	0.25309	-0.585137	0.558455	0.999936	WT_22_d_WT_22_n	C7_03300C
7739.4	0.096858	0.18318	0.528759	0.596973	0.999936	WT_22_d_WT_22_n	C7_02880C
11536	0.032272	0.130674	0.246965	0.804935	0.999936	WT_22_d_WT_22_n	C1_10490W
4679.06	-0.0527336	0.158458	-0.332791	0.739292	0.999936	WT_22_d_WT_22_n	C7_03080W
44854.9	-0.0122985	0.211632	-0.058113	0.953659	0.999936	WT_22_d_WT_22_n	CR_07400C
791.055	0.0136828	0.240897	0.0567996	0.954705	0.999936	WT_22_d_WT_22_n	C1_04740W
6303.17	-0.02844	0.1503	-0.189221	0.849919	0.999936	WT_22_d_WT_22_n	C7_01780W
7824.03	0.138356	0.109683	1.26142	0.207157	0.999936	WT_22_d_WT_22_n	C2_07480W
13530.3	0.0300081	0.203631	0.147365	0.882844	0.999936	WT_22_d_WT_22_n	CR_00440C
4994.88	0.0452938	0.116473	0.388879	0.697366	0.999936	WT_22_d_WT_22_n	C1_00870W
51207.7	0.00696958	0.210061	0.0331788	0.973532	0.999936	WT_22_d_WT_22_n	C1_01690C
45539.4	-0.033859	0.238719	-0.141836	0.887209	0.999936	WT_22_d_WT_22_n	CR_06760C
3868.35	0.0208994	0.284904	0.0733561	0.941523	0.999936	WT_22_d_WT_22_n	CR_00240W
30810.1	-0.0242312	0.148495	-0.163179	0.870378	0.999936	WT_22_d_WT_22_n	C2_06730W
4875.92	0.0416175	0.218368	0.190584	0.848851	0.999936	WT_22_d_WT_22_n	C2_06860W
3624.07	0.0679983	0.187536	0.362588	0.716913	0.999936	WT_22_d_WT_22_n	C1_08260C
7073.17	-0.141358	0.318451	-0.443893	0.65712	0.999936	WT_22_d_WT_22_n	CR_10650W
367.506	-0.0789447	0.353252	-0.22348	0.823162	0.999936	WT_22_d_WT_22_n	CR_05020W
8567.37	-0.0655	0.174632	-0.375074	0.707606	0.999936	WT_22_d_WT_22_n	C4_05320W
14661.4	0.126497	0.208759	0.605946	0.54455	0.999936	WT_22_d_WT_22_n	CR_01400W
527.305	0.084934	0.244509	0.347365	0.728317	0.999936	WT_22_d_WT_22_n	C6_02750C
1996.06	0.139221	0.226329	0.615126	0.538471	0.999936	WT_22_d_WT_22_n	C1_09200W
464.366	-0.0809344	0.18562	-0.436022	0.662821	0.999936	WT_22_d_WT_22_n	C1_09180W
823.482	-0.02007	0.222827	-0.0900699	0.928232	0.999936	WT_22_d_WT_22_n	C3_00750W
8296.57	-0.054913	0.159302	-0.34471	0.730312	0.999936	WT_22_d_WT_22_n	C1_02820W
10232.2	-0.0294989	0.145163	-0.203212	0.83897	0.999936	WT_22_d_WT_22_n	C1_04730C
4919.08	-0.208171	0.199567	-1.04311	0.296896	0.999936	WT_22_d_WT_22_n	C2_04460W
8081.3	-0.0473882	0.153616	-0.308485	0.757713	0.999936	WT_22_d_WT_22_n	C4_04410C
219.386	0.256208	0.74416	0.344292	0.730627	0.999936	WT_22_d_WT_22_n	CR_04890W
8075.85	-0.049757	0.205898	-0.241658	0.809045	0.999936	WT_22_d_WT_22_n	C3_06590W
1232.08	-0.302698	0.260864	-1.16037	0.245899	0.999936	WT_22_d_WT_22_n	C7_00510W
329.123	0.0419076	0.239324	0.175108	0.860995	0.999936	WT_22_d_WT_22_n	C1_04080W
13272.6	0.0419646	0.156953	0.26737	0.789184	0.999936	WT_22_d_WT_22_n	C6_01670W
5085.68	0.270689	0.281342	0.962137	0.335981	0.999936	WT_22_d_WT_22_n	C2_08120W
5313.56	-0.380605	0.250211	-1.52114	0.128226	0.999936	WT_22_d_WT_22_n	C2_06360C
22777.7	-0.248357	0.199339	-1.2459	0.2128	0.999936	WT_22_d_WT_22_n	C3_04560W
706.217	0.0695812	0.169185	0.411272	0.680873	0.999936	WT_22_d_WT_22_n	C1_01770W
10566	-0.194899	0.260698	-0.747603	0.454699	0.999936	WT_22_d_WT_22_n	C2_05090W
957.4	0.311236	0.327687	0.949794	0.342217	0.999936	WT_22_d_WT_22_n	CR_10790W
210.379	-0.0659301	0.325074	-0.202816	0.839279	0.999936	WT_22_d_WT_22_n	C5_04930C
5009.21	-0.210147	0.316066	-0.664883	0.506126	0.999936	WT_22_d_WT_22_n	C7_03930C
6470.35	0.00113511	0.194244	0.00584373	0.995337	0.999936	WT_22_d_WT_22_n	C1_03300C
3256.7	-0.0833905	0.183369	-0.45477	0.649275	0.999936	WT_22_d_WT_22_n	C5_01640W
18417.5	0.118205	0.203263	0.581534	0.560881	0.999936	WT_22_d_WT_22_n	C1_01060W
7251.13	0.0623863	0.158737	0.393017	0.694307	0.999936	WT_22_d_WT_22_n	C3_04110C
8938.79	0.0480385	0.187306	0.256471	0.797587	0.999936	WT_22_d_WT_22_n	C3_05190C
6347.44	0.00175913	0.219567	0.00801182	0.993608	0.999936	WT_22_d_WT_22_n	CR_10540C
2757.13	0.000504701	0.22157	0.00227783	0.998183	0.999936	WT_22_d_WT_22_n	C1_12200W
4529.16	-0.00533919	0.11282	-0.0473247	0.962254	0.999936	WT_22_d_WT_22_n	CR_01740W
913.525	-0.0633161	0.231735	-0.273226	0.78468	0.999936	WT_22_d_WT_22_n	C7_01750W
24962.6	0.0237239	0.235576	0.100706	0.919784	0.999936	WT_22_d_WT_22_n	C6_02040W
1291.22	0.0988892	0.178543	0.553868	0.579669	0.999936	WT_22_d_WT_22_n	CR_05690W
1108.82	-0.0365162	0.192448	-0.189745	0.849509	0.999936	WT_22_d_WT_22_n	C1_13520C
67902.5	0.0705968	0.265577	0.265825	0.790374	0.999936	WT_22_d_WT_22_n	C1_14290C
40819.8	-0.0744779	0.234181	-0.318035	0.750458	0.999936	WT_22_d_WT_22_n	C4_01900C
8259.18	0.34848	0.291123	1.19702	0.231299	0.999936	WT_22_d_WT_22_n	C2_10480W
5005.97	-0.035195	0.185596	-0.189632	0.849597	0.999936	WT_22_d_WT_22_n	CR_00540C
6350.17	-0.0631502	0.178623	-0.353538	0.723685	0.999936	WT_22_d_WT_22_n	C5_03600W
506.323	-0.0634471	0.28559	-0.222161	0.824189	0.999936	WT_22_d_WT_22_n	C2_05450C
3732.47	0.0271496	0.14202	0.191168	0.848394	0.999936	WT_22_d_WT_22_n	CR_02150W
3815.02	-0.149012	0.162105	-0.91923	0.357975	0.999936	WT_22_d_WT_22_n	C6_03140C
1272.74	-0.0824693	0.303471	-0.271753	0.785812	0.999936	WT_22_d_WT_22_n	C2_04800C
1310.43	0.0233525	0.168288	0.138765	0.889636	0.999936	WT_22_d_WT_22_n	C7_01180W
1210.44	-0.157974	0.247911	-0.63722	0.523981	0.999936	WT_22_d_WT_22_n	C1_06230C
9339.46	-0.100831	0.170471	-0.591487	0.554194	0.999936	WT_22_d_WT_22_n	C4_00970C
257.37	0.26252	0.401305	0.654166	0.513005	0.999936	WT_22_d_WT_22_n	C6_03170C
3259.74	0.0603757	0.198689	0.303871	0.761227	0.999936	WT_22_d_WT_22_n	C3_07320W
827.739	-0.242877	0.470439	-0.516278	0.605661	0.999936	WT_22_d_WT_22_n	C3_04610W
3674.86	0.00586826	0.162821	0.0360411	0.97125	0.999936	WT_22_d_WT_22_n	C5_04060C
1075.27	0.0629314	0.152551	0.412528	0.679953	0.999936	WT_22_d_WT_22_n	C2_06220C
3473.03	-0.0198645	0.163196	-0.121722	0.903119	0.999936	WT_22_d_WT_22_n	C2_03980C
1527.26	0.0192643	0.199479	0.0965729	0.923066	0.999936	WT_22_d_WT_22_n	C1_11980W
434.125	0.0770304	0.549449	0.140196	0.888505	0.999936	WT_22_d_WT_22_n	C7_01290W
1722.99	-0.0517508	0.311145	-0.166324	0.867902	0.999936	WT_22_d_WT_22_n	C5_03160W
9970.75	0.0339156	0.202649	0.167362	0.867086	0.999936	WT_22_d_WT_22_n	C1_08270C
3442.08	0.0189407	0.179793	0.105348	0.9161	0.999936	WT_22_d_WT_22_n	C7_03320C
3570.11	0.0827957	0.120749	0.685682	0.492914	0.999936	WT_22_d_WT_22_n	C1_03530W
3373.05	0.0197244	0.127193	0.155074	0.876763	0.999936	WT_22_d_WT_22_n	C2_09300W
1121.24	0.031749	0.116713	0.272025	0.785602	0.999936	WT_22_d_WT_22_n	C6_01640W
696.762	-0.0268362	0.150011	-0.178895	0.85802	0.999936	WT_22_d_WT_22_n	C4_02840C
926.411	-0.108672	0.20434	-0.531821	0.59485	0.999936	WT_22_d_WT_22_n	CR_09760W
247.108	0.0837043	0.40002	0.20925	0.834253	0.999936	WT_22_d_WT_22_n	C1_01280C
1079.79	0.164905	0.143153	1.15195	0.249343	0.999936	WT_22_d_WT_22_n	C4_06050W
2618.92	0.0475846	0.131141	0.362852	0.716715	0.999936	WT_22_d_WT_22_n	C2_07500C
899.562	0.0187976	0.38383	0.0489738	0.96094	0.999936	WT_22_d_WT_22_n	CR_04950W
718.439	0.00567457	0.119102	0.0476448	0.961999	0.999936	WT_22_d_WT_22_n	C3_02440C
795.374	-0.142561	0.348661	-0.408881	0.682627	0.999936	WT_22_d_WT_22_n	C2_04530W
1596.23	-0.00852195	0.154959	-0.0549948	0.956143	0.999936	WT_22_d_WT_22_n	C7_04100C
3828.59	-0.0741135	0.2668	-0.277787	0.781176	0.999936	WT_22_d_WT_22_n	C1_07000W
1897.85	0.00691385	0.319875	0.0216142	0.982756	0.999936	WT_22_d_WT_22_n	C3_02310W
105.441	-1.17044	0.431819	-2.71049	0.00671836	0.999936	WT_22_d_WT_22_n	C4_00430W
22469.6	0.0189543	0.14549	0.130279	0.896346	0.999936	WT_22_d_WT_22_n	C5_04700C
10658.7	-0.191047	0.292677	-0.652759	0.513912	0.999936	WT_22_d_WT_22_n	C2_02940W
23104.9	-0.147573	0.223144	-0.661337	0.508396	0.999936	WT_22_d_WT_22_n	C2_09140C
7988.03	0.0254814	0.142546	0.17876	0.858126	0.999936	WT_22_d_WT_22_n	C3_02950C
7314.97	-0.246387	0.224296	-1.09849	0.271991	0.999936	WT_22_d_WT_22_n	C5_00430W
42396.1	-0.0490686	0.350377	-0.140045	0.888624	0.999936	WT_22_d_WT_22_n	C4_00200C
6050.38	-0.0333737	0.169683	-0.196682	0.844076	0.999936	WT_22_d_WT_22_n	C4_07030W
1082.67	0.0222907	0.392757	0.0567545	0.954741	0.999936	WT_22_d_WT_22_n	C3_01450C
9963.86	-0.0148336	0.239853	-0.0618448	0.950686	0.999936	WT_22_d_WT_22_n	CR_02170W
6300.05	-0.103948	0.31328	-0.331806	0.740035	0.999936	WT_22_d_WT_22_n	C7_00730W
17643	-0.30561	0.238058	-1.28376	0.199225	0.999936	WT_22_d_WT_22_n	C1_13870W
2972.13	-0.0388218	0.224323	-0.173062	0.862603	0.999936	WT_22_d_WT_22_n	C4_04000W
113756	0.0528332	0.284849	0.185478	0.852854	0.999936	WT_22_d_WT_22_n	CR_01620C
1166.77	-0.0789339	0.53398	-0.147822	0.882483	0.999936	WT_22_d_WT_22_n	C3_07210W
5916.94	-0.0886947	0.171305	-0.51776	0.604626	0.999936	WT_22_d_WT_22_n	C3_03790W
9285.8	-0.0583809	0.214186	-0.272571	0.785183	0.999936	WT_22_d_WT_22_n	CR_04050C
12.2363	-1.8707	1.72899	-1.08196	0.279269	0.999936	WT_22_d_WT_22_n	C1_04050C
4040.88	-0.0159382	0.169766	-0.0938836	0.925202	0.999936	WT_22_d_WT_22_n	C2_08730W
7145.85	0.0158652	0.134729	0.117756	0.906261	0.999936	WT_22_d_WT_22_n	CR_01390W
6093.31	0.0458433	0.137612	0.333134	0.739033	0.999936	WT_22_d_WT_22_n	C4_03020W
3338.6	-0.0456355	0.176443	-0.258642	0.795912	0.999936	WT_22_d_WT_22_n	C1_02660C
6828.62	0.222068	0.173666	1.27871	0.201001	0.999936	WT_22_d_WT_22_n	CR_05920C
7268.18	-0.0875186	0.156534	-0.559102	0.576092	0.999936	WT_22_d_WT_22_n	C1_02880C
1593.41	-0.0827342	0.244975	-0.337725	0.735571	0.999936	WT_22_d_WT_22_n	C5_03990W
2457.09	0.144374	0.138268	1.04416	0.296411	0.999936	WT_22_d_WT_22_n	C6_02780C
8235.61	-0.0424519	0.158532	-0.267781	0.788868	0.999936	WT_22_d_WT_22_n	C5_02940C
1628.22	0.195643	0.285228	0.685917	0.492766	0.999936	WT_22_d_WT_22_n	C2_10540W
7198.76	0.104339	0.14301	0.729588	0.465642	0.999936	WT_22_d_WT_22_n	C3_00800W
1525.77	-0.0110988	0.166342	-0.0667226	0.946803	0.999936	WT_22_d_WT_22_n	CR_04520W
58367.2	-0.15238	0.164065	-0.92878	0.353003	0.999936	WT_22_d_WT_22_n	C1_10160W
40117.2	-0.0268581	0.188986	-0.142117	0.886988	0.999936	WT_22_d_WT_22_n	CR_07010W
41731.6	-0.173064	0.330817	-0.523141	0.600876	0.999936	WT_22_d_WT_22_n	CR_00080W
5046.91	-0.072855	0.223362	-0.326174	0.744292	0.999936	WT_22_d_WT_22_n	C2_09150W
12173.3	0.040217	0.203224	0.197895	0.843127	0.999936	WT_22_d_WT_22_n	CR_00120C
6271.29	0.0791647	0.158762	0.498637	0.618035	0.999936	WT_22_d_WT_22_n	C2_05780C
10019.8	0.0727443	0.142277	0.511285	0.609152	0.999936	WT_22_d_WT_22_n	CR_03090C
520.831	-0.0288063	0.279191	-0.103178	0.917822	0.999936	WT_22_d_WT_22_n	C4_00790C
3422.09	0.091873	0.244806	0.375289	0.707445	0.999936	WT_22_d_WT_22_n	C1_14400C
9488.33	0.0548918	0.110601	0.496303	0.61968	0.999936	WT_22_d_WT_22_n	C4_01060W
3968.49	-0.189407	0.287451	-0.658917	0.509949	0.999936	WT_22_d_WT_22_n	C1_09690W
20842	-0.177059	0.141976	-1.2471	0.21236	0.999936	WT_22_d_WT_22_n	C1_08210C
25133	0.0954612	0.219334	0.435233	0.663393	0.999936	WT_22_d_WT_22_n	C1_06900C
1205.31	-0.0538427	0.130268	-0.413322	0.67937	0.999936	WT_22_d_WT_22_n	C4_00560C
2515.83	-0.0277652	0.165939	-0.167322	0.867117	0.999936	WT_22_d_WT_22_n	C3_06200C
3142.06	0.00960241	0.200209	0.0479619	0.961747	0.999936	WT_22_d_WT_22_n	CR_00390W
242.152	-0.35512	0.410952	-0.864141	0.38751	0.999936	WT_22_d_WT_22_n	C3_01110C
5937.51	0.0738148	0.160706	0.459314	0.646009	0.999936	WT_22_d_WT_22_n	CR_07450C
3368.82	0.521896	0.152717	3.4174	0.000632228	0.509984	WT_22_d_WT_22_n	C5_02630C
8702.73	-0.0153339	0.189361	-0.0809775	0.93546	0.999936	WT_22_d_WT_22_n	C4_00310C
813.472	-0.0288212	0.796318	-0.0361931	0.971128	0.999936	WT_22_d_WT_22_n	C1_02400C
4496.83	-0.198732	0.177409	-1.12019	0.262633	0.999936	WT_22_d_WT_22_n	C1_10300W
999.746	0.0835249	0.498197	0.167654	0.866855	0.999936	WT_22_d_WT_22_n	C5_02570W
3740.32	-0.0323898	0.191776	-0.168894	0.86588	0.999936	WT_22_d_WT_22_n	C3_05610W
2206.11	0.135066	0.129554	1.04254	0.297161	0.999936	WT_22_d_WT_22_n	C1_04900W
4692.23	0.0224779	0.112557	0.199702	0.841714	0.999936	WT_22_d_WT_22_n	C1_10720C
6012.77	0.0835557	0.140602	0.59427	0.552331	0.999936	WT_22_d_WT_22_n	CR_05300C
3133.77	0.342656	0.155634	2.20169	0.0276875	0.999936	WT_22_d_WT_22_n	C4_04770C
3827.47	-0.102158	0.141089	-0.724067	0.469025	0.999936	WT_22_d_WT_22_n	C1_10070C
2391.1	-0.100719	0.389323	-0.258704	0.795864	0.999936	WT_22_d_WT_22_n	C2_01300C
7220.15	0.0435128	0.233727	0.186169	0.852312	0.999936	WT_22_d_WT_22_n	C7_03600W
4000.42	0.024236	0.259551	0.0933766	0.925604	0.999936	WT_22_d_WT_22_n	C4_06540W
566.022	-0.0275899	0.314612	-0.0876949	0.930119	0.999936	WT_22_d_WT_22_n	C2_03690C
1179.51	0.256446	0.201047	1.27555	0.202113	0.999936	WT_22_d_WT_22_n	C1_02670C
1608.61	0.195227	0.189127	1.03225	0.301954	0.999936	WT_22_d_WT_22_n	C1_02680C
527.933	-0.324096	0.360939	-0.897927	0.369225	0.999936	WT_22_d_WT_22_n	C6_02830W
1480.76	0.020055	0.142765	0.140475	0.888284	0.999936	WT_22_d_WT_22_n	C4_06990W
2899.82	0.0938917	0.226463	0.4146	0.678435	0.999936	WT_22_d_WT_22_n	C1_09130W
8139.22	0.0204722	0.100723	0.203252	0.838938	0.999936	WT_22_d_WT_22_n	C3_06020W
8942.61	0.139149	0.210075	0.662377	0.50773	0.999936	WT_22_d_WT_22_n	C4_00400W
7102.67	0.0842515	0.10645	0.791468	0.428671	0.999936	WT_22_d_WT_22_n	C1_03730C
44083.5	0.0124262	0.0920355	0.135015	0.8926	0.999936	WT_22_d_WT_22_n	C3_01810C
2531.26	-0.0941372	0.248558	-0.378734	0.704885	0.999936	WT_22_d_WT_22_n	C3_01830C
672.278	-0.00704031	0.525301	-0.0134024	0.989307	0.999936	WT_22_d_WT_22_n	CR_05290W
710.737	-0.0403086	0.316892	-0.1272	0.898782	0.999936	WT_22_d_WT_22_n	CR_04800W
4865.53	0.0390582	0.167355	0.233386	0.815462	0.999936	WT_22_d_WT_22_n	C6_02590C
4802.98	0.0220294	0.137347	0.160393	0.872572	0.999936	WT_22_d_WT_22_n	C1_00620W
1414.62	-0.0568243	0.223915	-0.253776	0.799668	0.999936	WT_22_d_WT_22_n	C1_13910C
210.106	0.33655	0.478693	0.70306	0.482018	0.999936	WT_22_d_WT_22_n	C4_03430W
2814.51	0.0679465	0.253403	0.268136	0.788594	0.999936	WT_22_d_WT_22_n	C1_13120C
74882.6	0.0016163	0.103854	0.0155632	0.987583	0.999936	WT_22_d_WT_22_n	C2_10030C
16792.3	-0.17303	0.203733	-0.849296	0.395716	0.999936	WT_22_d_WT_22_n	C4_06190C
18101.6	-0.154474	0.24951	-0.619109	0.535845	0.999936	WT_22_d_WT_22_n	C2_00070C
3074.27	0.0690577	0.216234	0.319366	0.749449	0.999936	WT_22_d_WT_22_n	CR_08960C
5388.11	-0.0188871	0.118552	-0.159314	0.873421	0.999936	WT_22_d_WT_22_n	C1_13570W
3919.04	-0.00975856	0.148314	-0.0657966	0.94754	0.999936	WT_22_d_WT_22_n	C7_01340W
3754.96	0.0319955	0.156912	0.203906	0.838427	0.999936	WT_22_d_WT_22_n	C1_11700C
4016.72	-0.180231	0.136202	-1.32327	0.185746	0.999936	WT_22_d_WT_22_n	C5_00420C
5055.32	-0.00779079	0.207296	-0.0375829	0.97002	0.999936	WT_22_d_WT_22_n	C5_05290C
6535.61	-0.0205964	0.178625	-0.115305	0.908203	0.999936	WT_22_d_WT_22_n	C1_01600W
4427.71	-0.0945256	0.382129	-0.247365	0.804625	0.999936	WT_22_d_WT_22_n	C7_03790W
3739.46	0.0489646	0.129957	0.376775	0.706341	0.999936	WT_22_d_WT_22_n	C4_04430W
6224.25	-0.0280606	0.145832	-0.192417	0.847415	0.999936	WT_22_d_WT_22_n	C2_05000C
3186.09	0.0485021	0.215265	0.225314	0.821735	0.999936	WT_22_d_WT_22_n	C1_06790C
5812.06	0.043864	0.199058	0.220357	0.825593	0.999936	WT_22_d_WT_22_n	C1_03650C
4840.73	-0.151541	0.217974	-0.695224	0.486915	0.999936	WT_22_d_WT_22_n	C1_07910C
864.701	-0.253494	0.456048	-0.55585	0.578313	0.999936	WT_22_d_WT_22_n	C3_01080W
1780.08	-0.101683	0.197888	-0.513841	0.607363	0.999936	WT_22_d_WT_22_n	C1_04880C
12950.2	-0.0155755	0.191642	-0.0812738	0.935224	0.999936	WT_22_d_WT_22_n	CR_04010C
2860.88	-0.0900456	0.354216	-0.254211	0.799332	0.999936	WT_22_d_WT_22_n	CR_00480W
6757.12	0.0644093	0.189668	0.339589	0.734166	0.999936	WT_22_d_WT_22_n	CR_07390C
7529.93	-0.01792	0.114174	-0.156954	0.875281	0.999936	WT_22_d_WT_22_n	C1_12340C
3309.77	0.0194376	0.148849	0.130586	0.896103	0.999936	WT_22_d_WT_22_n	C3_05920W
3208.83	0.0428485	0.250369	0.171141	0.864113	0.999936	WT_22_d_WT_22_n	C3_07860C
1309.51	0.0049463	0.202743	0.0243969	0.980536	0.999936	WT_22_d_WT_22_n	CR_01960C
6709.9	-0.0470616	0.137697	-0.341777	0.732519	0.999936	WT_22_d_WT_22_n	C2_08070C
13578.5	-0.0391142	0.134994	-0.289749	0.772008	0.999936	WT_22_d_WT_22_n	C1_01320W
4940.2	-0.331168	0.421573	-0.785554	0.432129	0.999936	WT_22_d_WT_22_n	C6_02770W
118.979	0.319186	0.26959	1.18397	0.236425	0.999936	WT_22_d_WT_22_n	C5_04190W
23.1986	0.907405	0.691662	1.31192	0.189547	0.999936	WT_22_d_WT_22_n	C5_04220W
57.5439	0.188871	0.544886	0.346625	0.728873	0.999936	WT_22_d_WT_22_n	C5_04250W
5594.03	-0.00902634	0.161583	-0.0558619	0.955452	0.999936	WT_22_d_WT_22_n	C1_03710C
13840.8	0.0769284	0.194277	0.395972	0.692125	0.999936	WT_22_d_WT_22_n	C2_01780W
15599.2	0.0617168	0.201087	0.306915	0.758908	0.999936	WT_22_d_WT_22_n	C2_07600C
5183.59	-0.0381424	0.18107	-0.210649	0.833161	0.999936	WT_22_d_WT_22_n	C2_00850W
5941.78	0.0790915	0.192329	0.41123	0.680904	0.999936	WT_22_d_WT_22_n	C4_07120C
2313.8	-0.0193318	0.274865	-0.0703321	0.943929	0.999936	WT_22_d_WT_22_n	C2_08680W
10102	0.0702128	0.14442	0.486172	0.626845	0.999936	WT_22_d_WT_22_n	C1_13170C
42006.5	-0.0876262	0.192602	-0.45496	0.649138	0.999936	WT_22_d_WT_22_n	C1_06100C
2688.78	-0.00555217	0.161731	-0.0343295	0.972614	0.999936	WT_22_d_WT_22_n	C7_01870W
2122.5	-0.010555	0.121141	-0.0871293	0.930569	0.999936	WT_22_d_WT_22_n	C5_04650C
3386.34	0.0928985	0.247155	0.375872	0.707012	0.999936	WT_22_d_WT_22_n	C1_08940C
12610.8	0.167773	0.159467	1.05209	0.29276	0.999936	WT_22_d_WT_22_n	C4_03280W
2284.47	0.159866	0.194923	0.82015	0.41213	0.999936	WT_22_d_WT_22_n	C1_12160W
3027.39	-0.0211288	0.137538	-0.153622	0.877908	0.999936	WT_22_d_WT_22_n	CR_04840C
8007.92	-0.242901	0.198918	-1.22111	0.222043	0.999936	WT_22_d_WT_22_n	C1_08810C
687.703	-0.0985344	0.263109	-0.3745	0.708032	0.999936	WT_22_d_WT_22_n	C5_05090W
4987.1	0.0280468	0.118492	0.236698	0.812891	0.999936	WT_22_d_WT_22_n	C3_01160W
10052.1	-0.0223734	0.139682	-0.160173	0.872745	0.999936	WT_22_d_WT_22_n	CR_10010C
3213.85	-0.015919	0.172686	-0.0921849	0.926551	0.999936	WT_22_d_WT_22_n	C1_02930C
1692.82	-0.434153	0.441871	-0.982533	0.325837	0.999936	WT_22_d_WT_22_n	C2_08550C
3190.23	-0.0225436	0.152111	-0.148205	0.882181	0.999936	WT_22_d_WT_22_n	C5_02770W
1745.76	-0.327051	0.297276	-1.10016	0.271263	0.999936	WT_22_d_WT_22_n	CR_03380W
3178.73	-0.171899	0.271856	-0.632314	0.527182	0.999936	WT_22_d_WT_22_n	CR_05620C
972.176	-0.068372	0.131497	-0.519951	0.603098	0.999936	WT_22_d_WT_22_n	C5_01740C
658.262	-0.140103	0.132564	-1.05687	0.290569	0.999936	WT_22_d_WT_22_n	C5_01750C
1828.7	-0.0448906	0.161421	-0.278097	0.780938	0.999936	WT_22_d_WT_22_n	C1_05470W
1798.89	-0.145659	0.151499	-0.961453	0.336324	0.999936	WT_22_d_WT_22_n	C1_07800W
3709.24	0.00768077	0.255799	0.0300266	0.976046	0.999936	WT_22_d_WT_22_n	C5_03760C
3115.75	0.00936517	0.244339	0.0383286	0.969426	0.999936	WT_22_d_WT_22_n	C2_10640C
55818.3	0.0626626	0.168272	0.372389	0.709603	0.999936	WT_22_d_WT_22_n	C1_09680W
484.861	0.035148	0.415091	0.0846753	0.93252	0.999936	WT_22_d_WT_22_n	C2_09840W
5975.56	-0.0286024	0.160384	-0.178337	0.858458	0.999936	WT_22_d_WT_22_n	C3_06210C
4665.35	0.0960148	0.24437	0.392908	0.694388	0.999936	WT_22_d_WT_22_n	C4_00600C
2554.43	0.308446	0.228311	1.35099	0.176698	0.999936	WT_22_d_WT_22_n	C5_05450C
21862.7	-0.196873	0.185535	-1.06111	0.28864	0.999936	WT_22_d_WT_22_n	C1_11870W
7847.43	0.27517	0.291775	0.943089	0.345635	0.999936	WT_22_d_WT_22_n	C2_00260C
1183.97	-0.133255	0.210061	-0.634361	0.525845	0.999936	WT_22_d_WT_22_n	CR_04790W
28611.7	0.117688	0.292093	0.402912	0.687013	0.999936	WT_22_d_WT_22_n	C1_00070W
8271.44	-0.12726	0.195859	-0.649754	0.515851	0.999936	WT_22_d_WT_22_n	C2_00960C
4188.63	-0.0628448	0.273049	-0.23016	0.817968	0.999936	WT_22_d_WT_22_n	C5_01650C
20863.3	0.0311415	0.127465	0.244314	0.806987	0.999936	WT_22_d_WT_22_n	C1_13780W
7784.54	0.0731936	0.141078	0.518816	0.603889	0.999936	WT_22_d_WT_22_n	C4_05100C
15354.7	0.105547	0.264336	0.399292	0.689678	0.999936	WT_22_d_WT_22_n	C1_00020C
1680.59	0.161937	0.299395	0.540883	0.588589	0.999936	WT_22_d_WT_22_n	C1_00030C
105.137	-0.204881	0.516734	-0.396492	0.691742	0.999936	WT_22_d_WT_22_n	C1_00050C
1945.56	0.143363	0.264469	0.54208	0.587763	0.999936	WT_22_d_WT_22_n	C1_00090W
4328.83	0.0263075	0.207866	0.12656	0.899288	0.999936	WT_22_d_WT_22_n	C1_00100C
62734.2	-0.154637	0.239595	-0.645411	0.518661	0.999936	WT_22_d_WT_22_n	C1_00160C
52.6687	-0.500986	0.587663	-0.852506	0.393933	0.999936	WT_22_d_WT_22_n	C1_00190C
1683.49	0.0695615	0.239455	0.290499	0.771434	0.999936	WT_22_d_WT_22_n	C1_00200C
24828.3	0.150611	0.241877	0.622677	0.533497	0.999936	WT_22_d_WT_22_n	C1_00210C
1990.1	-0.0484008	0.33868	-0.14291	0.886361	0.999936	WT_22_d_WT_22_n	C1_00270W
7685.21	0.128694	0.17893	0.719241	0.471992	0.999936	WT_22_d_WT_22_n	C1_00310W
2798.15	0.0969592	0.169775	0.571105	0.567928	0.999936	WT_22_d_WT_22_n	C1_00320W
4453.89	0.0434728	0.21029	0.206728	0.836222	0.999936	WT_22_d_WT_22_n	C1_00330C
439.997	-0.0409258	0.464745	-0.0880609	0.929828	0.999936	WT_22_d_WT_22_n	C1_00370W
3373.98	-0.0883955	0.109102	-0.81021	0.417819	0.999936	WT_22_d_WT_22_n	C1_00410C
7610.11	0.265778	0.24025	1.10626	0.268615	0.999936	WT_22_d_WT_22_n	C1_00420W
3182.43	-0.0148073	0.170698	-0.0867454	0.930874	0.999936	WT_22_d_WT_22_n	C1_00430W
6628.27	-0.0623345	0.156127	-0.399254	0.689706	0.999936	WT_22_d_WT_22_n	C1_00450C
5794.14	0.0138709	0.188039	0.0737661	0.941197	0.999936	WT_22_d_WT_22_n	C1_00460W
4762.09	-0.0574718	0.117478	-0.489214	0.62469	0.999936	WT_22_d_WT_22_n	C1_00470C
4145.6	0.02124	0.185806	0.114313	0.90899	0.999936	WT_22_d_WT_22_n	C1_00510W
2431.27	-0.0731056	0.173212	-0.422059	0.672982	0.999936	WT_22_d_WT_22_n	C1_00520W
3779.27	0.173915	0.199978	0.869671	0.38448	0.999936	WT_22_d_WT_22_n	C1_00530C
4625.18	-0.205837	0.161432	-1.27507	0.202286	0.999936	WT_22_d_WT_22_n	C1_00540C
3354.31	0.0434985	0.224242	0.19398	0.846191	0.999936	WT_22_d_WT_22_n	C1_00570C
1395.84	0.0515723	0.186209	0.27696	0.781811	0.999936	WT_22_d_WT_22_n	C1_00580W
1981.52	0.154722	0.16318	0.948168	0.343044	0.999936	WT_22_d_WT_22_n	C1_00630W
4765.11	0.0491912	0.114776	0.428585	0.668225	0.999936	WT_22_d_WT_22_n	C1_00660C
1619.64	-0.0950728	0.519592	-0.182976	0.854817	0.999936	WT_22_d_WT_22_n	C1_00700W
2231.81	-0.0146167	0.2082	-0.0702051	0.94403	0.999936	WT_22_d_WT_22_n	C1_00760W
387.899	0.096384	0.218835	0.440441	0.659618	0.999936	WT_22_d_WT_22_n	C1_00790W
546.278	-0.0917581	0.317347	-0.289141	0.772474	0.999936	WT_22_d_WT_22_n	C1_00810W
657.119	0.0700122	0.5087	0.13763	0.890533	0.999936	WT_22_d_WT_22_n	C1_00820W
589.254	-0.0447618	0.254658	-0.175772	0.860473	0.999936	WT_22_d_WT_22_n	C1_00830W
422.952	-0.191846	0.408496	-0.46964	0.638612	0.999936	WT_22_d_WT_22_n	C1_00860W
320.274	-0.1202	0.285208	-0.421446	0.67343	0.999936	WT_22_d_WT_22_n	C1_00880W
3480.75	0.0187019	0.125853	0.148601	0.881868	0.999936	WT_22_d_WT_22_n	C1_00920W
1680.25	0.0510664	0.18885	0.270407	0.786847	0.999936	WT_22_d_WT_22_n	C1_00970W
3504.38	0.00861723	0.186059	0.0463144	0.96306	0.999936	WT_22_d_WT_22_n	C1_00980W
1669.54	0.0287056	0.187274	0.153282	0.878176	0.999936	WT_22_d_WT_22_n	C1_01000C
7751.92	-0.0897731	0.155147	-0.578631	0.562838	0.999936	WT_22_d_WT_22_n	C1_01010W
2058.54	0.0517626	0.181569	0.285085	0.775579	0.999936	WT_22_d_WT_22_n	C1_01040W
6787.84	0.0450058	0.205845	0.218639	0.826931	0.999936	WT_22_d_WT_22_n	C1_01050C
1996.93	0.132573	0.173091	0.765918	0.443725	0.999936	WT_22_d_WT_22_n	C1_01070C
1443.41	0.088851	0.173469	0.512201	0.60851	0.999936	WT_22_d_WT_22_n	C1_01080W
2255.27	-0.0839245	0.109987	-0.763039	0.44544	0.999936	WT_22_d_WT_22_n	C1_01090C
6344.21	-0.107782	0.138258	-0.779575	0.435641	0.999936	WT_22_d_WT_22_n	C1_01130W
6488.99	0.164786	0.258654	0.637091	0.524065	0.999936	WT_22_d_WT_22_n	C1_01140C
3537.49	-0.297177	0.190398	-1.56082	0.118566	0.999936	WT_22_d_WT_22_n	C1_01150C
2676.13	-0.214321	0.175028	-1.2245	0.220766	0.999936	WT_22_d_WT_22_n	C1_01160C
276.812	0.0843939	0.217715	0.387635	0.698286	0.999936	WT_22_d_WT_22_n	C1_01180C
3829.87	0.118503	0.158348	0.748371	0.454236	0.999936	WT_22_d_WT_22_n	C1_01190C
4367.07	-0.00756399	0.194794	-0.0388306	0.969025	0.999936	WT_22_d_WT_22_n	C1_01210W
370.257	0.521802	0.39816	1.31053	0.190016	0.999936	WT_22_d_WT_22_n	C1_01220C
6925.92	-0.0123006	0.127249	-0.0966654	0.922992	0.999936	WT_22_d_WT_22_n	C1_01250W
1652.5	-0.00463532	0.202768	-0.0228603	0.981762	0.999936	WT_22_d_WT_22_n	C1_01290C
5203.96	0.0532598	0.125612	0.424003	0.671564	0.999936	WT_22_d_WT_22_n	C1_01300W
33.6612	0.519587	0.453373	1.14605	0.251776	0.999936	WT_22_d_WT_22_n	C1_01310W
807.807	0.0983107	0.218661	0.449603	0.652996	0.999936	WT_22_d_WT_22_n	C1_01340C
16996.8	0.261514	0.306528	0.853149	0.393576	0.999936	WT_22_d_WT_22_n	C1_01360C
4735.22	0.00533325	0.14562	0.0366244	0.970784	0.999936	WT_22_d_WT_22_n	C1_01400C
4880.67	0.132425	0.175307	0.755391	0.450015	0.999936	WT_22_d_WT_22_n	C1_01460W
12130.6	-0.0376845	0.170047	-0.221612	0.824616	0.999936	WT_22_d_WT_22_n	C1_01470W
16799.5	0.0461723	0.174402	0.264746	0.791205	0.999936	WT_22_d_WT_22_n	C1_01490W
159.02	-0.212529	0.350735	-0.605955	0.544545	0.999936	WT_22_d_WT_22_n	C1_01510W
25076.9	-0.0336113	0.117036	-0.287187	0.773969	0.999936	WT_22_d_WT_22_n	C1_01530C
3193.07	0.0609296	0.128494	0.474182	0.63537	0.999936	WT_22_d_WT_22_n	C1_01540W
3334.1	-0.0544814	0.15999	-0.34053	0.733458	0.999936	WT_22_d_WT_22_n	C1_01580W
21892.7	0.0493439	0.163889	0.301082	0.763352	0.999936	WT_22_d_WT_22_n	C1_01590C
214.656	-0.408429	0.460078	-0.887739	0.374681	0.999936	WT_22_d_WT_22_n	C1_01610C
529.596	-0.589316	0.308716	-1.90893	0.0562716	0.999936	WT_22_d_WT_22_n	C1_01620C
4647.69	-0.128005	0.131215	-0.975535	0.329295	0.999936	WT_22_d_WT_22_n	C1_01630W
2089.28	-0.0285763	0.229378	-0.124582	0.900854	0.999936	WT_22_d_WT_22_n	C1_01680C
2279.84	0.0376613	0.257561	0.146223	0.883746	0.999936	WT_22_d_WT_22_n	C1_01710W
269.803	0.119883	1.17259	0.102238	0.918568	0.999936	WT_22_d_WT_22_n	C1_01720C
1501.66	0.0665072	0.209276	0.317796	0.75064	0.999936	WT_22_d_WT_22_n	C1_01750W
1624.88	-0.0823508	0.105622	-0.779674	0.435583	0.999936	WT_22_d_WT_22_n	C1_01820C
1354.55	0.108228	0.34575	0.313025	0.754262	0.999936	WT_22_d_WT_22_n	C1_01840C
1645.68	-0.0913797	0.143339	-0.637506	0.523796	0.999936	WT_22_d_WT_22_n	C1_01850C
5908.52	-0.0277544	0.183728	-0.151062	0.879927	0.999936	WT_22_d_WT_22_n	C1_01860W
3416.69	0.0595903	0.116585	0.511132	0.609259	0.999936	WT_22_d_WT_22_n	C1_01890C
2009.92	0.0277761	0.100196	0.277217	0.781614	0.999936	WT_22_d_WT_22_n	C1_01900C
6385.85	-0.170831	0.172486	-0.990403	0.321977	0.999936	WT_22_d_WT_22_n	C1_01910W
7212.58	0.336805	0.337845	0.996921	0.318803	0.999936	WT_22_d_WT_22_n	C1_01930W
2201.95	-0.102072	0.435161	-0.234562	0.814549	0.999936	WT_22_d_WT_22_n	C1_01940C
2081.33	0.0439366	0.298146	0.147366	0.882843	0.999936	WT_22_d_WT_22_n	C1_01950C
2434.11	-0.0697674	0.128364	-0.543513	0.586776	0.999936	WT_22_d_WT_22_n	C1_02000W
514.803	0.177004	0.298119	0.593735	0.55269	0.999936	WT_22_d_WT_22_n	C1_02020W
462.789	-0.235799	0.168216	-1.40176	0.160986	0.999936	WT_22_d_WT_22_n	C1_02030C
1879.8	0.0249088	0.219934	0.113256	0.909828	0.999936	WT_22_d_WT_22_n	C1_02040C
2357.53	-0.0579961	0.174594	-0.332176	0.739756	0.999936	WT_22_d_WT_22_n	C1_02060W
1129.6	-0.127752	0.179568	-0.711443	0.47681	0.999936	WT_22_d_WT_22_n	C1_02090C
540.182	0.02183	0.198152	0.110168	0.912276	0.999936	WT_22_d_WT_22_n	C1_02100W
37.778	0.372384	0.380124	0.979636	0.327266	0.999936	WT_22_d_WT_22_n	C1_02140C
1347.53	-0.0667253	0.160199	-0.416516	0.677032	0.999936	WT_22_d_WT_22_n	C1_02160W
356.599	0.00261536	0.268759	0.00973124	0.992236	0.999936	WT_22_d_WT_22_n	C1_02200C
2900.31	0.068811	0.127809	0.538389	0.590308	0.999936	WT_22_d_WT_22_n	C1_02210W
1209.55	-0.121237	0.251622	-0.481822	0.629932	0.999936	WT_22_d_WT_22_n	C1_02220C
12045.8	-0.0484624	0.0877134	-0.552508	0.5806	0.999936	WT_22_d_WT_22_n	C1_02240W
1741.98	-0.184197	0.337018	-0.546549	0.584689	0.999936	WT_22_d_WT_22_n	C1_02270C
1882.76	-0.0852433	0.421733	-0.202126	0.839818	0.999936	WT_22_d_WT_22_n	C1_02290C
967.963	-0.213555	0.29358	-0.727417	0.466971	0.999936	WT_22_d_WT_22_n	C1_02300W
632.249	-0.043152	0.222281	-0.194133	0.846072	0.999936	WT_22_d_WT_22_n	C1_02310C
3905.97	-0.043384	0.206278	-0.210318	0.83342	0.999936	WT_22_d_WT_22_n	C1_02320C
20270.4	-0.0938651	0.913014	-0.102808	0.918115	0.999936	WT_22_d_WT_22_n	C1_02330C
4696.85	0.158517	0.254433	0.623021	0.533271	0.999936	WT_22_d_WT_22_n	C1_02370C
500.361	0.112301	0.186111	0.603407	0.546238	0.999936	WT_22_d_WT_22_n	C1_02380C
1653.45	-0.00292838	0.202834	-0.0144373	0.988481	0.999936	WT_22_d_WT_22_n	C1_02390W
2211.86	0.040521	0.382518	0.105932	0.915636	0.999936	WT_22_d_WT_22_n	C1_02410C
10686.7	-0.110606	0.154428	-0.716227	0.473851	0.999936	WT_22_d_WT_22_n	C1_02430C
1080.93	-0.0515463	0.187946	-0.274262	0.783884	0.999936	WT_22_d_WT_22_n	C1_02440C
1391.9	-0.484753	0.423242	-1.14533	0.252071	0.999936	WT_22_d_WT_22_n	C1_02450C
568.848	-0.124823	0.303196	-0.411691	0.680566	0.999936	WT_22_d_WT_22_n	C1_02470W
2062.13	-0.069816	0.290254	-0.240534	0.809916	0.999936	WT_22_d_WT_22_n	C1_02490C
545.086	-0.0422683	0.519564	-0.0813534	0.935161	0.999936	WT_22_d_WT_22_n	C1_02500W
1378.8	0.0186118	0.252303	0.0737676	0.941195	0.999936	WT_22_d_WT_22_n	C1_02510W
8661.69	-0.0492806	0.166513	-0.295957	0.767263	0.999936	WT_22_d_WT_22_n	C1_02650W
979.733	0.0826485	0.742274	0.111345	0.911343	0.999936	WT_22_d_WT_22_n	C1_02700C
3002.73	0.0226959	0.13424	0.16907	0.865742	0.999936	WT_22_d_WT_22_n	C1_02720W
1077.79	-0.116298	0.267089	-0.435429	0.663251	0.999936	WT_22_d_WT_22_n	C1_02730W
848.166	0.04478	0.175317	0.255423	0.798396	0.999936	WT_22_d_WT_22_n	C1_02740C
19700	0.0485961	0.15479	0.313949	0.75356	0.999936	WT_22_d_WT_22_n	C1_02760W
2874.84	0.0351372	0.190717	0.184238	0.853827	0.999936	WT_22_d_WT_22_n	C1_02770W
6123.01	0.198357	0.219334	0.904357	0.365806	0.999936	WT_22_d_WT_22_n	C1_02780W
2050.36	-0.00131911	0.17941	-0.00735251	0.994134	0.999936	WT_22_d_WT_22_n	C1_02800W
1702.51	-0.0826783	0.112484	-0.735025	0.462324	0.999936	WT_22_d_WT_22_n	C1_02830W
3427.08	-0.101345	0.11387	-0.89001	0.373461	0.999936	WT_22_d_WT_22_n	C1_02850W
1292.34	-0.187527	0.170316	-1.10105	0.270874	0.999936	WT_22_d_WT_22_n	C1_02890C
2240.97	-0.0909672	0.135127	-0.673196	0.500823	0.999936	WT_22_d_WT_22_n	C1_02900C
836.223	0.0129702	0.200937	0.0645483	0.948534	0.999936	WT_22_d_WT_22_n	C1_02910C
2641.33	0.0923173	0.241898	0.381638	0.70273	0.999936	WT_22_d_WT_22_n	C1_02940C
401.764	0.136067	0.215586	0.631152	0.527941	0.999936	WT_22_d_WT_22_n	C1_02950W
4866.23	-0.0275025	0.144175	-0.190758	0.848716	0.999936	WT_22_d_WT_22_n	C1_02960C
9496.34	0.0142631	0.128025	0.111408	0.911293	0.999936	WT_22_d_WT_22_n	C1_02970W
1048.42	-0.011302	0.157527	-0.0717466	0.942804	0.999936	WT_22_d_WT_22_n	C1_03040W
3198.87	0.0692815	0.10039	0.690122	0.490117	0.999936	WT_22_d_WT_22_n	C1_03050W
22166.5	0.0949414	0.195096	0.486639	0.626514	0.999936	WT_22_d_WT_22_n	C1_03100W
2999.5	0.112511	0.211026	0.533162	0.593921	0.999936	WT_22_d_WT_22_n	C1_03120W
405.455	-0.0629306	0.168542	-0.373383	0.708863	0.999936	WT_22_d_WT_22_n	C1_03140W
2771.06	0.186455	0.127635	1.46084	0.144058	0.999936	WT_22_d_WT_22_n	C1_03150C
643.48	0.00667678	0.251081	0.0265922	0.978785	0.999936	WT_22_d_WT_22_n	C1_03170C
856.311	0.00738028	0.141706	0.0520815	0.958464	0.999936	WT_22_d_WT_22_n	C1_03180W
4246.56	-0.0106789	0.117366	-0.0909877	0.927502	0.999936	WT_22_d_WT_22_n	C1_03240W
1747.93	0.0330558	0.208996	0.158165	0.874327	0.999936	WT_22_d_WT_22_n	C1_03260W
1034.76	0.191397	0.248764	0.76939	0.441662	0.999936	WT_22_d_WT_22_n	C1_03270W
9796.51	0.00483013	0.192674	0.0250689	0.98	0.999936	WT_22_d_WT_22_n	C1_03280W
1376.71	0.107154	0.196274	0.545941	0.585107	0.999936	WT_22_d_WT_22_n	C1_03330C
13910.2	0.0879583	0.212214	0.414478	0.678524	0.999936	WT_22_d_WT_22_n	C1_03360W
111766	-0.0290176	0.192051	-0.151093	0.879902	0.999936	WT_22_d_WT_22_n	C1_03370W
5698.52	0.11114	0.159461	0.696976	0.485818	0.999936	WT_22_d_WT_22_n	C1_03400W
504.742	0.0495486	0.298462	0.166013	0.868147	0.999936	WT_22_d_WT_22_n	C1_03410W
2109.71	0.141819	0.182993	0.774999	0.43834	0.999936	WT_22_d_WT_22_n	C1_03430W
9911.42	0.0714342	0.156229	0.457242	0.647497	0.999936	WT_22_d_WT_22_n	C1_03440C
6629.41	0.176214	0.143188	1.23065	0.218453	0.999936	WT_22_d_WT_22_n	C1_03450C
2449.13	0.134548	0.190462	0.706432	0.47992	0.999936	WT_22_d_WT_22_n	C1_03460C
2069.62	0.0823762	0.152325	0.540791	0.588652	0.999936	WT_22_d_WT_22_n	C1_03470C
4666.21	0.074855	0.168827	0.443382	0.657489	0.999936	WT_22_d_WT_22_n	C1_03490W
13710.9	0.239412	0.217009	1.10323	0.269925	0.999936	WT_22_d_WT_22_n	C1_03510C
1786.99	-0.0782317	0.13429	-0.582557	0.560192	0.999936	WT_22_d_WT_22_n	C1_03540C
6598.31	0.0587857	0.114022	0.515567	0.606157	0.999936	WT_22_d_WT_22_n	C1_03600W
14275	-0.0859885	0.207522	-0.414357	0.678612	0.999936	WT_22_d_WT_22_n	C1_03620C
1481.2	-0.125351	0.164928	-0.760032	0.447235	0.999936	WT_22_d_WT_22_n	C1_03630W
525.592	0.0860831	0.228317	0.377033	0.706149	0.999936	WT_22_d_WT_22_n	C1_03660W
5206.84	0.101088	0.185396	0.545256	0.585578	0.999936	WT_22_d_WT_22_n	C1_03690W
1592.17	0.0544659	0.18613	0.292622	0.769811	0.999936	WT_22_d_WT_22_n	C1_03720C
2302.22	0.396682	0.317489	1.24944	0.211506	0.999936	WT_22_d_WT_22_n	C1_03750W
18996.2	-0.276307	0.116703	-2.3676	0.0179039	0.999936	WT_22_d_WT_22_n	C1_03790C
2073.3	-0.156913	0.218998	-0.716506	0.473679	0.999936	WT_22_d_WT_22_n	C1_03830C
253.582	-0.332639	0.476708	-0.697783	0.485313	0.999936	WT_22_d_WT_22_n	C1_03840W
990.201	-0.374422	0.268328	-1.39539	0.162898	0.999936	WT_22_d_WT_22_n	C1_03870C
869.899	-0.17861	0.246952	-0.723256	0.469523	0.999936	WT_22_d_WT_22_n	C1_03910C
472.044	-0.0691042	0.325864	-0.212064	0.832057	0.999936	WT_22_d_WT_22_n	C1_03920C
6793.8	-0.185325	0.466207	-0.397518	0.690986	0.999936	WT_22_d_WT_22_n	C1_03940W
660.821	-0.0158365	0.36205	-0.0437412	0.965111	0.999936	WT_22_d_WT_22_n	C1_03950C
1743.67	-0.0226458	0.24406	-0.0927878	0.926072	0.999936	WT_22_d_WT_22_n	C1_03960C
1002.83	0.0202722	0.356293	0.0568976	0.954627	0.999936	WT_22_d_WT_22_n	C1_03990W
184.61	0.0196989	0.18285	0.107733	0.914208	0.999936	WT_22_d_WT_22_n	C1_04010C
1948.82	0.0800105	0.168731	0.47419	0.635364	0.999936	WT_22_d_WT_22_n	C1_04030W
4678.82	-0.334302	0.268551	-1.24484	0.213192	0.999936	WT_22_d_WT_22_n	C1_04040C
4429.63	0.0152979	0.0829267	0.184475	0.853641	0.999936	WT_22_d_WT_22_n	C1_04090C
689.655	0.0141136	0.303539	0.0464967	0.962914	0.999936	WT_22_d_WT_22_n	C1_04110W
1703.43	0.0218104	0.208301	0.104706	0.916609	0.999936	WT_22_d_WT_22_n	C1_04120C
206.238	0.16455	0.610796	0.269403	0.78762	0.999936	WT_22_d_WT_22_n	C1_04150C
259.249	0.0887352	0.53288	0.16652	0.867748	0.999936	WT_22_d_WT_22_n	C1_04160C
40471.9	0.0186118	0.158864	0.117156	0.906737	0.999936	WT_22_d_WT_22_n	C1_04180W
4717.49	0.0486204	0.234823	0.207051	0.83597	0.999936	WT_22_d_WT_22_n	C1_04200C
1692.95	0.0191864	0.156695	0.122445	0.902547	0.999936	WT_22_d_WT_22_n	C1_04220C
44578.1	0.0778391	0.185912	0.418688	0.675444	0.999936	WT_22_d_WT_22_n	C1_04250C
366.981	-0.10752	0.23423	-0.459034	0.64621	0.999936	WT_22_d_WT_22_n	C1_04270C
814.944	0.0251495	0.415192	0.0605731	0.951699	0.999936	WT_22_d_WT_22_n	C1_04280C
535.427	0.0501018	0.370583	0.135197	0.892456	0.999936	WT_22_d_WT_22_n	C1_04340C
414.537	-0.0334062	0.299312	-0.11161	0.911133	0.999936	WT_22_d_WT_22_n	C1_04350C
12339.6	-0.074562	0.122877	-0.606803	0.543982	0.999936	WT_22_d_WT_22_n	C1_04360C
3284.79	-0.122915	0.209632	-0.586339	0.557648	0.999936	WT_22_d_WT_22_n	C1_04370C
7209.29	0.00625788	0.206832	0.0302559	0.975863	0.999936	WT_22_d_WT_22_n	C1_04430C
587.057	-0.304158	0.279762	-1.0872	0.276947	0.999936	WT_22_d_WT_22_n	C1_04460C
556.934	-0.102846	0.178738	-0.575402	0.565019	0.999936	WT_22_d_WT_22_n	C1_04470C
7846.83	0.0710715	0.181509	0.391559	0.695384	0.999936	WT_22_d_WT_22_n	C1_04490W
1422.16	-0.130902	0.203914	-0.641946	0.520908	0.999936	WT_22_d_WT_22_n	C1_04510W
3799	0.069477	0.191048	0.363662	0.71611	0.999936	WT_22_d_WT_22_n	C1_04530C
944.807	0.183366	0.225342	0.813723	0.415803	0.999936	WT_22_d_WT_22_n	C1_04560W
1280.15	0.131017	0.162837	0.804592	0.421055	0.999936	WT_22_d_WT_22_n	C1_04580C
3824.51	-0.0872713	0.457859	-0.190608	0.848833	0.999936	WT_22_d_WT_22_n	C1_04590W
6055.89	-0.0691063	0.150158	-0.460224	0.645356	0.999936	WT_22_d_WT_22_n	C1_04600C
4333.9	-0.0760582	0.113543	-0.669861	0.502947	0.999936	WT_22_d_WT_22_n	C1_04620W
3904.59	-0.0335641	0.12533	-0.267806	0.788849	0.999936	WT_22_d_WT_22_n	C1_04630C
3323.83	-0.00890499	0.101298	-0.087909	0.929949	0.999936	WT_22_d_WT_22_n	C1_04640W
2557.78	-0.0494604	0.164685	-0.300333	0.763923	0.999936	WT_22_d_WT_22_n	C1_04700C
2054.06	-0.348278	0.359434	-0.96896	0.332565	0.999936	WT_22_d_WT_22_n	C1_04710C
286.168	-0.0468504	0.894641	-0.0523678	0.958236	0.999936	WT_22_d_WT_22_n	C1_04720W
1807.02	0.0155527	0.201058	0.0773544	0.938342	0.999936	WT_22_d_WT_22_n	C1_04780C
3262.12	-0.0531526	0.0865589	-0.614063	0.539174	0.999936	WT_22_d_WT_22_n	C1_04790W
493.282	0.124401	0.27038	0.460098	0.645446	0.999936	WT_22_d_WT_22_n	C1_04800C
1318.41	-0.15578	0.259522	-0.600257	0.548335	0.999936	WT_22_d_WT_22_n	C1_04820C
1545.52	0.0605802	0.123171	0.491839	0.622833	0.999936	WT_22_d_WT_22_n	C1_04840C
288.085	-0.0499094	0.161926	-0.308223	0.757913	0.999936	WT_22_d_WT_22_n	C1_04850C
3302.4	0.0554942	0.137788	0.402752	0.687131	0.999936	WT_22_d_WT_22_n	C1_04860W
2516.61	0.013805	0.20785	0.066418	0.947045	0.999936	WT_22_d_WT_22_n	C1_04910C
1082.47	0.0342391	0.171008	0.200219	0.841309	0.999936	WT_22_d_WT_22_n	C1_04930C
194.182	0.0108447	0.245852	0.0441105	0.964816	0.999936	WT_22_d_WT_22_n	C1_04940C
1410.31	-0.00629502	0.336743	-0.0186939	0.985085	0.999936	WT_22_d_WT_22_n	C1_04960C
6751.78	-0.063625	0.306506	-0.207582	0.835556	0.999936	WT_22_d_WT_22_n	C1_04970W
4804.53	-0.0258917	0.0877451	-0.295078	0.767934	0.999936	WT_22_d_WT_22_n	C1_04980C
1786.7	-0.0803019	0.11206	-0.7166	0.473621	0.999936	WT_22_d_WT_22_n	C1_04990C
957.736	0.158105	0.426674	0.370552	0.710972	0.999936	WT_22_d_WT_22_n	C1_05010C
614.898	0.103001	0.112953	0.911886	0.361829	0.999936	WT_22_d_WT_22_n	C1_05100W
1423.33	0.103472	0.125752	0.822826	0.410607	0.999936	WT_22_d_WT_22_n	C1_05120W
1487.56	0.156139	0.25651	0.608706	0.54272	0.999936	WT_22_d_WT_22_n	C1_05160C
1268.97	-0.34835	0.499037	-0.698044	0.48515	0.999936	WT_22_d_WT_22_n	C1_05180C
2916.16	-0.178519	0.376228	-0.474497	0.635146	0.999936	WT_22_d_WT_22_n	C1_05190C
1265.96	-0.0417997	0.152933	-0.27332	0.784607	0.999936	WT_22_d_WT_22_n	C1_05200C
5687.82	-0.0241976	0.165692	-0.146039	0.88389	0.999936	WT_22_d_WT_22_n	C1_05210C
658.618	-0.092552	0.185848	-0.497999	0.618485	0.999936	WT_22_d_WT_22_n	C1_05220C
1699.48	-0.23143	0.14227	-1.62669	0.103803	0.999936	WT_22_d_WT_22_n	C1_05230W
103.768	-0.178494	0.527632	-0.338292	0.735143	0.999936	WT_22_d_WT_22_n	C1_05250W
5031.83	0.0327913	0.173698	0.188784	0.850262	0.999936	WT_22_d_WT_22_n	C1_05270C
1706.14	-0.0985751	0.108644	-0.907322	0.364236	0.999936	WT_22_d_WT_22_n	C1_05280W
1164.95	0.094263	0.150971	0.624378	0.53238	0.999936	WT_22_d_WT_22_n	C1_05320C
1175.08	-0.137485	0.158455	-0.867658	0.385582	0.999936	WT_22_d_WT_22_n	C1_05330C
3483.35	-0.116126	0.206766	-0.561633	0.574366	0.999936	WT_22_d_WT_22_n	C1_05360C
1171.09	0.0599866	0.143923	0.416797	0.676827	0.999936	WT_22_d_WT_22_n	C1_05370C
3058.65	-0.0180262	0.167986	-0.107308	0.914544	0.999936	WT_22_d_WT_22_n	C1_05380C
3357.06	0.0754362	0.103246	0.730644	0.464997	0.999936	WT_22_d_WT_22_n	C1_05390C
1500.98	0.105725	0.15277	0.692054	0.488903	0.999936	WT_22_d_WT_22_n	C1_05400C
1381.67	-0.0250464	0.17271	-0.14502	0.884695	0.999936	WT_22_d_WT_22_n	C1_05420W
550.198	0.371373	0.244135	1.52118	0.128215	0.999936	WT_22_d_WT_22_n	C1_05440C
393.389	-0.250941	0.203727	-1.23175	0.218042	0.999936	WT_22_d_WT_22_n	C1_05480C
5655.1	0.022007	0.134725	0.163347	0.870245	0.999936	WT_22_d_WT_22_n	C1_05490C
1574.99	0.185591	0.157574	1.1778	0.238876	0.999936	WT_22_d_WT_22_n	C1_05520W
4289.7	0.368755	0.295971	1.24592	0.212796	0.999936	WT_22_d_WT_22_n	C1_05540C
31.2628	0.0256645	1.01683	0.0252398	0.979864	0.999936	WT_22_d_WT_22_n	C1_05550C
1805.91	-0.0201021	0.192915	-0.104201	0.917009	0.999936	WT_22_d_WT_22_n	C1_05610W
45032.9	-0.145128	0.179607	-0.808033	0.419071	0.999936	WT_22_d_WT_22_n	C1_05630C
1410.22	-0.173881	0.143545	-1.21134	0.225767	0.999936	WT_22_d_WT_22_n	C1_05650W
10199.8	0.0114254	0.150565	0.0758833	0.939512	0.999936	WT_22_d_WT_22_n	C1_05660C
8684.87	0.117504	0.189424	0.620324	0.535044	0.999936	WT_22_d_WT_22_n	C1_05670W
933.833	-0.0665846	0.35652	-0.186762	0.851847	0.999936	WT_22_d_WT_22_n	C1_05690C
119397	0.0378429	0.232072	0.163066	0.870467	0.999936	WT_22_d_WT_22_n	C1_05720W
30812.1	0.0612523	0.29468	0.20786	0.835338	0.999936	WT_22_d_WT_22_n	C1_05730W
394.135	0.0387653	0.197745	0.196037	0.844581	0.999936	WT_22_d_WT_22_n	C1_05740C
3979.94	0.0546132	0.137711	0.396579	0.691678	0.999936	WT_22_d_WT_22_n	C1_05750C
913.012	-0.0609533	0.217927	-0.279696	0.779711	0.999936	WT_22_d_WT_22_n	C1_05790W
799.839	-0.192343	0.214104	-0.898361	0.368993	0.999936	WT_22_d_WT_22_n	C1_05800C
66.746	-1.86022	0.556421	-3.34319	0.000828226	0.562252	WT_22_d_WT_22_n	C1_05890W
4790.9	0.057929	0.166223	0.348503	0.727463	0.999936	WT_22_d_WT_22_n	C1_05900W
645.988	-0.284727	0.356826	-0.797945	0.424902	0.999936	WT_22_d_WT_22_n	C1_05920W
2754.19	-0.0464744	0.236104	-0.196839	0.843954	0.999936	WT_22_d_WT_22_n	C1_05930C
3517.89	-0.056431	0.316809	-0.178123	0.858626	0.999936	WT_22_d_WT_22_n	C1_05950C
137.135	0.910006	0.552122	1.6482	0.0993123	0.999936	WT_22_d_WT_22_n	C1_05970W
2391.32	-0.148402	0.204091	-0.727137	0.467142	0.999936	WT_22_d_WT_22_n	C1_05980W
868.75	0.0566412	0.418134	0.135462	0.892247	0.999936	WT_22_d_WT_22_n	C1_05990C
227.944	-0.146588	0.600956	-0.243925	0.807289	0.999936	WT_22_d_WT_22_n	C1_06030C
6224.65	-0.0661515	0.16936	-0.390597	0.696095	0.999936	WT_22_d_WT_22_n	C1_06050C
2332.55	-0.106906	0.365394	-0.292577	0.769845	0.999936	WT_22_d_WT_22_n	C1_06070W
3907.73	-0.122782	0.120182	-1.02163	0.306955	0.999936	WT_22_d_WT_22_n	C1_06090C
132.719	0.00709475	0.745805	0.00951287	0.99241	0.999936	WT_22_d_WT_22_n	C1_06120C
136.73	0.36137	0.817741	0.441913	0.658552	0.999936	WT_22_d_WT_22_n	C1_06140C
2082.5	-0.0228285	0.241847	-0.0943921	0.924798	0.999936	WT_22_d_WT_22_n	C1_06190C
2536.73	0.0875421	0.0810014	1.08075	0.279809	0.999936	WT_22_d_WT_22_n	C1_06200W
461.353	-0.127809	0.18996	-0.672823	0.50106	0.999936	WT_22_d_WT_22_n	C1_06220C
2004.53	0.139716	0.114804	1.21699	0.223608	0.999936	WT_22_d_WT_22_n	C1_06250W
2357	-0.0232031	0.161521	-0.143654	0.885774	0.999936	WT_22_d_WT_22_n	C1_06270W
39.3614	-0.458093	0.475842	-0.962699	0.335699	0.999936	WT_22_d_WT_22_n	C1_06300W
1823.51	-0.0720114	0.135312	-0.532189	0.594595	0.999936	WT_22_d_WT_22_n	C1_06320W
260.815	-0.741001	0.327904	-2.25981	0.0238329	0.999936	WT_22_d_WT_22_n	C1_06340W
2143.19	-0.0434871	0.198457	-0.219126	0.826552	0.999936	WT_22_d_WT_22_n	C1_06350W
1491.6	-0.0162241	0.164616	-0.0985572	0.92149	0.999936	WT_22_d_WT_22_n	C1_06360W
1474.35	-0.224022	0.15831	-1.41508	0.157044	0.999936	WT_22_d_WT_22_n	C1_06380C
862.762	0.175788	0.574828	0.305809	0.75975	0.999936	WT_22_d_WT_22_n	C1_06390W
9747.7	-0.00265578	0.140626	-0.0188854	0.984933	0.999936	WT_22_d_WT_22_n	C1_06400C
1092.89	-0.133768	0.167985	-0.796308	0.425853	0.999936	WT_22_d_WT_22_n	C1_06410W
1772.4	0.0277689	0.11888	0.233587	0.815306	0.999936	WT_22_d_WT_22_n	C1_06420C
394.29	-0.0986581	0.516115	-0.191155	0.848404	0.999936	WT_22_d_WT_22_n	C1_06430C
2167.67	-0.288618	0.252436	-1.14333	0.2529	0.999936	WT_22_d_WT_22_n	C1_06440C
80301.7	-0.037042	0.128349	-0.288603	0.772885	0.999936	WT_22_d_WT_22_n	C1_06470W
4763.37	0.0655178	0.252805	0.259163	0.795509	0.999936	WT_22_d_WT_22_n	C1_06480C
1196.2	-0.122274	0.16198	-0.754873	0.450325	0.999936	WT_22_d_WT_22_n	C1_06500W
3370.91	-0.088595	0.140124	-0.63226	0.527217	0.999936	WT_22_d_WT_22_n	C1_06510C
6681.92	-0.0317877	0.140819	-0.225734	0.821408	0.999936	WT_22_d_WT_22_n	C1_06530C
1389.27	-0.196246	0.223519	-0.877981	0.379954	0.999936	WT_22_d_WT_22_n	C1_06540C
1625.58	0.0399575	0.131742	0.303301	0.76166	0.999936	WT_22_d_WT_22_n	C1_06560W
7421.55	0.0642835	0.152487	0.421566	0.673342	0.999936	WT_22_d_WT_22_n	C1_06590C
17190	0.122067	0.221554	0.550959	0.581662	0.999936	WT_22_d_WT_22_n	C1_06600W
2735.25	0.0852592	0.144738	0.589058	0.555823	0.999936	WT_22_d_WT_22_n	C1_06630W
1842.61	-0.293584	0.372919	-0.787259	0.43113	0.999936	WT_22_d_WT_22_n	C1_06640C
3949.97	0.111652	0.132107	0.845164	0.398019	0.999936	WT_22_d_WT_22_n	C1_06660W
2889	-0.00424114	0.178055	-0.0238193	0.980997	0.999936	WT_22_d_WT_22_n	C1_06670W
4556.96	0.0397831	0.0997784	0.398714	0.690104	0.999936	WT_22_d_WT_22_n	C1_06700W
1162.71	0.042223	0.17141	0.246328	0.805429	0.999936	WT_22_d_WT_22_n	C1_06720C
265.386	-0.0269765	0.239466	-0.112652	0.910306	0.999936	WT_22_d_WT_22_n	C1_06750W
4479.77	-0.221497	0.248727	-0.890523	0.373185	0.999936	WT_22_d_WT_22_n	C1_06760C
4726.66	-0.109609	0.191192	-0.573295	0.566445	0.999936	WT_22_d_WT_22_n	C1_06770W
1467.43	-0.165741	0.426944	-0.388203	0.697866	0.999936	WT_22_d_WT_22_n	C1_06800W
5906.21	0.0336549	0.177414	0.189698	0.849546	0.999936	WT_22_d_WT_22_n	C1_06820W
42.9987	-0.268089	0.985725	-0.271971	0.785644	0.999936	WT_22_d_WT_22_n	C1_06830W
1023.1	-0.00421426	0.20993	-0.0200746	0.983984	0.999936	WT_22_d_WT_22_n	C1_06840C
176.419	0.0774918	0.317198	0.244301	0.806998	0.999936	WT_22_d_WT_22_n	C1_06870C
100723	0.0771894	0.215052	0.358935	0.719644	0.999936	WT_22_d_WT_22_n	C1_06890C
4243.33	-0.0730756	0.137	-0.533399	0.593757	0.999936	WT_22_d_WT_22_n	C1_06910C
1351.77	0.0674342	0.20623	0.326986	0.743679	0.999936	WT_22_d_WT_22_n	C1_06920C
3484.33	0.0822142	0.159169	0.516521	0.605491	0.999936	WT_22_d_WT_22_n	C1_06970C
2052.26	-0.186941	0.195435	-0.95654	0.338799	0.999936	WT_22_d_WT_22_n	C1_06980C
1366.33	0.00820959	0.206061	0.0398405	0.96822	0.999936	WT_22_d_WT_22_n	C1_07010W
95.7262	-0.183099	0.774027	-0.236554	0.813003	0.999936	WT_22_d_WT_22_n	C1_07040C
2904.66	-0.0768962	0.142817	-0.538426	0.590283	0.999936	WT_22_d_WT_22_n	C1_07050C
1564.55	-0.046832	0.409231	-0.114439	0.90889	0.999936	WT_22_d_WT_22_n	C1_07060C
6862.49	-0.0773784	0.111475	-0.694132	0.487599	0.999936	WT_22_d_WT_22_n	C1_07090C
660.968	-0.0535804	0.195537	-0.274016	0.784072	0.999936	WT_22_d_WT_22_n	C1_07100C
4186.73	-0.0451209	0.195363	-0.230959	0.817346	0.999936	WT_22_d_WT_22_n	C1_07130C
327.981	-0.839288	0.557819	-1.50459	0.13243	0.999936	WT_22_d_WT_22_n	C1_07150W
1695.45	-0.151148	0.371091	-0.407307	0.683783	0.999936	WT_22_d_WT_22_n	C1_07160C
5658.5	0.0530912	0.186597	0.284524	0.776009	0.999936	WT_22_d_WT_22_n	C1_07210C
2181	-0.0144888	0.313083	-0.0462777	0.963089	0.999936	WT_22_d_WT_22_n	C1_07220W
2565.29	0.112123	0.171278	0.654626	0.512709	0.999936	WT_22_d_WT_22_n	C1_07260C
1064.57	-0.0769751	0.195056	-0.39463	0.693116	0.999936	WT_22_d_WT_22_n	C1_07280C
131.845	-0.263856	0.322717	-0.81761	0.41358	0.999936	WT_22_d_WT_22_n	C1_07320W
11788.2	0.10447	0.189603	0.550992	0.581639	0.999936	WT_22_d_WT_22_n	C1_07340W
6392.88	0.0743736	0.0926715	0.802551	0.422234	0.999936	WT_22_d_WT_22_n	C1_07360W
7200.76	0.074355	0.131392	0.565902	0.57146	0.999936	WT_22_d_WT_22_n	C1_07390W
2101.56	0.0158572	0.166487	0.0952456	0.92412	0.999936	WT_22_d_WT_22_n	C1_07400C
5663.54	0.0884289	0.148294	0.596309	0.550969	0.999936	WT_22_d_WT_22_n	C1_07440W
470.655	0.0663999	0.241447	0.275008	0.78331	0.999936	WT_22_d_WT_22_n	C1_07450W
1560.53	-0.0468147	0.157695	-0.296868	0.766567	0.999936	WT_22_d_WT_22_n	C1_07470C
1940.64	0.0464149	0.154277	0.300854	0.763526	0.999936	WT_22_d_WT_22_n	C1_07480C
2220.03	0.0514108	0.161638	0.318062	0.750438	0.999936	WT_22_d_WT_22_n	C1_07490C
1041.91	0.00372224	0.365822	0.010175	0.991882	0.999936	WT_22_d_WT_22_n	C1_07510W
625.664	-0.0285123	0.152605	-0.186838	0.851788	0.999936	WT_22_d_WT_22_n	C1_07560W
391.266	-0.14205	0.244243	-0.581594	0.56084	0.999936	WT_22_d_WT_22_n	C1_07570C
1465.38	0.109401	0.329554	0.331967	0.739914	0.999936	WT_22_d_WT_22_n	C1_07590C
164.071	-0.146619	0.32741	-0.447814	0.654288	0.999936	WT_22_d_WT_22_n	C1_07610C
4149.21	-0.117811	0.323843	-0.363792	0.716014	0.999936	WT_22_d_WT_22_n	C1_07630W
215.165	-0.358156	0.571657	-0.626523	0.530972	0.999936	WT_22_d_WT_22_n	C1_07640C
481.789	-0.334787	0.485449	-0.689644	0.490418	0.999936	WT_22_d_WT_22_n	C1_07660W
2786.19	0.00824924	0.405904	0.0203231	0.983786	0.999936	WT_22_d_WT_22_n	C1_07690C
3577.65	0.0476292	0.161823	0.294329	0.768506	0.999936	WT_22_d_WT_22_n	C1_07780W
1988.91	-0.566776	0.225971	-2.50818	0.0121355	0.999936	WT_22_d_WT_22_n	C1_07790C
2180.63	0.0305476	0.153251	0.199331	0.842004	0.999936	WT_22_d_WT_22_n	C1_07810C
1448.26	0.0456051	0.200948	0.22695	0.820463	0.999936	WT_22_d_WT_22_n	C1_07820W
3345.25	0.0371309	0.232274	0.159858	0.872993	0.999936	WT_22_d_WT_22_n	C1_07840W
449.853	0.0456147	0.142107	0.320988	0.748219	0.999936	WT_22_d_WT_22_n	C1_07850C
259.227	-0.0273987	0.277658	-0.0986779	0.921394	0.999936	WT_22_d_WT_22_n	C1_07860W
1575.39	-0.129187	0.494602	-0.261194	0.793943	0.999936	WT_22_d_WT_22_n	C1_07920W
948.411	-0.426118	0.41249	-1.03304	0.301585	0.999936	WT_22_d_WT_22_n	C1_07950C
587.882	-0.59102	0.422524	-1.39879	0.161877	0.999936	WT_22_d_WT_22_n	C1_07960W
121.875	0.229755	0.326408	0.703889	0.481502	0.999936	WT_22_d_WT_22_n	C1_07980C
1183.34	0.128772	0.176022	0.731566	0.464434	0.999936	WT_22_d_WT_22_n	C1_07990C
607.907	0.143765	0.153009	0.939585	0.347431	0.999936	WT_22_d_WT_22_n	C1_08040W
8301.91	-0.117419	0.141383	-0.830507	0.406252	0.999936	WT_22_d_WT_22_n	C1_08080C
19936.3	-0.0134978	0.192009	-0.0702978	0.943957	0.999936	WT_22_d_WT_22_n	C1_08110W
1779.65	0.113569	0.21033	0.539958	0.589226	0.999936	WT_22_d_WT_22_n	C1_08140W
456.128	0.0251534	0.216093	0.116401	0.907335	0.999936	WT_22_d_WT_22_n	C1_08150C
16244.7	0.0931942	0.224819	0.414531	0.678485	0.999936	WT_22_d_WT_22_n	C1_08180C
2552.22	0.4779	0.25623	1.86512	0.0621649	0.999936	WT_22_d_WT_22_n	C1_08240C
944.948	-0.114206	0.217122	-0.526	0.598888	0.999936	WT_22_d_WT_22_n	C1_08340C
13905.7	0.0347983	0.274618	0.126715	0.899166	0.999936	WT_22_d_WT_22_n	C1_08350C
3809.53	0.0609472	0.186192	0.327335	0.743414	0.999936	WT_22_d_WT_22_n	C1_08390C
991.871	-0.052416	0.134577	-0.389487	0.696916	0.999936	WT_22_d_WT_22_n	C1_08440C
2354.26	0.18162	0.254566	0.71345	0.475567	0.999936	WT_22_d_WT_22_n	C1_08470W
4415.16	0.108952	0.156055	0.698165	0.485074	0.999936	WT_22_d_WT_22_n	C1_08490W
4587.29	-0.121156	0.16946	-0.714956	0.474636	0.999936	WT_22_d_WT_22_n	C1_08520C
342.685	0.289944	0.254785	1.138	0.255122	0.999936	WT_22_d_WT_22_n	C1_08530W
11201.3	0.177124	0.187058	0.946893	0.343693	0.999936	WT_22_d_WT_22_n	C1_08540C
8637.43	0.0115484	0.17211	0.0670987	0.946503	0.999936	WT_22_d_WT_22_n	C1_08610C
2590.68	-0.220885	0.126038	-1.75252	0.0796836	0.999936	WT_22_d_WT_22_n	C1_08630W
942.336	-0.0149672	0.136545	-0.109613	0.912716	0.999936	WT_22_d_WT_22_n	C1_08660C
1825.69	0.173067	0.171757	1.00763	0.313634	0.999936	WT_22_d_WT_22_n	C1_08680C
1551.16	-0.055049	0.143514	-0.383578	0.701291	0.999936	WT_22_d_WT_22_n	C1_08690W
7926.6	0.0825999	0.192933	0.428127	0.668559	0.999936	WT_22_d_WT_22_n	C1_08700W
1597.18	-0.0874508	0.124412	-0.702915	0.482109	0.999936	WT_22_d_WT_22_n	C1_08710W
1816.67	0.0399831	0.160494	0.249125	0.803264	0.999936	WT_22_d_WT_22_n	C1_08730W
1364.14	0.118888	0.186323	0.638075	0.523425	0.999936	WT_22_d_WT_22_n	C1_08760W
675.44	0.167773	0.170777	0.982408	0.325899	0.999936	WT_22_d_WT_22_n	C1_08770W
5168.91	0.215778	0.211615	1.01967	0.307884	0.999936	WT_22_d_WT_22_n	C1_08780W
3467.46	0.0959298	0.189967	0.504982	0.613572	0.999936	WT_22_d_WT_22_n	C1_08800W
864.823	0.0179271	0.215772	0.0830836	0.933785	0.999936	WT_22_d_WT_22_n	C1_08820C
308.87	-0.14451	0.227057	-0.636447	0.524485	0.999936	WT_22_d_WT_22_n	C1_08840W
2247.21	-0.0768693	0.128608	-0.597701	0.550039	0.999936	WT_22_d_WT_22_n	C1_08860C
126.013	-0.14461	0.574042	-0.251916	0.801106	0.999936	WT_22_d_WT_22_n	C1_08890C
4148.11	-0.040494	0.0814315	-0.497276	0.618994	0.999936	WT_22_d_WT_22_n	C1_08900W
642.388	-0.198578	0.251217	-0.790463	0.429257	0.999936	WT_22_d_WT_22_n	C1_08910C
2874.59	-0.160077	0.247919	-0.645682	0.518485	0.999936	WT_22_d_WT_22_n	C1_08920W
2943.49	-0.0554774	0.133508	-0.415535	0.677751	0.999936	WT_22_d_WT_22_n	C1_08930C
659.481	-0.198465	0.483799	-0.410222	0.681643	0.999936	WT_22_d_WT_22_n	C1_08960W
5047	-0.088316	0.162922	-0.542075	0.587767	0.999936	WT_22_d_WT_22_n	C1_08970W
1113.09	0.103649	0.169504	0.611483	0.54088	0.999936	WT_22_d_WT_22_n	C1_09000W
3577.98	-0.176096	0.296757	-0.593401	0.552913	0.999936	WT_22_d_WT_22_n	C1_09020W
1286.57	-0.361242	0.422899	-0.854204	0.392992	0.999936	WT_22_d_WT_22_n	C1_09040C
809.341	0.226301	0.440492	0.513746	0.607429	0.999936	WT_22_d_WT_22_n	C1_09060C
1870	0.0271765	0.430311	0.0631554	0.949643	0.999936	WT_22_d_WT_22_n	C1_09070W
273.107	0.0207815	0.346962	0.0598955	0.952239	0.999936	WT_22_d_WT_22_n	C1_09110W
2143.59	0.14863	0.120822	1.23016	0.218638	0.999936	WT_22_d_WT_22_n	C1_09210C
2820.89	0.00174721	0.125919	0.0138757	0.988929	0.999936	WT_22_d_WT_22_n	C1_09220W
283.986	0.502012	0.212042	2.36752	0.017908	0.999936	WT_22_d_WT_22_n	C1_09240C
2199.29	0.0481028	0.184324	0.260969	0.794116	0.999936	WT_22_d_WT_22_n	C1_09280W
32.1745	0.253303	0.682589	0.371092	0.710569	0.999936	WT_22_d_WT_22_n	C1_09300C
405.314	0.010436	0.224335	0.0465197	0.962896	0.999936	WT_22_d_WT_22_n	C1_09310C
2566.16	0.0314497	0.199869	0.157352	0.874968	0.999936	WT_22_d_WT_22_n	C1_09320C
1192.23	-0.35165	0.393482	-0.893685	0.37149	0.999936	WT_22_d_WT_22_n	C1_09330W
564.119	0.0496214	0.259443	0.191261	0.848321	0.999936	WT_22_d_WT_22_n	C1_09340C
7156.75	0.0124706	0.150004	0.0831354	0.933744	0.999936	WT_22_d_WT_22_n	C1_09350W
5628.92	-0.0180602	0.0771097	-0.234214	0.814819	0.999936	WT_22_d_WT_22_n	C1_09360C
606.485	-0.295712	0.18767	-1.5757	0.115096	0.999936	WT_22_d_WT_22_n	C1_09390W
6398.1	-0.0212379	0.142832	-0.148692	0.881797	0.999936	WT_22_d_WT_22_n	C1_09430W
932.431	-0.0333792	0.142986	-0.233444	0.815417	0.999936	WT_22_d_WT_22_n	C1_09440W
3608.72	-0.00977683	0.158985	-0.0614952	0.950965	0.999936	WT_22_d_WT_22_n	C1_09470C
28.0607	-0.206628	0.578277	-0.357317	0.720854	0.999936	WT_22_d_WT_22_n	C1_09500W
2214.86	-0.0050182	0.0855411	-0.0586642	0.95322	0.999936	WT_22_d_WT_22_n	C1_09520C
2053.49	-0.14274	0.170402	-0.837665	0.402219	0.999936	WT_22_d_WT_22_n	C1_09540W
55.9575	-0.137053	0.539008	-0.254268	0.799288	0.999936	WT_22_d_WT_22_n	C1_09550W
92.3021	-0.151532	0.345265	-0.438887	0.660744	0.999936	WT_22_d_WT_22_n	C1_09560C
3446.07	-0.131791	0.151242	-0.871391	0.383541	0.999936	WT_22_d_WT_22_n	C1_09570W
4797.32	0.200758	0.178349	1.12565	0.260315	0.999936	WT_22_d_WT_22_n	C1_09610W
1243.19	-0.148209	0.299154	-0.495429	0.620297	0.999936	WT_22_d_WT_22_n	C1_09620C
5191.4	0.230265	0.291133	0.790927	0.428987	0.999936	WT_22_d_WT_22_n	C1_09650W
1899.03	-0.0553157	0.204964	-0.26988	0.787252	0.999936	WT_22_d_WT_22_n	C1_09670C
10021.1	-0.166392	0.23091	-0.720592	0.47116	0.999936	WT_22_d_WT_22_n	C1_09710C
298.992	0.122398	0.3759	0.325615	0.744716	0.999936	WT_22_d_WT_22_n	C1_09740C
5042.06	0.00856147	0.148741	0.0575597	0.954099	0.999936	WT_22_d_WT_22_n	C1_09750W
303.734	-0.133807	0.252812	-0.529272	0.596617	0.999936	WT_22_d_WT_22_n	C1_09770W
2793.31	0.169256	0.0952449	1.77706	0.0755579	0.999936	WT_22_d_WT_22_n	C1_09780C
3751.57	-0.0394793	0.226936	-0.173967	0.861892	0.999936	WT_22_d_WT_22_n	C1_09790C
6912.23	0.0861249	0.216064	0.398608	0.690182	0.999936	WT_22_d_WT_22_n	C1_09810W
114.272	-0.298567	0.360102	-0.829117	0.407038	0.999936	WT_22_d_WT_22_n	C1_09820C
2221.13	0.0285361	0.121797	0.234292	0.814758	0.999936	WT_22_d_WT_22_n	C1_09840C
7479.67	0.13175	0.179283	0.734873	0.462417	0.999936	WT_22_d_WT_22_n	C1_09850C
1569.21	-0.0205107	0.115761	-0.177182	0.859366	0.999936	WT_22_d_WT_22_n	C1_09910C
134.035	-0.0939906	0.251825	-0.373237	0.708972	0.999936	WT_22_d_WT_22_n	C1_09930W
13.5439	-0.255999	1.02822	-0.248972	0.803382	0.999936	WT_22_d_WT_22_n	C1_09940W
2785.42	0.00652369	0.10833	0.0602205	0.95198	0.999936	WT_22_d_WT_22_n	C1_09950C
1426.09	-0.0281592	0.342013	-0.0823337	0.934381	0.999936	WT_22_d_WT_22_n	C1_09980C
617.967	-0.120124	0.172358	-0.696945	0.485838	0.999936	WT_22_d_WT_22_n	C1_10080W
5629.99	0.230459	0.247501	0.931143	0.35178	0.999936	WT_22_d_WT_22_n	C1_10090C
365.353	-0.144363	0.159948	-0.902563	0.366758	0.999936	WT_22_d_WT_22_n	C1_10110W
3080.66	0.0221871	0.150223	0.147694	0.882584	0.999936	WT_22_d_WT_22_n	C1_10120C
181.981	0.101261	0.32873	0.308035	0.758056	0.999936	WT_22_d_WT_22_n	C1_10130W
890.449	0.0182489	0.165423	0.110316	0.912159	0.999936	WT_22_d_WT_22_n	C1_10140C
16.2189	0.838955	1.11121	0.75499	0.450255	0.999936	WT_22_d_WT_22_n	C1_10170W
3450.66	-0.0463445	0.111092	-0.417172	0.676553	0.999936	WT_22_d_WT_22_n	C1_10190W
4801.46	-0.147353	0.276149	-0.533598	0.59362	0.999936	WT_22_d_WT_22_n	C1_10200C
4400.99	0.0892353	0.164237	0.543333	0.5869	0.999936	WT_22_d_WT_22_n	C1_10230C
151.402	0.180044	0.370385	0.486098	0.626898	0.999936	WT_22_d_WT_22_n	C1_10240C
895.67	-0.320677	0.264661	-1.21165	0.225647	0.999936	WT_22_d_WT_22_n	C1_10250C
5000.84	0.0811478	0.253535	0.320065	0.748919	0.999936	WT_22_d_WT_22_n	C1_10280C
133.571	0.293689	0.465226	0.631281	0.527857	0.999936	WT_22_d_WT_22_n	C1_10310W
708.697	0.130326	0.549757	0.237061	0.81261	0.999936	WT_22_d_WT_22_n	C1_10320W
1192.37	0.0663219	0.335503	0.197679	0.843296	0.999936	WT_22_d_WT_22_n	C1_10330C
885.345	0.030456	0.133853	0.227533	0.820009	0.999936	WT_22_d_WT_22_n	C1_10340W
6760.92	0.00617353	0.148594	0.0415463	0.96686	0.999936	WT_22_d_WT_22_n	C1_10350C
4397.43	0.0589182	0.169524	0.347551	0.728177	0.999936	WT_22_d_WT_22_n	C1_10360C
974.12	0.0304332	0.188945	0.161069	0.872039	0.999936	WT_22_d_WT_22_n	C1_10410W
2925.12	0.0640063	0.21512	0.297537	0.766056	0.999936	WT_22_d_WT_22_n	C1_10420C
4450.91	-0.063549	0.109835	-0.578587	0.562868	0.999936	WT_22_d_WT_22_n	C1_10440W
2125.18	0.0806059	0.127303	0.633182	0.526615	0.999936	WT_22_d_WT_22_n	C1_10460W
6291.48	-0.0373855	0.147748	-0.253035	0.800241	0.999936	WT_22_d_WT_22_n	C1_10470W
3311.91	0.131473	0.182547	0.720217	0.471391	0.999936	WT_22_d_WT_22_n	C1_10500W
193.141	-0.069351	0.30541	-0.227075	0.820365	0.999936	WT_22_d_WT_22_n	C1_10520W
1462.6	0.120581	0.200378	0.601767	0.547329	0.999936	WT_22_d_WT_22_n	C1_10540C
701.645	0.0415575	0.210399	0.197518	0.843422	0.999936	WT_22_d_WT_22_n	C1_10560C
164.249	-0.493554	0.322626	-1.5298	0.126066	0.999936	WT_22_d_WT_22_n	C1_10570C
635.123	-0.273727	0.213613	-1.28142	0.200047	0.999936	WT_22_d_WT_22_n	C1_10580C
119.215	-0.413632	0.744454	-0.555618	0.578472	0.999936	WT_22_d_WT_22_n	C1_10590W
34442.2	-0.222585	0.233596	-0.952862	0.34066	0.999936	WT_22_d_WT_22_n	C1_10620W
945.565	-0.12502	0.351214	-0.355965	0.721867	0.999936	WT_22_d_WT_22_n	C1_10630C
21196.7	0.106918	0.198635	0.538265	0.590394	0.999936	WT_22_d_WT_22_n	C1_10680C
2980.64	0.0901026	0.159233	0.565855	0.571493	0.999936	WT_22_d_WT_22_n	C1_10690W
799.2	-0.081277	0.254349	-0.319549	0.749311	0.999936	WT_22_d_WT_22_n	C1_10710C
2818.88	0.0908403	0.166008	0.547204	0.584239	0.999936	WT_22_d_WT_22_n	C1_10730W
2652.41	-0.0517967	0.179557	-0.288469	0.772988	0.999936	WT_22_d_WT_22_n	C1_10750C
36.0141	0.837456	0.84134	0.995384	0.31955	0.999936	WT_22_d_WT_22_n	C1_10810W
7760.39	0.203537	0.242903	0.837933	0.402069	0.999936	WT_22_d_WT_22_n	C1_10820C
17790.6	-0.101665	0.222748	-0.456414	0.648092	0.999936	WT_22_d_WT_22_n	C1_10840C
4561.52	-0.215593	0.243265	-0.886248	0.375484	0.999936	WT_22_d_WT_22_n	C1_10880W
4354.66	0.119608	0.140286	0.852604	0.393879	0.999936	WT_22_d_WT_22_n	C1_10890C
2187.24	0.0350945	0.207788	0.168895	0.865879	0.999936	WT_22_d_WT_22_n	C1_10910C
1117.11	0.087592	0.148991	0.587903	0.556597	0.999936	WT_22_d_WT_22_n	C1_10920W
6077.29	-0.222613	0.242147	-0.919328	0.357924	0.999936	WT_22_d_WT_22_n	C1_10950C
2695.15	-0.0805022	0.141895	-0.567335	0.570487	0.999936	WT_22_d_WT_22_n	C1_10960W
5975.47	-0.284533	0.277473	-1.02544	0.305154	0.999936	WT_22_d_WT_22_n	C1_10970W
64.9943	0.0326527	0.279331	0.116896	0.906943	0.999936	WT_22_d_WT_22_n	C1_10980W
3194.52	-0.374265	0.238164	-1.57146	0.116076	0.999936	WT_22_d_WT_22_n	C1_11000C
1654.74	-0.0170147	0.172474	-0.0986508	0.921416	0.999936	WT_22_d_WT_22_n	C1_11010C
50.2789	-0.387731	0.467387	-0.829572	0.406781	0.999936	WT_22_d_WT_22_n	C1_11020W
7922.51	-0.0904521	0.335841	-0.26933	0.787676	0.999936	WT_22_d_WT_22_n	C1_11050W
6414.09	-0.0294135	0.179819	-0.163573	0.870067	0.999936	WT_22_d_WT_22_n	C1_11080W
3472.78	-0.0155516	0.163377	-0.0951882	0.924165	0.999936	WT_22_d_WT_22_n	C1_11090C
1092.98	-0.132265	0.358639	-0.368796	0.71228	0.999936	WT_22_d_WT_22_n	C1_11100W
797.333	-0.0611153	0.317011	-0.192786	0.847127	0.999936	WT_22_d_WT_22_n	C1_11110C
6879.36	0.0320567	0.146874	0.218259	0.827227	0.999936	WT_22_d_WT_22_n	C1_11120C
2695.6	0.0769495	0.13511	0.569533	0.568994	0.999936	WT_22_d_WT_22_n	C1_11140W
1646.82	-0.0592187	0.15544	-0.380975	0.703222	0.999936	WT_22_d_WT_22_n	C1_11150W
1584.24	-0.219375	0.178374	-1.22986	0.218748	0.999936	WT_22_d_WT_22_n	C1_11160C
24.6908	-0.375304	1.24547	-0.301334	0.763159	0.999936	WT_22_d_WT_22_n	C1_11180C
22672.2	0.202697	0.24706	0.820434	0.411969	0.999936	WT_22_d_WT_22_n	C1_11200W
4897.49	0.00639394	0.179736	0.0355741	0.971622	0.999936	WT_22_d_WT_22_n	C1_11250W
37.1597	-0.169512	0.421249	-0.402402	0.687388	0.999936	WT_22_d_WT_22_n	C1_11260C
1630.45	0.119751	0.288163	0.415566	0.677728	0.999936	WT_22_d_WT_22_n	C1_11270W
2129.69	0.164492	0.198592	0.828288	0.407507	0.999936	WT_22_d_WT_22_n	C1_11280W
323.198	0.272984	0.254763	1.07152	0.283936	0.999936	WT_22_d_WT_22_n	C1_11290W
2066.61	0.0592468	0.124181	0.477101	0.63329	0.999936	WT_22_d_WT_22_n	C1_11300C
958.895	0.0161944	0.329751	0.049111	0.960831	0.999936	WT_22_d_WT_22_n	C1_11320C
1071.48	-0.0303677	0.159262	-0.190678	0.848778	0.999936	WT_22_d_WT_22_n	C1_11370C
117.368	-1.31949	0.828685	-1.59227	0.111325	0.999936	WT_22_d_WT_22_n	C1_11410C
2512.59	-0.0945577	0.106655	-0.886573	0.375309	0.999936	WT_22_d_WT_22_n	C1_11430W
1143.13	-0.143813	0.203575	-0.70644	0.479915	0.999936	WT_22_d_WT_22_n	C1_11510C
252.118	-0.0654341	0.228512	-0.286349	0.774611	0.999936	WT_22_d_WT_22_n	C1_11530C
1654.03	-0.239723	0.109462	-2.19001	0.0285236	0.999936	WT_22_d_WT_22_n	C1_11560C
466.617	-0.156368	0.203203	-0.769516	0.441587	0.999936	WT_22_d_WT_22_n	C1_11570W
1105.92	-0.0338797	0.194312	-0.174357	0.861585	0.999936	WT_22_d_WT_22_n	C1_11580W
[truncated: 166,618 more rows]
