# Supplementary material for: Expansion of the functional genomics GRACE library reveals genes relevant for temperature-dependent fitness in Candida albicans
Source: PLoS Biol. 2025 Oct 17;23(10):e3003409. doi: 10.1371/journal.pbio.3003409 (PMC12533916; doi:10.1371/journal.pbio.3003409)
Supplement: S3 Data — (XLSX) [file pbio.3003409.s014.xlsx]

## Sheet: Sheet1
Supplementary Data 3: Mean IR fraction and branchpoint information of analysed introns across all samples.
frcIR.mean	mean fraction of intron retention for across replicates
id.intron	motifs	position.start.rel3SS	scores	coordinates	geneID	length.intron	sample	strain	temperature	induction	frcIR.mean	frcIR.sd	frcIR.median	frcIR.05quant	frcIR.95quant	motif_type	distance_range
intron_1054524_-_orf19.3789_5utr_intron	TACTAAC	24	12.7454	Ca22chr4A_C_albicans_SC5314:1054524-1054875(-)	C4_04890C	351	WT_22_d	WT	22	d	0.00530046	0.00325727	0.00404169	0.00297854	0.00850352	consensus	21-24
intron_1054524_-_orf19.3789_5utr_intron	TACTAAC	24	12.7454	Ca22chr4A_C_albicans_SC5314:1054524-1054875(-)	C4_04890C	351	WT_22_n	WT	22	n	0.00901637	0.0108367	0.00318607	0.00242732	0.0196866	consensus	21-24
intron_1054524_-_orf19.3789_5utr_intron	TACTAAC	24	12.7454	Ca22chr4A_C_albicans_SC5314:1054524-1054875(-)	C4_04890C	351	WT_37_d	WT	37	d	0.0108072	0.0104588	0.00541028	0.00427547	0.0211168	consensus	21-24
intron_1054524_-_orf19.3789_5utr_intron	TACTAAC	24	12.7454	Ca22chr4A_C_albicans_SC5314:1054524-1054875(-)	C4_04890C	351	WT_37_n	WT	37	n	0.0175706	0.0052497	0.0197643	0.0123983	0.0212072	consensus	21-24
intron_1054524_-_orf19.3789_5utr_intron	TACTAAC	24	12.7454	Ca22chr4A_C_albicans_SC5314:1054524-1054875(-)	C4_04890C	351	ysf3_22_d	ysf3	22	d	0.154386	0.0434633	0.135714	0.124613	0.197231	consensus	21-24
intron_1054524_-_orf19.3789_5utr_intron	TACTAAC	24	12.7454	Ca22chr4A_C_albicans_SC5314:1054524-1054875(-)	C4_04890C	351	ysf3_22_n	ysf3	22	n	0.00617259	0.00306245	0.00679852	0.00324083	0.0086662	consensus	21-24
intron_1054524_-_orf19.3789_5utr_intron	TACTAAC	24	12.7454	Ca22chr4A_C_albicans_SC5314:1054524-1054875(-)	C4_04890C	351	ysf3_37_d	ysf3	37	d	0.155804	0.0651469	0.130584	0.109393	0.21987	consensus	21-24
intron_1054524_-_orf19.3789_5utr_intron	TACTAAC	24	12.7454	Ca22chr4A_C_albicans_SC5314:1054524-1054875(-)	C4_04890C	351	ysf3_37_n	ysf3	37	n	0.00913593	0.000236956	0.00921659	0.00890392	0.00931149	consensus	21-24
intron_1062902_-_orf19.3782.2_5utr_intron	TACTAAC	22	12.7454	Ca22chr4A_C_albicans_SC5314:1062902-1063070(-)	C4_04970C	168	WT_22_d	WT	22	d	0.00673861	0.000144291	0.00673861	0.00664678	0.00683044	consensus	21-24
intron_1062902_-_orf19.3782.2_5utr_intron	TACTAAC	22	12.7454	Ca22chr4A_C_albicans_SC5314:1062902-1063070(-)	C4_04970C	168	WT_22_n	WT	22	n	0.00684748	0.00476085	0.00702576	0.00250258	0.0110676	consensus	21-24
intron_1062902_-_orf19.3782.2_5utr_intron	TACTAAC	22	12.7454	Ca22chr4A_C_albicans_SC5314:1062902-1063070(-)	C4_04970C	168	WT_37_d	WT	37	d	0.175889	0.288869	0.0116279	0.00710731	0.459653	consensus	21-24
intron_1062902_-_orf19.3782.2_5utr_intron	TACTAAC	22	12.7454	Ca22chr4A_C_albicans_SC5314:1062902-1063070(-)	C4_04970C	168	WT_37_n	WT	37	n	0.0225704	0.00656637	0.0262506	0.0161154	0.0264493	consensus	21-24
intron_1062902_-_orf19.3782.2_5utr_intron	TACTAAC	22	12.7454	Ca22chr4A_C_albicans_SC5314:1062902-1063070(-)	C4_04970C	168	ysf3_22_d	ysf3	22	d	0.10938	0.0470636	0.0928345	0.0748252	0.155518	consensus	21-24
intron_1062902_-_orf19.3782.2_5utr_intron	TACTAAC	22	12.7454	Ca22chr4A_C_albicans_SC5314:1062902-1063070(-)	C4_04970C	168	ysf3_22_n	ysf3	22	n	0.00751021	0.000396675	0.00735786	0.00722685	0.00790021	consensus	21-24
intron_1062902_-_orf19.3782.2_5utr_intron	TACTAAC	22	12.7454	Ca22chr4A_C_albicans_SC5314:1062902-1063070(-)	C4_04970C	168	ysf3_37_d	ysf3	37	d	0.144735	0.0520098	0.150642	0.0960861	0.18925	consensus	21-24
intron_1062902_-_orf19.3782.2_5utr_intron	TACTAAC	22	12.7454	Ca22chr4A_C_albicans_SC5314:1062902-1063070(-)	C4_04970C	168	ysf3_37_n	ysf3	37	n	0.0171472	0.0116087	0.0111916	0.00987159	0.0285917	consensus	21-24
intron_1191392_+_orf19.2480.1_5utr_intron	TACTAAC	16	12.7454	Ca22chr1A_C_albicans_SC5314:1191392-1191566(+)	C1_05700W	174	WT_22_d	WT	22	d	0.126761		0.126761	0.126761	0.126761	consensus	15-20
intron_1191392_+_orf19.2480.1_5utr_intron	TACTAAC	16	12.7454	Ca22chr1A_C_albicans_SC5314:1191392-1191566(+)	C1_05700W	174	WT_22_n	WT	22	n	0.205514	0.155953	0.205514	0.106266	0.304762	consensus	15-20
intron_1191392_+_orf19.2480.1_5utr_intron	TACTAAC	16	12.7454	Ca22chr1A_C_albicans_SC5314:1191392-1191566(+)	C1_05700W	174	WT_37_d	WT	37	d	0.272059	0.0311959	0.272059	0.252206	0.291912	consensus	15-20
intron_1191392_+_orf19.2480.1_5utr_intron	TACTAAC	16	12.7454	Ca22chr1A_C_albicans_SC5314:1191392-1191566(+)	C1_05700W	174	WT_37_n	WT	37	n	0.33961	0.173871	0.264151	0.22101	0.51103	consensus	15-20
intron_1191392_+_orf19.2480.1_5utr_intron	TACTAAC	16	12.7454	Ca22chr1A_C_albicans_SC5314:1191392-1191566(+)	C1_05700W	174	ysf3_22_d	ysf3	22	d	0.825009	0.0240874	0.823729	0.803801	0.847113	consensus	15-20
intron_1191392_+_orf19.2480.1_5utr_intron	TACTAAC	16	12.7454	Ca22chr1A_C_albicans_SC5314:1191392-1191566(+)	C1_05700W	174	ysf3_22_n	ysf3	22	n	0.138462		0.138462	0.138462	0.138462	consensus	15-20
intron_1191392_+_orf19.2480.1_5utr_intron	TACTAAC	16	12.7454	Ca22chr1A_C_albicans_SC5314:1191392-1191566(+)	C1_05700W	174	ysf3_37_d	ysf3	37	d	0.716827	0.0722954	0.716667	0.651818	0.781949	consensus	15-20
intron_1191392_+_orf19.2480.1_5utr_intron	TACTAAC	16	12.7454	Ca22chr1A_C_albicans_SC5314:1191392-1191566(+)	C1_05700W	174	ysf3_37_n	ysf3	37	n	0.263158		0.263158	0.263158	0.263158	consensus	15-20
intron_1201309_+_orf19.6979_5utr_intron	TACTAAC	35	12.7454	Ca22chr3A_C_albicans_SC5314:1201309-1201664(+)	C3_05410W	355	WT_22_d	WT	22	d	0.0236357	0.0121483	0.0252708	0.0122045	0.0339224	consensus	29-74
intron_1201309_+_orf19.6979_5utr_intron	TACTAAC	35	12.7454	Ca22chr3A_C_albicans_SC5314:1201309-1201664(+)	C3_05410W	355	WT_22_n	WT	22	n	0.0117453	0.0109589	0.0135397	0.00135397	0.0208806	consensus	29-74
intron_1201309_+_orf19.6979_5utr_intron	TACTAAC	35	12.7454	Ca22chr3A_C_albicans_SC5314:1201309-1201664(+)	C3_05410W	355	WT_37_d	WT	37	d	0.0268767	0.00174756	0.0268767	0.0257646	0.0279889	consensus	29-74
intron_1201309_+_orf19.6979_5utr_intron	TACTAAC	35	12.7454	Ca22chr3A_C_albicans_SC5314:1201309-1201664(+)	C3_05410W	355	WT_37_n	WT	37	n	0.0294912	0.0136226	0.0320285	0.0165033	0.0407028	consensus	29-74
intron_1201309_+_orf19.6979_5utr_intron	TACTAAC	35	12.7454	Ca22chr3A_C_albicans_SC5314:1201309-1201664(+)	C3_05410W	355	ysf3_22_d	ysf3	22	d	0.471692	0.0421599	0.473684	0.433083	0.508907	consensus	29-74
intron_1201309_+_orf19.6979_5utr_intron	TACTAAC	35	12.7454	Ca22chr3A_C_albicans_SC5314:1201309-1201664(+)	C3_05410W	355	ysf3_22_n	ysf3	22	n	0.0246615	0.00514835	0.0246615	0.0213851	0.0279378	consensus	29-74
intron_1201309_+_orf19.6979_5utr_intron	TACTAAC	35	12.7454	Ca22chr3A_C_albicans_SC5314:1201309-1201664(+)	C3_05410W	355	ysf3_37_d	ysf3	37	d	0.368863	0.16267	0.426667	0.209333	0.48793	consensus	29-74
intron_1201309_+_orf19.6979_5utr_intron	TACTAAC	35	12.7454	Ca22chr3A_C_albicans_SC5314:1201309-1201664(+)	C3_05410W	355	ysf3_37_n	ysf3	37	n	0.0596236	0.037201	0.0521327	0.0292774	0.0952133	consensus	29-74
intron_1293320_+_orf19.3856_5utr_intron	TACTAAC	16	12.7454	Ca22chrRA_C_albicans_SC5314:1293320-1293411(+)	CR_06050W	91	WT_22_d	WT	22	d	0.0308458	0.00640883	0.0289103	0.0259561	0.0370904	consensus	15-20
intron_1293320_+_orf19.3856_5utr_intron	TACTAAC	16	12.7454	Ca22chrRA_C_albicans_SC5314:1293320-1293411(+)	CR_06050W	91	WT_22_n	WT	22	n	0.0322105	0.00573184	0.0347985	0.0265568	0.0360526	consensus	15-20
intron_1293320_+_orf19.3856_5utr_intron	TACTAAC	16	12.7454	Ca22chrRA_C_albicans_SC5314:1293320-1293411(+)	CR_06050W	91	WT_37_d	WT	37	d	0.0512139	0.00683638	0.0518072	0.0448708	0.0571415	consensus	15-20
intron_1293320_+_orf19.3856_5utr_intron	TACTAAC	16	12.7454	Ca22chrRA_C_albicans_SC5314:1293320-1293411(+)	CR_06050W	91	WT_37_n	WT	37	n	0.054509	0.0151349	0.0482442	0.0439855	0.0694177	consensus	15-20
intron_1293320_+_orf19.3856_5utr_intron	TACTAAC	16	12.7454	Ca22chrRA_C_albicans_SC5314:1293320-1293411(+)	CR_06050W	91	ysf3_22_d	ysf3	22	d	0.542434	0.0355134	0.52809	0.517511	0.577397	consensus	15-20
intron_1293320_+_orf19.3856_5utr_intron	TACTAAC	16	12.7454	Ca22chrRA_C_albicans_SC5314:1293320-1293411(+)	CR_06050W	91	ysf3_22_n	ysf3	22	n	0.0234319	0.00158701	0.0229976	0.0221963	0.0249715	consensus	15-20
intron_1293320_+_orf19.3856_5utr_intron	TACTAAC	16	12.7454	Ca22chrRA_C_albicans_SC5314:1293320-1293411(+)	CR_06050W	91	ysf3_37_d	ysf3	37	d	0.504108	0.064122	0.534365	0.440847	0.54619	consensus	15-20
intron_1293320_+_orf19.3856_5utr_intron	TACTAAC	16	12.7454	Ca22chrRA_C_albicans_SC5314:1293320-1293411(+)	CR_06050W	91	ysf3_37_n	ysf3	37	n	0.0446371	0.00459713	0.042648	0.0414973	0.0491693	consensus	15-20
intron_1506980_-_orf19.6199_5utr_intron	TACTAAC	22	12.7454	Ca22chr1A_C_albicans_SC5314:1506980-1507358(-)	C1_07050C	378	WT_22_d	WT	22	d	0.0768512	0.0237024	0.0779221	0.0551606	0.0977922	consensus	21-24
intron_1506980_-_orf19.6199_5utr_intron	TACTAAC	22	12.7454	Ca22chr1A_C_albicans_SC5314:1506980-1507358(-)	C1_07050C	378	WT_22_n	WT	22	n	0.0504509	0.0304751	0.0504509	0.0310566	0.0698451	consensus	21-24
intron_1506980_-_orf19.6199_5utr_intron	TACTAAC	22	12.7454	Ca22chr1A_C_albicans_SC5314:1506980-1507358(-)	C1_07050C	378	WT_37_d	WT	37	d	0.2398	0.00782186	0.244186	0.232111	0.244419	consensus	21-24
intron_1506980_-_orf19.6199_5utr_intron	TACTAAC	22	12.7454	Ca22chr1A_C_albicans_SC5314:1506980-1507358(-)	C1_07050C	378	WT_37_n	WT	37	n	0.251796	0.0521776	0.269231	0.200743	0.290644	consensus	21-24
intron_1506980_-_orf19.6199_5utr_intron	TACTAAC	22	12.7454	Ca22chr1A_C_albicans_SC5314:1506980-1507358(-)	C1_07050C	378	ysf3_22_d	ysf3	22	d	0.867373	0.0725466	0.904412	0.795847	0.912973	consensus	21-24
intron_1506980_-_orf19.6199_5utr_intron	TACTAAC	22	12.7454	Ca22chr1A_C_albicans_SC5314:1506980-1507358(-)	C1_07050C	378	ysf3_22_n	ysf3	22	n	0.0964495	0.0339135	0.0952381	0.0663659	0.127381	consensus	21-24
intron_1506980_-_orf19.6199_5utr_intron	TACTAAC	22	12.7454	Ca22chr1A_C_albicans_SC5314:1506980-1507358(-)	C1_07050C	378	ysf3_37_d	ysf3	37	d	0.879685	0.0141391	0.872928	0.870466	0.893634	consensus	21-24
intron_1506980_-_orf19.6199_5utr_intron	TACTAAC	22	12.7454	Ca22chr1A_C_albicans_SC5314:1506980-1507358(-)	C1_07050C	378	ysf3_37_n	ysf3	37	n	0.27774	0.059107	0.27551	0.225353	0.331689	consensus	21-24
intron_1521256_-_orf19.2360_5utr_intron	TACTAAC	27	12.7454	Ca22chrRA_C_albicans_SC5314:1521256-1521798(-)	CR_07050C	542	WT_22_d	WT	22	d	0.231065	0.0784428	0.264	0.153772	0.285304	consensus	25-28
intron_1521256_-_orf19.2360_5utr_intron	TACTAAC	27	12.7454	Ca22chrRA_C_albicans_SC5314:1521256-1521798(-)	CR_07050C	542	WT_22_n	WT	22	n	0.222896	0.0940038	0.206349	0.145072	0.312302	consensus	25-28
intron_1521256_-_orf19.2360_5utr_intron	TACTAAC	27	12.7454	Ca22chrRA_C_albicans_SC5314:1521256-1521798(-)	CR_07050C	542	WT_37_d	WT	37	d	0.27508	0.107202	0.283582	0.17585	0.368358	consensus	25-28
intron_1521256_-_orf19.2360_5utr_intron	TACTAAC	27	12.7454	Ca22chrRA_C_albicans_SC5314:1521256-1521798(-)	CR_07050C	542	WT_37_n	WT	37	n	0.311778	0.180411	0.213205	0.203235	0.48932	consensus	25-28
intron_1521256_-_orf19.2360_5utr_intron	TACTAAC	27	12.7454	Ca22chrRA_C_albicans_SC5314:1521256-1521798(-)	CR_07050C	542	ysf3_22_d	ysf3	22	d	0.54905	0.0867464	0.513514	0.488494	0.634481	consensus	25-28
intron_1521256_-_orf19.2360_5utr_intron	TACTAAC	27	12.7454	Ca22chrRA_C_albicans_SC5314:1521256-1521798(-)	CR_07050C	542	ysf3_22_n	ysf3	22	n	0.235522	0.101811	0.181818	0.172807	0.335829	consensus	25-28
intron_1521256_-_orf19.2360_5utr_intron	TACTAAC	27	12.7454	Ca22chrRA_C_albicans_SC5314:1521256-1521798(-)	CR_07050C	542	ysf3_37_d	ysf3	37	d	0.723292	0.104374	0.739247	0.624599	0.810818	consensus	25-28
intron_1521256_-_orf19.2360_5utr_intron	TACTAAC	27	12.7454	Ca22chrRA_C_albicans_SC5314:1521256-1521798(-)	CR_07050C	542	ysf3_37_n	ysf3	37	n	0.367571	0.120857	0.368421	0.258504	0.476042	consensus	25-28
intron_154861_+_orf19.7466_5utr_intron	TACTAAC	21	12.7454	Ca22chrRA_C_albicans_SC5314:154861-155245(+)	CR_00640W	384	WT_22_d	WT	22	d	0.0536542	0.0371665	0.0332997	0.03133	0.0902265	consensus	21-24
intron_154861_+_orf19.7466_5utr_intron	TACTAAC	21	12.7454	Ca22chrRA_C_albicans_SC5314:154861-155245(+)	CR_00640W	384	WT_22_n	WT	22	n	0.403284	0.518557	0.147929	0.0705241	0.914793	consensus	21-24
intron_154861_+_orf19.7466_5utr_intron	TACTAAC	21	12.7454	Ca22chrRA_C_albicans_SC5314:154861-155245(+)	CR_00640W	384	WT_37_d	WT	37	d	0.0270895	0.00889015	0.0243112	0.0203594	0.0357645	consensus	21-24
intron_154861_+_orf19.7466_5utr_intron	TACTAAC	21	12.7454	Ca22chrRA_C_albicans_SC5314:154861-155245(+)	CR_00640W	384	WT_37_n	WT	37	n	0.019025	0.00678673	0.0198915	0.0126512	0.0247924	consensus	21-24
intron_154861_+_orf19.7466_5utr_intron	TACTAAC	21	12.7454	Ca22chrRA_C_albicans_SC5314:154861-155245(+)	CR_00640W	384	ysf3_22_d	ysf3	22	d	0.651477	0.0093595	0.647887	0.644789	0.660679	consensus	21-24
intron_154861_+_orf19.7466_5utr_intron	TACTAAC	21	12.7454	Ca22chrRA_C_albicans_SC5314:154861-155245(+)	CR_00640W	384	ysf3_22_n	ysf3	22	n	0.0955442	0.0763286	0.0524738	0.0506843	0.170553	consensus	21-24
intron_154861_+_orf19.7466_5utr_intron	TACTAAC	21	12.7454	Ca22chrRA_C_albicans_SC5314:154861-155245(+)	CR_00640W	384	ysf3_37_d	ysf3	37	d	0.47743	0.0500691	0.481115	0.431169	0.521111	consensus	21-24
intron_154861_+_orf19.7466_5utr_intron	TACTAAC	21	12.7454	Ca22chrRA_C_albicans_SC5314:154861-155245(+)	CR_00640W	384	ysf3_37_n	ysf3	37	n	0.031836	0.0110127	0.0326409	0.0216627	0.0414459	consensus	21-24
intron_157162_+_orf19.3642_5utr_intron	TACTAAC	28	12.7454	Ca22chr6A_C_albicans_SC5314:157162-158183(+)	C6_00820W	1021	WT_22_d	WT	22	d	0.0216989	0.0134615	0.021645	0.00960252	0.0338331	consensus	25-28
intron_157162_+_orf19.3642_5utr_intron	TACTAAC	28	12.7454	Ca22chr6A_C_albicans_SC5314:157162-158183(+)	C6_00820W	1021	WT_22_n	WT	22	n	0.0179024	0.00755014	0.0141243	0.0131007	0.0253486	consensus	25-28
intron_157162_+_orf19.3642_5utr_intron	TACTAAC	28	12.7454	Ca22chr6A_C_albicans_SC5314:157162-158183(+)	C6_00820W	1021	WT_37_d	WT	37	d	0.0575417	0.00233883	0.0584879	0.055239	0.0591821	consensus	25-28
intron_157162_+_orf19.3642_5utr_intron	TACTAAC	28	12.7454	Ca22chr6A_C_albicans_SC5314:157162-158183(+)	C6_00820W	1021	WT_37_n	WT	37	n	0.0327977	0.00858701	0.0315044	0.0255881	0.0409127	consensus	25-28
intron_157162_+_orf19.3642_5utr_intron	TACTAAC	28	12.7454	Ca22chr6A_C_albicans_SC5314:157162-158183(+)	C6_00820W	1021	ysf3_22_d	ysf3	22	d	0.517356	0.0212788	0.510972	0.501097	0.538083	consensus	25-28
intron_157162_+_orf19.3642_5utr_intron	TACTAAC	28	12.7454	Ca22chr6A_C_albicans_SC5314:157162-158183(+)	C6_00820W	1021	ysf3_22_n	ysf3	22	n	0.0303831	0.00706816	0.0343699	0.023437	0.0345385	consensus	25-28
intron_157162_+_orf19.3642_5utr_intron	TACTAAC	28	12.7454	Ca22chr6A_C_albicans_SC5314:157162-158183(+)	C6_00820W	1021	ysf3_37_d	ysf3	37	d	0.427533	0.158304	0.513961	0.271741	0.522825	consensus	25-28
intron_157162_+_orf19.3642_5utr_intron	TACTAAC	28	12.7454	Ca22chr6A_C_albicans_SC5314:157162-158183(+)	C6_00820W	1021	ysf3_37_n	ysf3	37	n	0.0384862	0.00940732	0.0361446	0.0310383	0.0475733	consensus	25-28
intron_1660647_+_orf19.6285_5utr_intron	TACTAAC	16	12.7454	Ca22chrRA_C_albicans_SC5314:1660647-1660807(+)	CR_07650W	160	WT_22_d	WT	22	d	0.0337267	0.0114641	0.027933	0.0264775	0.0450316	consensus	15-20
intron_1660647_+_orf19.6285_5utr_intron	TACTAAC	16	12.7454	Ca22chrRA_C_albicans_SC5314:1660647-1660807(+)	CR_07650W	160	WT_22_n	WT	22	n	0.0309039	0.0124804	0.0362473	0.018602	0.0394654	consensus	15-20
intron_1660647_+_orf19.6285_5utr_intron	TACTAAC	16	12.7454	Ca22chrRA_C_albicans_SC5314:1660647-1660807(+)	CR_07650W	160	WT_37_d	WT	37	d	0.0444695	0.00618751	0.0421053	0.0400419	0.050552	consensus	15-20
intron_1660647_+_orf19.6285_5utr_intron	TACTAAC	16	12.7454	Ca22chrRA_C_albicans_SC5314:1660647-1660807(+)	CR_07650W	160	WT_37_n	WT	37	n	0.0765055	0.0321097	0.0842333	0.0455367	0.102065	consensus	15-20
intron_1660647_+_orf19.6285_5utr_intron	TACTAAC	16	12.7454	Ca22chrRA_C_albicans_SC5314:1660647-1660807(+)	CR_07650W	160	ysf3_22_d	ysf3	22	d	0.684453	0.0625815	0.68054	0.629581	0.742063	consensus	15-20
intron_1660647_+_orf19.6285_5utr_intron	TACTAAC	16	12.7454	Ca22chrRA_C_albicans_SC5314:1660647-1660807(+)	CR_07650W	160	ysf3_22_n	ysf3	22	n	0.0430986	0.0158401	0.0386965	0.0308023	0.0584764	consensus	15-20
intron_1660647_+_orf19.6285_5utr_intron	TACTAAC	16	12.7454	Ca22chrRA_C_albicans_SC5314:1660647-1660807(+)	CR_07650W	160	ysf3_37_d	ysf3	37	d	0.644722	0.157102	0.690027	0.491954	0.765777	consensus	15-20
intron_1660647_+_orf19.6285_5utr_intron	TACTAAC	16	12.7454	Ca22chrRA_C_albicans_SC5314:1660647-1660807(+)	CR_07650W	160	ysf3_37_n	ysf3	37	n	0.0776815	0.0409769	0.0634921	0.047466	0.11783	consensus	15-20
intron_1831230_-_orf19.6415.1_5utr_intron	TACTAAC	24	12.7454	Ca22chrRA_C_albicans_SC5314:1831230-1831757(-)	CR_08480C	527	WT_22_d	WT	22	d	0.00573537	0.00200002	0.00516013	0.00419341	0.00767999	consensus	21-24
intron_1831230_-_orf19.6415.1_5utr_intron	TACTAAC	24	12.7454	Ca22chrRA_C_albicans_SC5314:1831230-1831757(-)	CR_08480C	527	WT_22_n	WT	22	n	0.00590752	0.00273886	0.00560376	0.00356026	0.00846741	consensus	21-24
intron_1831230_-_orf19.6415.1_5utr_intron	TACTAAC	24	12.7454	Ca22chrRA_C_albicans_SC5314:1831230-1831757(-)	CR_08480C	527	WT_37_d	WT	37	d	0.00710697	0.00157118	0.00640466	0.00604897	0.0086566	consensus	21-24
intron_1831230_-_orf19.6415.1_5utr_intron	TACTAAC	24	12.7454	Ca22chrRA_C_albicans_SC5314:1831230-1831757(-)	CR_08480C	527	WT_37_n	WT	37	n	0.022994	0.0200695	0.0138883	0.00957112	0.0427908	consensus	21-24
intron_1831230_-_orf19.6415.1_5utr_intron	TACTAAC	24	12.7454	Ca22chrRA_C_albicans_SC5314:1831230-1831757(-)	CR_08480C	527	ysf3_22_d	ysf3	22	d	0.216193	0.045689	0.198888	0.183404	0.261095	consensus	21-24
intron_1831230_-_orf19.6415.1_5utr_intron	TACTAAC	24	12.7454	Ca22chrRA_C_albicans_SC5314:1831230-1831757(-)	CR_08480C	527	ysf3_22_n	ysf3	22	n	0.00781967	0.0023245	0.00914161	0.00553626	0.00917772	consensus	21-24
intron_1831230_-_orf19.6415.1_5utr_intron	TACTAAC	24	12.7454	Ca22chrRA_C_albicans_SC5314:1831230-1831757(-)	CR_08480C	527	ysf3_37_d	ysf3	37	d	0.20821	0.111327	0.237206	0.10045	0.295673	consensus	21-24
intron_1831230_-_orf19.6415.1_5utr_intron	TACTAAC	24	12.7454	Ca22chrRA_C_albicans_SC5314:1831230-1831757(-)	CR_08480C	527	ysf3_37_n	ysf3	37	n	0.0123222	0.0068416	0.0120336	0.00626983	0.0185765	consensus	21-24
intron_188837_-_orf19.7025_5utr_intron	TACTAAC	16	12.7454	Ca22chr7A_C_albicans_SC5314:188837-189119(-)	C7_00890C	282	WT_22_d	WT	22	d	0.329422	0.498259	0.0423601	0.0412664	0.818522	consensus	15-20
intron_188837_-_orf19.7025_5utr_intron	TACTAAC	16	12.7454	Ca22chr7A_C_albicans_SC5314:188837-189119(-)	C7_00890C	282	WT_22_n	WT	22	n	0.0525619	0.0283219	0.0467662	0.0295042	0.0796766	consensus	15-20
intron_188837_-_orf19.7025_5utr_intron	TACTAAC	16	12.7454	Ca22chr7A_C_albicans_SC5314:188837-189119(-)	C7_00890C	282	WT_37_d	WT	37	d	0.0946507	0.0212769	0.0882353	0.0784112	0.115381	consensus	15-20
intron_188837_-_orf19.7025_5utr_intron	TACTAAC	16	12.7454	Ca22chr7A_C_albicans_SC5314:188837-189119(-)	C7_00890C	282	WT_37_n	WT	37	n	0.161826	0.0348051	0.142191	0.141366	0.19603	consensus	15-20
intron_188837_-_orf19.7025_5utr_intron	TACTAAC	16	12.7454	Ca22chr7A_C_albicans_SC5314:188837-189119(-)	C7_00890C	282	ysf3_22_d	ysf3	22	d	0.463835	0.042565	0.474576	0.422693	0.497458	consensus	15-20
intron_188837_-_orf19.7025_5utr_intron	TACTAAC	16	12.7454	Ca22chr7A_C_albicans_SC5314:188837-189119(-)	C7_00890C	282	ysf3_22_n	ysf3	22	n	0.0627353	0.0323268	0.0607509	0.034377	0.0924829	consensus	15-20
intron_188837_-_orf19.7025_5utr_intron	TACTAAC	16	12.7454	Ca22chr7A_C_albicans_SC5314:188837-189119(-)	C7_00890C	282	ysf3_37_d	ysf3	37	d	0.614667	0.308656	0.509066	0.38631	0.916944	consensus	15-20
intron_188837_-_orf19.7025_5utr_intron	TACTAAC	16	12.7454	Ca22chr7A_C_albicans_SC5314:188837-189119(-)	C7_00890C	282	ysf3_37_n	ysf3	37	n	0.0843185	0.00275178	0.0857143	0.0816051	0.0860549	consensus	15-20
intron_1966809_-_orf19.4759_5utr_intron	TACTAAC	23	12.7454	Ca22chr1A_C_albicans_SC5314:1966809-1967073(-)	C1_09030C	264	WT_22_d	WT	22	d	0.545795	0.0631095	0.532362	0.494671	0.606322	consensus	21-24
intron_1966809_-_orf19.4759_5utr_intron	TACTAAC	23	12.7454	Ca22chr1A_C_albicans_SC5314:1966809-1967073(-)	C1_09030C	264	WT_22_n	WT	22	n	0.560138	0.0918795	0.584395	0.471147	0.632149	consensus	21-24
intron_1966809_-_orf19.4759_5utr_intron	TACTAAC	23	12.7454	Ca22chr1A_C_albicans_SC5314:1966809-1967073(-)	C1_09030C	264	WT_37_d	WT	37	d	0.461816	0.0775106	0.462162	0.391936	0.531454	consensus	21-24
intron_1966809_-_orf19.4759_5utr_intron	TACTAAC	23	12.7454	Ca22chr1A_C_albicans_SC5314:1966809-1967073(-)	C1_09030C	264	WT_37_n	WT	37	n	0.501289	0.0507912	0.476782	0.468336	0.551396	consensus	21-24
intron_1966809_-_orf19.4759_5utr_intron	TACTAAC	23	12.7454	Ca22chr1A_C_albicans_SC5314:1966809-1967073(-)	C1_09030C	264	ysf3_22_d	ysf3	22	d	0.893157	0.116329	0.910242	0.783332	0.991024	consensus	21-24
intron_1966809_-_orf19.4759_5utr_intron	TACTAAC	23	12.7454	Ca22chr1A_C_albicans_SC5314:1966809-1967073(-)	C1_09030C	264	ysf3_22_n	ysf3	22	n	0.540493	0.0298099	0.533641	0.516599	0.569183	consensus	21-24
intron_1966809_-_orf19.4759_5utr_intron	TACTAAC	23	12.7454	Ca22chr1A_C_albicans_SC5314:1966809-1967073(-)	C1_09030C	264	ysf3_37_d	ysf3	37	d	0.818595	0.25388	0.958549	0.568839	0.970383	consensus	21-24
intron_1966809_-_orf19.4759_5utr_intron	TACTAAC	23	12.7454	Ca22chr1A_C_albicans_SC5314:1966809-1967073(-)	C1_09030C	264	ysf3_37_n	ysf3	37	n	0.51775	0.0320411	0.522516	0.487485	0.544678	consensus	21-24
intron_2216059_+_orf19.5364_5utr_intron	TACTAAC	18	12.7454	Ca22chr2A_C_albicans_SC5314:2216059-2216245(+)	C2_10810W	186	WT_22_d	WT	22	d	0.956796	0.0283623	0.956522	0.931366	0.982417	consensus	15-20
intron_2216059_+_orf19.5364_5utr_intron	TACTAAC	18	12.7454	Ca22chr2A_C_albicans_SC5314:2216059-2216245(+)	C2_10810W	186	WT_22_n	WT	22	n	1	0	1	1	1	consensus	15-20
intron_2216059_+_orf19.5364_5utr_intron	TACTAAC	18	12.7454	Ca22chr2A_C_albicans_SC5314:2216059-2216245(+)	C2_10810W	186	WT_37_d	WT	37	d	0.904762		0.904762	0.904762	0.904762	consensus	15-20
intron_2216059_+_orf19.5364_5utr_intron	TACTAAC	18	12.7454	Ca22chr2A_C_albicans_SC5314:2216059-2216245(+)	C2_10810W	186	WT_37_n	WT	37	n	0.981604	0.0160611	0.974441	0.970777	0.997444	consensus	15-20
intron_2216059_+_orf19.5364_5utr_intron	TACTAAC	18	12.7454	Ca22chr2A_C_albicans_SC5314:2216059-2216245(+)	C2_10810W	186	ysf3_22_d	ysf3	22	d	1	0	1	1	1	consensus	15-20
intron_2216059_+_orf19.5364_5utr_intron	TACTAAC	18	12.7454	Ca22chr2A_C_albicans_SC5314:2216059-2216245(+)	C2_10810W	186	ysf3_22_n	ysf3	22	n	0.995495	0.00780203	1	0.987838	1	consensus	15-20
intron_2216059_+_orf19.5364_5utr_intron	TACTAAC	18	12.7454	Ca22chr2A_C_albicans_SC5314:2216059-2216245(+)	C2_10810W	186	ysf3_37_d	ysf3	37	d	1	0	1	1	1	consensus	15-20
intron_2216059_+_orf19.5364_5utr_intron	TACTAAC	18	12.7454	Ca22chr2A_C_albicans_SC5314:2216059-2216245(+)	C2_10810W	186	ysf3_37_n	ysf3	37	n	1		1	1	1	consensus	15-20
intron_2230140_+_orf19.7626_5utr_intron	TGCTAAC	20	7.57352	Ca22chrRA_C_albicans_SC5314:2230140-2230200(+)	CR_10490W	60	WT_22_d	WT	22	d	0.0226625	0.00899256	0.0196484	0.0159726	0.0314623	non-consensus	15-20
intron_2230140_+_orf19.7626_5utr_intron	TGCTAAC	20	7.57352	Ca22chrRA_C_albicans_SC5314:2230140-2230200(+)	CR_10490W	60	WT_22_n	WT	22	n	0.0176835	0.00181374	0.0187181	0.0159021	0.0187406	non-consensus	15-20
intron_2230140_+_orf19.7626_5utr_intron	TGCTAAC	20	7.57352	Ca22chrRA_C_albicans_SC5314:2230140-2230200(+)	CR_10490W	60	WT_37_d	WT	37	d	0.0135604	0.00552672	0.0115911	0.00951825	0.0189809	non-consensus	15-20
intron_2230140_+_orf19.7626_5utr_intron	TGCTAAC	20	7.57352	Ca22chrRA_C_albicans_SC5314:2230140-2230200(+)	CR_10490W	60	WT_37_n	WT	37	n	0.0155178	0.00569981	0.0176565	0.00991782	0.0196207	non-consensus	15-20
intron_2230140_+_orf19.7626_5utr_intron	TGCTAAC	20	7.57352	Ca22chrRA_C_albicans_SC5314:2230140-2230200(+)	CR_10490W	60	ysf3_22_d	ysf3	22	d	0.567845	0.0545564	0.557032	0.523257	0.620002	non-consensus	15-20
intron_2230140_+_orf19.7626_5utr_intron	TGCTAAC	20	7.57352	Ca22chrRA_C_albicans_SC5314:2230140-2230200(+)	CR_10490W	60	ysf3_22_n	ysf3	22	n	0.0132756	0.00265228	0.0137771	0.0107452	0.0154549	non-consensus	15-20
intron_2230140_+_orf19.7626_5utr_intron	TGCTAAC	20	7.57352	Ca22chrRA_C_albicans_SC5314:2230140-2230200(+)	CR_10490W	60	ysf3_37_d	ysf3	37	d	0.377123	0.0667695	0.363305	0.322839	0.441078	non-consensus	15-20
intron_2230140_+_orf19.7626_5utr_intron	TGCTAAC	20	7.57352	Ca22chrRA_C_albicans_SC5314:2230140-2230200(+)	CR_10490W	60	ysf3_37_n	ysf3	37	n	0.0242504	0.0084525	0.0274014	0.0159477	0.0303475	non-consensus	15-20
intron_2433779_+_orf19.2310.1_5utr_intron	TACTAAC	21	12.7454	Ca22chr1A_C_albicans_SC5314:2433779-2433979(+)	C1_11040W	200	WT_22_d	WT	22	d	0.0169584	0.00234933	0.0170681	0.0148074	0.0190327	consensus	21-24
intron_2433779_+_orf19.2310.1_5utr_intron	TACTAAC	21	12.7454	Ca22chr1A_C_albicans_SC5314:2433779-2433979(+)	C1_11040W	200	WT_22_n	WT	22	n	0.0162657	0.00272926	0.0151934	0.0143312	0.0189508	consensus	21-24
intron_2433779_+_orf19.2310.1_5utr_intron	TACTAAC	21	12.7454	Ca22chr1A_C_albicans_SC5314:2433779-2433979(+)	C1_11040W	200	WT_37_d	WT	37	d	0.0321315	0.00436251	0.0314563	0.0284769	0.0362586	consensus	21-24
intron_2433779_+_orf19.2310.1_5utr_intron	TACTAAC	21	12.7454	Ca22chr1A_C_albicans_SC5314:2433779-2433979(+)	C1_11040W	200	WT_37_n	WT	37	n	0.0370552	0.00163947	0.0373479	0.035495	0.0384106	consensus	21-24
intron_2433779_+_orf19.2310.1_5utr_intron	TACTAAC	21	12.7454	Ca22chr1A_C_albicans_SC5314:2433779-2433979(+)	C1_11040W	200	ysf3_22_d	ysf3	22	d	0.527513	0.00839138	0.530204	0.519316	0.533826	consensus	21-24
intron_2433779_+_orf19.2310.1_5utr_intron	TACTAAC	21	12.7454	Ca22chr1A_C_albicans_SC5314:2433779-2433979(+)	C1_11040W	200	ysf3_22_n	ysf3	22	n	0.0170412	0.00116859	0.0173429	0.0159105	0.0179608	consensus	21-24
intron_2433779_+_orf19.2310.1_5utr_intron	TACTAAC	21	12.7454	Ca22chr1A_C_albicans_SC5314:2433779-2433979(+)	C1_11040W	200	ysf3_37_d	ysf3	37	d	0.3897	0.139082	0.454719	0.252487	0.4814	consensus	21-24
intron_2433779_+_orf19.2310.1_5utr_intron	TACTAAC	21	12.7454	Ca22chr1A_C_albicans_SC5314:2433779-2433979(+)	C1_11040W	200	ysf3_37_n	ysf3	37	n	0.0348047	0.00941148	0.0362059	0.0259147	0.0427139	consensus	21-24
intron_2592234_+_orf19.5282_5utr_intron	TACTAAC	26	12.7454	Ca22chr1A_C_albicans_SC5314:2592234-2593184(+)	C1_11850W	950	WT_22_d	WT	22	d	0.598155	0.102857	0.598155	0.532697	0.663613	consensus	25-28
intron_2592234_+_orf19.5282_5utr_intron	TACTAAC	26	12.7454	Ca22chr1A_C_albicans_SC5314:2592234-2593184(+)	C1_11850W	950	WT_22_n	WT	22	n	0.563492	0.145911	0.563492	0.470635	0.656349	consensus	25-28
intron_2592234_+_orf19.5282_5utr_intron	TACTAAC	26	12.7454	Ca22chr1A_C_albicans_SC5314:2592234-2593184(+)	C1_11850W	950	WT_37_d	WT	37	d	0.156481	0.126083	0.0941704	0.0757328	0.280846	consensus	25-28
intron_2592234_+_orf19.5282_5utr_intron	TACTAAC	26	12.7454	Ca22chr1A_C_albicans_SC5314:2592234-2593184(+)	C1_11850W	950	WT_37_n	WT	37	n	0.4818	0.10099	0.474576	0.393611	0.575044	consensus	25-28
intron_2592234_+_orf19.5282_5utr_intron	TACTAAC	26	12.7454	Ca22chr1A_C_albicans_SC5314:2592234-2593184(+)	C1_11850W	950	ysf3_22_d	ysf3	22	d	0.55102		0.55102	0.55102	0.55102	consensus	25-28
intron_2592234_+_orf19.5282_5utr_intron	TACTAAC	26	12.7454	Ca22chr1A_C_albicans_SC5314:2592234-2593184(+)	C1_11850W	950	ysf3_22_n	ysf3	22	n	0.448425	0.238116	0.333333	0.294081	0.683333	consensus	25-28
intron_2592234_+_orf19.5282_5utr_intron	TACTAAC	26	12.7454	Ca22chr1A_C_albicans_SC5314:2592234-2593184(+)	C1_11850W	950	ysf3_37_d	ysf3	37	d	0.393151	0.196836	0.347826	0.23542	0.582609	consensus	25-28
intron_2592234_+_orf19.5282_5utr_intron	TACTAAC	26	12.7454	Ca22chr1A_C_albicans_SC5314:2592234-2593184(+)	C1_11850W	950	ysf3_37_n	ysf3	37	n	0.460961	0.146826	0.492063	0.320174	0.579976	consensus	25-28
intron_288200_-_orf19.1470_5utr_intron	TACTAAC	21	12.7454	Ca22chr2A_C_albicans_SC5314:288200-288604(-)	C2_01610C	404	WT_22_d	WT	22	d	0.0799663	0.035896	0.0599788	0.05866	0.115264	consensus	21-24
intron_288200_-_orf19.1470_5utr_intron	TACTAAC	21	12.7454	Ca22chr2A_C_albicans_SC5314:288200-288604(-)	C2_01610C	404	WT_22_n	WT	22	n	0.0658004	0.0267766	0.058548	0.0449122	0.0917653	consensus	21-24
intron_288200_-_orf19.1470_5utr_intron	TACTAAC	21	12.7454	Ca22chr2A_C_albicans_SC5314:288200-288604(-)	C2_01610C	404	WT_37_d	WT	37	d	0.140717	0.00963125	0.140884	0.131991	0.149325	consensus	21-24
intron_288200_-_orf19.1470_5utr_intron	TACTAAC	21	12.7454	Ca22chr2A_C_albicans_SC5314:288200-288604(-)	C2_01610C	404	WT_37_n	WT	37	n	0.196784	0.06287	0.211728	0.136183	0.246925	consensus	21-24
intron_288200_-_orf19.1470_5utr_intron	TACTAAC	21	12.7454	Ca22chr2A_C_albicans_SC5314:288200-288604(-)	C2_01610C	404	ysf3_22_d	ysf3	22	d	0.773142	0.180251	0.671011	0.667535	0.950241	consensus	21-24
intron_288200_-_orf19.1470_5utr_intron	TACTAAC	21	12.7454	Ca22chr2A_C_albicans_SC5314:288200-288604(-)	C2_01610C	404	ysf3_22_n	ysf3	22	n	0.0814278	0.0137436	0.0870459	0.0678933	0.0910296	consensus	21-24
intron_288200_-_orf19.1470_5utr_intron	TACTAAC	21	12.7454	Ca22chr2A_C_albicans_SC5314:288200-288604(-)	C2_01610C	404	ysf3_37_d	ysf3	37	d	0.714421	0.10672	0.748026	0.610252	0.795068	consensus	21-24
intron_288200_-_orf19.1470_5utr_intron	TACTAAC	21	12.7454	Ca22chr2A_C_albicans_SC5314:288200-288604(-)	C2_01610C	404	ysf3_37_n	ysf3	37	n	0.163766	0.0768735	0.173741	0.0915266	0.229022	consensus	21-24
intron_289540_+_orf19.1471_5utr_intron	TACTAAC	21	12.7454	Ca22chr2A_C_albicans_SC5314:289540-289860(+)	C2_01620W	320	WT_22_d	WT	22	d	0.0131249	0.00232414	0.0118591	0.0117235	0.0154124	consensus	21-24
intron_289540_+_orf19.1471_5utr_intron	TACTAAC	21	12.7454	Ca22chr2A_C_albicans_SC5314:289540-289860(+)	C2_01620W	320	WT_22_n	WT	22	n	0.0137166	0.0054808	0.0125442	0.00927965	0.0189743	consensus	21-24
intron_289540_+_orf19.1471_5utr_intron	TACTAAC	21	12.7454	Ca22chr2A_C_albicans_SC5314:289540-289860(+)	C2_01620W	320	WT_37_d	WT	37	d	0.0262214	0.0025364	0.0273415	0.0237202	0.0279386	consensus	21-24
intron_289540_+_orf19.1471_5utr_intron	TACTAAC	21	12.7454	Ca22chr2A_C_albicans_SC5314:289540-289860(+)	C2_01620W	320	WT_37_n	WT	37	n	0.0253642	0.00400345	0.0241306	0.0223236	0.0292685	consensus	21-24
intron_289540_+_orf19.1471_5utr_intron	TACTAAC	21	12.7454	Ca22chr2A_C_albicans_SC5314:289540-289860(+)	C2_01620W	320	ysf3_22_d	ysf3	22	d	0.241563	0.0215789	0.2312	0.227529	0.262852	consensus	21-24
intron_289540_+_orf19.1471_5utr_intron	TACTAAC	21	12.7454	Ca22chr2A_C_albicans_SC5314:289540-289860(+)	C2_01620W	320	ysf3_22_n	ysf3	22	n	0.0122162	0.00210514	0.0111594	0.0108798	0.0142923	consensus	21-24
intron_289540_+_orf19.1471_5utr_intron	TACTAAC	21	12.7454	Ca22chr2A_C_albicans_SC5314:289540-289860(+)	C2_01620W	320	ysf3_37_d	ysf3	37	d	0.206297	0.074074	0.239758	0.133232	0.255939	consensus	21-24
intron_289540_+_orf19.1471_5utr_intron	TACTAAC	21	12.7454	Ca22chr2A_C_albicans_SC5314:289540-289860(+)	C2_01620W	320	ysf3_37_n	ysf3	37	n	0.0319566	0.00323942	0.0324888	0.0288846	0.0346562	consensus	21-24
intron_316195_-_orf19.4632_5utr_intron	TACTAAC	27	12.7454	Ca22chr4A_C_albicans_SC5314:316195-316584(-)	C4_01520C	389	WT_22_d	WT	22	d	0.00230464	0.000953898	0.00194456	0.00161933	0.00324201	consensus	25-28
intron_316195_-_orf19.4632_5utr_intron	TACTAAC	27	12.7454	Ca22chr4A_C_albicans_SC5314:316195-316584(-)	C4_01520C	389	WT_22_n	WT	22	n	0.00238247	0.00107568	0.00183396	0.00170585	0.00344305	consensus	25-28
intron_316195_-_orf19.4632_5utr_intron	TACTAAC	27	12.7454	Ca22chr4A_C_albicans_SC5314:316195-316584(-)	C4_01520C	389	WT_37_d	WT	37	d	0.00394359	0.000301182	0.00410091	0.00364679	0.00413028	consensus	25-28
intron_316195_-_orf19.4632_5utr_intron	TACTAAC	27	12.7454	Ca22chr4A_C_albicans_SC5314:316195-316584(-)	C4_01520C	389	WT_37_n	WT	37	n	0.00702098	0.0023451	0.00815016	0.00470743	0.00854409	consensus	25-28
intron_316195_-_orf19.4632_5utr_intron	TACTAAC	27	12.7454	Ca22chr4A_C_albicans_SC5314:316195-316584(-)	C4_01520C	389	ysf3_22_d	ysf3	22	d	0.0882489	0.0123403	0.0859685	0.0780838	0.10001	consensus	25-28
intron_316195_-_orf19.4632_5utr_intron	TACTAAC	27	12.7454	Ca22chr4A_C_albicans_SC5314:316195-316584(-)	C4_01520C	389	ysf3_22_n	ysf3	22	n	0.00235747	0.000894559	0.00249277	0.00151195	0.00310829	consensus	25-28
intron_316195_-_orf19.4632_5utr_intron	TACTAAC	27	12.7454	Ca22chr4A_C_albicans_SC5314:316195-316584(-)	C4_01520C	389	ysf3_37_d	ysf3	37	d	0.122838	0.0272284	0.133823	0.0960318	0.141954	consensus	25-28
intron_316195_-_orf19.4632_5utr_intron	TACTAAC	27	12.7454	Ca22chr4A_C_albicans_SC5314:316195-316584(-)	C4_01520C	389	ysf3_37_n	ysf3	37	n	0.00623681	0.00294041	0.00679487	0.00343111	0.00865187	consensus	25-28
intron_337517_-_orf19.4623.3_5utr_intron	TACTAAC	25	12.7454	Ca22chr4A_C_albicans_SC5314:337517-337741(-)	C4_01700C	224	WT_22_d	WT	22	d	0.927394	0.122147	0.997614	0.807478	0.998157	consensus	25-28
intron_337517_-_orf19.4623.3_5utr_intron	TACTAAC	25	12.7454	Ca22chr4A_C_albicans_SC5314:337517-337741(-)	C4_01700C	224	WT_22_n	WT	22	n	0.852815	0.0598201	0.883438	0.793839	0.890356	consensus	25-28
intron_337517_-_orf19.4623.3_5utr_intron	TACTAAC	25	12.7454	Ca22chr4A_C_albicans_SC5314:337517-337741(-)	C4_01700C	224	WT_37_d	WT	37	d	0.943559	0.0957863	0.997714	0.849437	0.999771	consensus	25-28
intron_337517_-_orf19.4623.3_5utr_intron	TACTAAC	25	12.7454	Ca22chr4A_C_albicans_SC5314:337517-337741(-)	C4_01700C	224	WT_37_n	WT	37	n	0.965683	0.0536009	0.99631	0.913043	0.996884	consensus	25-28
intron_337517_-_orf19.4623.3_5utr_intron	TACTAAC	25	12.7454	Ca22chr4A_C_albicans_SC5314:337517-337741(-)	C4_01700C	224	ysf3_22_d	ysf3	22	d	1	0	1	1	1	consensus	25-28
intron_337517_-_orf19.4623.3_5utr_intron	TACTAAC	25	12.7454	Ca22chr4A_C_albicans_SC5314:337517-337741(-)	C4_01700C	224	ysf3_22_n	ysf3	22	n	0.898423	0.0748834	0.939566	0.824747	0.943301	consensus	25-28
intron_337517_-_orf19.4623.3_5utr_intron	TACTAAC	25	12.7454	Ca22chr4A_C_albicans_SC5314:337517-337741(-)	C4_01700C	224	ysf3_37_d	ysf3	37	d	1	0	1	1	1	consensus	25-28
intron_337517_-_orf19.4623.3_5utr_intron	TACTAAC	25	12.7454	Ca22chr4A_C_albicans_SC5314:337517-337741(-)	C4_01700C	224	ysf3_37_n	ysf3	37	n	0.899774	0.120751	0.933607	0.782505	0.993361	consensus	25-28
intron_511662_-_orf19.2929_5utr_intron	TACTAAC	28	12.7454	Ca22chr1A_C_albicans_SC5314:511662-512844(-)	C1_02420C	1182	WT_22_d	WT	22	d	0.0278488	0.00704826	0.026484	0.0220729	0.0345801	consensus	25-28
intron_511662_-_orf19.2929_5utr_intron	TACTAAC	28	12.7454	Ca22chr1A_C_albicans_SC5314:511662-512844(-)	C1_02420C	1182	WT_22_n	WT	22	n	0.0280172	0.00475948	0.0302115	0.0233219	0.0311765	consensus	25-28
intron_511662_-_orf19.2929_5utr_intron	TACTAAC	28	12.7454	Ca22chr1A_C_albicans_SC5314:511662-512844(-)	C1_02420C	1182	WT_37_d	WT	37	d	0.0291428	0.0142113	0.023569	0.0190639	0.0431235	consensus	25-28
intron_511662_-_orf19.2929_5utr_intron	TACTAAC	28	12.7454	Ca22chr1A_C_albicans_SC5314:511662-512844(-)	C1_02420C	1182	WT_37_n	WT	37	n	0.0220738	0.00307879	0.0230179	0.019072	0.0244148	consensus	25-28
intron_511662_-_orf19.2929_5utr_intron	TACTAAC	28	12.7454	Ca22chr1A_C_albicans_SC5314:511662-512844(-)	C1_02420C	1182	ysf3_22_d	ysf3	22	d	0.17231	0.0123869	0.169715	0.162255	0.184181	consensus	25-28
intron_511662_-_orf19.2929_5utr_intron	TACTAAC	28	12.7454	Ca22chr1A_C_albicans_SC5314:511662-512844(-)	C1_02420C	1182	ysf3_22_n	ysf3	22	n	0.0251759	0.00815989	0.0296496	0.0171468	0.0300734	consensus	25-28
intron_511662_-_orf19.2929_5utr_intron	TACTAAC	28	12.7454	Ca22chr1A_C_albicans_SC5314:511662-512844(-)	C1_02420C	1182	ysf3_37_d	ysf3	37	d	0.284385	0.0170895	0.282282	0.269828	0.300414	consensus	25-28
intron_511662_-_orf19.2929_5utr_intron	TACTAAC	28	12.7454	Ca22chr1A_C_albicans_SC5314:511662-512844(-)	C1_02420C	1182	ysf3_37_n	ysf3	37	n	0.0375501	0.0250091	0.0415512	0.0138586	0.0584408	consensus	25-28
intron_520935_+_orf19.2935_5utr_intron	TACTAAC	27	12.7454	Ca22chr1A_C_albicans_SC5314:520935-521282(+)	C1_02460W	347	WT_22_d	WT	22	d	0.0335009	0.00901387	0.0380977	0.0246136	0.0391705	consensus	25-28
intron_520935_+_orf19.2935_5utr_intron	TACTAAC	27	12.7454	Ca22chr1A_C_albicans_SC5314:520935-521282(+)	C1_02460W	347	WT_22_n	WT	22	n	0.0336895	0.00521538	0.0315191	0.0300708	0.0388276	consensus	25-28
intron_520935_+_orf19.2935_5utr_intron	TACTAAC	27	12.7454	Ca22chr1A_C_albicans_SC5314:520935-521282(+)	C1_02460W	347	WT_37_d	WT	37	d	0.0288372	0.00517363	0.027506	0.0247639	0.0338423	consensus	25-28
intron_520935_+_orf19.2935_5utr_intron	TACTAAC	27	12.7454	Ca22chr1A_C_albicans_SC5314:520935-521282(+)	C1_02460W	347	WT_37_n	WT	37	n	0.0393757	0.00814357	0.0406002	0.0316803	0.0462139	consensus	25-28
intron_520935_+_orf19.2935_5utr_intron	TACTAAC	27	12.7454	Ca22chr1A_C_albicans_SC5314:520935-521282(+)	C1_02460W	347	ysf3_22_d	ysf3	22	d	0.358992	0.0528727	0.331778	0.325921	0.411114	consensus	25-28
intron_520935_+_orf19.2935_5utr_intron	TACTAAC	27	12.7454	Ca22chr1A_C_albicans_SC5314:520935-521282(+)	C1_02460W	347	ysf3_22_n	ysf3	22	n	0.0294346	0.00626715	0.0314068	0.0233174	0.0341713	consensus	25-28
intron_520935_+_orf19.2935_5utr_intron	TACTAAC	27	12.7454	Ca22chr1A_C_albicans_SC5314:520935-521282(+)	C1_02460W	347	ysf3_37_d	ysf3	37	d	0.426887	0.116141	0.475148	0.312472	0.507519	consensus	25-28
intron_520935_+_orf19.2935_5utr_intron	TACTAAC	27	12.7454	Ca22chr1A_C_albicans_SC5314:520935-521282(+)	C1_02460W	347	ysf3_37_n	ysf3	37	n	0.0422078	0.0101465	0.0441221	0.0325286	0.0505469	consensus	25-28
intron_549094_-_orf19.2735_5utr_intron	TACTAAC	19	12.7454	Ca22chr4A_C_albicans_SC5314:549094-549326(-)	C4_02640C	232	WT_22_d	WT	22	d	0.0142857	0.0202031	0.0142857	0.00142857	0.0271429	consensus	15-20
intron_549094_-_orf19.2735_5utr_intron	TACTAAC	19	12.7454	Ca22chr4A_C_albicans_SC5314:549094-549326(-)	C4_02640C	232	WT_22_n	WT	22	n	0.0209671	0.00484112	0.0209671	0.0178862	0.0240479	consensus	15-20
intron_549094_-_orf19.2735_5utr_intron	TACTAAC	19	12.7454	Ca22chr4A_C_albicans_SC5314:549094-549326(-)	C4_02640C	232	WT_37_d	WT	37	d	0.0379747		0.0379747	0.0379747	0.0379747	consensus	15-20
intron_549094_-_orf19.2735_5utr_intron	TACTAAC	19	12.7454	Ca22chr4A_C_albicans_SC5314:549094-549326(-)	C4_02640C	232	WT_37_n	WT	37	n	0.0831017	0.0392415	0.0697674	0.0540151	0.121522	consensus	15-20
intron_549094_-_orf19.2735_5utr_intron	TACTAAC	19	12.7454	Ca22chr4A_C_albicans_SC5314:549094-549326(-)	C4_02640C	232	ysf3_22_d	ysf3	22	d	0.803515	0.159816	0.734104	0.694537	0.961082	consensus	15-20
intron_549094_-_orf19.2735_5utr_intron	TACTAAC	19	12.7454	Ca22chr4A_C_albicans_SC5314:549094-549326(-)	C4_02640C	232	ysf3_22_n	ysf3	22	n	0.0272896	0.0326261	0.0272896	0.00652642	0.0480527	consensus	15-20
intron_549094_-_orf19.2735_5utr_intron	TACTAAC	19	12.7454	Ca22chr4A_C_albicans_SC5314:549094-549326(-)	C4_02640C	232	ysf3_37_d	ysf3	37	d	0.760663	0.0417616	0.741935	0.732583	0.801853	consensus	15-20
intron_549094_-_orf19.2735_5utr_intron	TACTAAC	19	12.7454	Ca22chr4A_C_albicans_SC5314:549094-549326(-)	C4_02640C	232	ysf3_37_n	ysf3	37	n	0.0823529	0.0221837	0.0823529	0.0682353	0.0964706	consensus	15-20
intron_572761_-_orf19.255_5utr_intron	TACTAAC	21	12.7454	Ca22chr3A_C_albicans_SC5314:572761-573459(-)	C3_02640C	698	WT_22_d	WT	22	d	0.0422535	0.0597555	0.0422535	0.00422535	0.0802817	consensus	21-24
intron_572761_-_orf19.255_5utr_intron	TACTAAC	21	12.7454	Ca22chr3A_C_albicans_SC5314:572761-573459(-)	C3_02640C	698	WT_22_n	WT	22	n	0.0379025	0.0048363	0.0379025	0.0348247	0.0409803	consensus	21-24
intron_572761_-_orf19.255_5utr_intron	TACTAAC	21	12.7454	Ca22chr3A_C_albicans_SC5314:572761-573459(-)	C3_02640C	698	WT_37_d	WT	37	d						consensus	21-24
intron_572761_-_orf19.255_5utr_intron	TACTAAC	21	12.7454	Ca22chr3A_C_albicans_SC5314:572761-573459(-)	C3_02640C	698	WT_37_n	WT	37	n	0.531868	0.226896	0.531868	0.387473	0.676264	consensus	21-24
intron_572761_-_orf19.255_5utr_intron	TACTAAC	21	12.7454	Ca22chr3A_C_albicans_SC5314:572761-573459(-)	C3_02640C	698	ysf3_22_d	ysf3	22	d	0.703212	0.085809	0.714286	0.622591	0.77608	consensus	21-24
intron_572761_-_orf19.255_5utr_intron	TACTAAC	21	12.7454	Ca22chr3A_C_albicans_SC5314:572761-573459(-)	C3_02640C	698	ysf3_22_n	ysf3	22	n	0.0152598	0.00757846	0.0152598	0.0104369	0.0200827	consensus	21-24
intron_572761_-_orf19.255_5utr_intron	TACTAAC	21	12.7454	Ca22chr3A_C_albicans_SC5314:572761-573459(-)	C3_02640C	698	ysf3_37_d	ysf3	37	d	0.738257	0.139429	0.777778	0.602778	0.84607	consensus	21-24
intron_572761_-_orf19.255_5utr_intron	TACTAAC	21	12.7454	Ca22chr3A_C_albicans_SC5314:572761-573459(-)	C3_02640C	698	ysf3_37_n	ysf3	37	n	0.393939		0.393939	0.393939	0.393939	consensus	21-24
intron_675953_-_orf19.3014_5utr_intron	TACTAAC	20	12.7454	Ca22chr1A_C_albicans_SC5314:675953-676696(-)	C1_03220C	743	WT_22_d	WT	22	d	0.0155852	0.00243757	0.0148229	0.0137402	0.0179638	consensus	15-20
intron_675953_-_orf19.3014_5utr_intron	TACTAAC	20	12.7454	Ca22chr1A_C_albicans_SC5314:675953-676696(-)	C1_03220C	743	WT_22_n	WT	22	n	0.014199	0.00495391	0.0139866	0.00981787	0.0187288	consensus	15-20
intron_675953_-_orf19.3014_5utr_intron	TACTAAC	20	12.7454	Ca22chr1A_C_albicans_SC5314:675953-676696(-)	C1_03220C	743	WT_37_d	WT	37	d	0.0232496	0.00564046	0.0250259	0.0177439	0.0275118	consensus	15-20
intron_675953_-_orf19.3014_5utr_intron	TACTAAC	20	12.7454	Ca22chr1A_C_albicans_SC5314:675953-676696(-)	C1_03220C	743	WT_37_n	WT	37	n	0.038975	0.0118893	0.0401338	0.0279072	0.0492316	consensus	15-20
intron_675953_-_orf19.3014_5utr_intron	TACTAAC	20	12.7454	Ca22chr1A_C_albicans_SC5314:675953-676696(-)	C1_03220C	743	ysf3_22_d	ysf3	22	d	0.143272	0.0250065	0.136502	0.123763	0.16752	consensus	15-20
intron_675953_-_orf19.3014_5utr_intron	TACTAAC	20	12.7454	Ca22chr1A_C_albicans_SC5314:675953-676696(-)	C1_03220C	743	ysf3_22_n	ysf3	22	n	0.0134949	0.00105998	0.0130779	0.012744	0.0145378	consensus	15-20
intron_675953_-_orf19.3014_5utr_intron	TACTAAC	20	12.7454	Ca22chr1A_C_albicans_SC5314:675953-676696(-)	C1_03220C	743	ysf3_37_d	ysf3	37	d	0.186357	0.0824363	0.218498	0.105272	0.244943	consensus	15-20
intron_675953_-_orf19.3014_5utr_intron	TACTAAC	20	12.7454	Ca22chr1A_C_albicans_SC5314:675953-676696(-)	C1_03220C	743	ysf3_37_n	ysf3	37	n	0.0327893	0.00843641	0.0301878	0.0263829	0.0410169	consensus	15-20
intron_793744_-_orf19.6663_5utr_intron	TACTAAC	24	12.7454	Ca22chr5A_C_albicans_SC5314:793744-794097(-)	C5_03540C	353	WT_22_d	WT	22	d	0.00772802	0.00136292	0.00753457	0.00657841	0.00901306	consensus	21-24
intron_793744_-_orf19.6663_5utr_intron	TACTAAC	24	12.7454	Ca22chr5A_C_albicans_SC5314:793744-794097(-)	C5_03540C	353	WT_22_n	WT	22	n	0.00841976	0.00265099	0.00840202	0.00604012	0.0108118	consensus	21-24
intron_793744_-_orf19.6663_5utr_intron	TACTAAC	24	12.7454	Ca22chr5A_C_albicans_SC5314:793744-794097(-)	C5_03540C	353	WT_37_d	WT	37	d	0.0219069	0.00350182	0.0234824	0.0184529	0.0242581	consensus	21-24
intron_793744_-_orf19.6663_5utr_intron	TACTAAC	24	12.7454	Ca22chr5A_C_albicans_SC5314:793744-794097(-)	C5_03540C	353	WT_37_n	WT	37	n	0.0290049	0.00330492	0.0279709	0.0265037	0.03223	consensus	21-24
intron_793744_-_orf19.6663_5utr_intron	TACTAAC	24	12.7454	Ca22chr5A_C_albicans_SC5314:793744-794097(-)	C5_03540C	353	ysf3_22_d	ysf3	22	d	0.134433	0.0114043	0.135438	0.123847	0.144314	consensus	21-24
intron_793744_-_orf19.6663_5utr_intron	TACTAAC	24	12.7454	Ca22chr5A_C_albicans_SC5314:793744-794097(-)	C5_03540C	353	ysf3_22_n	ysf3	22	n	0.00832427	0.00064865	0.00848018	0.00769871	0.0088407	consensus	21-24
intron_793744_-_orf19.6663_5utr_intron	TACTAAC	24	12.7454	Ca22chr5A_C_albicans_SC5314:793744-794097(-)	C5_03540C	353	ysf3_37_d	ysf3	37	d	0.143791	0.0544198	0.17466	0.0903259	0.175647	consensus	21-24
intron_793744_-_orf19.6663_5utr_intron	TACTAAC	24	12.7454	Ca22chr5A_C_albicans_SC5314:793744-794097(-)	C5_03540C	353	ysf3_37_n	ysf3	37	n	0.0269238	0.0120212	0.0337595	0.0151151	0.0339475	consensus	21-24
intron_ACB1.C7_00750W_A-T_Intron1	GACTAAC	36	9.43881	Ca22chr7A_C_albicans_SC5314:143555-143678(+)	C7_00750W	123	WT_22_d	WT	22	d	0.0413152	0.00769007	0.0420032	0.0341741	0.0479746	non-consensus	29-74
intron_ACB1.C7_00750W_A-T_Intron1	GACTAAC	36	9.43881	Ca22chr7A_C_albicans_SC5314:143555-143678(+)	C7_00750W	123	WT_22_n	WT	22	n	0.0347118	0.0225696	0.0304989	0.0161408	0.0562317	non-consensus	29-74
intron_ACB1.C7_00750W_A-T_Intron1	GACTAAC	36	9.43881	Ca22chr7A_C_albicans_SC5314:143555-143678(+)	C7_00750W	123	WT_37_d	WT	37	d	0.0210662	0.00470196	0.0229226	0.0164398	0.0243932	non-consensus	29-74
intron_ACB1.C7_00750W_A-T_Intron1	GACTAAC	36	9.43881	Ca22chr7A_C_albicans_SC5314:143555-143678(+)	C7_00750W	123	WT_37_n	WT	37	n	0.0434653	0.0251512	0.0357214	0.0243591	0.0679922	non-consensus	29-74
intron_ACB1.C7_00750W_A-T_Intron1	GACTAAC	36	9.43881	Ca22chr7A_C_albicans_SC5314:143555-143678(+)	C7_00750W	123	ysf3_22_d	ysf3	22	d	0.538961	0.0632694	0.559055	0.477182	0.586675	non-consensus	29-74
intron_ACB1.C7_00750W_A-T_Intron1	GACTAAC	36	9.43881	Ca22chr7A_C_albicans_SC5314:143555-143678(+)	C7_00750W	123	ysf3_22_n	ysf3	22	n	0.0374883	0.00297336	0.0371853	0.0349287	0.0402599	non-consensus	29-74
intron_ACB1.C7_00750W_A-T_Intron1	GACTAAC	36	9.43881	Ca22chr7A_C_albicans_SC5314:143555-143678(+)	C7_00750W	123	ysf3_37_d	ysf3	37	d	0.540043	0.262494	0.670732	0.281145	0.707458	non-consensus	29-74
intron_ACB1.C7_00750W_A-T_Intron1	GACTAAC	36	9.43881	Ca22chr7A_C_albicans_SC5314:143555-143678(+)	C7_00750W	123	ysf3_37_n	ysf3	37	n	0.0402014	0.0147883	0.0321396	0.0312902	0.0547558	non-consensus	29-74
intron_ACS2.C1_04290C_A-T_Intron1	TACTAAC	38	12.7454	Ca22chr1A_C_albicans_SC5314:888039-889116(-)	C1_04290C	1077	WT_22_d	WT	22	d	0.551778	0.0217958	0.543726	0.536011	0.573182	consensus	29-74
intron_ACS2.C1_04290C_A-T_Intron1	TACTAAC	38	12.7454	Ca22chr1A_C_albicans_SC5314:888039-889116(-)	C1_04290C	1077	WT_22_n	WT	22	n	0.552078	0.0342291	0.535172	0.53015	0.585841	consensus	29-74
intron_ACS2.C1_04290C_A-T_Intron1	TACTAAC	38	12.7454	Ca22chr1A_C_albicans_SC5314:888039-889116(-)	C1_04290C	1077	WT_37_d	WT	37	d	0.762938	0.00550976	0.764148	0.757646	0.767383	consensus	29-74
intron_ACS2.C1_04290C_A-T_Intron1	TACTAAC	38	12.7454	Ca22chr1A_C_albicans_SC5314:888039-889116(-)	C1_04290C	1077	WT_37_n	WT	37	n	0.78391	0.00704609	0.780393	0.779423	0.790859	consensus	29-74
intron_ACS2.C1_04290C_A-T_Intron1	TACTAAC	38	12.7454	Ca22chr1A_C_albicans_SC5314:888039-889116(-)	C1_04290C	1077	ysf3_22_d	ysf3	22	d	0.646766	0.0263705	0.645451	0.623515	0.670937	consensus	29-74
intron_ACS2.C1_04290C_A-T_Intron1	TACTAAC	38	12.7454	Ca22chr1A_C_albicans_SC5314:888039-889116(-)	C1_04290C	1077	ysf3_22_n	ysf3	22	n	0.55721	0.0102713	0.562519	0.547086	0.563619	consensus	29-74
intron_ACS2.C1_04290C_A-T_Intron1	TACTAAC	38	12.7454	Ca22chr1A_C_albicans_SC5314:888039-889116(-)	C1_04290C	1077	ysf3_37_d	ysf3	37	d	0.707592	0.0268847	0.69525	0.689709	0.734113	consensus	29-74
intron_ACS2.C1_04290C_A-T_Intron1	TACTAAC	38	12.7454	Ca22chr1A_C_albicans_SC5314:888039-889116(-)	C1_04290C	1077	ysf3_37_n	ysf3	37	n	0.777634	0.0222213	0.7696	0.761452	0.799439	consensus	29-74
intron_ACT1.C1_13700W_A-T_Intron1	TACTAAC	19	12.7454	Ca22chr1A_C_albicans_SC5314:3011268-3011926(+)	C1_13700W	658	WT_22_d	WT	22	d	0.00503579	0.00175826	0.00516367	0.00341174	0.00657033	consensus	15-20
intron_ACT1.C1_13700W_A-T_Intron1	TACTAAC	19	12.7454	Ca22chr1A_C_albicans_SC5314:3011268-3011926(+)	C1_13700W	658	WT_22_n	WT	22	n	0.0047194	0.00151002	0.00456651	0.00341913	0.0061267	consensus	15-20
intron_ACT1.C1_13700W_A-T_Intron1	TACTAAC	19	12.7454	Ca22chr1A_C_albicans_SC5314:3011268-3011926(+)	C1_13700W	658	WT_37_d	WT	37	d	0.00664799	0.00129804	0.00596732	0.00584539	0.00792705	consensus	15-20
intron_ACT1.C1_13700W_A-T_Intron1	TACTAAC	19	12.7454	Ca22chr1A_C_albicans_SC5314:3011268-3011926(+)	C1_13700W	658	WT_37_n	WT	37	n	0.0113505	0.00552309	0.0107454	0.00661393	0.0165106	consensus	15-20
intron_ACT1.C1_13700W_A-T_Intron1	TACTAAC	19	12.7454	Ca22chr1A_C_albicans_SC5314:3011268-3011926(+)	C1_13700W	658	ysf3_22_d	ysf3	22	d	0.0623088	0.0103063	0.0618809	0.0531889	0.0717283	consensus	15-20
intron_ACT1.C1_13700W_A-T_Intron1	TACTAAC	19	12.7454	Ca22chr1A_C_albicans_SC5314:3011268-3011926(+)	C1_13700W	658	ysf3_22_n	ysf3	22	n	0.00549588	0.00125838	0.00568793	0.00430605	0.00655127	consensus	15-20
intron_ACT1.C1_13700W_A-T_Intron1	TACTAAC	19	12.7454	Ca22chr1A_C_albicans_SC5314:3011268-3011926(+)	C1_13700W	658	ysf3_37_d	ysf3	37	d	0.0458356	0.0213319	0.0466691	0.0263561	0.0647316	consensus	15-20
intron_ACT1.C1_13700W_A-T_Intron1	TACTAAC	19	12.7454	Ca22chr1A_C_albicans_SC5314:3011268-3011926(+)	C1_13700W	658	ysf3_37_n	ysf3	37	n	0.00823447	0.0016771	0.00734309	0.00720647	0.00988644	consensus	15-20
intron_ANB1.C6_01610W_A-T_Intron1	TACTAAC	29	12.7454	Ca22chr6A_C_albicans_SC5314:331205-331922(+)	C6_01610W	717	WT_22_d	WT	22	d	0.00124467	0.000542152	0.00100085	0.000880593	0.00177941	consensus	29-74
intron_ANB1.C6_01610W_A-T_Intron1	TACTAAC	29	12.7454	Ca22chr6A_C_albicans_SC5314:331205-331922(+)	C6_01610W	717	WT_22_n	WT	22	n	0.00154667	0.000596975	0.00155497	0.00100653	0.00208101	consensus	29-74
intron_ANB1.C6_01610W_A-T_Intron1	TACTAAC	29	12.7454	Ca22chr6A_C_albicans_SC5314:331205-331922(+)	C6_01610W	717	WT_37_d	WT	37	d	0.00142818	0.000161608	0.00148541	0.00126971	0.00154659	consensus	29-74
intron_ANB1.C6_01610W_A-T_Intron1	TACTAAC	29	12.7454	Ca22chr6A_C_albicans_SC5314:331205-331922(+)	C6_01610W	717	WT_37_n	WT	37	n	0.00326387	0.000652701	0.00363181	0.00262242	0.00364777	consensus	29-74
intron_ANB1.C6_01610W_A-T_Intron1	TACTAAC	29	12.7454	Ca22chr6A_C_albicans_SC5314:331205-331922(+)	C6_01610W	717	ysf3_22_d	ysf3	22	d	0.0547084	0.00704288	0.0574777	0.0477793	0.0596988	consensus	29-74
intron_ANB1.C6_01610W_A-T_Intron1	TACTAAC	29	12.7454	Ca22chr6A_C_albicans_SC5314:331205-331922(+)	C6_01610W	717	ysf3_22_n	ysf3	22	n	0.00144366	0.000674997	0.0011743	0.000967876	0.00210801	consensus	29-74
intron_ANB1.C6_01610W_A-T_Intron1	TACTAAC	29	12.7454	Ca22chr6A_C_albicans_SC5314:331205-331922(+)	C6_01610W	717	ysf3_37_d	ysf3	37	d	0.0378323	0.0209671	0.0369494	0.0192834	0.0569992	consensus	29-74
intron_ANB1.C6_01610W_A-T_Intron1	TACTAAC	29	12.7454	Ca22chr6A_C_albicans_SC5314:331205-331922(+)	C6_01610W	717	ysf3_37_n	ysf3	37	n	0.00255105	0.00143729	0.00196055	0.00154882	0.00396664	consensus	29-74
intron_APE2.C1_04400C_A-T_Intron1	AACTAAG	34	2.51576	Ca22chr1A_C_albicans_SC5314:913713-914158(-)	C1_04400C	445	WT_22_d	WT	22	d	1	0	1	1	1	non-consensus	29-74
intron_APE2.C1_04400C_A-T_Intron1	AACTAAG	34	2.51576	Ca22chr1A_C_albicans_SC5314:913713-914158(-)	C1_04400C	445	WT_22_n	WT	22	n	1	0	1	1	1	non-consensus	29-74
intron_APE2.C1_04400C_A-T_Intron1	AACTAAG	34	2.51576	Ca22chr1A_C_albicans_SC5314:913713-914158(-)	C1_04400C	445	WT_37_d	WT	37	d	1	0	1	1	1	non-consensus	29-74
intron_APE2.C1_04400C_A-T_Intron1	AACTAAG	34	2.51576	Ca22chr1A_C_albicans_SC5314:913713-914158(-)	C1_04400C	445	WT_37_n	WT	37	n	1	0	1	1	1	non-consensus	29-74
intron_APE2.C1_04400C_A-T_Intron1	AACTAAG	34	2.51576	Ca22chr1A_C_albicans_SC5314:913713-914158(-)	C1_04400C	445	ysf3_22_d	ysf3	22	d	1	0	1	1	1	non-consensus	29-74
intron_APE2.C1_04400C_A-T_Intron1	AACTAAG	34	2.51576	Ca22chr1A_C_albicans_SC5314:913713-914158(-)	C1_04400C	445	ysf3_22_n	ysf3	22	n	1	0	1	1	1	non-consensus	29-74
intron_APE2.C1_04400C_A-T_Intron1	AACTAAG	34	2.51576	Ca22chr1A_C_albicans_SC5314:913713-914158(-)	C1_04400C	445	ysf3_37_d	ysf3	37	d	1	0	1	1	1	non-consensus	29-74
intron_APE2.C1_04400C_A-T_Intron1	AACTAAG	34	2.51576	Ca22chr1A_C_albicans_SC5314:913713-914158(-)	C1_04400C	445	ysf3_37_n	ysf3	37	n	1	0	1	1	1	non-consensus	29-74
intron_APN1.C3_06430W_A-T_Intron1	TATTAAC	25	6.78589	Ca22chr3A_C_albicans_SC5314:1462299-1462389(+)	C3_06430W	90	WT_22_d	WT	22	d	0.132286	0.00403639	0.132376	0.128622	0.135886	non-consensus	25-28
intron_APN1.C3_06430W_A-T_Intron1	TATTAAC	25	6.78589	Ca22chr3A_C_albicans_SC5314:1462299-1462389(+)	C3_06430W	90	WT_22_n	WT	22	n	0.123031	0.0743743	0.096063	0.0689186	0.196021	non-consensus	25-28
intron_APN1.C3_06430W_A-T_Intron1	TATTAAC	25	6.78589	Ca22chr3A_C_albicans_SC5314:1462299-1462389(+)	C3_06430W	90	WT_37_d	WT	37	d	0.208193	0.0383782	0.225263	0.170343	0.234093	non-consensus	25-28
intron_APN1.C3_06430W_A-T_Intron1	TATTAAC	25	6.78589	Ca22chr3A_C_albicans_SC5314:1462299-1462389(+)	C3_06430W	90	WT_37_n	WT	37	n	0.318047	0.160768	0.280335	0.189572	0.47292	non-consensus	25-28
intron_APN1.C3_06430W_A-T_Intron1	TATTAAC	25	6.78589	Ca22chr3A_C_albicans_SC5314:1462299-1462389(+)	C3_06430W	90	ysf3_22_d	ysf3	22	d	0.611002	0.0804306	0.56701	0.562647	0.690151	non-consensus	25-28
intron_APN1.C3_06430W_A-T_Intron1	TATTAAC	25	6.78589	Ca22chr3A_C_albicans_SC5314:1462299-1462389(+)	C3_06430W	90	ysf3_22_n	ysf3	22	n	0.15531	0.0155656	0.157895	0.140542	0.168269	non-consensus	25-28
intron_APN1.C3_06430W_A-T_Intron1	TATTAAC	25	6.78589	Ca22chr3A_C_albicans_SC5314:1462299-1462389(+)	C3_06430W	90	ysf3_37_d	ysf3	37	d	0.842986	0.0350351	0.859551	0.808421	0.865955	non-consensus	25-28
intron_APN1.C3_06430W_A-T_Intron1	TATTAAC	25	6.78589	Ca22chr3A_C_albicans_SC5314:1462299-1462389(+)	C3_06430W	90	ysf3_37_n	ysf3	37	n	0.273059	0.0745904	0.277612	0.204428	0.338503	non-consensus	25-28
intron_APS3.C1_08480C_A-T_Intron1	TACTAAC	22	12.7454	Ca22chr1A_C_albicans_SC5314:1862226-1862294(-)	C1_08480C	68	WT_22_d	WT	22	d	0.12268	0.0229154	0.121107	0.102643	0.143818	consensus	21-24
intron_APS3.C1_08480C_A-T_Intron1	TACTAAC	22	12.7454	Ca22chr1A_C_albicans_SC5314:1862226-1862294(-)	C1_08480C	68	WT_22_n	WT	22	n	0.174474	0.0383652	0.183099	0.137587	0.205323	consensus	21-24
intron_APS3.C1_08480C_A-T_Intron1	TACTAAC	22	12.7454	Ca22chr1A_C_albicans_SC5314:1862226-1862294(-)	C1_08480C	68	WT_37_d	WT	37	d	0.190574	0.00650207	0.192825	0.184204	0.195369	consensus	21-24
intron_APS3.C1_08480C_A-T_Intron1	TACTAAC	22	12.7454	Ca22chr1A_C_albicans_SC5314:1862226-1862294(-)	C1_08480C	68	WT_37_n	WT	37	n	0.187848	0.0234778	0.192982	0.165303	0.206798	consensus	21-24
intron_APS3.C1_08480C_A-T_Intron1	TACTAAC	22	12.7454	Ca22chr1A_C_albicans_SC5314:1862226-1862294(-)	C1_08480C	68	ysf3_22_d	ysf3	22	d	0.66437	0.00855909	0.667546	0.655963	0.670552	consensus	21-24
intron_APS3.C1_08480C_A-T_Intron1	TACTAAC	22	12.7454	Ca22chr1A_C_albicans_SC5314:1862226-1862294(-)	C1_08480C	68	ysf3_22_n	ysf3	22	n	0.175628	0.0532118	0.145401	0.144513	0.227902	consensus	21-24
intron_APS3.C1_08480C_A-T_Intron1	TACTAAC	22	12.7454	Ca22chr1A_C_albicans_SC5314:1862226-1862294(-)	C1_08480C	68	ysf3_37_d	ysf3	37	d	0.473226	0.0408321	0.49345	0.432952	0.499345	consensus	21-24
intron_APS3.C1_08480C_A-T_Intron1	TACTAAC	22	12.7454	Ca22chr1A_C_albicans_SC5314:1862226-1862294(-)	C1_08480C	68	ysf3_37_n	ysf3	37	n	0.233344	0.0168135	0.242857	0.216823	0.243205	consensus	21-24
intron_ARC19.CR_01040C_A-T_Intron1	TACTAAC	34	12.7454	Ca22chrRA_C_albicans_SC5314:235074-235155(-)	CR_01040C	81	WT_22_d	WT	22	d	0.100134	0.0214703	0.0881801	0.0873894	0.121247	consensus	29-74
intron_ARC19.CR_01040C_A-T_Intron1	TACTAAC	34	12.7454	Ca22chrRA_C_albicans_SC5314:235074-235155(-)	CR_01040C	81	WT_22_n	WT	22	n	0.132447	0.0196781	0.14052	0.113067	0.146176	consensus	29-74
intron_ARC19.CR_01040C_A-T_Intron1	TACTAAC	34	12.7454	Ca22chrRA_C_albicans_SC5314:235074-235155(-)	CR_01040C	81	WT_37_d	WT	37	d	0.081463	0.0272828	0.0884718	0.0550707	0.102949	consensus	29-74
intron_ARC19.CR_01040C_A-T_Intron1	TACTAAC	34	12.7454	Ca22chrRA_C_albicans_SC5314:235074-235155(-)	CR_01040C	81	WT_37_n	WT	37	n	0.1648	0.0129601	0.168943	0.152142	0.174559	consensus	29-74
intron_ARC19.CR_01040C_A-T_Intron1	TACTAAC	34	12.7454	Ca22chrRA_C_albicans_SC5314:235074-235155(-)	CR_01040C	81	ysf3_22_d	ysf3	22	d	0.827514	0.142638	0.749091	0.742073	0.96785	consensus	29-74
intron_ARC19.CR_01040C_A-T_Intron1	TACTAAC	34	12.7454	Ca22chrRA_C_albicans_SC5314:235074-235155(-)	CR_01040C	81	ysf3_22_n	ysf3	22	n	0.114248	0.0162511	0.105812	0.104136	0.130266	consensus	29-74
intron_ARC19.CR_01040C_A-T_Intron1	TACTAAC	34	12.7454	Ca22chrRA_C_albicans_SC5314:235074-235155(-)	CR_01040C	81	ysf3_37_d	ysf3	37	d	0.566886	0.127152	0.626536	0.441441	0.650576	consensus	29-74
intron_ARC19.CR_01040C_A-T_Intron1	TACTAAC	34	12.7454	Ca22chrRA_C_albicans_SC5314:235074-235155(-)	CR_01040C	81	ysf3_37_n	ysf3	37	n	0.127581	0.0255672	0.119351	0.108364	0.15256	consensus	29-74
intron_ARF3.C3_01470W_A-T_Intron1	TACTAAC	41	12.7454	Ca22chr3A_C_albicans_SC5314:315080-315194(+)	C3_01470W	114	WT_22_d	WT	22	d	0.0214257	0.00363138	0.0232829	0.0178455	0.023706	consensus	29-74
intron_ARF3.C3_01470W_A-T_Intron1	TACTAAC	41	12.7454	Ca22chr3A_C_albicans_SC5314:315080-315194(+)	C3_01470W	114	WT_22_n	WT	22	n	0.0245784	0.0037381	0.0225443	0.022323	0.0282576	consensus	29-74
intron_ARF3.C3_01470W_A-T_Intron1	TACTAAC	41	12.7454	Ca22chr3A_C_albicans_SC5314:315080-315194(+)	C3_01470W	114	WT_37_d	WT	37	d	0.0413199	0.0172111	0.0358306	0.0283537	0.0581285	consensus	29-74
intron_ARF3.C3_01470W_A-T_Intron1	TACTAAC	41	12.7454	Ca22chr3A_C_albicans_SC5314:315080-315194(+)	C3_01470W	114	WT_37_n	WT	37	n	0.0540228	0.0150636	0.0488599	0.0428836	0.068776	consensus	29-74
intron_ARF3.C3_01470W_A-T_Intron1	TACTAAC	41	12.7454	Ca22chr3A_C_albicans_SC5314:315080-315194(+)	C3_01470W	114	ysf3_22_d	ysf3	22	d	0.37294	0.123968	0.438202	0.250797	0.4494	consensus	29-74
intron_ARF3.C3_01470W_A-T_Intron1	TACTAAC	41	12.7454	Ca22chr3A_C_albicans_SC5314:315080-315194(+)	C3_01470W	114	ysf3_22_n	ysf3	22	n	0.0146153	0.00486924	0.0170488	0.00981299	0.0177142	consensus	29-74
intron_ARF3.C3_01470W_A-T_Intron1	TACTAAC	41	12.7454	Ca22chr3A_C_albicans_SC5314:315080-315194(+)	C3_01470W	114	ysf3_37_d	ysf3	37	d	0.211837	0.0230678	0.2019	0.196052	0.234577	consensus	29-74
intron_ARF3.C3_01470W_A-T_Intron1	TACTAAC	41	12.7454	Ca22chr3A_C_albicans_SC5314:315080-315194(+)	C3_01470W	114	ysf3_37_n	ysf3	37	n	0.0517256	0.00412168	0.0512249	0.0482119	0.0555898	consensus	29-74
intron_ARO3.C2_02030W_A-T_Intron1	TACTAAC	28	12.7454	Ca22chr2A_C_albicans_SC5314:392651-392764(+)	C2_02030W	113	WT_22_d	WT	22	d	0.00697856	0.000918344	0.00665643	0.00630386	0.00787876	consensus	25-28
intron_ARO3.C2_02030W_A-T_Intron1	TACTAAC	28	12.7454	Ca22chr2A_C_albicans_SC5314:392651-392764(+)	C2_02030W	113	WT_22_n	WT	22	n	0.00754856	0.00422585	0.00785269	0.00364624	0.011238	consensus	25-28
intron_ARO3.C2_02030W_A-T_Intron1	TACTAAC	28	12.7454	Ca22chr2A_C_albicans_SC5314:392651-392764(+)	C2_02030W	113	WT_37_d	WT	37	d	0.0113322	0.00187338	0.0118749	0.00951012	0.0127744	consensus	25-28
intron_ARO3.C2_02030W_A-T_Intron1	TACTAAC	28	12.7454	Ca22chr2A_C_albicans_SC5314:392651-392764(+)	C2_02030W	113	WT_37_n	WT	37	n	0.0177849	0.00834508	0.0177609	0.0102827	0.0253038	consensus	25-28
intron_ARO3.C2_02030W_A-T_Intron1	TACTAAC	28	12.7454	Ca22chr2A_C_albicans_SC5314:392651-392764(+)	C2_02030W	113	ysf3_22_d	ysf3	22	d	0.0842868	0.0158639	0.089153	0.0688191	0.0963481	consensus	25-28
intron_ARO3.C2_02030W_A-T_Intron1	TACTAAC	28	12.7454	Ca22chr2A_C_albicans_SC5314:392651-392764(+)	C2_02030W	113	ysf3_22_n	ysf3	22	n	0.00669197	0.00212846	0.00752222	0.00459838	0.00820437	consensus	25-28
intron_ARO3.C2_02030W_A-T_Intron1	TACTAAC	28	12.7454	Ca22chr2A_C_albicans_SC5314:392651-392764(+)	C2_02030W	113	ysf3_37_d	ysf3	37	d	0.0924504	0.045614	0.103881	0.0483755	0.128524	consensus	25-28
intron_ARO3.C2_02030W_A-T_Intron1	TACTAAC	28	12.7454	Ca22chr2A_C_albicans_SC5314:392651-392764(+)	C2_02030W	113	ysf3_37_n	ysf3	37	n	0.0134001	0.00378865	0.013603	0.00992299	0.0167352	consensus	25-28
intron_ARP2.CR_08950W_A-T_Intron1	TACTAAC	22	12.7454	Ca22chrRA_C_albicans_SC5314:1915469-1915535(+)	CR_08950W	66	WT_22_d	WT	22	d	0.0402904	0.00225895	0.0394737	0.0386454	0.0425071	consensus	21-24
intron_ARP2.CR_08950W_A-T_Intron1	TACTAAC	22	12.7454	Ca22chrRA_C_albicans_SC5314:1915469-1915535(+)	CR_08950W	66	WT_22_n	WT	22	n	0.0329637	0.00659661	0.0353902	0.0264868	0.0377421	consensus	21-24
intron_ARP2.CR_08950W_A-T_Intron1	TACTAAC	22	12.7454	Ca22chrRA_C_albicans_SC5314:1915469-1915535(+)	CR_08950W	66	WT_37_d	WT	37	d	0.0461328	0.00654312	0.0444618	0.0409747	0.0524606	consensus	21-24
intron_ARP2.CR_08950W_A-T_Intron1	TACTAAC	22	12.7454	Ca22chrRA_C_albicans_SC5314:1915469-1915535(+)	CR_08950W	66	WT_37_n	WT	37	n	0.0661064	0.00532176	0.0640635	0.0623043	0.0713386	consensus	21-24
intron_ARP2.CR_08950W_A-T_Intron1	TACTAAC	22	12.7454	Ca22chrRA_C_albicans_SC5314:1915469-1915535(+)	CR_08950W	66	ysf3_22_d	ysf3	22	d	0.300605	0.0183053	0.304045	0.283146	0.315656	consensus	21-24
intron_ARP2.CR_08950W_A-T_Intron1	TACTAAC	22	12.7454	Ca22chrRA_C_albicans_SC5314:1915469-1915535(+)	CR_08950W	66	ysf3_22_n	ysf3	22	n	0.35743	0.556486	0.0383414	0.0343885	0.903834	consensus	21-24
intron_ARP2.CR_08950W_A-T_Intron1	TACTAAC	22	12.7454	Ca22chrRA_C_albicans_SC5314:1915469-1915535(+)	CR_08950W	66	ysf3_37_d	ysf3	37	d	0.244618	0.0762383	0.253598	0.173219	0.309732	consensus	21-24
intron_ARP2.CR_08950W_A-T_Intron1	TACTAAC	22	12.7454	Ca22chrRA_C_albicans_SC5314:1915469-1915535(+)	CR_08950W	66	ysf3_37_n	ysf3	37	n	0.0662597	0.00517905	0.0690909	0.061163	0.0693744	consensus	21-24
intron_ASC1.C7_01250W_A-T_Intron1	TACTAAC	25	12.7454	Ca22chr7A_C_albicans_SC5314:258439-258698(+)	C7_01250W	259	WT_22_d	WT	22	d	0.00180584	0.000427162	0.00170402	0.00146531	0.00221764	consensus	25-28
intron_ASC1.C7_01250W_A-T_Intron1	TACTAAC	25	12.7454	Ca22chr7A_C_albicans_SC5314:258439-258698(+)	C7_01250W	259	WT_22_n	WT	22	n	0.00191056	0.000988341	0.00191573	0.00101926	0.00279825	consensus	25-28
intron_ASC1.C7_01250W_A-T_Intron1	TACTAAC	25	12.7454	Ca22chr7A_C_albicans_SC5314:258439-258698(+)	C7_01250W	259	WT_37_d	WT	37	d	0.00523526	0.000695516	0.00547642	0.00455378	0.00574793	consensus	25-28
intron_ASC1.C7_01250W_A-T_Intron1	TACTAAC	25	12.7454	Ca22chr7A_C_albicans_SC5314:258439-258698(+)	C7_01250W	259	WT_37_n	WT	37	n	0.00751658	0.00151167	0.0080355	0.00603597	0.00863395	consensus	25-28
intron_ASC1.C7_01250W_A-T_Intron1	TACTAAC	25	12.7454	Ca22chr7A_C_albicans_SC5314:258439-258698(+)	C7_01250W	259	ysf3_22_d	ysf3	22	d	0.0832663	0.0123591	0.0802334	0.0734587	0.0951969	consensus	25-28
intron_ASC1.C7_01250W_A-T_Intron1	TACTAAC	25	12.7454	Ca22chr7A_C_albicans_SC5314:258439-258698(+)	C7_01250W	259	ysf3_22_n	ysf3	22	n	0.00185055	0.000380378	0.00170529	0.00157831	0.00222446	consensus	25-28
intron_ASC1.C7_01250W_A-T_Intron1	TACTAAC	25	12.7454	Ca22chr7A_C_albicans_SC5314:258439-258698(+)	C7_01250W	259	ysf3_37_d	ysf3	37	d	0.0906259	0.0462541	0.0964005	0.0472201	0.129989	consensus	25-28
intron_ASC1.C7_01250W_A-T_Intron1	TACTAAC	25	12.7454	Ca22chr7A_C_albicans_SC5314:258439-258698(+)	C7_01250W	259	ysf3_37_n	ysf3	37	n	0.00675734	0.00194437	0.00645314	0.00513001	0.0085976	consensus	25-28
intron_ATP1.C1_04610W_A-T_Intron1	TACTAAC	23	12.7454	Ca22chr1A_C_albicans_SC5314:949403-949691(+)	C1_04610W	288	WT_22_d	WT	22	d	0.00425852	0.000845778	0.0039536	0.00364209	0.00508839	consensus	21-24
intron_ATP1.C1_04610W_A-T_Intron1	TACTAAC	23	12.7454	Ca22chr1A_C_albicans_SC5314:949403-949691(+)	C1_04610W	288	WT_22_n	WT	22	n	0.0048953	0.00199186	0.00514288	0.00302639	0.00659091	consensus	21-24
intron_ATP1.C1_04610W_A-T_Intron1	TACTAAC	23	12.7454	Ca22chr1A_C_albicans_SC5314:949403-949691(+)	C1_04610W	288	WT_37_d	WT	37	d	0.0166766	0.00233916	0.0174036	0.0143947	0.0184498	consensus	21-24
intron_ATP1.C1_04610W_A-T_Intron1	TACTAAC	23	12.7454	Ca22chr1A_C_albicans_SC5314:949403-949691(+)	C1_04610W	288	WT_37_n	WT	37	n	0.0205605	0.00172332	0.0201967	0.019163	0.0222127	consensus	21-24
intron_ATP1.C1_04610W_A-T_Intron1	TACTAAC	23	12.7454	Ca22chr1A_C_albicans_SC5314:949403-949691(+)	C1_04610W	288	ysf3_22_d	ysf3	22	d	0.146178	0.0115126	0.151133	0.134829	0.154059	consensus	21-24
intron_ATP1.C1_04610W_A-T_Intron1	TACTAAC	23	12.7454	Ca22chr1A_C_albicans_SC5314:949403-949691(+)	C1_04610W	288	ysf3_22_n	ysf3	22	n	0.00459604	0.000248959	0.00465869	0.00435544	0.00479279	consensus	21-24
intron_ATP1.C1_04610W_A-T_Intron1	TACTAAC	23	12.7454	Ca22chr1A_C_albicans_SC5314:949403-949691(+)	C1_04610W	288	ysf3_37_d	ysf3	37	d	0.134311	0.00960319	0.130996	0.127224	0.143719	consensus	21-24
intron_ATP1.C1_04610W_A-T_Intron1	TACTAAC	23	12.7454	Ca22chr1A_C_albicans_SC5314:949403-949691(+)	C1_04610W	288	ysf3_37_n	ysf3	37	n	0.0179801	0.00227709	0.018772	0.0157487	0.0196572	consensus	21-24
intron_ATP1.C1_04610W_A-T_Intron2	TACTAAC	25	12.7454	Ca22chr1A_C_albicans_SC5314:949834-950048(+)	C1_04610W	214	WT_22_d	WT	22	d	0.0112151	0.00162646	0.0107156	0.00997886	0.012801	consensus	25-28
intron_ATP1.C1_04610W_A-T_Intron2	TACTAAC	25	12.7454	Ca22chr1A_C_albicans_SC5314:949834-950048(+)	C1_04610W	214	WT_22_n	WT	22	n	0.0131442	0.00226917	0.0143091	0.0109071	0.0145657	consensus	25-28
intron_ATP1.C1_04610W_A-T_Intron2	TACTAAC	25	12.7454	Ca22chr1A_C_albicans_SC5314:949834-950048(+)	C1_04610W	214	WT_37_d	WT	37	d	0.0318166	0.00494055	0.0310579	0.0276751	0.0364891	consensus	25-28
intron_ATP1.C1_04610W_A-T_Intron2	TACTAAC	25	12.7454	Ca22chr1A_C_albicans_SC5314:949834-950048(+)	C1_04610W	214	WT_37_n	WT	37	n	0.0335711	0.00626316	0.037045	0.0274113	0.0372992	consensus	25-28
intron_ATP1.C1_04610W_A-T_Intron2	TACTAAC	25	12.7454	Ca22chr1A_C_albicans_SC5314:949834-950048(+)	C1_04610W	214	ysf3_22_d	ysf3	22	d	0.20176	0.0254877	0.203677	0.178198	0.223979	consensus	25-28
intron_ATP1.C1_04610W_A-T_Intron2	TACTAAC	25	12.7454	Ca22chr1A_C_albicans_SC5314:949834-950048(+)	C1_04610W	214	ysf3_22_n	ysf3	22	n	0.0117341	0.0017579	0.0112145	0.0103866	0.0134454	consensus	25-28
intron_ATP1.C1_04610W_A-T_Intron2	TACTAAC	25	12.7454	Ca22chr1A_C_albicans_SC5314:949834-950048(+)	C1_04610W	214	ysf3_37_d	ysf3	37	d	0.17334	0.0591562	0.195329	0.115238	0.216051	consensus	25-28
intron_ATP1.C1_04610W_A-T_Intron2	TACTAAC	25	12.7454	Ca22chr1A_C_albicans_SC5314:949834-950048(+)	C1_04610W	214	ysf3_37_n	ysf3	37	n	0.0328493	0.00478511	0.0309388	0.029477	0.0375589	consensus	25-28
intron_ATP14.C2_06290C_A-T_Intron1	TACTAAC	28	12.7454	Ca22chr2A_C_albicans_SC5314:1278920-1279295(-)	C2_06290C	375	WT_22_d	WT	22	d	0.0135637	0.00227894	0.0140481	0.0113782	0.0154102	consensus	25-28
intron_ATP14.C2_06290C_A-T_Intron1	TACTAAC	28	12.7454	Ca22chr2A_C_albicans_SC5314:1278920-1279295(-)	C2_06290C	375	WT_22_n	WT	22	n	0.0120388	0.00258042	0.011622	0.00988512	0.0144842	consensus	25-28
intron_ATP14.C2_06290C_A-T_Intron1	TACTAAC	28	12.7454	Ca22chr2A_C_albicans_SC5314:1278920-1279295(-)	C2_06290C	375	WT_37_d	WT	37	d	0.0378923	0.00382107	0.0372703	0.0347053	0.0415145	consensus	25-28
intron_ATP14.C2_06290C_A-T_Intron1	TACTAAC	28	12.7454	Ca22chr2A_C_albicans_SC5314:1278920-1279295(-)	C2_06290C	375	WT_37_n	WT	37	n	0.0319968	0.00811929	0.0356941	0.0239876	0.0374179	consensus	25-28
intron_ATP14.C2_06290C_A-T_Intron1	TACTAAC	28	12.7454	Ca22chr2A_C_albicans_SC5314:1278920-1279295(-)	C2_06290C	375	ysf3_22_d	ysf3	22	d	0.194423	0.0506836	0.212247	0.144737	0.231633	consensus	25-28
intron_ATP14.C2_06290C_A-T_Intron1	TACTAAC	28	12.7454	Ca22chr2A_C_albicans_SC5314:1278920-1279295(-)	C2_06290C	375	ysf3_22_n	ysf3	22	n	0.0122984	0.00214291	0.0118777	0.010545	0.0143461	consensus	25-28
intron_ATP14.C2_06290C_A-T_Intron1	TACTAAC	28	12.7454	Ca22chr2A_C_albicans_SC5314:1278920-1279295(-)	C2_06290C	375	ysf3_37_d	ysf3	37	d	0.179613	0.0366167	0.15872	0.158275	0.215576	consensus	25-28
intron_ATP14.C2_06290C_A-T_Intron1	TACTAAC	28	12.7454	Ca22chr2A_C_albicans_SC5314:1278920-1279295(-)	C2_06290C	375	ysf3_37_n	ysf3	37	n	0.0378996	0.00865682	0.0373711	0.0303043	0.0458648	consensus	25-28
intron_ATP17.CR_00250W_A-T_Intron1	TACTAAC	20	12.7454	Ca22chrRA_C_albicans_SC5314:62856-62918(+)	CR_00250W	62	WT_22_d	WT	22	d	0.0103535	0.00246682	0.0091964	0.00872975	0.0127872	consensus	15-20
intron_ATP17.CR_00250W_A-T_Intron1	TACTAAC	20	12.7454	Ca22chrRA_C_albicans_SC5314:62856-62918(+)	CR_00250W	62	WT_22_n	WT	22	n	0.00931322	0.00202838	0.00838574	0.00796153	0.0113142	consensus	15-20
intron_ATP17.CR_00250W_A-T_Intron1	TACTAAC	20	12.7454	Ca22chrRA_C_albicans_SC5314:62856-62918(+)	CR_00250W	62	WT_37_d	WT	37	d	0.0113929	0.000975145	0.0109549	0.0107377	0.0123547	consensus	15-20
intron_ATP17.CR_00250W_A-T_Intron1	TACTAAC	20	12.7454	Ca22chrRA_C_albicans_SC5314:62856-62918(+)	CR_00250W	62	WT_37_n	WT	37	n	0.0159557	0.000584783	0.0162715	0.0153799	0.0163103	consensus	15-20
intron_ATP17.CR_00250W_A-T_Intron1	TACTAAC	20	12.7454	Ca22chrRA_C_albicans_SC5314:62856-62918(+)	CR_00250W	62	ysf3_22_d	ysf3	22	d	0.164005	0.0166647	0.154743	0.154099	0.180393	consensus	15-20
intron_ATP17.CR_00250W_A-T_Intron1	TACTAAC	20	12.7454	Ca22chrRA_C_albicans_SC5314:62856-62918(+)	CR_00250W	62	ysf3_22_n	ysf3	22	n	0.00859615	0.00100971	0.00819815	0.00788129	0.00958961	consensus	15-20
intron_ATP17.CR_00250W_A-T_Intron1	TACTAAC	20	12.7454	Ca22chrRA_C_albicans_SC5314:62856-62918(+)	CR_00250W	62	ysf3_37_d	ysf3	37	d	0.0848911	0.0369434	0.103969	0.0484751	0.107953	consensus	15-20
intron_ATP17.CR_00250W_A-T_Intron1	TACTAAC	20	12.7454	Ca22chrRA_C_albicans_SC5314:62856-62918(+)	CR_00250W	62	ysf3_37_n	ysf3	37	n	0.0169643	0.00116722	0.0169177	0.0159307	0.0180305	consensus	15-20
intron_ATP18.C2_00610C_A-T_Intron1	TACTAAC	22	12.7454	Ca22chr2A_C_albicans_SC5314:98081-98338(-)	C2_00610C	257	WT_22_d	WT	22	d	0.0163766	0.00321371	0.0166009	0.013411	0.0191851	consensus	21-24
intron_ATP18.C2_00610C_A-T_Intron1	TACTAAC	22	12.7454	Ca22chr2A_C_albicans_SC5314:98081-98338(-)	C2_00610C	257	WT_22_n	WT	22	n	0.0157636	0.000857619	0.0155975	0.0150609	0.0165827	consensus	21-24
intron_ATP18.C2_00610C_A-T_Intron1	TACTAAC	22	12.7454	Ca22chr2A_C_albicans_SC5314:98081-98338(-)	C2_00610C	257	WT_37_d	WT	37	d	0.0212974	0.00240245	0.022296	0.0189306	0.0229652	consensus	21-24
intron_ATP18.C2_00610C_A-T_Intron1	TACTAAC	22	12.7454	Ca22chr2A_C_albicans_SC5314:98081-98338(-)	C2_00610C	257	WT_37_n	WT	37	n	0.0390058	0.00893648	0.0342559	0.0335281	0.0478083	consensus	21-24
intron_ATP18.C2_00610C_A-T_Intron1	TACTAAC	22	12.7454	Ca22chr2A_C_albicans_SC5314:98081-98338(-)	C2_00610C	257	ysf3_22_d	ysf3	22	d	0.181538	0.0130631	0.175171	0.173108	0.194424	consensus	21-24
intron_ATP18.C2_00610C_A-T_Intron1	TACTAAC	22	12.7454	Ca22chr2A_C_albicans_SC5314:98081-98338(-)	C2_00610C	257	ysf3_22_n	ysf3	22	n	0.0151754	0.00197341	0.0161898	0.01323	0.0164107	consensus	21-24
intron_ATP18.C2_00610C_A-T_Intron1	TACTAAC	22	12.7454	Ca22chr2A_C_albicans_SC5314:98081-98338(-)	C2_00610C	257	ysf3_37_d	ysf3	37	d	0.168255	0.0540378	0.185575	0.115471	0.208917	consensus	21-24
intron_ATP18.C2_00610C_A-T_Intron1	TACTAAC	22	12.7454	Ca22chr2A_C_albicans_SC5314:98081-98338(-)	C2_00610C	257	ysf3_37_n	ysf3	37	n	0.0307373	0.00575657	0.0290579	0.0263122	0.0363379	consensus	21-24
intron_ATP2.C4_00270W_A-T_Intron1	TACTAAC	30	12.7454	Ca22chr4A_C_albicans_SC5314:39583-39993(+)	C4_00270W	410	WT_22_d	WT	22	d	0.00557844	0.00180781	0.00515933	0.00413123	0.00731902	consensus	29-74
intron_ATP2.C4_00270W_A-T_Intron1	TACTAAC	30	12.7454	Ca22chr4A_C_albicans_SC5314:39583-39993(+)	C4_00270W	410	WT_22_n	WT	22	n	0.00537147	0.00155989	0.00571187	0.00387372	0.00663093	consensus	29-74
intron_ATP2.C4_00270W_A-T_Intron1	TACTAAC	30	12.7454	Ca22chr4A_C_albicans_SC5314:39583-39993(+)	C4_00270W	410	WT_37_d	WT	37	d	0.0118996	0.00133995	0.0125291	0.0105777	0.0127809	consensus	29-74
intron_ATP2.C4_00270W_A-T_Intron1	TACTAAC	30	12.7454	Ca22chr4A_C_albicans_SC5314:39583-39993(+)	C4_00270W	410	WT_37_n	WT	37	n	0.0168528	0.00193176	0.0177873	0.0149471	0.0181044	consensus	29-74
intron_ATP2.C4_00270W_A-T_Intron1	TACTAAC	30	12.7454	Ca22chr4A_C_albicans_SC5314:39583-39993(+)	C4_00270W	410	ysf3_22_d	ysf3	22	d	0.123898	0.00218386	0.124785	0.121748	0.125428	consensus	29-74
intron_ATP2.C4_00270W_A-T_Intron1	TACTAAC	30	12.7454	Ca22chr4A_C_albicans_SC5314:39583-39993(+)	C4_00270W	410	ysf3_22_n	ysf3	22	n	0.00506917	0.000775727	0.00479975	0.00449764	0.00582929	consensus	29-74
intron_ATP2.C4_00270W_A-T_Intron1	TACTAAC	30	12.7454	Ca22chr4A_C_albicans_SC5314:39583-39993(+)	C4_00270W	410	ysf3_37_d	ysf3	37	d	0.101638	0.035	0.114254	0.0672963	0.127148	consensus	29-74
intron_ATP2.C4_00270W_A-T_Intron1	TACTAAC	30	12.7454	Ca22chr4A_C_albicans_SC5314:39583-39993(+)	C4_00270W	410	ysf3_37_n	ysf3	37	n	0.0141094	0.00166589	0.0139839	0.0126572	0.0156494	consensus	29-74
intron_ATP3.CR_01310W_A-T_Intron1	TACTAAC	40	12.7454	Ca22chrRA_C_albicans_SC5314:312042-312298(+)	CR_01310W	256	WT_22_d	WT	22	d	0.020252	0.00393241	0.0183538	0.0177013	0.0241315	consensus	29-74
intron_ATP3.CR_01310W_A-T_Intron1	TACTAAC	40	12.7454	Ca22chrRA_C_albicans_SC5314:312042-312298(+)	CR_01310W	256	WT_22_n	WT	22	n	0.0204545	0.00435705	0.0182335	0.0177133	0.0247504	consensus	29-74
intron_ATP3.CR_01310W_A-T_Intron1	TACTAAC	40	12.7454	Ca22chrRA_C_albicans_SC5314:312042-312298(+)	CR_01310W	256	WT_37_d	WT	37	d	0.0464888	0.00690257	0.0455319	0.0406563	0.0529911	consensus	29-74
intron_ATP3.CR_01310W_A-T_Intron1	TACTAAC	40	12.7454	Ca22chrRA_C_albicans_SC5314:312042-312298(+)	CR_01310W	256	WT_37_n	WT	37	n	0.0549164	0.0029964	0.055159	0.0521414	0.0575216	consensus	29-74
intron_ATP3.CR_01310W_A-T_Intron1	TACTAAC	40	12.7454	Ca22chrRA_C_albicans_SC5314:312042-312298(+)	CR_01310W	256	ysf3_22_d	ysf3	22	d	0.452278	0.0314253	0.445494	0.426868	0.482436	consensus	29-74
intron_ATP3.CR_01310W_A-T_Intron1	TACTAAC	40	12.7454	Ca22chrRA_C_albicans_SC5314:312042-312298(+)	CR_01310W	256	ysf3_22_n	ysf3	22	n	0.026701	0.0037771	0.024548	0.0244982	0.0304109	consensus	29-74
intron_ATP3.CR_01310W_A-T_Intron1	TACTAAC	40	12.7454	Ca22chrRA_C_albicans_SC5314:312042-312298(+)	CR_01310W	256	ysf3_37_d	ysf3	37	d	0.408948	0.150849	0.488831	0.260344	0.501635	consensus	29-74
intron_ATP3.CR_01310W_A-T_Intron1	TACTAAC	40	12.7454	Ca22chrRA_C_albicans_SC5314:312042-312298(+)	CR_01310W	256	ysf3_37_n	ysf3	37	n	0.0490083	0.00870473	0.0473037	0.0418841	0.0573257	consensus	29-74
intron_AUT7.C1_05700W_A-T_Intron1	TACTAAC	34	12.7454	Ca22chr1A_C_albicans_SC5314:1191614-1191698(+)	C1_05700W	84	WT_22_d	WT	22	d	0.0633892	0.0129041	0.0579345	0.0544908	0.076106	consensus	29-74
intron_AUT7.C1_05700W_A-T_Intron1	TACTAAC	34	12.7454	Ca22chr1A_C_albicans_SC5314:1191614-1191698(+)	C1_05700W	84	WT_22_n	WT	22	n	0.0504045	0.0116858	0.0457831	0.0421409	0.0619032	consensus	29-74
intron_AUT7.C1_05700W_A-T_Intron1	TACTAAC	34	12.7454	Ca22chr1A_C_albicans_SC5314:1191614-1191698(+)	C1_05700W	84	WT_37_d	WT	37	d	0.0894142	0.0226028	0.0903427	0.0687597	0.109419	consensus	29-74
intron_AUT7.C1_05700W_A-T_Intron1	TACTAAC	34	12.7454	Ca22chr1A_C_albicans_SC5314:1191614-1191698(+)	C1_05700W	84	WT_37_n	WT	37	n	0.196527	0.0305176	0.192547	0.170631	0.225211	consensus	29-74
intron_AUT7.C1_05700W_A-T_Intron1	TACTAAC	34	12.7454	Ca22chr1A_C_albicans_SC5314:1191614-1191698(+)	C1_05700W	84	ysf3_22_d	ysf3	22	d	0.519401	0.0461992	0.511532	0.481031	0.56328	consensus	29-74
intron_AUT7.C1_05700W_A-T_Intron1	TACTAAC	34	12.7454	Ca22chr1A_C_albicans_SC5314:1191614-1191698(+)	C1_05700W	84	ysf3_22_n	ysf3	22	n	0.0548303	0.0178821	0.0465116	0.0430118	0.0724719	consensus	29-74
intron_AUT7.C1_05700W_A-T_Intron1	TACTAAC	34	12.7454	Ca22chr1A_C_albicans_SC5314:1191614-1191698(+)	C1_05700W	84	ysf3_37_d	ysf3	37	d	0.504303	0.0893954	0.541018	0.416258	0.566648	consensus	29-74
intron_AUT7.C1_05700W_A-T_Intron1	TACTAAC	34	12.7454	Ca22chr1A_C_albicans_SC5314:1191614-1191698(+)	C1_05700W	84	ysf3_37_n	ysf3	37	n	0.120135	0.0279858	0.106576	0.102018	0.147744	consensus	29-74
intron_BET4.C1_04070C_A-T_Intron1	TACTAAC	37	12.7454	Ca22chr1A_C_albicans_SC5314:856960-857044(-)	C1_04070C	84	WT_22_d	WT	22	d	0.0626263	0.0150583	0.0545455	0.0534545	0.0774545	consensus	29-74
intron_BET4.C1_04070C_A-T_Intron1	TACTAAC	37	12.7454	Ca22chr1A_C_albicans_SC5314:856960-857044(-)	C1_04070C	84	WT_22_n	WT	22	n	0.0724206	0.0350747	0.0724206	0.0500992	0.0947421	consensus	29-74
intron_BET4.C1_04070C_A-T_Intron1	TACTAAC	37	12.7454	Ca22chr1A_C_albicans_SC5314:856960-857044(-)	C1_04070C	84	WT_37_d	WT	37	d						consensus	29-74
intron_BET4.C1_04070C_A-T_Intron1	TACTAAC	37	12.7454	Ca22chr1A_C_albicans_SC5314:856960-857044(-)	C1_04070C	84	WT_37_n	WT	37	n	0.0964912	0.136459	0.0964912	0.00964912	0.183333	consensus	29-74
intron_BET4.C1_04070C_A-T_Intron1	TACTAAC	37	12.7454	Ca22chr1A_C_albicans_SC5314:856960-857044(-)	C1_04070C	84	ysf3_22_d	ysf3	22	d						consensus	29-74
intron_BET4.C1_04070C_A-T_Intron1	TACTAAC	37	12.7454	Ca22chr1A_C_albicans_SC5314:856960-857044(-)	C1_04070C	84	ysf3_22_n	ysf3	22	n	0.100573	0.0325584	0.100573	0.0798532	0.121293	consensus	29-74
intron_BET4.C1_04070C_A-T_Intron1	TACTAAC	37	12.7454	Ca22chr1A_C_albicans_SC5314:856960-857044(-)	C1_04070C	84	ysf3_37_d	ysf3	37	d	0.552995	0.175962	0.552995	0.441014	0.664977	consensus	29-74
intron_BET4.C1_04070C_A-T_Intron1	TACTAAC	37	12.7454	Ca22chr1A_C_albicans_SC5314:856960-857044(-)	C1_04070C	84	ysf3_37_n	ysf3	37	n	0.225806		0.225806	0.225806	0.225806	consensus	29-74
intron_BGL22.CR_09420C_A-T_Intron1	TACTAAC	20	12.7454	Ca22chrRA_C_albicans_SC5314:2005347-2005503(-)	CR_09420C	156	WT_22_d	WT	22	d						consensus	15-20
intron_BGL22.CR_09420C_A-T_Intron1	TACTAAC	20	12.7454	Ca22chrRA_C_albicans_SC5314:2005347-2005503(-)	CR_09420C	156	WT_22_n	WT	22	n						consensus	15-20
intron_BGL22.CR_09420C_A-T_Intron1	TACTAAC	20	12.7454	Ca22chrRA_C_albicans_SC5314:2005347-2005503(-)	CR_09420C	156	WT_37_d	WT	37	d						consensus	15-20
intron_BGL22.CR_09420C_A-T_Intron1	TACTAAC	20	12.7454	Ca22chrRA_C_albicans_SC5314:2005347-2005503(-)	CR_09420C	156	WT_37_n	WT	37	n						consensus	15-20
intron_BGL22.CR_09420C_A-T_Intron1	TACTAAC	20	12.7454	Ca22chrRA_C_albicans_SC5314:2005347-2005503(-)	CR_09420C	156	ysf3_22_d	ysf3	22	d						consensus	15-20
intron_BGL22.CR_09420C_A-T_Intron1	TACTAAC	20	12.7454	Ca22chrRA_C_albicans_SC5314:2005347-2005503(-)	CR_09420C	156	ysf3_22_n	ysf3	22	n						consensus	15-20
intron_BGL22.CR_09420C_A-T_Intron1	TACTAAC	20	12.7454	Ca22chrRA_C_albicans_SC5314:2005347-2005503(-)	CR_09420C	156	ysf3_37_d	ysf3	37	d						consensus	15-20
intron_BGL22.CR_09420C_A-T_Intron1	TACTAAC	20	12.7454	Ca22chrRA_C_albicans_SC5314:2005347-2005503(-)	CR_09420C	156	ysf3_37_n	ysf3	37	n						consensus	15-20
intron_CAM1.C3_06010W_A-T_Intron1	TACTAAC	30	12.7454	Ca22chr3A_C_albicans_SC5314:1366822-1367051(+)	C3_06010W	229	WT_22_d	WT	22	d	0.00955686	0.00387866	0.0105942	0.00579792	0.0125897	consensus	29-74
intron_CAM1.C3_06010W_A-T_Intron1	TACTAAC	30	12.7454	Ca22chr3A_C_albicans_SC5314:1366822-1367051(+)	C3_06010W	229	WT_22_n	WT	22	n	0.00928351	0.00531099	0.00799818	0.00505965	0.0144071	consensus	29-74
intron_CAM1.C3_06010W_A-T_Intron1	TACTAAC	30	12.7454	Ca22chr3A_C_albicans_SC5314:1366822-1367051(+)	C3_06010W	229	WT_37_d	WT	37	d	0.0367047	0.0108568	0.0410959	0.0260157	0.0443198	consensus	29-74
intron_CAM1.C3_06010W_A-T_Intron1	TACTAAC	30	12.7454	Ca22chr3A_C_albicans_SC5314:1366822-1367051(+)	C3_06010W	229	WT_37_n	WT	37	n	0.0366176	0.00665278	0.0388393	0.0301084	0.0415716	consensus	29-74
intron_CAM1.C3_06010W_A-T_Intron1	TACTAAC	30	12.7454	Ca22chr3A_C_albicans_SC5314:1366822-1367051(+)	C3_06010W	229	ysf3_22_d	ysf3	22	d	0.509783	0.0491673	0.530806	0.46132	0.54353	consensus	29-74
intron_CAM1.C3_06010W_A-T_Intron1	TACTAAC	30	12.7454	Ca22chr3A_C_albicans_SC5314:1366822-1367051(+)	C3_06010W	229	ysf3_22_n	ysf3	22	n	0.009833	0.00477082	0.0110706	0.00521585	0.0135838	consensus	29-74
intron_CAM1.C3_06010W_A-T_Intron1	TACTAAC	30	12.7454	Ca22chr3A_C_albicans_SC5314:1366822-1367051(+)	C3_06010W	229	ysf3_37_d	ysf3	37	d	0.527542	0.128329	0.529564	0.411349	0.64232	consensus	29-74
intron_CAM1.C3_06010W_A-T_Intron1	TACTAAC	30	12.7454	Ca22chr3A_C_albicans_SC5314:1366822-1367051(+)	C3_06010W	229	ysf3_37_n	ysf3	37	n	0.0368258	0.00818811	0.0405318	0.0287491	0.0423082	consensus	29-74
intron_CAN3.C6_00830C_A-T_Intron1	TACTAAC	20	12.7454	Ca22chr6A_C_albicans_SC5314:161278-161361(-)	C6_00830C	83	WT_22_d	WT	22	d	0.277193	0.0691148	0.298246	0.209825	0.329825	consensus	15-20
intron_CAN3.C6_00830C_A-T_Intron1	TACTAAC	20	12.7454	Ca22chr6A_C_albicans_SC5314:161278-161361(-)	C6_00830C	83	WT_22_n	WT	22	n	0.366486	0.0816135	0.333333	0.309333	0.446847	consensus	15-20
intron_CAN3.C6_00830C_A-T_Intron1	TACTAAC	20	12.7454	Ca22chr6A_C_albicans_SC5314:161278-161361(-)	C6_00830C	83	WT_37_d	WT	37	d	0.35983	0.0969546	0.316456	0.294567	0.455455	consensus	15-20
intron_CAN3.C6_00830C_A-T_Intron1	TACTAAC	20	12.7454	Ca22chr6A_C_albicans_SC5314:161278-161361(-)	C6_00830C	83	WT_37_n	WT	37	n	0.381609	0.0335622	0.400576	0.348629	0.401311	consensus	15-20
intron_CAN3.C6_00830C_A-T_Intron1	TACTAAC	20	12.7454	Ca22chr6A_C_albicans_SC5314:161278-161361(-)	C6_00830C	83	ysf3_22_d	ysf3	22	d	0.748586	0.0266665	0.748586	0.731615	0.765556	consensus	15-20
intron_CAN3.C6_00830C_A-T_Intron1	TACTAAC	20	12.7454	Ca22chr6A_C_albicans_SC5314:161278-161361(-)	C6_00830C	83	ysf3_22_n	ysf3	22	n	0.34208	0.165268	0.428571	0.179221	0.444396	consensus	15-20
intron_CAN3.C6_00830C_A-T_Intron1	TACTAAC	20	12.7454	Ca22chr6A_C_albicans_SC5314:161278-161361(-)	C6_00830C	83	ysf3_37_d	ysf3	37	d	0.802201	0.0929214	0.854545	0.710878	0.856883	consensus	15-20
intron_CAN3.C6_00830C_A-T_Intron1	TACTAAC	20	12.7454	Ca22chr6A_C_albicans_SC5314:161278-161361(-)	C6_00830C	83	ysf3_37_n	ysf3	37	n	0.354589	0.0341154	0.336493	0.333649	0.388195	consensus	15-20
intron_CAN3.C6_00830C_A-T_Intron2	TGCTAAC	17	7.57352	Ca22chr6A_C_albicans_SC5314:161411-161507(-)	C6_00830C	96	WT_22_d	WT	22	d	0.218481	0.150213	0.16129	0.110866	0.366129	non-consensus	15-20
intron_CAN3.C6_00830C_A-T_Intron2	TGCTAAC	17	7.57352	Ca22chr6A_C_albicans_SC5314:161411-161507(-)	C6_00830C	96	WT_22_n	WT	22	n	0.397988	0.0927725	0.416667	0.309234	0.473667	non-consensus	15-20
intron_CAN3.C6_00830C_A-T_Intron2	TGCTAAC	17	7.57352	Ca22chr6A_C_albicans_SC5314:161411-161507(-)	C6_00830C	96	WT_37_d	WT	37	d	0.368022	0.050912	0.344262	0.334426	0.41825	non-consensus	15-20
intron_CAN3.C6_00830C_A-T_Intron2	TGCTAAC	17	7.57352	Ca22chr6A_C_albicans_SC5314:161411-161507(-)	C6_00830C	96	WT_37_n	WT	37	n	0.527396	0.0986293	0.577236	0.430137	0.589768	non-consensus	15-20
intron_CAN3.C6_00830C_A-T_Intron2	TGCTAAC	17	7.57352	Ca22chr6A_C_albicans_SC5314:161411-161507(-)	C6_00830C	96	ysf3_22_d	ysf3	22	d						non-consensus	15-20
intron_CAN3.C6_00830C_A-T_Intron2	TGCTAAC	17	7.57352	Ca22chr6A_C_albicans_SC5314:161411-161507(-)	C6_00830C	96	ysf3_22_n	ysf3	22	n	0.276763	0.163671	0.21875	0.156875	0.43726	non-consensus	15-20
intron_CAN3.C6_00830C_A-T_Intron2	TGCTAAC	17	7.57352	Ca22chr6A_C_albicans_SC5314:161411-161507(-)	C6_00830C	96	ysf3_37_d	ysf3	37	d	0.663399	0.189092	0.578947	0.53602	0.849895	non-consensus	15-20
intron_CAN3.C6_00830C_A-T_Intron2	TGCTAAC	17	7.57352	Ca22chr6A_C_albicans_SC5314:161411-161507(-)	C6_00830C	96	ysf3_37_n	ysf3	37	n	0.500525	0.0605812	0.480315	0.4554	0.559796	non-consensus	15-20
intron_CBF1.C4_06580W_A-T_Intron1	GACTAAC	36	9.43881	Ca22chr4A_C_albicans_SC5314:1471038-1471317(+)	C4_06580W	279	WT_22_d	WT	22	d	0.0834235	0.0319859	0.0842607	0.0543505	0.11191	non-consensus	29-74
intron_CBF1.C4_06580W_A-T_Intron1	GACTAAC	36	9.43881	Ca22chr4A_C_albicans_SC5314:1471038-1471317(+)	C4_06580W	279	WT_22_n	WT	22	n	0.0981636	0.0394041	0.101243	0.0617033	0.132468	non-consensus	29-74
intron_CBF1.C4_06580W_A-T_Intron1	GACTAAC	36	9.43881	Ca22chr4A_C_albicans_SC5314:1471038-1471317(+)	C4_06580W	279	WT_37_d	WT	37	d	0.0571269	0.00350769	0.0576923	0.0538029	0.0600549	non-consensus	29-74
intron_CBF1.C4_06580W_A-T_Intron1	GACTAAC	36	9.43881	Ca22chr4A_C_albicans_SC5314:1471038-1471317(+)	C4_06580W	279	WT_37_n	WT	37	n	0.088744	0.0443147	0.109489	0.0450246	0.117942	non-consensus	29-74
intron_CBF1.C4_06580W_A-T_Intron1	GACTAAC	36	9.43881	Ca22chr4A_C_albicans_SC5314:1471038-1471317(+)	C4_06580W	279	ysf3_22_d	ysf3	22	d	0.432081	0.0925674	0.395498	0.366606	0.523164	non-consensus	29-74
intron_CBF1.C4_06580W_A-T_Intron1	GACTAAC	36	9.43881	Ca22chr4A_C_albicans_SC5314:1471038-1471317(+)	C4_06580W	279	ysf3_22_n	ysf3	22	n	0.108136	0.0241905	0.119608	0.0842707	0.123972	non-consensus	29-74
intron_CBF1.C4_06580W_A-T_Intron1	GACTAAC	36	9.43881	Ca22chr4A_C_albicans_SC5314:1471038-1471317(+)	C4_06580W	279	ysf3_37_d	ysf3	37	d	0.543901	0.111201	0.567839	0.437196	0.633848	non-consensus	29-74
intron_CBF1.C4_06580W_A-T_Intron1	GACTAAC	36	9.43881	Ca22chr4A_C_albicans_SC5314:1471038-1471317(+)	C4_06580W	279	ysf3_37_n	ysf3	37	n	0.0735934	0.0553846	0.0515152	0.0345393	0.128102	non-consensus	29-74
intron_CDC12.C1_03210C_A-T_Intron1	TACTAAC	24	12.7454	Ca22chr1A_C_albicans_SC5314:673635-673797(-)	C1_03210C	162	WT_22_d	WT	22	d	0.00856635	0.00300577	0.00912863	0.0057001	0.011039	consensus	21-24
intron_CDC12.C1_03210C_A-T_Intron1	TACTAAC	24	12.7454	Ca22chr1A_C_albicans_SC5314:673635-673797(-)	C1_03210C	162	WT_22_n	WT	22	n	0.0104561	0.00120549	0.0108655	0.00927581	0.0113497	consensus	21-24
intron_CDC12.C1_03210C_A-T_Intron1	TACTAAC	24	12.7454	Ca22chr1A_C_albicans_SC5314:673635-673797(-)	C1_03210C	162	WT_37_d	WT	37	d	0.0149174	0.00780508	0.011336	0.00972467	0.022617	consensus	21-24
intron_CDC12.C1_03210C_A-T_Intron1	TACTAAC	24	12.7454	Ca22chr1A_C_albicans_SC5314:673635-673797(-)	C1_03210C	162	WT_37_n	WT	37	n	0.0220191	0.00920192	0.0198245	0.0146841	0.0308904	consensus	21-24
intron_CDC12.C1_03210C_A-T_Intron1	TACTAAC	24	12.7454	Ca22chr1A_C_albicans_SC5314:673635-673797(-)	C1_03210C	162	ysf3_22_d	ysf3	22	d	0.178814	0.0312404	0.194282	0.148	0.1988	consensus	21-24
intron_CDC12.C1_03210C_A-T_Intron1	TACTAAC	24	12.7454	Ca22chr1A_C_albicans_SC5314:673635-673797(-)	C1_03210C	162	ysf3_22_n	ysf3	22	n	0.00590947	0.00338143	0.00533558	0.0031001	0.00912056	consensus	21-24
intron_CDC12.C1_03210C_A-T_Intron1	TACTAAC	24	12.7454	Ca22chr1A_C_albicans_SC5314:673635-673797(-)	C1_03210C	162	ysf3_37_d	ysf3	37	d	0.127202	0.042254	0.136564	0.0866032	0.161247	consensus	21-24
intron_CDC12.C1_03210C_A-T_Intron1	TACTAAC	24	12.7454	Ca22chr1A_C_albicans_SC5314:673635-673797(-)	C1_03210C	162	ysf3_37_n	ysf3	37	n	0.0172333	0.013449	0.0125813	0.00731318	0.0304098	consensus	21-24
intron_CDC14.C6_00670W_A-T_Intron1	TACTAAC	21	12.7454	Ca22chr6A_C_albicans_SC5314:116883-116958(+)	C6_00670W	75	WT_22_d	WT	22	d	0.00423466	0.00373801	0.00562852	0.000562852	0.00693078	consensus	21-24
intron_CDC14.C6_00670W_A-T_Intron1	TACTAAC	21	12.7454	Ca22chr6A_C_albicans_SC5314:116883-116958(+)	C6_00670W	75	WT_22_n	WT	22	n	0.00385673	0.00136372	0.00393185	0.00260449	0.0050564	consensus	21-24
intron_CDC14.C6_00670W_A-T_Intron1	TACTAAC	21	12.7454	Ca22chr6A_C_albicans_SC5314:116883-116958(+)	C6_00670W	75	WT_37_d	WT	37	d	0.0186806	0.00810182	0.02	0.011	0.0254375	consensus	21-24
intron_CDC14.C6_00670W_A-T_Intron1	TACTAAC	21	12.7454	Ca22chr6A_C_albicans_SC5314:116883-116958(+)	C6_00670W	75	WT_37_n	WT	37	n	0.0213425	0.0052667	0.0236407	0.0161496	0.0249267	consensus	21-24
intron_CDC14.C6_00670W_A-T_Intron1	TACTAAC	21	12.7454	Ca22chr6A_C_albicans_SC5314:116883-116958(+)	C6_00670W	75	ysf3_22_d	ysf3	22	d	0.224705	0.0274888	0.211982	0.206492	0.251823	consensus	21-24
intron_CDC14.C6_00670W_A-T_Intron1	TACTAAC	21	12.7454	Ca22chr6A_C_albicans_SC5314:116883-116958(+)	C6_00670W	75	ysf3_22_n	ysf3	22	n	0.00369159	0.00122825	0.00347826	0.00267341	0.0048591	consensus	21-24
intron_CDC14.C6_00670W_A-T_Intron1	TACTAAC	21	12.7454	Ca22chr6A_C_albicans_SC5314:116883-116958(+)	C6_00670W	75	ysf3_37_d	ysf3	37	d	0.318455	0.00987653	0.31401	0.311825	0.328197	consensus	21-24
intron_CDC14.C6_00670W_A-T_Intron1	TACTAAC	21	12.7454	Ca22chr6A_C_albicans_SC5314:116883-116958(+)	C6_00670W	75	ysf3_37_n	ysf3	37	n	0.0162899	0.00716477	0.0169492	0.00963142	0.022487	consensus	21-24
intron_CDC3.C1_04210C_A-T_Intron1	TACTAAC	28	12.7454	Ca22chr1A_C_albicans_SC5314:877668-877781(-)	C1_04210C	113	WT_22_d	WT	22	d	0.0170188	0.00589304	0.0192061	0.011231	0.0212755	consensus	25-28
intron_CDC3.C1_04210C_A-T_Intron1	TACTAAC	28	12.7454	Ca22chr1A_C_albicans_SC5314:877668-877781(-)	C1_04210C	113	WT_22_n	WT	22	n	0.0115283	0.008806	0.00915903	0.00465034	0.0200648	consensus	25-28
intron_CDC3.C1_04210C_A-T_Intron1	TACTAAC	28	12.7454	Ca22chr1A_C_albicans_SC5314:877668-877781(-)	C1_04210C	113	WT_37_d	WT	37	d	0.0181674	0.00581831	0.0151339	0.0145569	0.0239014	consensus	25-28
intron_CDC3.C1_04210C_A-T_Intron1	TACTAAC	28	12.7454	Ca22chr1A_C_albicans_SC5314:877668-877781(-)	C1_04210C	113	WT_37_n	WT	37	n	0.0171769	0.00793097	0.019103	0.00952451	0.0234809	consensus	25-28
intron_CDC3.C1_04210C_A-T_Intron1	TACTAAC	28	12.7454	Ca22chr1A_C_albicans_SC5314:877668-877781(-)	C1_04210C	113	ysf3_22_d	ysf3	22	d	0.0542587	0.00876785	0.0519878	0.0473636	0.0627435	consensus	25-28
intron_CDC3.C1_04210C_A-T_Intron1	TACTAAC	28	12.7454	Ca22chr1A_C_albicans_SC5314:877668-877781(-)	C1_04210C	113	ysf3_22_n	ysf3	22	n	0.0213229	0.00564268	0.0236101	0.0157672	0.0252777	consensus	25-28
intron_CDC3.C1_04210C_A-T_Intron1	TACTAAC	28	12.7454	Ca22chr1A_C_albicans_SC5314:877668-877781(-)	C1_04210C	113	ysf3_37_d	ysf3	37	d	0.0872762	0.0683746	0.0800971	0.0285066	0.151071	consensus	25-28
intron_CDC3.C1_04210C_A-T_Intron1	TACTAAC	28	12.7454	Ca22chr1A_C_albicans_SC5314:877668-877781(-)	C1_04210C	113	ysf3_37_n	ysf3	37	n	0.0183047	0.00294367	0.0181087	0.0157284	0.0210182	consensus	25-28
intron_CIT1.CR_03500W_A-T_Intron1	TACTAAC	19	12.7454	Ca22chrRA_C_albicans_SC5314:777924-778017(+)	CR_03500W	93	WT_22_d	WT	22	d	0.284434	0.486465	0.00455754	0.00278736	0.761994	consensus	15-20
intron_CIT1.CR_03500W_A-T_Intron1	TACTAAC	19	12.7454	Ca22chrRA_C_albicans_SC5314:777924-778017(+)	CR_03500W	93	WT_22_n	WT	22	n	0.00233856	0.00113791	0.00180505	0.0015894	0.00346119	consensus	15-20
intron_CIT1.CR_03500W_A-T_Intron1	TACTAAC	19	12.7454	Ca22chrRA_C_albicans_SC5314:777924-778017(+)	CR_03500W	93	WT_37_d	WT	37	d	0.00767309	0.00147266	0.00758098	0.00638189	0.00902877	consensus	15-20
intron_CIT1.CR_03500W_A-T_Intron1	TACTAAC	19	12.7454	Ca22chrRA_C_albicans_SC5314:777924-778017(+)	CR_03500W	93	WT_37_n	WT	37	n	0.00755969	0.00223774	0.007147	0.00571602	0.00969226	consensus	15-20
intron_CIT1.CR_03500W_A-T_Intron1	TACTAAC	19	12.7454	Ca22chrRA_C_albicans_SC5314:777924-778017(+)	CR_03500W	93	ysf3_22_d	ysf3	22	d	0.0808776	0.0179159	0.0721589	0.0693068	0.0985515	consensus	15-20
intron_CIT1.CR_03500W_A-T_Intron1	TACTAAC	19	12.7454	Ca22chrRA_C_albicans_SC5314:777924-778017(+)	CR_03500W	93	ysf3_22_n	ysf3	22	n	0.00257145	0.00129785	0.00322901	0.00129168	0.00339093	consensus	15-20
intron_CIT1.CR_03500W_A-T_Intron1	TACTAAC	19	12.7454	Ca22chrRA_C_albicans_SC5314:777924-778017(+)	CR_03500W	93	ysf3_37_d	ysf3	37	d	0.111033	0.0321496	0.127836	0.079351	0.130953	consensus	15-20
intron_CIT1.CR_03500W_A-T_Intron1	TACTAAC	19	12.7454	Ca22chrRA_C_albicans_SC5314:777924-778017(+)	CR_03500W	93	ysf3_37_n	ysf3	37	n	0.00671715	0.00176961	0.0059106	0.00553612	0.00846278	consensus	15-20
intron_CMD1.C4_06030W_A-T_Intron1	TACTAAC	23	12.7454	Ca22chr4A_C_albicans_SC5314:1338045-1338267(+)	C4_06030W											consensus	21-24
intron_COF1.C5_00370W_A-T_Intron1	AACTAAC	22	8.63688	Ca22chr5A_C_albicans_SC5314:67607-67735(+)	C5_00370W	128	WT_22_d	WT	22	d	0.921943	0.112606	0.972973	0.810869	0.997297	non-consensus	21-24
intron_COF1.C5_00370W_A-T_Intron1	AACTAAC	22	8.63688	Ca22chr5A_C_albicans_SC5314:67607-67735(+)	C5_00370W	128	WT_22_n	WT	22	n	0.978857	0.0300609	0.992126	0.949213	0.999213	non-consensus	21-24
intron_COF1.C5_00370W_A-T_Intron1	AACTAAC	22	8.63688	Ca22chr5A_C_albicans_SC5314:67607-67735(+)	C5_00370W	128	WT_37_d	WT	37	d	0.964286	0.061859	1	0.903571	1	non-consensus	21-24
intron_COF1.C5_00370W_A-T_Intron1	AACTAAC	22	8.63688	Ca22chr5A_C_albicans_SC5314:67607-67735(+)	C5_00370W	128	WT_37_n	WT	37	n	0.958333	0.0721688	1	0.8875	1	non-consensus	21-24
intron_COF1.C5_00370W_A-T_Intron1	AACTAAC	22	8.63688	Ca22chr5A_C_albicans_SC5314:67607-67735(+)	C5_00370W	128	ysf3_22_d	ysf3	22	d	0.994448	0.00152491	0.994123	0.993213	0.99591	non-consensus	21-24
intron_COF1.C5_00370W_A-T_Intron1	AACTAAC	22	8.63688	Ca22chr5A_C_albicans_SC5314:67607-67735(+)	C5_00370W	128	ysf3_22_n	ysf3	22	n	0.942485	0.0595283	0.976048	0.883984	0.977493	non-consensus	21-24
intron_COF1.C5_00370W_A-T_Intron1	AACTAAC	22	8.63688	Ca22chr5A_C_albicans_SC5314:67607-67735(+)	C5_00370W	128	ysf3_37_d	ysf3	37	d	0.987557	0.0147176	0.991361	0.973316	0.999136	non-consensus	21-24
intron_COF1.C5_00370W_A-T_Intron1	AACTAAC	22	8.63688	Ca22chr5A_C_albicans_SC5314:67607-67735(+)	C5_00370W	128	ysf3_37_n	ysf3	37	n	1	0	1	1	1	non-consensus	21-24
intron_COF1.C5_00370W_A-T_Intron2	TACTAAC	35	12.7454	Ca22chr5A_C_albicans_SC5314:67746-67849(+)	C5_00370W	103	WT_22_d	WT	22	d	0.0776975	0.0192321	0.0859729	0.0587389	0.0908633	consensus	29-74
intron_COF1.C5_00370W_A-T_Intron2	TACTAAC	35	12.7454	Ca22chr5A_C_albicans_SC5314:67746-67849(+)	C5_00370W	103	WT_22_n	WT	22	n	0.0606466	0.00982252	0.0568093	0.0536707	0.0703086	consensus	29-74
intron_COF1.C5_00370W_A-T_Intron2	TACTAAC	35	12.7454	Ca22chr5A_C_albicans_SC5314:67746-67849(+)	C5_00370W	103	WT_37_d	WT	37	d	0.095023	0.0319324	0.0928726	0.0670854	0.124466	consensus	29-74
intron_COF1.C5_00370W_A-T_Intron2	TACTAAC	35	12.7454	Ca22chr5A_C_albicans_SC5314:67746-67849(+)	C5_00370W	103	WT_37_n	WT	37	n	0.0804926	0.0314693	0.0931298	0.0495151	0.102624	consensus	29-74
intron_COF1.C5_00370W_A-T_Intron2	TACTAAC	35	12.7454	Ca22chr5A_C_albicans_SC5314:67746-67849(+)	C5_00370W	103	ysf3_22_d	ysf3	22	d	0.786157	0.0882424	0.813421	0.700092	0.853137	consensus	29-74
intron_COF1.C5_00370W_A-T_Intron2	TACTAAC	35	12.7454	Ca22chr5A_C_albicans_SC5314:67746-67849(+)	C5_00370W	103	ysf3_22_n	ysf3	22	n	0.0687478	0.0153514	0.0632911	0.0575122	0.083803	consensus	29-74
intron_COF1.C5_00370W_A-T_Intron2	TACTAAC	35	12.7454	Ca22chr5A_C_albicans_SC5314:67746-67849(+)	C5_00370W	103	ysf3_37_d	ysf3	37	d	0.484055	0.0658023	0.476782	0.42765	0.545551	consensus	29-74
intron_COF1.C5_00370W_A-T_Intron2	TACTAAC	35	12.7454	Ca22chr5A_C_albicans_SC5314:67746-67849(+)	C5_00370W	103	ysf3_37_n	ysf3	37	n	0.0889926	0.0376031	0.0730253	0.0631096	0.126053	consensus	29-74
intron_COX19.C1_13410W_A-T_Intron1	TACTAAT	27	5.96396	Ca22chr1A_C_albicans_SC5314:2925362-2925432(+)	C1_13410W	70	WT_22_d	WT	22	d	0.0641093	0.00317196	0.0653846	0.0609869	0.0663391	non-consensus	25-28
intron_COX19.C1_13410W_A-T_Intron1	TACTAAT	27	5.96396	Ca22chr1A_C_albicans_SC5314:2925362-2925432(+)	C1_13410W	70	WT_22_n	WT	22	n	0.0662157	0.00926874	0.0676417	0.0574491	0.0739841	non-consensus	25-28
intron_COX19.C1_13410W_A-T_Intron1	TACTAAT	27	5.96396	Ca22chr1A_C_albicans_SC5314:2925362-2925432(+)	C1_13410W	70	WT_37_d	WT	37	d	0.0384719	0.00246527	0.039239	0.0360668	0.0403401	non-consensus	25-28
intron_COX19.C1_13410W_A-T_Intron1	TACTAAT	27	5.96396	Ca22chr1A_C_albicans_SC5314:2925362-2925432(+)	C1_13410W	70	WT_37_n	WT	37	n	0.0881244	0.0181904	0.0909091	0.070923	0.103377	non-consensus	25-28
intron_COX19.C1_13410W_A-T_Intron1	TACTAAT	27	5.96396	Ca22chr1A_C_albicans_SC5314:2925362-2925432(+)	C1_13410W	70	ysf3_22_d	ysf3	22	d	0.816715	0.030451	0.833333	0.786746	0.83505	non-consensus	25-28
intron_COX19.C1_13410W_A-T_Intron1	TACTAAT	27	5.96396	Ca22chr1A_C_albicans_SC5314:2925362-2925432(+)	C1_13410W	70	ysf3_22_n	ysf3	22	n	0.0777331	0.0186116	0.0733945	0.0628461	0.0956572	non-consensus	25-28
intron_COX19.C1_13410W_A-T_Intron1	TACTAAT	27	5.96396	Ca22chr1A_C_albicans_SC5314:2925362-2925432(+)	C1_13410W	70	ysf3_37_d	ysf3	37	d	0.68207	0.188368	0.78209	0.496519	0.797607	non-consensus	25-28
intron_COX19.C1_13410W_A-T_Intron1	TACTAAT	27	5.96396	Ca22chr1A_C_albicans_SC5314:2925362-2925432(+)	C1_13410W	70	ysf3_37_n	ysf3	37	n	0.083319	0.0310584	0.0747126	0.0591954	0.113467	non-consensus	25-28
intron_COX6.C2_03470C_A-T_Intron1	TACTAAC	21	12.7454	Ca22chr2A_C_albicans_SC5314:723991-724067(-)	C2_03470C	76	WT_22_d	WT	22	d	0.0027053	0.00178232	0.00199442	0.00144875	0.00445946	consensus	21-24
intron_COX6.C2_03470C_A-T_Intron1	TACTAAC	21	12.7454	Ca22chr2A_C_albicans_SC5314:723991-724067(-)	C2_03470C	76	WT_22_n	WT	22	n	0.00242228	0.000582655	0.00224078	0.00198086	0.00299076	consensus	21-24
intron_COX6.C2_03470C_A-T_Intron1	TACTAAC	21	12.7454	Ca22chr2A_C_albicans_SC5314:723991-724067(-)	C2_03470C	76	WT_37_d	WT	37	d	0.00350985	0.00255275	0.0042709	0.00102391	0.00546306	consensus	21-24
intron_COX6.C2_03470C_A-T_Intron1	TACTAAC	21	12.7454	Ca22chr2A_C_albicans_SC5314:723991-724067(-)	C2_03470C	76	WT_37_n	WT	37	n	0.0070366	0.000805647	0.00706041	0.00630342	0.00775311	consensus	21-24
intron_COX6.C2_03470C_A-T_Intron1	TACTAAC	21	12.7454	Ca22chr2A_C_albicans_SC5314:723991-724067(-)	C2_03470C	76	ysf3_22_d	ysf3	22	d	0.176737	0.0196487	0.18439	0.157411	0.190706	consensus	21-24
intron_COX6.C2_03470C_A-T_Intron1	TACTAAC	21	12.7454	Ca22chr2A_C_albicans_SC5314:723991-724067(-)	C2_03470C	76	ysf3_22_n	ysf3	22	n	0.00364911	0.00110356	0.00385109	0.00259777	0.00455908	consensus	21-24
intron_COX6.C2_03470C_A-T_Intron1	TACTAAC	21	12.7454	Ca22chr2A_C_albicans_SC5314:723991-724067(-)	C2_03470C	76	ysf3_37_d	ysf3	37	d	0.122124	0.0257212	0.120474	0.0995884	0.145815	consensus	21-24
intron_COX6.C2_03470C_A-T_Intron1	TACTAAC	21	12.7454	Ca22chr2A_C_albicans_SC5314:723991-724067(-)	C2_03470C	76	ysf3_37_n	ysf3	37	n	0.00502874	0.00150065	0.00466511	0.0038355	0.00647653	consensus	21-24
intron_CRN1.C7_01850C_A-T_Intron1	TACTAAC	26	12.7454	Ca22chr7A_C_albicans_SC5314:401583-401737(-)	C7_01850C	154	WT_22_d	WT	22	d	0.0301742	0.00930823	0.0277778	0.0228464	0.0391795	consensus	25-28
intron_CRN1.C7_01850C_A-T_Intron1	TACTAAC	26	12.7454	Ca22chr7A_C_albicans_SC5314:401583-401737(-)	C7_01850C	154	WT_22_n	WT	22	n	0.0393765	0.00946399	0.0378657	0.0314694	0.048341	consensus	25-28
intron_CRN1.C7_01850C_A-T_Intron1	TACTAAC	26	12.7454	Ca22chr7A_C_albicans_SC5314:401583-401737(-)	C7_01850C	154	WT_37_d	WT	37	d	0.0489085	0.0162122	0.043771	0.0366758	0.0647375	consensus	25-28
intron_CRN1.C7_01850C_A-T_Intron1	TACTAAC	26	12.7454	Ca22chr7A_C_albicans_SC5314:401583-401737(-)	C7_01850C	154	WT_37_n	WT	37	n	0.0645733	0.0129328	0.0674319	0.0521486	0.0749972	consensus	25-28
intron_CRN1.C7_01850C_A-T_Intron1	TACTAAC	26	12.7454	Ca22chr7A_C_albicans_SC5314:401583-401737(-)	C7_01850C	154	ysf3_22_d	ysf3	22	d	0.41157	0.0149481	0.41896	0.396826	0.421141	consensus	25-28
intron_CRN1.C7_01850C_A-T_Intron1	TACTAAC	26	12.7454	Ca22chr7A_C_albicans_SC5314:401583-401737(-)	C7_01850C	154	ysf3_22_n	ysf3	22	n	0.0347657	0.0121671	0.0401648	0.0227665	0.0429856	consensus	25-28
intron_CRN1.C7_01850C_A-T_Intron1	TACTAAC	26	12.7454	Ca22chr7A_C_albicans_SC5314:401583-401737(-)	C7_01850C	154	ysf3_37_d	ysf3	37	d	0.46219	0.132091	0.496802	0.334296	0.565857	consensus	25-28
intron_CRN1.C7_01850C_A-T_Intron1	TACTAAC	26	12.7454	Ca22chr7A_C_albicans_SC5314:401583-401737(-)	C7_01850C	154	ysf3_37_n	ysf3	37	n	0.0726226	0.00840955	0.0745562	0.0645288	0.0793628	consensus	25-28
intron_CSK1.C1_14010W_A-T_Intron1	TACTAAC	19	12.7454	Ca22chr1A_C_albicans_SC5314:3087827-3087895(+)	C1_14010W	68	ysf3_37_d	ysf3	37	d						consensus	15-20
intron_CTA3.C1_11540C_A-T_Intron1	TACTAAC	21	12.7454	Ca22chr1A_C_albicans_SC5314:2537927-2538029(-)	C1_11540C	102	WT_22_d	WT	22	d	0.248056	0.371923	0.0412621	0.0270647	0.613804	consensus	21-24
intron_CTA3.C1_11540C_A-T_Intron1	TACTAAC	21	12.7454	Ca22chr1A_C_albicans_SC5314:2537927-2538029(-)	C1_11540C	102	WT_22_n	WT	22	n	0.0160238	0.00937457	0.0188133	0.00689526	0.0231996	consensus	21-24
intron_CTA3.C1_11540C_A-T_Intron1	TACTAAC	21	12.7454	Ca22chr1A_C_albicans_SC5314:2537927-2538029(-)	C1_11540C	102	WT_37_d	WT	37	d	0.0299848	0.0148045	0.0305085	0.0164837	0.0431193	consensus	21-24
intron_CTA3.C1_11540C_A-T_Intron1	TACTAAC	21	12.7454	Ca22chr1A_C_albicans_SC5314:2537927-2538029(-)	C1_11540C	102	WT_37_n	WT	37	n	0.0428197	0.0160461	0.0512397	0.0270085	0.0527369	consensus	21-24
intron_CTA3.C1_11540C_A-T_Intron1	TACTAAC	21	12.7454	Ca22chr1A_C_albicans_SC5314:2537927-2538029(-)	C1_11540C	102	ysf3_22_d	ysf3	22	d	0.578858	0.338139	0.418458	0.357538	0.912458	consensus	21-24
intron_CTA3.C1_11540C_A-T_Intron1	TACTAAC	21	12.7454	Ca22chr1A_C_albicans_SC5314:2537927-2538029(-)	C1_11540C	102	ysf3_22_n	ysf3	22	n	0.0371932	0.0112825	0.0349794	0.0279615	0.0479747	consensus	21-24
intron_CTA3.C1_11540C_A-T_Intron1	TACTAAC	21	12.7454	Ca22chr1A_C_albicans_SC5314:2537927-2538029(-)	C1_11540C	102	ysf3_37_d	ysf3	37	d	0.343222	0.111766	0.388776	0.233163	0.421392	consensus	21-24
intron_CTA3.C1_11540C_A-T_Intron1	TACTAAC	21	12.7454	Ca22chr1A_C_albicans_SC5314:2537927-2538029(-)	C1_11540C	102	ysf3_37_n	ysf3	37	n	0.0496965	0.00315641	0.0501002	0.0467319	0.0523784	consensus	21-24
intron_CTP1.C3_04270C_A-T_Intron1	AACTAAC	26	8.63688	Ca22chr3A_C_albicans_SC5314:887855-887926(-)	C3_04270C	71	WT_22_d	WT	22	d	0.00988093	0.00610547	0.0111016	0.00404176	0.0148656	non-consensus	25-28
intron_CTP1.C3_04270C_A-T_Intron1	AACTAAC	26	8.63688	Ca22chr3A_C_albicans_SC5314:887855-887926(-)	C3_04270C	71	WT_22_n	WT	22	n	0.00714778	0.00312161	0.00719424	0.00432231	0.00994074	non-consensus	25-28
intron_CTP1.C3_04270C_A-T_Intron1	AACTAAC	26	8.63688	Ca22chr3A_C_albicans_SC5314:887855-887926(-)	C3_04270C	71	WT_37_d	WT	37	d	0.0188423	0.00349941	0.0196987	0.0154647	0.0216205	non-consensus	25-28
intron_CTP1.C3_04270C_A-T_Intron1	AACTAAC	26	8.63688	Ca22chr3A_C_albicans_SC5314:887855-887926(-)	C3_04270C	71	WT_37_n	WT	37	n	0.0250151	0.0117256	0.0267983	0.0139298	0.0348521	non-consensus	25-28
intron_CTP1.C3_04270C_A-T_Intron1	AACTAAC	26	8.63688	Ca22chr3A_C_albicans_SC5314:887855-887926(-)	C3_04270C	71	ysf3_22_d	ysf3	22	d	0.340574	0.0343527	0.345603	0.308145	0.369481	non-consensus	25-28
intron_CTP1.C3_04270C_A-T_Intron1	AACTAAC	26	8.63688	Ca22chr3A_C_albicans_SC5314:887855-887926(-)	C3_04270C	71	ysf3_22_n	ysf3	22	n	0.00846903	0.00783665	0.00994318	0.000994318	0.0149118	non-consensus	25-28
intron_CTP1.C3_04270C_A-T_Intron1	AACTAAC	26	8.63688	Ca22chr3A_C_albicans_SC5314:887855-887926(-)	C3_04270C	71	ysf3_37_d	ysf3	37	d	0.279554	0.0944882	0.323276	0.186338	0.342164	non-consensus	25-28
intron_CTP1.C3_04270C_A-T_Intron1	AACTAAC	26	8.63688	Ca22chr3A_C_albicans_SC5314:887855-887926(-)	C3_04270C	71	ysf3_37_n	ysf3	37	n	0.0208104	0.00136909	0.0203666	0.0197831	0.0221484	non-consensus	25-28
intron_CUP5.C3_04390W_A-T_Intron1	TACTAAC	36	12.7454	Ca22chr3A_C_albicans_SC5314:912037-912335(+)	C3_04390W	298	WT_22_d	WT	22	d	0.0163547	0.00197738	0.0157916	0.0148271	0.0182764	consensus	29-74
intron_CUP5.C3_04390W_A-T_Intron1	TACTAAC	36	12.7454	Ca22chr3A_C_albicans_SC5314:912037-912335(+)	C3_04390W	298	WT_22_n	WT	22	n	0.0163346	0.00231806	0.0174997	0.0140485	0.017805	consensus	29-74
intron_CUP5.C3_04390W_A-T_Intron1	TACTAAC	36	12.7454	Ca22chr3A_C_albicans_SC5314:912037-912335(+)	C3_04390W	298	WT_37_d	WT	37	d	0.0221723	0.00066295	0.0223799	0.0215254	0.022674	consensus	29-74
intron_CUP5.C3_04390W_A-T_Intron1	TACTAAC	36	12.7454	Ca22chr3A_C_albicans_SC5314:912037-912335(+)	C3_04390W	298	WT_37_n	WT	37	n	0.0368457	0.00679042	0.0352058	0.0314435	0.0433959	consensus	29-74
intron_CUP5.C3_04390W_A-T_Intron1	TACTAAC	36	12.7454	Ca22chr3A_C_albicans_SC5314:912037-912335(+)	C3_04390W	298	ysf3_22_d	ysf3	22	d	0.196581	0.0132381	0.190942	0.187481	0.209629	consensus	29-74
intron_CUP5.C3_04390W_A-T_Intron1	TACTAAC	36	12.7454	Ca22chr3A_C_albicans_SC5314:912037-912335(+)	C3_04390W	298	ysf3_22_n	ysf3	22	n	0.0175932	0.00181422	0.01705	0.0162064	0.0193603	consensus	29-74
intron_CUP5.C3_04390W_A-T_Intron1	TACTAAC	36	12.7454	Ca22chr3A_C_albicans_SC5314:912037-912335(+)	C3_04390W	298	ysf3_37_d	ysf3	37	d	0.20415	0.0834831	0.223212	0.123827	0.271129	consensus	29-74
intron_CUP5.C3_04390W_A-T_Intron1	TACTAAC	36	12.7454	Ca22chr3A_C_albicans_SC5314:912037-912335(+)	C3_04390W	298	ysf3_37_n	ysf3	37	n	0.0303451	0.00396907	0.0322159	0.0264293	0.0329513	consensus	29-74
intron_DAD4.CR_08010W_A-T_Intron1	TACTAAC	17	12.7454	Ca22chrRA_C_albicans_SC5314:1752022-1752107(+)	CR_08010W	85	WT_22_d	WT	22	d	0.0148981	0.00740394	0.0190996	0.00762424	0.019231	consensus	15-20
intron_DAD4.CR_08010W_A-T_Intron1	TACTAAC	17	12.7454	Ca22chrRA_C_albicans_SC5314:1752022-1752107(+)	CR_08010W	85	WT_22_n	WT	22	n	0.0155254	0.00896018	0.0159744	0.00731173	0.0234249	consensus	15-20
intron_DAD4.CR_08010W_A-T_Intron1	TACTAAC	17	12.7454	Ca22chrRA_C_albicans_SC5314:1752022-1752107(+)	CR_08010W	85	WT_37_d	WT	37	d	0.0337822	0.0100296	0.0335463	0.02484	0.0428895	consensus	15-20
intron_DAD4.CR_08010W_A-T_Intron1	TACTAAC	17	12.7454	Ca22chrRA_C_albicans_SC5314:1752022-1752107(+)	CR_08010W	85	WT_37_n	WT	37	n	0.0277924	0.00310531	0.029484	0.0247361	0.0296645	consensus	15-20
intron_DAD4.CR_08010W_A-T_Intron1	TACTAAC	17	12.7454	Ca22chrRA_C_albicans_SC5314:1752022-1752107(+)	CR_08010W	85	ysf3_22_d	ysf3	22	d	0.352915	0.0389988	0.333866	0.327779	0.391387	consensus	15-20
intron_DAD4.CR_08010W_A-T_Intron1	TACTAAC	17	12.7454	Ca22chrRA_C_albicans_SC5314:1752022-1752107(+)	CR_08010W	85	ysf3_22_n	ysf3	22	n	0.0114917	0.00578087	0.00956023	0.00718748	0.0171479	consensus	15-20
intron_DAD4.CR_08010W_A-T_Intron1	TACTAAC	17	12.7454	Ca22chrRA_C_albicans_SC5314:1752022-1752107(+)	CR_08010W	85	ysf3_37_d	ysf3	37	d	0.282983	0.0216667	0.285714	0.262644	0.301411	consensus	15-20
intron_DAD4.CR_08010W_A-T_Intron1	TACTAAC	17	12.7454	Ca22chrRA_C_albicans_SC5314:1752022-1752107(+)	CR_08010W	85	ysf3_37_n	ysf3	37	n	0.0338675	0.00688386	0.0317613	0.0286307	0.0405787	consensus	15-20
intron_DBP2.CR_02530W_A-T_Intron1	TACTAAC	32	12.7454	Ca22chrRA_C_albicans_SC5314:563243-564306(+)	CR_02530W	1063	WT_22_d	WT	22	d	0.0152751	0.00713625	0.0135922	0.00957677	0.0221513	consensus	29-74
intron_DBP2.CR_02530W_A-T_Intron1	TACTAAC	32	12.7454	Ca22chrRA_C_albicans_SC5314:563243-564306(+)	CR_02530W	1063	WT_22_n	WT	22	n	0.0135604	0.00790268	0.011809	0.00719323	0.0211536	consensus	29-74
intron_DBP2.CR_02530W_A-T_Intron1	TACTAAC	32	12.7454	Ca22chrRA_C_albicans_SC5314:563243-564306(+)	CR_02530W	1063	WT_37_d	WT	37	d	0.0570615	0.00658439	0.0555395	0.0517882	0.0634002	consensus	29-74
intron_DBP2.CR_02530W_A-T_Intron1	TACTAAC	32	12.7454	Ca22chrRA_C_albicans_SC5314:563243-564306(+)	CR_02530W	1063	WT_37_n	WT	37	n	0.076579	0.0434052	0.0723982	0.0391137	0.116971	consensus	29-74
intron_DBP2.CR_02530W_A-T_Intron1	TACTAAC	32	12.7454	Ca22chrRA_C_albicans_SC5314:563243-564306(+)	CR_02530W	1063	ysf3_22_d	ysf3	22	d	0.110956	0.00396142	0.112069	0.107109	0.114025	consensus	29-74
intron_DBP2.CR_02530W_A-T_Intron1	TACTAAC	32	12.7454	Ca22chrRA_C_albicans_SC5314:563243-564306(+)	CR_02530W	1063	ysf3_22_n	ysf3	22	n	0.0184704	0.00508531	0.0212893	0.0134689	0.0214987	consensus	29-74
intron_DBP2.CR_02530W_A-T_Intron1	TACTAAC	32	12.7454	Ca22chrRA_C_albicans_SC5314:563243-564306(+)	CR_02530W	1063	ysf3_37_d	ysf3	37	d	0.175018	0.0689585	0.159705	0.119473	0.241282	consensus	29-74
intron_DBP2.CR_02530W_A-T_Intron1	TACTAAC	32	12.7454	Ca22chrRA_C_albicans_SC5314:563243-564306(+)	CR_02530W	1063	ysf3_37_n	ysf3	37	n	0.0598379	0.0192252	0.0498106	0.0479104	0.0787845	consensus	29-74
intron_DPM2.C6_00420W_A-T_Intron1	TATTAAC	29	6.78589	Ca22chr6A_C_albicans_SC5314:74107-74193(+)	C6_00420W	86	WT_22_d	WT	22	d	0.0166775	0.00491634	0.0149597	0.0130614	0.021496	non-consensus	29-74
intron_DPM2.C6_00420W_A-T_Intron1	TATTAAC	29	6.78589	Ca22chr6A_C_albicans_SC5314:74107-74193(+)	C6_00420W	86	WT_22_n	WT	22	n	0.0156971	0.00381963	0.0174451	0.0119291	0.0182415	non-consensus	29-74
intron_DPM2.C6_00420W_A-T_Intron1	TATTAAC	29	6.78589	Ca22chr6A_C_albicans_SC5314:74107-74193(+)	C6_00420W	86	WT_37_d	WT	37	d	0.020066	0.0141203	0.027027	0.00613782	0.0291215	non-consensus	29-74
intron_DPM2.C6_00420W_A-T_Intron1	TATTAAC	29	6.78589	Ca22chr6A_C_albicans_SC5314:74107-74193(+)	C6_00420W	86	WT_37_n	WT	37	n	0.0232771	0.0162285	0.0179092	0.0111623	0.0391494	non-consensus	29-74
intron_DPM2.C6_00420W_A-T_Intron1	TATTAAC	29	6.78589	Ca22chr6A_C_albicans_SC5314:74107-74193(+)	C6_00420W	86	ysf3_22_d	ysf3	22	d	0.681709	0.135936	0.745833	0.547597	0.770934	non-consensus	29-74
intron_DPM2.C6_00420W_A-T_Intron1	TATTAAC	29	6.78589	Ca22chr6A_C_albicans_SC5314:74107-74193(+)	C6_00420W	86	ysf3_22_n	ysf3	22	n	0.0122804	0.00395059	0.0144928	0.00839664	0.0146154	non-consensus	29-74
intron_DPM2.C6_00420W_A-T_Intron1	TATTAAC	29	6.78589	Ca22chr6A_C_albicans_SC5314:74107-74193(+)	C6_00420W	86	ysf3_37_d	ysf3	37	d	0.544869	0.328252	0.377399	0.338457	0.868509	non-consensus	29-74
intron_DPM2.C6_00420W_A-T_Intron1	TATTAAC	29	6.78589	Ca22chr6A_C_albicans_SC5314:74107-74193(+)	C6_00420W	86	ysf3_37_n	ysf3	37	n	0.0248235	0.0128978	0.021811	0.0145099	0.037246	non-consensus	29-74
intron_DTD2.C3_03010C_A-T_Intron1	CACTAAC	21	9.51675	Ca22chr3A_C_albicans_SC5314:639236-639317(-)	C3_03010C	81	WT_22_d	WT	22	d	0.284905	0.00161038	0.284661	0.283554	0.286428	non-consensus	21-24
intron_DTD2.C3_03010C_A-T_Intron1	CACTAAC	21	9.51675	Ca22chr3A_C_albicans_SC5314:639236-639317(-)	C3_03010C	81	WT_22_n	WT	22	n	0.290819	0.0286183	0.279022	0.270889	0.319007	non-consensus	21-24
intron_DTD2.C3_03010C_A-T_Intron1	CACTAAC	21	9.51675	Ca22chr3A_C_albicans_SC5314:639236-639317(-)	C3_03010C	81	WT_37_d	WT	37	d	0.200324	0.0274315	0.186025	0.183299	0.227358	non-consensus	21-24
intron_DTD2.C3_03010C_A-T_Intron1	CACTAAC	21	9.51675	Ca22chr3A_C_albicans_SC5314:639236-639317(-)	C3_03010C	81	WT_37_n	WT	37	n	0.27669	0.00732046	0.276923	0.270022	0.283194	non-consensus	21-24
intron_DTD2.C3_03010C_A-T_Intron1	CACTAAC	21	9.51675	Ca22chr3A_C_albicans_SC5314:639236-639317(-)	C3_03010C	81	ysf3_22_d	ysf3	22	d	0.958479	0.0158457	0.966752	0.942864	0.968304	non-consensus	21-24
intron_DTD2.C3_03010C_A-T_Intron1	CACTAAC	21	9.51675	Ca22chr3A_C_albicans_SC5314:639236-639317(-)	C3_03010C	81	ysf3_22_n	ysf3	22	n	0.287057	0.00957023	0.283682	0.280037	0.29644	non-consensus	21-24
intron_DTD2.C3_03010C_A-T_Intron1	CACTAAC	21	9.51675	Ca22chr3A_C_albicans_SC5314:639236-639317(-)	C3_03010C	81	ysf3_37_d	ysf3	37	d	0.745308	0.230004	0.842177	0.518661	0.904147	non-consensus	21-24
intron_DTD2.C3_03010C_A-T_Intron1	CACTAAC	21	9.51675	Ca22chr3A_C_albicans_SC5314:639236-639317(-)	C3_03010C	81	ysf3_37_n	ysf3	37	n	0.27451	0.0312121	0.273224	0.246888	0.303034	non-consensus	21-24
intron_DUN1.C5_05100C_A-T_Intron1	TACTAAC	30	12.7454	Ca22chr5A_C_albicans_SC5314:1124470-1124566(-)	C5_05100C	96	WT_22_d	WT	22	d	0.143144	0.0609959	0.111111	0.105466	0.203246	consensus	29-74
intron_DUN1.C5_05100C_A-T_Intron1	TACTAAC	30	12.7454	Ca22chr5A_C_albicans_SC5314:1124470-1124566(-)	C5_05100C	96	WT_22_n	WT	22	n	0.105041	0.0314039	0.106796	0.0761969	0.132658	consensus	29-74
intron_DUN1.C5_05100C_A-T_Intron1	TACTAAC	30	12.7454	Ca22chr5A_C_albicans_SC5314:1124470-1124566(-)	C5_05100C	96	WT_37_d	WT	37	d	0.0612569	0.00599879	0.0591398	0.0568574	0.0671385	consensus	29-74
intron_DUN1.C5_05100C_A-T_Intron1	TACTAAC	30	12.7454	Ca22chr5A_C_albicans_SC5314:1124470-1124566(-)	C5_05100C	96	WT_37_n	WT	37	n	0.166382	0.0690237	0.154839	0.108956	0.231888	consensus	29-74
intron_DUN1.C5_05100C_A-T_Intron1	TACTAAC	30	12.7454	Ca22chr5A_C_albicans_SC5314:1124470-1124566(-)	C5_05100C	96	ysf3_22_d	ysf3	22	d	0.454164	0.0309446	0.44	0.433552	0.48469	consensus	29-74
intron_DUN1.C5_05100C_A-T_Intron1	TACTAAC	30	12.7454	Ca22chr5A_C_albicans_SC5314:1124470-1124566(-)	C5_05100C	96	ysf3_22_n	ysf3	22	n	0.10768	0.0336079	0.102564	0.0794872	0.139453	consensus	29-74
intron_DUN1.C5_05100C_A-T_Intron1	TACTAAC	30	12.7454	Ca22chr5A_C_albicans_SC5314:1124470-1124566(-)	C5_05100C	96	ysf3_37_d	ysf3	37	d	0.368223	0.0875926	0.418502	0.282223	0.419029	consensus	29-74
intron_DUN1.C5_05100C_A-T_Intron1	TACTAAC	30	12.7454	Ca22chr5A_C_albicans_SC5314:1124470-1124566(-)	C5_05100C	96	ysf3_37_n	ysf3	37	n	0.117529	0.036902	0.130435	0.0813603	0.144664	consensus	29-74
intron_ECM15.C3_06480C_A-T_Intron1	TACTAAT	29	5.96396	Ca22chr3A_C_albicans_SC5314:1479500-1479634(-)	C3_06480C											non-consensus	29-74
intron_ECM33.C1_03190C_A-T_Intron1	TACTAAC	20	12.7454	Ca22chr1A_C_albicans_SC5314:663387-664275(-)	C1_03190C											consensus	15-20
intron_ECM4.CR_02130W_A-T_Intron1	TACTAAC	41	12.7454	Ca22chrRA_C_albicans_SC5314:463715-463796(+)	CR_02130W											consensus	29-74
intron_EFB1.C4_04480C_A-T_Intron1	TACTAAC	18	12.7454	Ca22chr4A_C_albicans_SC5314:963222-963587(-)	C4_04480C	365	WT_22_d	WT	22	d	0.0079785	0.00224405	0.00769326	0.00607096	0.0100857	consensus	15-20
intron_EFB1.C4_04480C_A-T_Intron1	TACTAAC	18	12.7454	Ca22chr4A_C_albicans_SC5314:963222-963587(-)	C4_04480C	365	WT_22_n	WT	22	n	0.00830952	0.00271418	0.00844506	0.00582161	0.0107026	consensus	15-20
intron_EFB1.C4_04480C_A-T_Intron1	TACTAAC	18	12.7454	Ca22chr4A_C_albicans_SC5314:963222-963587(-)	C4_04480C	365	WT_37_d	WT	37	d	0.0121709	0.00164695	0.0124332	0.0106111	0.0135472	consensus	15-20
intron_EFB1.C4_04480C_A-T_Intron1	TACTAAC	18	12.7454	Ca22chr4A_C_albicans_SC5314:963222-963587(-)	C4_04480C	365	WT_37_n	WT	37	n	0.0189871	0.00527642	0.0217294	0.0137867	0.0222678	consensus	15-20
intron_EFB1.C4_04480C_A-T_Intron1	TACTAAC	18	12.7454	Ca22chr4A_C_albicans_SC5314:963222-963587(-)	C4_04480C	365	ysf3_22_d	ysf3	22	d	0.417695	0.0296563	0.409641	0.394572	0.446456	consensus	15-20
intron_EFB1.C4_04480C_A-T_Intron1	TACTAAC	18	12.7454	Ca22chr4A_C_albicans_SC5314:963222-963587(-)	C4_04480C	365	ysf3_22_n	ysf3	22	n	0.00859117	0.00212598	0.00935562	0.00650537	0.0101419	consensus	15-20
intron_EFB1.C4_04480C_A-T_Intron1	TACTAAC	18	12.7454	Ca22chr4A_C_albicans_SC5314:963222-963587(-)	C4_04480C	365	ysf3_37_d	ysf3	37	d	0.269335	0.113058	0.281873	0.163664	0.366228	consensus	15-20
intron_EFB1.C4_04480C_A-T_Intron1	TACTAAC	18	12.7454	Ca22chr4A_C_albicans_SC5314:963222-963587(-)	C4_04480C	365	ysf3_37_n	ysf3	37	n	0.0157502	0.00440853	0.015616	0.0118308	0.0197634	consensus	15-20
intron_EFT2.C2_03100W_A-T_Intron1	TACTAAC	23	12.7454	Ca22chr2A_C_albicans_SC5314:623501-623699(+)	C2_03100W	198	WT_22_d	WT	22	d	0.00221902	0.000476301	0.0022785	0.00177205	0.00262436	consensus	21-24
intron_EFT2.C2_03100W_A-T_Intron1	TACTAAC	23	12.7454	Ca22chr2A_C_albicans_SC5314:623501-623699(+)	C2_03100W	198	WT_22_n	WT	22	n	0.00266062	0.0011927	0.00250731	0.00164752	0.00378104	consensus	21-24
intron_EFT2.C2_03100W_A-T_Intron1	TACTAAC	23	12.7454	Ca22chr2A_C_albicans_SC5314:623501-623699(+)	C2_03100W	198	WT_37_d	WT	37	d	0.00574141	0.000924907	0.00626305	0.00483246	0.0062852	consensus	21-24
intron_EFT2.C2_03100W_A-T_Intron1	TACTAAC	23	12.7454	Ca22chr2A_C_albicans_SC5314:623501-623699(+)	C2_03100W	198	WT_37_n	WT	37	n	0.0121043	0.000820006	0.0125633	0.0112982	0.0125892	consensus	21-24
intron_EFT2.C2_03100W_A-T_Intron1	TACTAAC	23	12.7454	Ca22chr2A_C_albicans_SC5314:623501-623699(+)	C2_03100W	198	ysf3_22_d	ysf3	22	d	0.147626	0.0129247	0.147104	0.136183	0.159434	consensus	21-24
intron_EFT2.C2_03100W_A-T_Intron1	TACTAAC	23	12.7454	Ca22chr2A_C_albicans_SC5314:623501-623699(+)	C2_03100W	198	ysf3_22_n	ysf3	22	n	0.00364065	0.000924833	0.00333129	0.00295226	0.00454558	consensus	21-24
intron_EFT2.C2_03100W_A-T_Intron1	TACTAAC	23	12.7454	Ca22chr2A_C_albicans_SC5314:623501-623699(+)	C2_03100W	198	ysf3_37_d	ysf3	37	d	0.173975	0.0823402	0.197073	0.094004	0.237776	consensus	21-24
intron_EFT2.C2_03100W_A-T_Intron1	TACTAAC	23	12.7454	Ca22chr2A_C_albicans_SC5314:623501-623699(+)	C2_03100W	198	ysf3_37_n	ysf3	37	n	0.00923464	0.00253465	0.0101367	0.00674879	0.0110891	consensus	21-24
intron_ENT3.C2_02340C_A-T_Intron1	TACTAAC	40	12.7454	Ca22chr2A_C_albicans_SC5314:463632-463718(-)	C2_02340C	86	WT_22_d	WT	22	d	0.00741327	0.000676052	0.00738348	0.0068157	0.0080317	consensus	29-74
intron_ENT3.C2_02340C_A-T_Intron1	TACTAAC	40	12.7454	Ca22chr2A_C_albicans_SC5314:463632-463718(-)	C2_02340C	86	WT_22_n	WT	22	n	0.00437868	0.00272187	0.00412655	0.00202515	0.00690872	consensus	29-74
intron_ENT3.C2_02340C_A-T_Intron1	TACTAAC	40	12.7454	Ca22chr2A_C_albicans_SC5314:463632-463718(-)	C2_02340C	86	WT_37_d	WT	37	d	0.0136656	0.00228356	0.0133594	0.0117315	0.0158141	consensus	29-74
intron_ENT3.C2_02340C_A-T_Intron1	TACTAAC	40	12.7454	Ca22chr2A_C_albicans_SC5314:463632-463718(-)	C2_02340C	86	WT_37_n	WT	37	n	0.013605	0.000226074	0.013628	0.0133943	0.0137996	consensus	29-74
intron_ENT3.C2_02340C_A-T_Intron1	TACTAAC	40	12.7454	Ca22chr2A_C_albicans_SC5314:463632-463718(-)	C2_02340C	86	ysf3_22_d	ysf3	22	d	0.160112	0.0212072	0.156267	0.142608	0.180308	consensus	29-74
intron_ENT3.C2_02340C_A-T_Intron1	TACTAAC	40	12.7454	Ca22chr2A_C_albicans_SC5314:463632-463718(-)	C2_02340C	86	ysf3_22_n	ysf3	22	n	0.0044363	0.00132268	0.00477662	0.0031567	0.00547766	consensus	29-74
intron_ENT3.C2_02340C_A-T_Intron1	TACTAAC	40	12.7454	Ca22chr2A_C_albicans_SC5314:463632-463718(-)	C2_02340C	86	ysf3_37_d	ysf3	37	d	0.157655	0.030349	0.163448	0.12869	0.182566	consensus	29-74
intron_ENT3.C2_02340C_A-T_Intron1	TACTAAC	40	12.7454	Ca22chr2A_C_albicans_SC5314:463632-463718(-)	C2_02340C	86	ysf3_37_n	ysf3	37	n	0.0167217	0.00254761	0.0163934	0.014558	0.0191151	consensus	29-74
intron_ERP5.C1_10940C_A-T_Intron1	TACTAAC	19	12.7454	Ca22chr1A_C_albicans_SC5314:2416206-2416268(-)	C1_10940C	62	WT_22_d	WT	22	d	0.00257351	0.000539726	0.00278411	0.00204262	0.00295698	consensus	15-20
intron_ERP5.C1_10940C_A-T_Intron1	TACTAAC	19	12.7454	Ca22chr1A_C_albicans_SC5314:2416206-2416268(-)	C1_10940C	62	WT_22_n	WT	22	n	0.00326336	0.00164117	0.00260232	0.00211045	0.004879	consensus	15-20
intron_ERP5.C1_10940C_A-T_Intron1	TACTAAC	19	12.7454	Ca22chr1A_C_albicans_SC5314:2416206-2416268(-)	C1_10940C	62	WT_37_d	WT	37	d	0.00229656	0.00084618	0.002331	0.00152342	0.0030456	consensus	15-20
intron_ERP5.C1_10940C_A-T_Intron1	TACTAAC	19	12.7454	Ca22chr1A_C_albicans_SC5314:2416206-2416268(-)	C1_10940C	62	WT_37_n	WT	37	n	0.00712786	0.000536534	0.00683371	0.00680582	0.00765579	consensus	15-20
intron_ERP5.C1_10940C_A-T_Intron1	TACTAAC	19	12.7454	Ca22chr1A_C_albicans_SC5314:2416206-2416268(-)	C1_10940C	62	ysf3_22_d	ysf3	22	d	0.082512	0.0026492	0.081788	0.0804489	0.085082	consensus	15-20
intron_ERP5.C1_10940C_A-T_Intron1	TACTAAC	19	12.7454	Ca22chr1A_C_albicans_SC5314:2416206-2416268(-)	C1_10940C	62	ysf3_22_n	ysf3	22	n	0.00173976	0.00160316	0.00206186	0.000206186	0.00304786	consensus	15-20
intron_ERP5.C1_10940C_A-T_Intron1	TACTAAC	19	12.7454	Ca22chr1A_C_albicans_SC5314:2416206-2416268(-)	C1_10940C	62	ysf3_37_d	ysf3	37	d	0.0834491	0.019396	0.0784686	0.068173	0.102212	consensus	15-20
intron_ERP5.C1_10940C_A-T_Intron1	TACTAAC	19	12.7454	Ca22chr1A_C_albicans_SC5314:2416206-2416268(-)	C1_10940C	62	ysf3_37_n	ysf3	37	n	0.00625282	0.00347479	0.00520208	0.0036024	0.00963875	consensus	15-20
intron_ERV1.CR_03010C_A-T_Intron1	AACTAAC	18	8.63688	Ca22chrRA_C_albicans_SC5314:690907-690966(-)	CR_03010C	59	WT_22_d	WT	22	d	0.126684	0.0389128	0.114206	0.0974079	0.164696	non-consensus	15-20
intron_ERV1.CR_03010C_A-T_Intron1	AACTAAC	18	8.63688	Ca22chrRA_C_albicans_SC5314:690907-690966(-)	CR_03010C	59	WT_22_n	WT	22	n	0.113323	0.0344182	0.11465	0.0818998	0.143818	non-consensus	15-20
intron_ERV1.CR_03010C_A-T_Intron1	AACTAAC	18	8.63688	Ca22chrRA_C_albicans_SC5314:690907-690966(-)	CR_03010C	59	WT_37_d	WT	37	d	0.047208	0.0249291	0.0449927	0.0256136	0.0703529	non-consensus	15-20
intron_ERV1.CR_03010C_A-T_Intron1	AACTAAC	18	8.63688	Ca22chrRA_C_albicans_SC5314:690907-690966(-)	CR_03010C	59	WT_37_n	WT	37	n	0.0640447	0.0192203	0.0567376	0.0502684	0.0829359	non-consensus	15-20
intron_ERV1.CR_03010C_A-T_Intron1	AACTAAC	18	8.63688	Ca22chrRA_C_albicans_SC5314:690907-690966(-)	CR_03010C	59	ysf3_22_d	ysf3	22	d	0.964515	0.0320995	0.956044	0.939354	0.995604	non-consensus	15-20
intron_ERV1.CR_03010C_A-T_Intron1	AACTAAC	18	8.63688	Ca22chrRA_C_albicans_SC5314:690907-690966(-)	CR_03010C	59	ysf3_22_n	ysf3	22	n	0.125029	0.0268464	0.130435	0.0993448	0.146928	non-consensus	15-20
intron_ERV1.CR_03010C_A-T_Intron1	AACTAAC	18	8.63688	Ca22chrRA_C_albicans_SC5314:690907-690966(-)	CR_03010C	59	ysf3_37_d	ysf3	37	d	0.69162	0.364155	0.898305	0.333865	0.904695	non-consensus	15-20
intron_ERV1.CR_03010C_A-T_Intron1	AACTAAC	18	8.63688	Ca22chrRA_C_albicans_SC5314:690907-690966(-)	CR_03010C	59	ysf3_37_n	ysf3	37	n	0.0673864	0.0132373	0.0699774	0.0547384	0.0782208	non-consensus	15-20
intron_FAD1.C1_08650C_A-T_Intron1	TACTAAC	18	12.7454	Ca22chr1A_C_albicans_SC5314:1891105-1891190(-)	C1_08650C	85	WT_22_d	WT	22	d	0.02268	0.016007	0.0172414	0.010815	0.038352	consensus	15-20
intron_FAD1.C1_08650C_A-T_Intron1	TACTAAC	18	12.7454	Ca22chr1A_C_albicans_SC5314:1891105-1891190(-)	C1_08650C	85	WT_22_n	WT	22	n	0.0266592	0.0140462	0.0295082	0.013217	0.0381071	consensus	15-20
intron_FAD1.C1_08650C_A-T_Intron1	TACTAAC	18	12.7454	Ca22chr1A_C_albicans_SC5314:1891105-1891190(-)	C1_08650C	85	WT_37_d	WT	37	d	0.0211548	0.0122454	0.0141844	0.0140059	0.0331831	consensus	15-20
intron_FAD1.C1_08650C_A-T_Intron1	TACTAAC	18	12.7454	Ca22chr1A_C_albicans_SC5314:1891105-1891190(-)	C1_08650C	85	WT_37_n	WT	37	n	0.0258507	0.00311848	0.0252101	0.0233131	0.0288368	consensus	15-20
intron_FAD1.C1_08650C_A-T_Intron1	TACTAAC	18	12.7454	Ca22chr1A_C_albicans_SC5314:1891105-1891190(-)	C1_08650C	85	ysf3_22_d	ysf3	22	d	0.352237	0.0894485	0.330935	0.28092	0.438465	consensus	15-20
intron_FAD1.C1_08650C_A-T_Intron1	TACTAAC	18	12.7454	Ca22chr1A_C_albicans_SC5314:1891105-1891190(-)	C1_08650C	85	ysf3_22_n	ysf3	22	n	0.034135	0.0175491	0.032967	0.0187758	0.0503116	consensus	15-20
intron_FAD1.C1_08650C_A-T_Intron1	TACTAAC	18	12.7454	Ca22chr1A_C_albicans_SC5314:1891105-1891190(-)	C1_08650C	85	ysf3_37_d	ysf3	37	d	0.408822	0.190514	0.514563	0.221456	0.522168	consensus	15-20
intron_FAD1.C1_08650C_A-T_Intron1	TACTAAC	18	12.7454	Ca22chr1A_C_albicans_SC5314:1891105-1891190(-)	C1_08650C	85	ysf3_37_n	ysf3	37	n	0.0338916	0.0222557	0.0463576	0.0120128	0.0470441	consensus	15-20
intron_FCA1.C6_00620W_A-T_Intron1	TACTAAC	22	12.7454	Ca22chr6A_C_albicans_SC5314:112306-112376(+)	C6_00620W	70	WT_22_d	WT	22	d	0.0174029	0.00353758	0.0160868	0.0148495	0.0208776	consensus	21-24
intron_FCA1.C6_00620W_A-T_Intron1	TACTAAC	22	12.7454	Ca22chr6A_C_albicans_SC5314:112306-112376(+)	C6_00620W	70	WT_22_n	WT	22	n	0.0140689	0.00305014	0.0154337	0.0110606	0.0161219	consensus	21-24
intron_FCA1.C6_00620W_A-T_Intron1	TACTAAC	22	12.7454	Ca22chr6A_C_albicans_SC5314:112306-112376(+)	C6_00620W	70	WT_37_d	WT	37	d	0.0293064	0.00350491	0.0304527	0.0258799	0.0319304	consensus	21-24
intron_FCA1.C6_00620W_A-T_Intron1	TACTAAC	22	12.7454	Ca22chr6A_C_albicans_SC5314:112306-112376(+)	C6_00620W	70	WT_37_n	WT	37	n	0.039885	0.00723725	0.0417469	0.0328836	0.0455831	consensus	21-24
intron_FCA1.C6_00620W_A-T_Intron1	TACTAAC	22	12.7454	Ca22chr6A_C_albicans_SC5314:112306-112376(+)	C6_00620W	70	ysf3_22_d	ysf3	22	d	0.235968	0.020847	0.233533	0.218154	0.255486	consensus	21-24
intron_FCA1.C6_00620W_A-T_Intron1	TACTAAC	22	12.7454	Ca22chr6A_C_albicans_SC5314:112306-112376(+)	C6_00620W	70	ysf3_22_n	ysf3	22	n	0.0188409	0.00489912	0.020324	0.0140668	0.0225767	consensus	21-24
intron_FCA1.C6_00620W_A-T_Intron1	TACTAAC	22	12.7454	Ca22chr6A_C_albicans_SC5314:112306-112376(+)	C6_00620W	70	ysf3_37_d	ysf3	37	d	0.206028	0.0541415	0.233716	0.152649	0.240024	consensus	21-24
intron_FCA1.C6_00620W_A-T_Intron1	TACTAAC	22	12.7454	Ca22chr6A_C_albicans_SC5314:112306-112376(+)	C6_00620W	70	ysf3_37_n	ysf3	37	n	0.0369031	0.0182781	0.0451931	0.0188734	0.0491299	consensus	21-24
intron_FDH3.CR_10250C_A-T_Intron1	TACTAAC	29	12.7454	Ca22chrRA_C_albicans_SC5314:2187470-2187674(-)	CR_10250C	204	WT_22_d	WT	22	d	0.0272313	0.00655165	0.0240291	0.0230099	0.0336943	consensus	29-74
intron_FDH3.CR_10250C_A-T_Intron1	TACTAAC	29	12.7454	Ca22chrRA_C_albicans_SC5314:2187470-2187674(-)	CR_10250C	204	WT_22_n	WT	22	n	0.0266933	0.00714575	0.0284091	0.0198022	0.0323833	consensus	29-74
intron_FDH3.CR_10250C_A-T_Intron1	TACTAAC	29	12.7454	Ca22chrRA_C_albicans_SC5314:2187470-2187674(-)	CR_10250C	204	WT_37_d	WT	37	d	0.0105376	0.00132806	0.0100372	0.009583	0.0118426	consensus	29-74
intron_FDH3.CR_10250C_A-T_Intron1	TACTAAC	29	12.7454	Ca22chrRA_C_albicans_SC5314:2187470-2187674(-)	CR_10250C	204	WT_37_n	WT	37	n	0.0201626	0.00288582	0.0210241	0.0173521	0.02237	consensus	29-74
intron_FDH3.CR_10250C_A-T_Intron1	TACTAAC	29	12.7454	Ca22chrRA_C_albicans_SC5314:2187470-2187674(-)	CR_10250C	204	ysf3_22_d	ysf3	22	d	0.124316	0.00574468	0.124038	0.119247	0.129579	consensus	29-74
intron_FDH3.CR_10250C_A-T_Intron1	TACTAAC	29	12.7454	Ca22chrRA_C_albicans_SC5314:2187470-2187674(-)	CR_10250C	204	ysf3_22_n	ysf3	22	n	0.0269898	0.0055594	0.029092	0.0215264	0.0309816	consensus	29-74
intron_FDH3.CR_10250C_A-T_Intron1	TACTAAC	29	12.7454	Ca22chrRA_C_albicans_SC5314:2187470-2187674(-)	CR_10250C	204	ysf3_37_d	ysf3	37	d	0.0852539	0.0285412	0.0887619	0.0584849	0.109567	consensus	29-74
intron_FDH3.CR_10250C_A-T_Intron1	TACTAAC	29	12.7454	Ca22chrRA_C_albicans_SC5314:2187470-2187674(-)	CR_10250C	204	ysf3_37_n	ysf3	37	n	0.0180668	0.00508584	0.0194926	0.0131274	0.022008	consensus	29-74
intron_FMA1.C1_04450C_A-T_Intron1	TACTAAC	17	12.7454	Ca22chr1A_C_albicans_SC5314:918215-918286(-)	C1_04450C	71	WT_22_d	WT	22	d	0.0318853	0.0154113	0.0281944	0.0196086	0.0467457	consensus	15-20
intron_FMA1.C1_04450C_A-T_Intron1	TACTAAC	17	12.7454	Ca22chr1A_C_albicans_SC5314:918215-918286(-)	C1_04450C	71	WT_22_n	WT	22	n	0.0353966	0.0176612	0.0395757	0.0183762	0.0494916	consensus	15-20
intron_FMA1.C1_04450C_A-T_Intron1	TACTAAC	17	12.7454	Ca22chr1A_C_albicans_SC5314:918215-918286(-)	C1_04450C	71	WT_37_d	WT	37	d	0.0163164	0.00646549	0.0137265	0.0117653	0.0226804	consensus	15-20
intron_FMA1.C1_04450C_A-T_Intron1	TACTAAC	17	12.7454	Ca22chr1A_C_albicans_SC5314:918215-918286(-)	C1_04450C	71	WT_37_n	WT	37	n	0.0415967	0.0211781	0.0510295	0.0207099	0.0558804	consensus	15-20
intron_FMA1.C1_04450C_A-T_Intron1	TACTAAC	17	12.7454	Ca22chr1A_C_albicans_SC5314:918215-918286(-)	C1_04450C	71	ysf3_22_d	ysf3	22	d	0.0920543	0.0581328	0.0690571	0.05095	0.149257	consensus	15-20
intron_FMA1.C1_04450C_A-T_Intron1	TACTAAC	17	12.7454	Ca22chr1A_C_albicans_SC5314:918215-918286(-)	C1_04450C	71	ysf3_22_n	ysf3	22	n	0.31584	0.4783	0.0405844	0.0389808	0.785377	consensus	15-20
intron_FMA1.C1_04450C_A-T_Intron1	TACTAAC	17	12.7454	Ca22chr1A_C_albicans_SC5314:918215-918286(-)	C1_04450C	71	ysf3_37_d	ysf3	37	d	0.0795048	0.0571514	0.0703777	0.0317573	0.133641	consensus	15-20
intron_FMA1.C1_04450C_A-T_Intron1	TACTAAC	17	12.7454	Ca22chr1A_C_albicans_SC5314:918215-918286(-)	C1_04450C	71	ysf3_37_n	ysf3	37	n	0.0357712	0.0181818	0.0359086	0.0193598	0.0520863	consensus	15-20
intron_FPG1.C6_01820C_A-T_Intron1	GACTAAC	16	9.43881	Ca22chr6A_C_albicans_SC5314:381595-381662(-)	C6_01820C	67	WT_22_d	WT	22	d	0.182736	0.0182565	0.180812	0.167047	0.199771	non-consensus	15-20
intron_FPG1.C6_01820C_A-T_Intron1	GACTAAC	16	9.43881	Ca22chr6A_C_albicans_SC5314:381595-381662(-)	C6_01820C	67	WT_22_n	WT	22	n	0.204333	0.0337765	0.191489	0.180125	0.237531	non-consensus	15-20
intron_FPG1.C6_01820C_A-T_Intron1	GACTAAC	16	9.43881	Ca22chr6A_C_albicans_SC5314:381595-381662(-)	C6_01820C	67	WT_37_d	WT	37	d	0.250243	0.103171	0.227273	0.167172	0.349394	non-consensus	15-20
intron_FPG1.C6_01820C_A-T_Intron1	GACTAAC	16	9.43881	Ca22chr6A_C_albicans_SC5314:381595-381662(-)	C6_01820C	67	WT_37_n	WT	37	n	0.257605	0.0889525	0.21875	0.197096	0.345313	non-consensus	15-20
intron_FPG1.C6_01820C_A-T_Intron1	GACTAAC	16	9.43881	Ca22chr6A_C_albicans_SC5314:381595-381662(-)	C6_01820C	67	ysf3_22_d	ysf3	22	d	0.857075	0.105929	0.869565	0.757866	0.94754	non-consensus	15-20
intron_FPG1.C6_01820C_A-T_Intron1	GACTAAC	16	9.43881	Ca22chr6A_C_albicans_SC5314:381595-381662(-)	C6_01820C	67	ysf3_22_n	ysf3	22	n	0.184869	0.0594924	0.167235	0.139292	0.24279	non-consensus	15-20
intron_FPG1.C6_01820C_A-T_Intron1	GACTAAC	16	9.43881	Ca22chr6A_C_albicans_SC5314:381595-381662(-)	C6_01820C	67	ysf3_37_d	ysf3	37	d	0.850553	0.0564186	0.819905	0.816473	0.906087	non-consensus	15-20
intron_FPG1.C6_01820C_A-T_Intron1	GACTAAC	16	9.43881	Ca22chr6A_C_albicans_SC5314:381595-381662(-)	C6_01820C	67	ysf3_37_n	ysf3	37	n	0.230573	0.0618846	0.254902	0.169689	0.274426	non-consensus	15-20
intron_GBP2.C7_00440C_A-T_Intron1	TGCTAAC	21	7.57352	Ca22chr7A_C_albicans_SC5314:73935-74299(-)	C7_00440C	364	WT_22_d	WT	22	d	0.0544041	0.0206553	0.0428226	0.0422067	0.0747086	non-consensus	21-24
intron_GBP2.C7_00440C_A-T_Intron1	TGCTAAC	21	7.57352	Ca22chr7A_C_albicans_SC5314:73935-74299(-)	C7_00440C	364	WT_22_n	WT	22	n	0.369775	0.546201	0.0758322	0.0377279	0.907583	non-consensus	21-24
intron_GBP2.C7_00440C_A-T_Intron1	TGCTAAC	21	7.57352	Ca22chr7A_C_albicans_SC5314:73935-74299(-)	C7_00440C	364	WT_37_d	WT	37	d	0.381351	0.535767	0.0731797	0.071103	0.907318	non-consensus	21-24
intron_GBP2.C7_00440C_A-T_Intron1	TGCTAAC	21	7.57352	Ca22chr7A_C_albicans_SC5314:73935-74299(-)	C7_00440C	364	WT_37_n	WT	37	n	0.11792	0.0336078	0.115458	0.0885956	0.148968	non-consensus	21-24
intron_GBP2.C7_00440C_A-T_Intron1	TGCTAAC	21	7.57352	Ca22chr7A_C_albicans_SC5314:73935-74299(-)	C7_00440C	364	ysf3_22_d	ysf3	22	d	0.479115	0.0208813	0.481775	0.459506	0.496862	non-consensus	21-24
intron_GBP2.C7_00440C_A-T_Intron1	TGCTAAC	21	7.57352	Ca22chr7A_C_albicans_SC5314:73935-74299(-)	C7_00440C	364	ysf3_22_n	ysf3	22	n	0.056585	0.00995667	0.0564302	0.0476789	0.0655993	non-consensus	21-24
intron_GBP2.C7_00440C_A-T_Intron1	TGCTAAC	21	7.57352	Ca22chr7A_C_albicans_SC5314:73935-74299(-)	C7_00440C	364	ysf3_37_d	ysf3	37	d	0.31991	0.161073	0.341966	0.168248	0.456134	non-consensus	21-24
intron_GBP2.C7_00440C_A-T_Intron1	TGCTAAC	21	7.57352	Ca22chr7A_C_albicans_SC5314:73935-74299(-)	C7_00440C	364	ysf3_37_n	ysf3	37	n	0.0902598	0.0266839	0.0782989	0.0723139	0.116578	non-consensus	21-24
intron_GND1.C1_13860C_A-T_Intron1	TACTAAC	21	12.7454	Ca22chr1A_C_albicans_SC5314:3047260-3047960(-)	C1_13860C	700	WT_22_d	WT	22	d	0.00647614	0.00189494	0.00571792	0.00514174	0.0083413	consensus	21-24
intron_GND1.C1_13860C_A-T_Intron1	TACTAAC	21	12.7454	Ca22chr1A_C_albicans_SC5314:3047260-3047960(-)	C1_13860C	700	WT_22_n	WT	22	n	0.00608928	0.00164699	0.00676755	0.00446707	0.0072367	consensus	21-24
intron_GND1.C1_13860C_A-T_Intron1	TACTAAC	21	12.7454	Ca22chr1A_C_albicans_SC5314:3047260-3047960(-)	C1_13860C	700	WT_37_d	WT	37	d	0.0123307	0.00226034	0.0120053	0.0104261	0.014463	consensus	21-24
intron_GND1.C1_13860C_A-T_Intron1	TACTAAC	21	12.7454	Ca22chr1A_C_albicans_SC5314:3047260-3047960(-)	C1_13860C	700	WT_37_n	WT	37	n	0.0182175	0.00886202	0.0133601	0.0128975	0.0269375	consensus	21-24
intron_GND1.C1_13860C_A-T_Intron1	TACTAAC	21	12.7454	Ca22chr1A_C_albicans_SC5314:3047260-3047960(-)	C1_13860C	700	ysf3_22_d	ysf3	22	d	0.0440954	0.00085474	0.0444718	0.0432526	0.0446749	consensus	21-24
intron_GND1.C1_13860C_A-T_Intron1	TACTAAC	21	12.7454	Ca22chr1A_C_albicans_SC5314:3047260-3047960(-)	C1_13860C	700	ysf3_22_n	ysf3	22	n	0.00563063	0.000922825	0.0061294	0.00472212	0.00619001	consensus	21-24
intron_GND1.C1_13860C_A-T_Intron1	TACTAAC	21	12.7454	Ca22chr1A_C_albicans_SC5314:3047260-3047960(-)	C1_13860C	700	ysf3_37_d	ysf3	37	d	0.0532611	0.00907796	0.0518048	0.04568	0.0618618	consensus	21-24
intron_GND1.C1_13860C_A-T_Intron1	TACTAAC	21	12.7454	Ca22chr1A_C_albicans_SC5314:3047260-3047960(-)	C1_13860C	700	ysf3_37_n	ysf3	37	n	0.0150838	0.00198162	0.0142683	0.0137028	0.0170355	consensus	21-24
intron_GTT11.C3_03720W_A-T_Intron1	TACTAAC	22	12.7454	Ca22chr3A_C_albicans_SC5314:784742-784819(+)	C3_03720W	77	WT_22_d	WT	22	d	0.0184431	0.00945427	0.0152403	0.0114297	0.0276985	consensus	21-24
intron_GTT11.C3_03720W_A-T_Intron1	TACTAAC	22	12.7454	Ca22chr3A_C_albicans_SC5314:784742-784819(+)	C3_03720W	77	WT_22_n	WT	22	n	0.0201673	0.00787402	0.0202492	0.0130523	0.0272249	consensus	21-24
intron_GTT11.C3_03720W_A-T_Intron1	TACTAAC	22	12.7454	Ca22chr3A_C_albicans_SC5314:784742-784819(+)	C3_03720W	77	WT_37_d	WT	37	d	0.0309087	0.00968597	0.0348837	0.0213692	0.0376656	consensus	21-24
intron_GTT11.C3_03720W_A-T_Intron1	TACTAAC	22	12.7454	Ca22chr3A_C_albicans_SC5314:784742-784819(+)	C3_03720W	77	WT_37_n	WT	37	n	0.0205041	0.0035126	0.0215983	0.017077	0.0231652	consensus	21-24
intron_GTT11.C3_03720W_A-T_Intron1	TACTAAC	22	12.7454	Ca22chr3A_C_albicans_SC5314:784742-784819(+)	C3_03720W	77	ysf3_22_d	ysf3	22	d	0.595572	0.0235312	0.609121	0.572473	0.609188	consensus	21-24
intron_GTT11.C3_03720W_A-T_Intron1	TACTAAC	22	12.7454	Ca22chr3A_C_albicans_SC5314:784742-784819(+)	C3_03720W	77	ysf3_22_n	ysf3	22	n	0.024264	0.00846903	0.0228311	0.0172256	0.0323053	consensus	21-24
intron_GTT11.C3_03720W_A-T_Intron1	TACTAAC	22	12.7454	Ca22chr3A_C_albicans_SC5314:784742-784819(+)	C3_03720W	77	ysf3_37_d	ysf3	37	d	0.686961	0.18399	0.769231	0.505495	0.810838	consensus	21-24
intron_GTT11.C3_03720W_A-T_Intron1	TACTAAC	22	12.7454	Ca22chr3A_C_albicans_SC5314:784742-784819(+)	C3_03720W	77	ysf3_37_n	ysf3	37	n	0.0437292	0.0067188	0.0418251	0.0385337	0.0502576	consensus	21-24
intron_GTT12.C3_03600C_A-T_Intron1	TACTAAC	22	12.7454	Ca22chr3A_C_albicans_SC5314:763137-763214(-)	C3_03600C	77	WT_37_d	WT	37	d						consensus	21-24
intron_GTT12.C3_03600C_A-T_Intron1	TACTAAC	22	12.7454	Ca22chr3A_C_albicans_SC5314:763137-763214(-)	C3_03600C	77	WT_37_n	WT	37	n						consensus	21-24
intron_GTT12.C3_03600C_A-T_Intron1	TACTAAC	22	12.7454	Ca22chr3A_C_albicans_SC5314:763137-763214(-)	C3_03600C	77	ysf3_22_d	ysf3	22	d						consensus	21-24
intron_GTT12.C3_03600C_A-T_Intron1	TACTAAC	22	12.7454	Ca22chr3A_C_albicans_SC5314:763137-763214(-)	C3_03600C	77	ysf3_37_d	ysf3	37	d						consensus	21-24
intron_GTT12.C3_03600C_A-T_Intron1	TACTAAC	22	12.7454	Ca22chr3A_C_albicans_SC5314:763137-763214(-)	C3_03600C	77	ysf3_37_n	ysf3	37	n						consensus	21-24
intron_GTT13.C3_03580C_A-T_Intron1	AACTAAC	17	8.63688	Ca22chr3A_C_albicans_SC5314:760028-760137(-)	C3_03580C	109	WT_22_d	WT	22	d						non-consensus	15-20
intron_GTT13.C3_03580C_A-T_Intron1	AACTAAC	17	8.63688	Ca22chr3A_C_albicans_SC5314:760028-760137(-)	C3_03580C	109	WT_22_n	WT	22	n						non-consensus	15-20
intron_GTT13.C3_03580C_A-T_Intron1	AACTAAC	17	8.63688	Ca22chr3A_C_albicans_SC5314:760028-760137(-)	C3_03580C	109	WT_37_d	WT	37	d						non-consensus	15-20
intron_GTT13.C3_03580C_A-T_Intron1	AACTAAC	17	8.63688	Ca22chr3A_C_albicans_SC5314:760028-760137(-)	C3_03580C	109	WT_37_n	WT	37	n						non-consensus	15-20
intron_GTT13.C3_03580C_A-T_Intron1	AACTAAC	17	8.63688	Ca22chr3A_C_albicans_SC5314:760028-760137(-)	C3_03580C	109	ysf3_22_d	ysf3	22	d						non-consensus	15-20
intron_GTT13.C3_03580C_A-T_Intron1	AACTAAC	17	8.63688	Ca22chr3A_C_albicans_SC5314:760028-760137(-)	C3_03580C	109	ysf3_22_n	ysf3	22	n						non-consensus	15-20
intron_GTT13.C3_03580C_A-T_Intron1	AACTAAC	17	8.63688	Ca22chr3A_C_albicans_SC5314:760028-760137(-)	C3_03580C	109	ysf3_37_d	ysf3	37	d						non-consensus	15-20
intron_GTT13.C3_03580C_A-T_Intron1	AACTAAC	17	8.63688	Ca22chr3A_C_albicans_SC5314:760028-760137(-)	C3_03580C	109	ysf3_37_n	ysf3	37	n						non-consensus	15-20
intron_HAP3.C4_01390W_A-T_Intron1	TACTAAC	50	12.7454	Ca22chr4A_C_albicans_SC5314:287721-287840(+)	C4_01390W	119	WT_22_d	WT	22	d						consensus	29-74
intron_HAP3.C4_01390W_A-T_Intron1	TACTAAC	50	12.7454	Ca22chr4A_C_albicans_SC5314:287721-287840(+)	C4_01390W	119	WT_22_n	WT	22	n	0.222222		0.222222	0.222222	0.222222	consensus	29-74
intron_HAP3.C4_01390W_A-T_Intron1	TACTAAC	50	12.7454	Ca22chr4A_C_albicans_SC5314:287721-287840(+)	C4_01390W	119	WT_37_d	WT	37	d						consensus	29-74
intron_HAP3.C4_01390W_A-T_Intron1	TACTAAC	50	12.7454	Ca22chr4A_C_albicans_SC5314:287721-287840(+)	C4_01390W	119	WT_37_n	WT	37	n	0.278245	0.0330115	0.278245	0.257236	0.299253	consensus	29-74
intron_HAP3.C4_01390W_A-T_Intron1	TACTAAC	50	12.7454	Ca22chr4A_C_albicans_SC5314:287721-287840(+)	C4_01390W	119	ysf3_22_d	ysf3	22	d	0.687611	0.179424	0.615385	0.561538	0.864241	consensus	29-74
intron_HAP3.C4_01390W_A-T_Intron1	TACTAAC	50	12.7454	Ca22chr4A_C_albicans_SC5314:287721-287840(+)	C4_01390W	119	ysf3_22_n	ysf3	22	n	0.148936		0.148936	0.148936	0.148936	consensus	29-74
intron_HAP3.C4_01390W_A-T_Intron1	TACTAAC	50	12.7454	Ca22chr4A_C_albicans_SC5314:287721-287840(+)	C4_01390W	119	ysf3_37_d	ysf3	37	d	0.552436	0.156249	0.559322	0.409504	0.690548	consensus	29-74
intron_HAP3.C4_01390W_A-T_Intron1	TACTAAC	50	12.7454	Ca22chr4A_C_albicans_SC5314:287721-287840(+)	C4_01390W	119	ysf3_37_n	ysf3	37	n						consensus	29-74
intron_HAP41.C4_05110C_A-T_Intron1	TACTAAC	17	12.7454	Ca22chr4A_C_albicans_SC5314:1098350-1099163(-)	C4_05110C	813	WT_22_d	WT	22	d	0.198786	0.0432656	0.212766	0.15651	0.231277	consensus	15-20
intron_HAP41.C4_05110C_A-T_Intron1	TACTAAC	17	12.7454	Ca22chr4A_C_albicans_SC5314:1098350-1099163(-)	C4_05110C	813	WT_22_n	WT	22	n	0.192727	0.0111067	0.192982	0.182643	0.202632	consensus	15-20
intron_HAP41.C4_05110C_A-T_Intron1	TACTAAC	17	12.7454	Ca22chr4A_C_albicans_SC5314:1098350-1099163(-)	C4_05110C	813	WT_37_d	WT	37	d	0.343489	0.0713328	0.333333	0.283333	0.410753	consensus	15-20
intron_HAP41.C4_05110C_A-T_Intron1	TACTAAC	17	12.7454	Ca22chr4A_C_albicans_SC5314:1098350-1099163(-)	C4_05110C	813	WT_37_n	WT	37	n	0.21917	0.0199658	0.210356	0.205651	0.238859	consensus	15-20
intron_HAP41.C4_05110C_A-T_Intron1	TACTAAC	17	12.7454	Ca22chr4A_C_albicans_SC5314:1098350-1099163(-)	C4_05110C	813	ysf3_22_d	ysf3	22	d	0.804892	0.114223	0.777778	0.713778	0.914987	consensus	15-20
intron_HAP41.C4_05110C_A-T_Intron1	TACTAAC	17	12.7454	Ca22chr4A_C_albicans_SC5314:1098350-1099163(-)	C4_05110C	813	ysf3_22_n	ysf3	22	n	0.25733	0.0258253	0.269608	0.231851	0.274214	consensus	15-20
intron_HAP41.C4_05110C_A-T_Intron1	TACTAAC	17	12.7454	Ca22chr4A_C_albicans_SC5314:1098350-1099163(-)	C4_05110C	813	ysf3_37_d	ysf3	37	d	0.737662	0.0775801	0.765517	0.661552	0.794273	consensus	15-20
intron_HAP41.C4_05110C_A-T_Intron1	TACTAAC	17	12.7454	Ca22chr4A_C_albicans_SC5314:1098350-1099163(-)	C4_05110C	813	ysf3_37_n	ysf3	37	n	0.158183	0.0436516	0.142857	0.12612	0.200973	consensus	15-20
intron_HCH1.C6_01860C_A-T_Intron1	TACTAAC	20	12.7454	Ca22chr6A_C_albicans_SC5314:386475-386558(-)	C6_01860C	83	WT_22_d	WT	22	d	0.00771572	0.0015523	0.00718525	0.0065669	0.00923588	consensus	15-20
intron_HCH1.C6_01860C_A-T_Intron1	TACTAAC	20	12.7454	Ca22chr6A_C_albicans_SC5314:386475-386558(-)	C6_01860C	83	WT_22_n	WT	22	n	0.00972432	0.00441416	0.0116312	0.00537266	0.0127412	consensus	15-20
intron_HCH1.C6_01860C_A-T_Intron1	TACTAAC	20	12.7454	Ca22chr6A_C_albicans_SC5314:386475-386558(-)	C6_01860C	83	WT_37_d	WT	37	d	0.0076592	0.00362932	0.00633484	0.00502373	0.0112217	consensus	15-20
intron_HCH1.C6_01860C_A-T_Intron1	TACTAAC	20	12.7454	Ca22chr6A_C_albicans_SC5314:386475-386558(-)	C6_01860C	83	WT_37_n	WT	37	n	0.00821304	0.00465467	0.00957137	0.00368441	0.0117908	consensus	15-20
intron_HCH1.C6_01860C_A-T_Intron1	TACTAAC	20	12.7454	Ca22chr6A_C_albicans_SC5314:386475-386558(-)	C6_01860C	83	ysf3_22_d	ysf3	22	d	0.339613	0.0689923	0.35557	0.273193	0.394863	consensus	15-20
intron_HCH1.C6_01860C_A-T_Intron1	TACTAAC	20	12.7454	Ca22chr6A_C_albicans_SC5314:386475-386558(-)	C6_01860C	83	ysf3_22_n	ysf3	22	n	0.00913672	0.00249137	0.010281	0.006679	0.0107934	consensus	15-20
intron_HCH1.C6_01860C_A-T_Intron1	TACTAAC	20	12.7454	Ca22chr6A_C_albicans_SC5314:386475-386558(-)	C6_01860C	83	ysf3_37_d	ysf3	37	d	0.253232	0.13459	0.289305	0.122783	0.358429	consensus	15-20
intron_HCH1.C6_01860C_A-T_Intron1	TACTAAC	20	12.7454	Ca22chr6A_C_albicans_SC5314:386475-386558(-)	C6_01860C	83	ysf3_37_n	ysf3	37	n	0.0060202	0.00214042	0.00671961	0.00392777	0.00762305	consensus	15-20
intron_HGT13.C7_00290C_A-T_Intron1	TACTAAC	16	12.7454	Ca22chr7A_C_albicans_SC5314:43651-43716(-)	C7_00290C	65	WT_22_d	WT	22	d						consensus	15-20
intron_HGT13.C7_00290C_A-T_Intron1	TACTAAC	16	12.7454	Ca22chr7A_C_albicans_SC5314:43651-43716(-)	C7_00290C	65	WT_22_n	WT	22	n						consensus	15-20
intron_HGT13.C7_00290C_A-T_Intron1	TACTAAC	16	12.7454	Ca22chr7A_C_albicans_SC5314:43651-43716(-)	C7_00290C	65	WT_37_d	WT	37	d						consensus	15-20
intron_HGT13.C7_00290C_A-T_Intron1	TACTAAC	16	12.7454	Ca22chr7A_C_albicans_SC5314:43651-43716(-)	C7_00290C	65	WT_37_n	WT	37	n	0.25		0.25	0.25	0.25	consensus	15-20
intron_HGT13.C7_00290C_A-T_Intron1	TACTAAC	16	12.7454	Ca22chr7A_C_albicans_SC5314:43651-43716(-)	C7_00290C	65	ysf3_22_d	ysf3	22	d						consensus	15-20
intron_HGT13.C7_00290C_A-T_Intron1	TACTAAC	16	12.7454	Ca22chr7A_C_albicans_SC5314:43651-43716(-)	C7_00290C	65	ysf3_22_n	ysf3	22	n						consensus	15-20
intron_HGT13.C7_00290C_A-T_Intron1	TACTAAC	16	12.7454	Ca22chr7A_C_albicans_SC5314:43651-43716(-)	C7_00290C	65	ysf3_37_d	ysf3	37	d						consensus	15-20
intron_HGT13.C7_00290C_A-T_Intron1	TACTAAC	16	12.7454	Ca22chr7A_C_albicans_SC5314:43651-43716(-)	C7_00290C	65	ysf3_37_n	ysf3	37	n	0.243243		0.243243	0.243243	0.243243	consensus	15-20
intron_HHO1.C7_03180C_A-T_Intron1	TACTAAC	32	12.7454	Ca22chr7A_C_albicans_SC5314:691814-691978(-)	C7_03180C	164	WT_22_d	WT	22	d	0.0229941	0.0145311	0.0165162	0.0131973	0.0373255	consensus	29-74
intron_HHO1.C7_03180C_A-T_Intron1	TACTAAC	32	12.7454	Ca22chr7A_C_albicans_SC5314:691814-691978(-)	C7_03180C	164	WT_22_n	WT	22	n	0.019716	0.0138931	0.0186455	0.00761479	0.0325667	consensus	29-74
intron_HHO1.C7_03180C_A-T_Intron1	TACTAAC	32	12.7454	Ca22chr7A_C_albicans_SC5314:691814-691978(-)	C7_03180C	164	WT_37_d	WT	37	d	0.0288506	0.0116761	0.0229508	0.0214667	0.0403645	consensus	29-74
intron_HHO1.C7_03180C_A-T_Intron1	TACTAAC	32	12.7454	Ca22chr7A_C_albicans_SC5314:691814-691978(-)	C7_03180C	164	WT_37_n	WT	37	n	0.0498022	0.0242399	0.0553156	0.0264839	0.0692609	consensus	29-74
intron_HHO1.C7_03180C_A-T_Intron1	TACTAAC	32	12.7454	Ca22chr7A_C_albicans_SC5314:691814-691978(-)	C7_03180C	164	ysf3_22_d	ysf3	22	d	0.600498	0.0448899	0.609687	0.55752	0.637042	consensus	29-74
intron_HHO1.C7_03180C_A-T_Intron1	TACTAAC	32	12.7454	Ca22chr7A_C_albicans_SC5314:691814-691978(-)	C7_03180C	164	ysf3_22_n	ysf3	22	n	0.030978	0.0121776	0.0329861	0.0194276	0.0411226	consensus	29-74
intron_HHO1.C7_03180C_A-T_Intron1	TACTAAC	32	12.7454	Ca22chr7A_C_albicans_SC5314:691814-691978(-)	C7_03180C	164	ysf3_37_d	ysf3	37	d	0.419423	0.143103	0.395076	0.300557	0.555332	consensus	29-74
intron_HHO1.C7_03180C_A-T_Intron1	TACTAAC	32	12.7454	Ca22chr7A_C_albicans_SC5314:691814-691978(-)	C7_03180C	164	ysf3_37_n	ysf3	37	n	0.0366309	0.0241497	0.0255282	0.0205792	0.0604545	consensus	29-74
intron_HHO1.C7_03180C_A-T_Intron2	TACTAAC	25	12.7454	Ca22chr7A_C_albicans_SC5314:692027-692165(-)	C7_03180C	138	WT_22_d	WT	22	d	0.18963	0.0765463	0.16302	0.133247	0.264639	consensus	25-28
intron_HHO1.C7_03180C_A-T_Intron2	TACTAAC	25	12.7454	Ca22chr7A_C_albicans_SC5314:692027-692165(-)	C7_03180C	138	WT_22_n	WT	22	n	0.17877	0.0387632	0.156581	0.156238	0.216835	consensus	25-28
intron_HHO1.C7_03180C_A-T_Intron2	TACTAAC	25	12.7454	Ca22chr7A_C_albicans_SC5314:692027-692165(-)	C7_03180C	138	WT_37_d	WT	37	d	0.310715	0.0617638	0.304348	0.257578	0.368309	consensus	25-28
intron_HHO1.C7_03180C_A-T_Intron2	TACTAAC	25	12.7454	Ca22chr7A_C_albicans_SC5314:692027-692165(-)	C7_03180C	138	WT_37_n	WT	37	n	0.184486	0.0998075	0.14026	0.117016	0.282915	consensus	25-28
intron_HHO1.C7_03180C_A-T_Intron2	TACTAAC	25	12.7454	Ca22chr7A_C_albicans_SC5314:692027-692165(-)	C7_03180C	138	ysf3_22_d	ysf3	22	d	0.955279	0.039567	0.973301	0.916249	0.981695	consensus	25-28
intron_HHO1.C7_03180C_A-T_Intron2	TACTAAC	25	12.7454	Ca22chr7A_C_albicans_SC5314:692027-692165(-)	C7_03180C	138	ysf3_22_n	ysf3	22	n	0.166861	0.00388439	0.164727	0.164532	0.170682	consensus	25-28
intron_HHO1.C7_03180C_A-T_Intron2	TACTAAC	25	12.7454	Ca22chr7A_C_albicans_SC5314:692027-692165(-)	C7_03180C	138	ysf3_37_d	ysf3	37	d	0.858403	0.0217611	0.866444	0.837034	0.874144	consensus	25-28
intron_HHO1.C7_03180C_A-T_Intron2	TACTAAC	25	12.7454	Ca22chr7A_C_albicans_SC5314:692027-692165(-)	C7_03180C	138	ysf3_37_n	ysf3	37	n	0.269536	0.103323	0.324948	0.167789	0.332495	consensus	25-28
intron_HIR1.C2_00330C_A-T_Intron1	AACTAAC	22	8.63688	Ca22chr2A_C_albicans_SC5314:41829-41895(-)	C2_00330C	66	WT_22_d	WT	22	d	0.0256058	0.00994969	0.0305677	0.0157926	0.0319457	non-consensus	21-24
intron_HIR1.C2_00330C_A-T_Intron1	AACTAAC	22	8.63688	Ca22chr2A_C_albicans_SC5314:41829-41895(-)	C2_00330C	66	WT_22_n	WT	22	n	0.0457189	0.0243255	0.0483092	0.0230127	0.066612	non-consensus	21-24
intron_HIR1.C2_00330C_A-T_Intron1	AACTAAC	22	8.63688	Ca22chr2A_C_albicans_SC5314:41829-41895(-)	C2_00330C	66	WT_37_d	WT	37	d	0.030663	0.00857543	0.026738	0.024951	0.0391224	non-consensus	21-24
intron_HIR1.C2_00330C_A-T_Intron1	AACTAAC	22	8.63688	Ca22chr2A_C_albicans_SC5314:41829-41895(-)	C2_00330C	66	WT_37_n	WT	37	n	0.109794	0.0472704	0.129252	0.0632357	0.142733	non-consensus	21-24
intron_HIR1.C2_00330C_A-T_Intron1	AACTAAC	22	8.63688	Ca22chr2A_C_albicans_SC5314:41829-41895(-)	C2_00330C	66	ysf3_22_d	ysf3	22	d	0.757664	0.0338554	0.743827	0.73401	0.791005	non-consensus	21-24
intron_HIR1.C2_00330C_A-T_Intron1	AACTAAC	22	8.63688	Ca22chr2A_C_albicans_SC5314:41829-41895(-)	C2_00330C	66	ysf3_22_n	ysf3	22	n	0.0214296	0.012759	0.0177305	0.0116091	0.0338396	non-consensus	21-24
intron_HIR1.C2_00330C_A-T_Intron1	AACTAAC	22	8.63688	Ca22chr2A_C_albicans_SC5314:41829-41895(-)	C2_00330C	66	ysf3_37_d	ysf3	37	d	0.610882	0.234382	0.740741	0.380357	0.750507	non-consensus	21-24
intron_HIR1.C2_00330C_A-T_Intron1	AACTAAC	22	8.63688	Ca22chr2A_C_albicans_SC5314:41829-41895(-)	C2_00330C	66	ysf3_37_n	ysf3	37	n	0.0832086	0.00553954	0.0853242	0.0777632	0.0871732	non-consensus	21-24
intron_HRT1.C3_02450W_A-T_Intron1	TACTAAC	25	12.7454	Ca22chr3A_C_albicans_SC5314:536456-536530(+)	C3_02450W	74	WT_22_d	WT	22	d	0.00766201	0.00308624	0.00906344	0.00461768	0.00972532	consensus	25-28
intron_HRT1.C3_02450W_A-T_Intron1	TACTAAC	25	12.7454	Ca22chr3A_C_albicans_SC5314:536456-536530(+)	C3_02450W	74	WT_22_n	WT	22	n	0.0041522	0.00334033	0.00373413	0.00130994	0.0072871	consensus	25-28
intron_HRT1.C3_02450W_A-T_Intron1	TACTAAC	25	12.7454	Ca22chr3A_C_albicans_SC5314:536456-536530(+)	C3_02450W	74	WT_37_d	WT	37	d	0.0149228	0.00420884	0.0148462	0.011162	0.018737	consensus	25-28
intron_HRT1.C3_02450W_A-T_Intron1	TACTAAC	25	12.7454	Ca22chr3A_C_albicans_SC5314:536456-536530(+)	C3_02450W	74	WT_37_n	WT	37	n	0.0182208	0.00663174	0.019656	0.0118557	0.0235813	consensus	25-28
intron_HRT1.C3_02450W_A-T_Intron1	TACTAAC	25	12.7454	Ca22chr3A_C_albicans_SC5314:536456-536530(+)	C3_02450W	74	ysf3_22_d	ysf3	22	d	0.106231	0.0149649	0.107494	0.0923566	0.119221	consensus	25-28
intron_HRT1.C3_02450W_A-T_Intron1	TACTAAC	25	12.7454	Ca22chr3A_C_albicans_SC5314:536456-536530(+)	C3_02450W	74	ysf3_22_n	ysf3	22	n	0.00634521	0.00329939	0.00527009	0.00387273	0.00957026	consensus	25-28
intron_HRT1.C3_02450W_A-T_Intron1	TACTAAC	25	12.7454	Ca22chr3A_C_albicans_SC5314:536456-536530(+)	C3_02450W	74	ysf3_37_d	ysf3	37	d	0.0878631	0.0322436	0.103303	0.0560528	0.108866	consensus	25-28
intron_HRT1.C3_02450W_A-T_Intron1	TACTAAC	25	12.7454	Ca22chr3A_C_albicans_SC5314:536456-536530(+)	C3_02450W	74	ysf3_37_n	ysf3	37	n	0.0214825	0.00220986	0.0209205	0.0197391	0.0236192	consensus	25-28
intron_HXT5.CR_03450W_A-T_Intron1	TACTAAC	21	12.7454	Ca22chrRA_C_albicans_SC5314:762618-762718(+)	CR_03450W	100	WT_22_d	WT	22	d	0.289454	0.308194	0.133641	0.0946141	0.593364	consensus	21-24
intron_HXT5.CR_03450W_A-T_Intron1	TACTAAC	21	12.7454	Ca22chrRA_C_albicans_SC5314:762618-762718(+)	CR_03450W	100	WT_22_n	WT	22	n	0.0797142	0.0122095	0.0843373	0.0677152	0.0884771	consensus	21-24
intron_HXT5.CR_03450W_A-T_Intron1	TACTAAC	21	12.7454	Ca22chrRA_C_albicans_SC5314:762618-762718(+)	CR_03450W	100	WT_37_d	WT	37	d	0.093828	0.0444349	0.0722892	0.0650695	0.137664	consensus	21-24
intron_HXT5.CR_03450W_A-T_Intron1	TACTAAC	21	12.7454	Ca22chrRA_C_albicans_SC5314:762618-762718(+)	CR_03450W	100	WT_37_n	WT	37	n	0.228983	0.0317558	0.234568	0.198781	0.255275	consensus	21-24
intron_HXT5.CR_03450W_A-T_Intron1	TACTAAC	21	12.7454	Ca22chrRA_C_albicans_SC5314:762618-762718(+)	CR_03450W	100	ysf3_22_d	ysf3	22	d	0.658903	0.0189051	0.6607	0.641317	0.67523	consensus	21-24
intron_HXT5.CR_03450W_A-T_Intron1	TACTAAC	21	12.7454	Ca22chrRA_C_albicans_SC5314:762618-762718(+)	CR_03450W	100	ysf3_22_n	ysf3	22	n	0.0870204	0.0139748	0.090379	0.073543	0.0981468	consensus	21-24
intron_HXT5.CR_03450W_A-T_Intron1	TACTAAC	21	12.7454	Ca22chrRA_C_albicans_SC5314:762618-762718(+)	CR_03450W	100	ysf3_37_d	ysf3	37	d	0.603206	0.0492147	0.610932	0.55662	0.644384	consensus	21-24
intron_HXT5.CR_03450W_A-T_Intron1	TACTAAC	21	12.7454	Ca22chrRA_C_albicans_SC5314:762618-762718(+)	CR_03450W	100	ysf3_37_n	ysf3	37	n	0.214514	0.0129778	0.218543	0.201854	0.224354	consensus	21-24
intron_IDH1.C1_09630W_A-T_Intron1	TACTAAC	25	12.7454	Ca22chr1A_C_albicans_SC5314:2120331-2120550(+)	C1_09630W	219	WT_22_d	WT	22	d	0.294611	0.495414	0.00867679	0.00850934	0.780868	consensus	25-28
intron_IDH1.C1_09630W_A-T_Intron1	TACTAAC	25	12.7454	Ca22chr1A_C_albicans_SC5314:2120331-2120550(+)	C1_09630W	219	WT_22_n	WT	22	n	0.284811	0.476862	0.0102781	0.00886825	0.752927	consensus	25-28
intron_IDH1.C1_09630W_A-T_Intron1	TACTAAC	25	12.7454	Ca22chr1A_C_albicans_SC5314:2120331-2120550(+)	C1_09630W	219	WT_37_d	WT	37	d	0.0187147	0.00223949	0.0177659	0.0171719	0.0209218	consensus	25-28
intron_IDH1.C1_09630W_A-T_Intron1	TACTAAC	25	12.7454	Ca22chr1A_C_albicans_SC5314:2120331-2120550(+)	C1_09630W	219	WT_37_n	WT	37	n	0.0274825	0.00275428	0.0264988	0.0254695	0.0301841	consensus	25-28
intron_IDH1.C1_09630W_A-T_Intron1	TACTAAC	25	12.7454	Ca22chr1A_C_albicans_SC5314:2120331-2120550(+)	C1_09630W	219	ysf3_22_d	ysf3	22	d	0.206543	0.0069081	0.208625	0.199813	0.211817	consensus	25-28
intron_IDH1.C1_09630W_A-T_Intron1	TACTAAC	25	12.7454	Ca22chr1A_C_albicans_SC5314:2120331-2120550(+)	C1_09630W	219	ysf3_22_n	ysf3	22	n	0.00961196	0.0012648	0.00956284	0.00849148	0.0107668	consensus	25-28
intron_IDH1.C1_09630W_A-T_Intron1	TACTAAC	25	12.7454	Ca22chr1A_C_albicans_SC5314:2120331-2120550(+)	C1_09630W	219	ysf3_37_d	ysf3	37	d	0.222165	0.0661355	0.247964	0.157112	0.269157	consensus	25-28
intron_IDH1.C1_09630W_A-T_Intron1	TACTAAC	25	12.7454	Ca22chr1A_C_albicans_SC5314:2120331-2120550(+)	C1_09630W	219	ysf3_37_n	ysf3	37	n	0.0233995	0.00792869	0.0191417	0.0185725	0.0312069	consensus	25-28
intron_IFG3.C5_00450C_A-T_Intron1	TGCTAAC	27	7.57352	Ca22chr5A_C_albicans_SC5314:81503-81575(-)	C5_00450C	72	WT_22_d	WT	22	d	0.00536176	0.00465251	0.00775194	0.000775194	0.00827519	non-consensus	25-28
intron_IFG3.C5_00450C_A-T_Intron1	TGCTAAC	27	7.57352	Ca22chr5A_C_albicans_SC5314:81503-81575(-)	C5_00450C	72	WT_22_n	WT	22	n	0.0239151	0.0207662	0.0151976	0.00955547	0.0443769	non-consensus	25-28
intron_IFG3.C5_00450C_A-T_Intron1	TGCTAAC	27	7.57352	Ca22chr5A_C_albicans_SC5314:81503-81575(-)	C5_00450C	72	WT_37_d	WT	37	d	0.00444444	0.007698	0	0	0.012	non-consensus	25-28
intron_IFG3.C5_00450C_A-T_Intron1	TGCTAAC	27	7.57352	Ca22chr5A_C_albicans_SC5314:81503-81575(-)	C5_00450C	72	WT_37_n	WT	37	n	0.0349892	0.0319349	0.024	0.0114	0.066271	non-consensus	25-28
intron_IFG3.C5_00450C_A-T_Intron1	TGCTAAC	27	7.57352	Ca22chr5A_C_albicans_SC5314:81503-81575(-)	C5_00450C	72	ysf3_22_d	ysf3	22	d	0.176053	0.155397	0.234043	0.0234043	0.28811	non-consensus	25-28
intron_IFG3.C5_00450C_A-T_Intron1	TGCTAAC	27	7.57352	Ca22chr5A_C_albicans_SC5314:81503-81575(-)	C5_00450C	72	ysf3_22_n	ysf3	22	n	0.00904468	0.00288984	0.00900901	0.00645646	0.0116579	non-consensus	25-28
intron_IFG3.C5_00450C_A-T_Intron1	TGCTAAC	27	7.57352	Ca22chr5A_C_albicans_SC5314:81503-81575(-)	C5_00450C	72	ysf3_37_d	ysf3	37	d	0.14733	0.143193	0.102041	0.0392363	0.287127	non-consensus	25-28
intron_IFG3.C5_00450C_A-T_Intron1	TGCTAAC	27	7.57352	Ca22chr5A_C_albicans_SC5314:81503-81575(-)	C5_00450C	72	ysf3_37_n	ysf3	37	n	0.0201641	0.00211996	0.0194175	0.0186084	0.0222425	non-consensus	25-28
intron_IMH3.C2_06390C_A-T_Intron1	TACTAAC	25	12.7454	Ca22chr2A_C_albicans_SC5314:1303313-1303560(-)	C2_06390C	247	WT_22_d	WT	22	d	0.00513656	0.00195884	0.00450266	0.00366612	0.00705072	consensus	25-28
intron_IMH3.C2_06390C_A-T_Intron1	TACTAAC	25	12.7454	Ca22chr2A_C_albicans_SC5314:1303313-1303560(-)	C2_06390C	247	WT_22_n	WT	22	n	0.00520275	0.000597489	0.00489821	0.00482682	0.00579185	consensus	25-28
intron_IMH3.C2_06390C_A-T_Intron1	TACTAAC	25	12.7454	Ca22chr2A_C_albicans_SC5314:1303313-1303560(-)	C2_06390C	247	WT_37_d	WT	37	d	0.0102449	0.00257938	0.00955038	0.00823055	0.0127454	consensus	25-28
intron_IMH3.C2_06390C_A-T_Intron1	TACTAAC	25	12.7454	Ca22chr2A_C_albicans_SC5314:1303313-1303560(-)	C2_06390C	247	WT_37_n	WT	37	n	0.0260012	0.0137769	0.0274978	0.0131332	0.0378217	consensus	25-28
intron_IMH3.C2_06390C_A-T_Intron1	TACTAAC	25	12.7454	Ca22chr2A_C_albicans_SC5314:1303313-1303560(-)	C2_06390C	247	ysf3_22_d	ysf3	22	d	0.180846	0.017689	0.187419	0.163472	0.193619	consensus	25-28
intron_IMH3.C2_06390C_A-T_Intron1	TACTAAC	25	12.7454	Ca22chr2A_C_albicans_SC5314:1303313-1303560(-)	C2_06390C	247	ysf3_22_n	ysf3	22	n	0.00660138	0.00265378	0.00584254	0.00455296	0.00918099	consensus	25-28
intron_IMH3.C2_06390C_A-T_Intron1	TACTAAC	25	12.7454	Ca22chr2A_C_albicans_SC5314:1303313-1303560(-)	C2_06390C	247	ysf3_37_d	ysf3	37	d	0.215638	0.0651346	0.184637	0.173079	0.279898	consensus	25-28
intron_IMH3.C2_06390C_A-T_Intron1	TACTAAC	25	12.7454	Ca22chr2A_C_albicans_SC5314:1303313-1303560(-)	C2_06390C	247	ysf3_37_n	ysf3	37	n	0.0176296	0.00913287	0.0125722	0.0121869	0.0266124	consensus	25-28
intron_INO4.C2_03840C_A-T_Intron1	TACTGAC	22	7.58851	Ca22chr2A_C_albicans_SC5314:809302-809386(-)	C2_03840C	84	WT_22_d	WT	22	d	0.148591	0.0157659	0.145585	0.135649	0.163638	non-consensus	21-24
intron_INO4.C2_03840C_A-T_Intron1	TACTGAC	22	7.58851	Ca22chr2A_C_albicans_SC5314:809302-809386(-)	C2_03840C	84	WT_22_n	WT	22	n	0.164334	0.0421427	0.149351	0.133492	0.205664	non-consensus	21-24
intron_INO4.C2_03840C_A-T_Intron1	TACTGAC	22	7.58851	Ca22chr2A_C_albicans_SC5314:809302-809386(-)	C2_03840C	84	WT_37_d	WT	37	d	0.0963966	0.0306148	0.10493	0.0666714	0.120148	non-consensus	21-24
intron_INO4.C2_03840C_A-T_Intron1	TACTGAC	22	7.58851	Ca22chr2A_C_albicans_SC5314:809302-809386(-)	C2_03840C	84	WT_37_n	WT	37	n	0.207943	0.0161458	0.210526	0.192648	0.22143	non-consensus	21-24
intron_INO4.C2_03840C_A-T_Intron1	TACTGAC	22	7.58851	Ca22chr2A_C_albicans_SC5314:809302-809386(-)	C2_03840C	84	ysf3_22_d	ysf3	22	d	0.552573	0.0266224	0.549962	0.529613	0.57736	non-consensus	21-24
intron_INO4.C2_03840C_A-T_Intron1	TACTGAC	22	7.58851	Ca22chr2A_C_albicans_SC5314:809302-809386(-)	C2_03840C	84	ysf3_22_n	ysf3	22	n	0.139014	0.0121177	0.13215	0.131913	0.15092	non-consensus	21-24
intron_INO4.C2_03840C_A-T_Intron1	TACTGAC	22	7.58851	Ca22chr2A_C_albicans_SC5314:809302-809386(-)	C2_03840C	84	ysf3_37_d	ysf3	37	d	0.402452	0.102637	0.443114	0.301454	0.474986	non-consensus	21-24
intron_INO4.C2_03840C_A-T_Intron1	TACTGAC	22	7.58851	Ca22chr2A_C_albicans_SC5314:809302-809386(-)	C2_03840C	84	ysf3_37_n	ysf3	37	n	0.168516	0.0396952	0.171662	0.131773	0.203056	non-consensus	21-24
intron_INT1.C5_02470W_A-T_Intron1	TACTAAC	38	12.7454	Ca22chr5A_C_albicans_SC5314:547767-548202(+)	C5_02470W	435	WT_22_d	WT	22	d	0.00946282	0.00840094	0.0123457	0.00123457	0.0156731	consensus	29-74
intron_INT1.C5_02470W_A-T_Intron1	TACTAAC	38	12.7454	Ca22chr5A_C_albicans_SC5314:547767-548202(+)	C5_02470W	435	WT_22_n	WT	22	n	0.00599522	0.00520716	0.00859599	0.000859599	0.0093103	consensus	29-74
intron_INT1.C5_02470W_A-T_Intron1	TACTAAC	38	12.7454	Ca22chr5A_C_albicans_SC5314:547767-548202(+)	C5_02470W	435	WT_37_d	WT	37	d	0.122625	0.0471482	0.122625	0.0926196	0.152629	consensus	29-74
intron_INT1.C5_02470W_A-T_Intron1	TACTAAC	38	12.7454	Ca22chr5A_C_albicans_SC5314:547767-548202(+)	C5_02470W	435	WT_37_n	WT	37	n	0.104491	0.0821489	0.0714286	0.0467655	0.185361	consensus	29-74
intron_INT1.C5_02470W_A-T_Intron1	TACTAAC	38	12.7454	Ca22chr5A_C_albicans_SC5314:547767-548202(+)	C5_02470W	435	ysf3_22_d	ysf3	22	d	0.539666	0.0319184	0.52809	0.516445	0.570991	consensus	29-74
intron_INT1.C5_02470W_A-T_Intron1	TACTAAC	38	12.7454	Ca22chr5A_C_albicans_SC5314:547767-548202(+)	C5_02470W	435	ysf3_22_n	ysf3	22	n	0.0113079	0.00510439	0.00952381	0.00755385	0.0163107	consensus	29-74
intron_INT1.C5_02470W_A-T_Intron1	TACTAAC	38	12.7454	Ca22chr5A_C_albicans_SC5314:547767-548202(+)	C5_02470W	435	ysf3_37_d	ysf3	37	d	0.36717	0.0640771	0.354545	0.314765	0.428412	consensus	29-74
intron_INT1.C5_02470W_A-T_Intron1	TACTAAC	38	12.7454	Ca22chr5A_C_albicans_SC5314:547767-548202(+)	C5_02470W	435	ysf3_37_n	ysf3	37	n	0.0236338	0.0284952	0.015625	0.0015625	0.0513112	consensus	29-74
intron_KEM1.C1_13420C_A-T_Intron1	TACTAAC	22	12.7454	Ca22chr1A_C_albicans_SC5314:2930509-2930581(-)	C1_13420C	72	WT_22_d	WT	22	d	0.0183062	0.0163005	0.0236686	0.00236686	0.0304919	consensus	21-24
intron_KEM1.C1_13420C_A-T_Intron1	TACTAAC	22	12.7454	Ca22chr1A_C_albicans_SC5314:2930509-2930581(-)	C1_13420C	72	WT_22_n	WT	22	n	0.00152207	0.0026363	0	0	0.00410959	consensus	21-24
intron_KEM1.C1_13420C_A-T_Intron1	TACTAAC	22	12.7454	Ca22chr1A_C_albicans_SC5314:2930509-2930581(-)	C1_13420C	72	WT_37_d	WT	37	d	0.0035461	0.00501494	0.0035461	0.00035461	0.00673759	consensus	21-24
intron_KEM1.C1_13420C_A-T_Intron1	TACTAAC	22	12.7454	Ca22chr1A_C_albicans_SC5314:2930509-2930581(-)	C1_13420C	72	WT_37_n	WT	37	n	0.0454228	0.0582618	0.0251572	0.00251572	0.102516	consensus	21-24
intron_KEM1.C1_13420C_A-T_Intron1	TACTAAC	22	12.7454	Ca22chr1A_C_albicans_SC5314:2930509-2930581(-)	C1_13420C	72	ysf3_22_d	ysf3	22	d	0.236842		0.236842	0.236842	0.236842	consensus	21-24
intron_KEM1.C1_13420C_A-T_Intron1	TACTAAC	22	12.7454	Ca22chr1A_C_albicans_SC5314:2930509-2930581(-)	C1_13420C	72	ysf3_22_n	ysf3	22	n	0.00441679	0.00402375	0.00537634	0.000537634	0.00762425	consensus	21-24
intron_KEM1.C1_13420C_A-T_Intron1	TACTAAC	22	12.7454	Ca22chr1A_C_albicans_SC5314:2930509-2930581(-)	C1_13420C	72	ysf3_37_d	ysf3	37	d	0.247783	0.0784403	0.230769	0.184398	0.323077	consensus	21-24
intron_KEM1.C1_13420C_A-T_Intron1	TACTAAC	22	12.7454	Ca22chr1A_C_albicans_SC5314:2930509-2930581(-)	C1_13420C	72	ysf3_37_n	ysf3	37	n	0.00735294	0.0103986	0.00735294	0.000735294	0.0139706	consensus	21-24
intron_LMO1.C7_03080W_A-T_Intron1	AACTAAC	28	8.63688	Ca22chr7A_C_albicans_SC5314:669616-669691(+)	C7_03080W	75	WT_22_d	WT	22	d	0.0403219	0.0296013	0.037037	0.0149537	0.0679894	non-consensus	25-28
intron_LMO1.C7_03080W_A-T_Intron1	AACTAAC	28	8.63688	Ca22chr7A_C_albicans_SC5314:669616-669691(+)	C7_03080W	75	WT_22_n	WT	22	n	0.0249966	0.00601037	0.0262172	0.0192444	0.0298945	non-consensus	25-28
intron_LMO1.C7_03080W_A-T_Intron1	AACTAAC	28	8.63688	Ca22chr7A_C_albicans_SC5314:669616-669691(+)	C7_03080W	75	WT_37_d	WT	37	d	0.129818	0.106215	0.0909091	0.0527802	0.234091	non-consensus	25-28
intron_LMO1.C7_03080W_A-T_Intron1	AACTAAC	28	8.63688	Ca22chr7A_C_albicans_SC5314:669616-669691(+)	C7_03080W	75	WT_37_n	WT	37	n	0.0467219	0.0296696	0.0567686	0.0176769	0.0687342	non-consensus	25-28
intron_LMO1.C7_03080W_A-T_Intron1	AACTAAC	28	8.63688	Ca22chr7A_C_albicans_SC5314:669616-669691(+)	C7_03080W	75	ysf3_22_d	ysf3	22	d	0.566239	0.0151091	0.566239	0.556624	0.575855	non-consensus	25-28
intron_LMO1.C7_03080W_A-T_Intron1	AACTAAC	28	8.63688	Ca22chr7A_C_albicans_SC5314:669616-669691(+)	C7_03080W	75	ysf3_22_n	ysf3	22	n	0.0216127	0.0246409	0.00909091	0.0060815	0.0459091	non-consensus	25-28
intron_LMO1.C7_03080W_A-T_Intron1	AACTAAC	28	8.63688	Ca22chr7A_C_albicans_SC5314:669616-669691(+)	C7_03080W	75	ysf3_37_d	ysf3	37	d	0.678986	0.217848	0.717514	0.471751	0.859251	non-consensus	25-28
intron_LMO1.C7_03080W_A-T_Intron1	AACTAAC	28	8.63688	Ca22chr7A_C_albicans_SC5314:669616-669691(+)	C7_03080W	75	ysf3_37_n	ysf3	37	n	0.100698	0.0493417	0.0952381	0.0584056	0.146812	non-consensus	25-28
intron_LSC2.CR_06760C_A-T_Intron1	TACTAAC	21	12.7454	Ca22chrRA_C_albicans_SC5314:1452603-1452994(-)	CR_06760C	391	WT_22_d	WT	22	d	0.0266461	0.00461428	0.0290086	0.0220969	0.0295415	consensus	21-24
intron_LSC2.CR_06760C_A-T_Intron1	TACTAAC	21	12.7454	Ca22chrRA_C_albicans_SC5314:1452603-1452994(-)	CR_06760C	391	WT_22_n	WT	22	n	0.0251957	0.00320608	0.0249547	0.0224007	0.0281594	consensus	21-24
intron_LSC2.CR_06760C_A-T_Intron1	TACTAAC	21	12.7454	Ca22chrRA_C_albicans_SC5314:1452603-1452994(-)	CR_06760C	391	WT_37_d	WT	37	d	0.0390873	0.00319382	0.0395543	0.0360726	0.0417752	consensus	21-24
intron_LSC2.CR_06760C_A-T_Intron1	TACTAAC	21	12.7454	Ca22chrRA_C_albicans_SC5314:1452603-1452994(-)	CR_06760C	391	WT_37_n	WT	37	n	0.0489873	0.00310521	0.0491662	0.0461335	0.0517159	consensus	21-24
intron_LSC2.CR_06760C_A-T_Intron1	TACTAAC	21	12.7454	Ca22chrRA_C_albicans_SC5314:1452603-1452994(-)	CR_06760C	391	ysf3_22_d	ysf3	22	d	0.291386	0.0132619	0.294118	0.278686	0.302175	consensus	21-24
intron_LSC2.CR_06760C_A-T_Intron1	TACTAAC	21	12.7454	Ca22chrRA_C_albicans_SC5314:1452603-1452994(-)	CR_06760C	391	ysf3_22_n	ysf3	22	n	0.0259739	0.00164131	0.0256928	0.0246115	0.0275332	consensus	21-24
intron_LSC2.CR_06760C_A-T_Intron1	TACTAAC	21	12.7454	Ca22chrRA_C_albicans_SC5314:1452603-1452994(-)	CR_06760C	391	ysf3_37_d	ysf3	37	d	0.293401	0.0759343	0.299252	0.223165	0.359542	consensus	21-24
intron_LSC2.CR_06760C_A-T_Intron1	TACTAAC	21	12.7454	Ca22chrRA_C_albicans_SC5314:1452603-1452994(-)	CR_06760C	391	ysf3_37_n	ysf3	37	n	0.0497793	0.00416515	0.0479967	0.0469216	0.0538849	consensus	21-24
intron_LSM6.CR_00240W_A-T_Intron1	TACTAAC	20	12.7454	Ca22chrRA_C_albicans_SC5314:62490-62549(+)	CR_00240W	59	WT_22_d	WT	22	d	0.0320535	0.00928547	0.0330229	0.0233916	0.040037	consensus	15-20
intron_LSM6.CR_00240W_A-T_Intron1	TACTAAC	20	12.7454	Ca22chrRA_C_albicans_SC5314:62490-62549(+)	CR_00240W	59	WT_22_n	WT	22	n	0.0299264	0.00360236	0.0292339	0.026972	0.0333657	consensus	15-20
intron_LSM6.CR_00240W_A-T_Intron1	TACTAAC	20	12.7454	Ca22chrRA_C_albicans_SC5314:62490-62549(+)	CR_00240W	59	WT_37_d	WT	37	d	0.217929	0.244283	0.0780142	0.0759978	0.457801	consensus	15-20
intron_LSM6.CR_00240W_A-T_Intron1	TACTAAC	20	12.7454	Ca22chrRA_C_albicans_SC5314:62490-62549(+)	CR_00240W	59	WT_37_n	WT	37	n	0.0920043	0.00179958	0.0912835	0.0907375	0.0937756	consensus	15-20
intron_LSM6.CR_00240W_A-T_Intron1	TACTAAC	20	12.7454	Ca22chrRA_C_albicans_SC5314:62490-62549(+)	CR_00240W	59	ysf3_22_d	ysf3	22	d	0.463998	0.0220542	0.460759	0.445444	0.484819	consensus	15-20
intron_LSM6.CR_00240W_A-T_Intron1	TACTAAC	20	12.7454	Ca22chrRA_C_albicans_SC5314:62490-62549(+)	CR_00240W	59	ysf3_22_n	ysf3	22	n	0.0288769	0.00729404	0.0277778	0.0227531	0.0357701	consensus	15-20
intron_LSM6.CR_00240W_A-T_Intron1	TACTAAC	20	12.7454	Ca22chrRA_C_albicans_SC5314:62490-62549(+)	CR_00240W	59	ysf3_37_d	ysf3	37	d	0.337502	0.0685546	0.367125	0.269918	0.38435	consensus	15-20
intron_LSM6.CR_00240W_A-T_Intron1	TACTAAC	20	12.7454	Ca22chrRA_C_albicans_SC5314:62490-62549(+)	CR_00240W	59	ysf3_37_n	ysf3	37	n	0.0797205	0.00886318	0.0763052	0.0733963	0.0884355	consensus	15-20
intron_LTP1.C1_08260C_A-T_Intron1	TACTAAC	33	12.7454	Ca22chr1A_C_albicans_SC5314:1809374-1809536(-)	C1_08260C	162	WT_22_d	WT	22	d	0.0143371	0.00677897	0.0177828	0.00765296	0.0186093	consensus	29-74
intron_LTP1.C1_08260C_A-T_Intron1	TACTAAC	33	12.7454	Ca22chr1A_C_albicans_SC5314:1809374-1809536(-)	C1_08260C	162	WT_22_n	WT	22	n	0.0180933	0.00742029	0.0188679	0.0111713	0.0244732	consensus	29-74
intron_LTP1.C1_08260C_A-T_Intron1	TACTAAC	33	12.7454	Ca22chr1A_C_albicans_SC5314:1809374-1809536(-)	C1_08260C	162	WT_37_d	WT	37	d	0.322146	0.52627	0.0207182	0.0163782	0.838914	consensus	29-74
intron_LTP1.C1_08260C_A-T_Intron1	TACTAAC	33	12.7454	Ca22chr1A_C_albicans_SC5314:1809374-1809536(-)	C1_08260C	162	WT_37_n	WT	37	n	0.0331809	0.00548581	0.0324141	0.0285483	0.0383502	consensus	29-74
intron_LTP1.C1_08260C_A-T_Intron1	TACTAAC	33	12.7454	Ca22chr1A_C_albicans_SC5314:1809374-1809536(-)	C1_08260C	162	ysf3_22_d	ysf3	22	d	0.30514	0.0400667	0.316344	0.266232	0.336205	consensus	29-74
intron_LTP1.C1_08260C_A-T_Intron1	TACTAAC	33	12.7454	Ca22chr1A_C_albicans_SC5314:1809374-1809536(-)	C1_08260C	162	ysf3_22_n	ysf3	22	n	0.0180026	0.00290741	0.0174242	0.0156274	0.0207825	consensus	29-74
intron_LTP1.C1_08260C_A-T_Intron1	TACTAAC	33	12.7454	Ca22chr1A_C_albicans_SC5314:1809374-1809536(-)	C1_08260C	162	ysf3_37_d	ysf3	37	d	0.252597	0.0538096	0.235247	0.212167	0.305172	consensus	29-74
intron_LTP1.C1_08260C_A-T_Intron1	TACTAAC	33	12.7454	Ca22chr1A_C_albicans_SC5314:1809374-1809536(-)	C1_08260C	162	ysf3_37_n	ysf3	37	n	0.0289057	0.00575375	0.0284569	0.0238962	0.0342293	consensus	29-74
intron_MAF1.C2_08120W_A-T_Intron1	TACTAAC	25	12.7454	Ca22chr2A_C_albicans_SC5314:1646058-1646243(+)	C2_08120W	185	WT_22_d	WT	22	d	0.0449157	0.0194405	0.0441962	0.0276801	0.0626549	consensus	25-28
intron_MAF1.C2_08120W_A-T_Intron1	TACTAAC	25	12.7454	Ca22chr2A_C_albicans_SC5314:1646058-1646243(+)	C2_08120W	185	WT_22_n	WT	22	n	0.0531498	0.00793774	0.0550823	0.0454901	0.0594569	consensus	25-28
intron_MAF1.C2_08120W_A-T_Intron1	TACTAAC	25	12.7454	Ca22chr2A_C_albicans_SC5314:1646058-1646243(+)	C2_08120W	185	WT_37_d	WT	37	d	0.0738863	0.00427995	0.0721649	0.0708781	0.0780995	consensus	25-28
intron_MAF1.C2_08120W_A-T_Intron1	TACTAAC	25	12.7454	Ca22chr2A_C_albicans_SC5314:1646058-1646243(+)	C2_08120W	185	WT_37_n	WT	37	n	0.145727	0.0372456	0.128983	0.120711	0.182464	consensus	25-28
intron_MAF1.C2_08120W_A-T_Intron1	TACTAAC	25	12.7454	Ca22chr2A_C_albicans_SC5314:1646058-1646243(+)	C2_08120W	185	ysf3_22_d	ysf3	22	d	0.504393	0.0656387	0.505792	0.444839	0.562969	consensus	25-28
intron_MAF1.C2_08120W_A-T_Intron1	TACTAAC	25	12.7454	Ca22chr2A_C_albicans_SC5314:1646058-1646243(+)	C2_08120W	185	ysf3_22_n	ysf3	22	n	0.0544324	0.0048408	0.0564103	0.0496652	0.0578149	consensus	25-28
intron_MAF1.C2_08120W_A-T_Intron1	TACTAAC	25	12.7454	Ca22chr2A_C_albicans_SC5314:1646058-1646243(+)	C2_08120W	185	ysf3_37_d	ysf3	37	d	0.493577	0.159977	0.562408	0.335875	0.603098	consensus	25-28
intron_MAF1.C2_08120W_A-T_Intron1	TACTAAC	25	12.7454	Ca22chr2A_C_albicans_SC5314:1646058-1646243(+)	C2_08120W	185	ysf3_37_n	ysf3	37	n	0.111106	0.0270665	0.118087	0.0849179	0.132407	consensus	25-28
intron_MDG1.C1_14290C_A-T_Intron1	TACTAAC	23	12.7454	Ca22chr1A_C_albicans_SC5314:3149847-3150095(-)	C1_14290C	248	WT_22_d	WT	22	d	0.0268024	0.00428883	0.0270684	0.0228549	0.0305637	consensus	21-24
intron_MDG1.C1_14290C_A-T_Intron1	TACTAAC	23	12.7454	Ca22chr1A_C_albicans_SC5314:3149847-3150095(-)	C1_14290C	248	WT_22_n	WT	22	n	0.0262985	0.00370692	0.0254124	0.0233447	0.0298726	consensus	21-24
intron_MDG1.C1_14290C_A-T_Intron1	TACTAAC	23	12.7454	Ca22chr1A_C_albicans_SC5314:3149847-3150095(-)	C1_14290C	248	WT_37_d	WT	37	d	0.0389189	0.00317915	0.0379278	0.0365108	0.0420208	consensus	21-24
intron_MDG1.C1_14290C_A-T_Intron1	TACTAAC	23	12.7454	Ca22chr1A_C_albicans_SC5314:3149847-3150095(-)	C1_14290C	248	WT_37_n	WT	37	n	0.0581212	0.00808494	0.060241	0.0502929	0.0644657	consensus	21-24
intron_MDG1.C1_14290C_A-T_Intron1	TACTAAC	23	12.7454	Ca22chr1A_C_albicans_SC5314:3149847-3150095(-)	C1_14290C	248	ysf3_22_d	ysf3	22	d	0.79041	0.00384682	0.791533	0.786668	0.793367	consensus	21-24
intron_MDG1.C1_14290C_A-T_Intron1	TACTAAC	23	12.7454	Ca22chr1A_C_albicans_SC5314:3149847-3150095(-)	C1_14290C	248	ysf3_22_n	ysf3	22	n	0.0249191	0.00121247	0.0253186	0.0237334	0.0258251	consensus	21-24
intron_MDG1.C1_14290C_A-T_Intron1	TACTAAC	23	12.7454	Ca22chr1A_C_albicans_SC5314:3149847-3150095(-)	C1_14290C	248	ysf3_37_d	ysf3	37	d	0.634059	0.189032	0.739809	0.448217	0.745876	consensus	21-24
intron_MDG1.C1_14290C_A-T_Intron1	TACTAAC	23	12.7454	Ca22chr1A_C_albicans_SC5314:3149847-3150095(-)	C1_14290C	248	ysf3_37_n	ysf3	37	n	0.0542758	0.0080943	0.0521225	0.0479405	0.0621183	consensus	21-24
intron_MED17.C1_03530W_A-T_Intron1	TACTAAC	17	12.7454	Ca22chr1A_C_albicans_SC5314:742293-742360(+)	C1_03530W	67	WT_22_d	WT	22	d	0.0125092	0.00316021	0.0123457	0.00972513	0.0154078	consensus	15-20
intron_MED17.C1_03530W_A-T_Intron1	TACTAAC	17	12.7454	Ca22chr1A_C_albicans_SC5314:742293-742360(+)	C1_03530W	67	WT_22_n	WT	22	n	0.00182874	0.000888495	0.00182874	0.00126331	0.00239418	consensus	15-20
intron_MED17.C1_03530W_A-T_Intron1	TACTAAC	17	12.7454	Ca22chr1A_C_albicans_SC5314:742293-742360(+)	C1_03530W	67	WT_37_d	WT	37	d	0.0229537	0.00010945	0.0229885	0.0228468	0.0230362	consensus	15-20
intron_MED17.C1_03530W_A-T_Intron1	TACTAAC	17	12.7454	Ca22chr1A_C_albicans_SC5314:742293-742360(+)	C1_03530W	67	WT_37_n	WT	37	n	0.0327035	0.018167	0.0325098	0.0164217	0.0491209	consensus	15-20
intron_MED17.C1_03530W_A-T_Intron1	TACTAAC	17	12.7454	Ca22chr1A_C_albicans_SC5314:742293-742360(+)	C1_03530W	67	ysf3_22_d	ysf3	22	d	0.473472	0.0483944	0.473472	0.442674	0.50427	consensus	15-20
intron_MED17.C1_03530W_A-T_Intron1	TACTAAC	17	12.7454	Ca22chr1A_C_albicans_SC5314:742293-742360(+)	C1_03530W	67	ysf3_22_n	ysf3	22	n	0.0134848	0.00195482	0.013468	0.0117314	0.01525	consensus	15-20
intron_MED17.C1_03530W_A-T_Intron1	TACTAAC	17	12.7454	Ca22chr1A_C_albicans_SC5314:742293-742360(+)	C1_03530W	67	ysf3_37_d	ysf3	37	d	0.369797	0.0538407	0.388535	0.317035	0.409442	consensus	15-20
intron_MED17.C1_03530W_A-T_Intron1	TACTAAC	17	12.7454	Ca22chr1A_C_albicans_SC5314:742293-742360(+)	C1_03530W	67	ysf3_37_n	ysf3	37	n	0.0355521	0.0212058	0.0473934	0.0147024	0.0481128	consensus	15-20
intron_MED19.C6_01640W_A-T_Intron1	TACTAAC	29	12.7454	Ca22chr6A_C_albicans_SC5314:339648-339726(+)	C6_01640W	78	WT_22_d	WT	22	d	0.0843048	0.0700007	0.0909091	0.0192033	0.144783	consensus	29-74
intron_MED19.C6_01640W_A-T_Intron1	TACTAAC	29	12.7454	Ca22chr6A_C_albicans_SC5314:339648-339726(+)	C6_01640W	78	WT_22_n	WT	22	n	0.069642	0.0205502	0.0792079	0.0493682	0.0832196	consensus	29-74
intron_MED19.C6_01640W_A-T_Intron1	TACTAAC	29	12.7454	Ca22chr6A_C_albicans_SC5314:339648-339726(+)	C6_01640W	78	WT_37_d	WT	37	d	0.100036	0.038696	0.105691	0.0635103	0.132603	consensus	29-74
intron_MED19.C6_01640W_A-T_Intron1	TACTAAC	29	12.7454	Ca22chr6A_C_albicans_SC5314:339648-339726(+)	C6_01640W	78	WT_37_n	WT	37	n	0.141083	0.0491976	0.163934	0.0925473	0.173622	consensus	29-74
intron_MED19.C6_01640W_A-T_Intron1	TACTAAC	29	12.7454	Ca22chr6A_C_albicans_SC5314:339648-339726(+)	C6_01640W	78	ysf3_22_d	ysf3	22	d	0.48058	0.0305047	0.476744	0.454631	0.509213	consensus	29-74
intron_MED19.C6_01640W_A-T_Intron1	TACTAAC	29	12.7454	Ca22chr6A_C_albicans_SC5314:339648-339726(+)	C6_01640W	78	ysf3_22_n	ysf3	22	n	0.0436174	0.00868693	0.038961	0.0383223	0.052172	consensus	29-74
intron_MED19.C6_01640W_A-T_Intron1	TACTAAC	29	12.7454	Ca22chr6A_C_albicans_SC5314:339648-339726(+)	C6_01640W	78	ysf3_37_d	ysf3	37	d	0.515705	0.140797	0.575758	0.376931	0.612443	consensus	29-74
intron_MED19.C6_01640W_A-T_Intron1	TACTAAC	29	12.7454	Ca22chr6A_C_albicans_SC5314:339648-339726(+)	C6_01640W	78	ysf3_37_n	ysf3	37	n	0.107314	0.00971367	0.110345	0.0978365	0.114671	consensus	29-74
intron_MED20.C4_02840C_A-T_Intron1	TACTAAC	36	12.7454	Ca22chr4A_C_albicans_SC5314:592087-592165(-)	C4_02840C	78	WT_22_d	WT	22	d	0.0289855	0.0305381	0.026087	0.0026087	0.0573913	consensus	29-74
intron_MED20.C4_02840C_A-T_Intron1	TACTAAC	36	12.7454	Ca22chr4A_C_albicans_SC5314:592087-592165(-)	C4_02840C	78	WT_22_n	WT	22	n	0.0112045	0.0194067	0	0	0.0302521	consensus	29-74
intron_MED20.C4_02840C_A-T_Intron1	TACTAAC	36	12.7454	Ca22chr4A_C_albicans_SC5314:592087-592165(-)	C4_02840C	78	WT_37_d	WT	37	d	0	0	0	0	0	consensus	29-74
intron_MED20.C4_02840C_A-T_Intron1	TACTAAC	36	12.7454	Ca22chr4A_C_albicans_SC5314:592087-592165(-)	C4_02840C	78	WT_37_n	WT	37	n	0.0383668	0.0341245	0.0497738	0.00497738	0.0637713	consensus	29-74
intron_MED20.C4_02840C_A-T_Intron1	TACTAAC	36	12.7454	Ca22chr4A_C_albicans_SC5314:592087-592165(-)	C4_02840C	78	ysf3_22_d	ysf3	22	d	0.0857143		0.0857143	0.0857143	0.0857143	consensus	29-74
intron_MED20.C4_02840C_A-T_Intron1	TACTAAC	36	12.7454	Ca22chr4A_C_albicans_SC5314:592087-592165(-)	C4_02840C	78	ysf3_22_n	ysf3	22	n	0.0151317	0.0181769	0.010101	0.0010101	0.0327748	consensus	29-74
intron_MED20.C4_02840C_A-T_Intron1	TACTAAC	36	12.7454	Ca22chr4A_C_albicans_SC5314:592087-592165(-)	C4_02840C	78	ysf3_37_d	ysf3	37	d	0.333554	0.308539	0.333554	0.137202	0.529907	consensus	29-74
intron_MED20.C4_02840C_A-T_Intron1	TACTAAC	36	12.7454	Ca22chr4A_C_albicans_SC5314:592087-592165(-)	C4_02840C	78	ysf3_37_n	ysf3	37	n	0.0216049	0.0192747	0.0277778	0.00277778	0.0361111	consensus	29-74
intron_MLC1.CR_03090C_A-T_Intron1	TACTAAC	22	12.7454	Ca22chrRA_C_albicans_SC5314:702255-702322(-)	CR_03090C	67	WT_22_d	WT	22	d	0.0120455	0.00390563	0.0110257	0.00897847	0.0158265	consensus	21-24
intron_MLC1.CR_03090C_A-T_Intron1	TACTAAC	22	12.7454	Ca22chrRA_C_albicans_SC5314:702255-702322(-)	CR_03090C	67	WT_22_n	WT	22	n	0.0108064	0.00273816	0.0122206	0.0081073	0.0125155	consensus	21-24
intron_MLC1.CR_03090C_A-T_Intron1	TACTAAC	22	12.7454	Ca22chrRA_C_albicans_SC5314:702255-702322(-)	CR_03090C	67	WT_37_d	WT	37	d	0.0117871	0.000239834	0.0117364	0.0115926	0.012017	consensus	21-24
intron_MLC1.CR_03090C_A-T_Intron1	TACTAAC	22	12.7454	Ca22chrRA_C_albicans_SC5314:702255-702322(-)	CR_03090C	67	WT_37_n	WT	37	n	0.0115284	0.00294427	0.0129702	0.00862402	0.0134236	consensus	21-24
intron_MLC1.CR_03090C_A-T_Intron1	TACTAAC	22	12.7454	Ca22chrRA_C_albicans_SC5314:702255-702322(-)	CR_03090C	67	ysf3_22_d	ysf3	22	d	0.101804	0.00474647	0.10207	0.0974445	0.105978	consensus	21-24
intron_MLC1.CR_03090C_A-T_Intron1	TACTAAC	22	12.7454	Ca22chrRA_C_albicans_SC5314:702255-702322(-)	CR_03090C	67	ysf3_22_n	ysf3	22	n	0.0067736	0.0029036	0.00792864	0.00391606	0.0088226	consensus	21-24
intron_MLC1.CR_03090C_A-T_Intron1	TACTAAC	22	12.7454	Ca22chrRA_C_albicans_SC5314:702255-702322(-)	CR_03090C	67	ysf3_37_d	ysf3	37	d	0.0778241	0.0258107	0.0894991	0.0523647	0.095111	consensus	21-24
intron_MLC1.CR_03090C_A-T_Intron1	TACTAAC	22	12.7454	Ca22chrRA_C_albicans_SC5314:702255-702322(-)	CR_03090C	67	ysf3_37_n	ysf3	37	n	0.0144289	0.00181699	0.0145962	0.0127403	0.0160004	consensus	21-24
intron_MMD1.C1_06900C_A-T_Intron1	TACTAAC	24	12.7454	Ca22chr1A_C_albicans_SC5314:1469965-1470054(-)	C1_06900C	89	WT_22_d	WT	22	d	0.0321818	0.00300492	0.03207	0.0295179	0.0349239	consensus	21-24
intron_MMD1.C1_06900C_A-T_Intron1	TACTAAC	24	12.7454	Ca22chr1A_C_albicans_SC5314:1469965-1470054(-)	C1_06900C	89	WT_22_n	WT	22	n	0.0320586	0.0111356	0.0256785	0.0255904	0.0429929	consensus	21-24
intron_MMD1.C1_06900C_A-T_Intron1	TACTAAC	24	12.7454	Ca22chr1A_C_albicans_SC5314:1469965-1470054(-)	C1_06900C	89	WT_37_d	WT	37	d	0.0292791	0.00156715	0.0288628	0.0280522	0.0307974	consensus	21-24
intron_MMD1.C1_06900C_A-T_Intron1	TACTAAC	24	12.7454	Ca22chr1A_C_albicans_SC5314:1469965-1470054(-)	C1_06900C	89	WT_37_n	WT	37	n	0.0383764	0.00437337	0.0407407	0.0340709	0.0410268	consensus	21-24
intron_MMD1.C1_06900C_A-T_Intron1	TACTAAC	24	12.7454	Ca22chr1A_C_albicans_SC5314:1469965-1470054(-)	C1_06900C	89	ysf3_22_d	ysf3	22	d	0.642958	0.00447263	0.641111	0.639845	0.647364	consensus	21-24
intron_MMD1.C1_06900C_A-T_Intron1	TACTAAC	24	12.7454	Ca22chr1A_C_albicans_SC5314:1469965-1470054(-)	C1_06900C	89	ysf3_22_n	ysf3	22	n	0.0318678	0.00189239	0.0320832	0.0300976	0.0334873	consensus	21-24
intron_MMD1.C1_06900C_A-T_Intron1	TACTAAC	24	12.7454	Ca22chr1A_C_albicans_SC5314:1469965-1470054(-)	C1_06900C	89	ysf3_37_d	ysf3	37	d	0.378544	0.0825933	0.40749	0.297586	0.439241	consensus	21-24
intron_MMD1.C1_06900C_A-T_Intron1	TACTAAC	24	12.7454	Ca22chr1A_C_albicans_SC5314:1469965-1470054(-)	C1_06900C	89	ysf3_37_n	ysf3	37	n	0.0359899	0.00358184	0.0350478	0.0331807	0.0394585	consensus	21-24
intron_MMD1.C1_06900C_A-T_Intron2	TACTAAC	19	12.7454	Ca22chr1A_C_albicans_SC5314:1470115-1470193(-)	C1_06900C	78	WT_22_d	WT	22	d	0.0796784	0.00714745	0.0780415	0.0739464	0.0865563	consensus	15-20
intron_MMD1.C1_06900C_A-T_Intron2	TACTAAC	19	12.7454	Ca22chr1A_C_albicans_SC5314:1470115-1470193(-)	C1_06900C	78	WT_22_n	WT	22	n	0.0785813	0.00937327	0.0776987	0.0704824	0.0872981	consensus	15-20
intron_MMD1.C1_06900C_A-T_Intron2	TACTAAC	19	12.7454	Ca22chr1A_C_albicans_SC5314:1470115-1470193(-)	C1_06900C	78	WT_37_d	WT	37	d	0.0558791	0.00697532	0.0522088	0.0515756	0.0627518	consensus	15-20
intron_MMD1.C1_06900C_A-T_Intron2	TACTAAC	19	12.7454	Ca22chr1A_C_albicans_SC5314:1470115-1470193(-)	C1_06900C	78	WT_37_n	WT	37	n	0.0801822	0.0137824	0.0825764	0.0670812	0.0916072	consensus	15-20
intron_MMD1.C1_06900C_A-T_Intron2	TACTAAC	19	12.7454	Ca22chr1A_C_albicans_SC5314:1470115-1470193(-)	C1_06900C	78	ysf3_22_d	ysf3	22	d	0.744273	0.0311657	0.761029	0.713586	0.763232	consensus	15-20
intron_MMD1.C1_06900C_A-T_Intron2	TACTAAC	19	12.7454	Ca22chr1A_C_albicans_SC5314:1470115-1470193(-)	C1_06900C	78	ysf3_22_n	ysf3	22	n	0.083631	0.00538286	0.0819444	0.0795585	0.0888841	consensus	15-20
intron_MMD1.C1_06900C_A-T_Intron2	TACTAAC	19	12.7454	Ca22chr1A_C_albicans_SC5314:1470115-1470193(-)	C1_06900C	78	ysf3_37_d	ysf3	37	d	0.487541	0.113961	0.548576	0.375314	0.557045	consensus	15-20
intron_MMD1.C1_06900C_A-T_Intron2	TACTAAC	19	12.7454	Ca22chr1A_C_albicans_SC5314:1470115-1470193(-)	C1_06900C	78	ysf3_37_n	ysf3	37	n	0.0822499	0.0102687	0.0833541	0.0726618	0.0910652	consensus	15-20
intron_MTLA1.C5_01740C_A-T_Intron1	TACTAAC	38	12.7454	Ca22chr5A_C_albicans_SC5314:393561-393817(-)	C5_01740C	256	WT_22_d	WT	22	d	0.224276	0.0674947	0.232759	0.160923	0.281692	consensus	29-74
intron_MTLA1.C5_01740C_A-T_Intron1	TACTAAC	38	12.7454	Ca22chr5A_C_albicans_SC5314:393561-393817(-)	C5_01740C	256	WT_22_n	WT	22	n	0.155896	0.0302755	0.14486	0.133903	0.185613	consensus	29-74
intron_MTLA1.C5_01740C_A-T_Intron1	TACTAAC	38	12.7454	Ca22chr5A_C_albicans_SC5314:393561-393817(-)	C5_01740C	256	WT_37_d	WT	37	d	0.199514	0.0240345	0.192182	0.181218	0.222943	consensus	29-74
intron_MTLA1.C5_01740C_A-T_Intron1	TACTAAC	38	12.7454	Ca22chr5A_C_albicans_SC5314:393561-393817(-)	C5_01740C	256	WT_37_n	WT	37	n	0.350309	0.102229	0.326425	0.268565	0.448772	consensus	29-74
intron_MTLA1.C5_01740C_A-T_Intron1	TACTAAC	38	12.7454	Ca22chr5A_C_albicans_SC5314:393561-393817(-)	C5_01740C	256	ysf3_22_d	ysf3	22	d	0.731754	0.0785712	0.753501	0.65549	0.792794	consensus	29-74
intron_MTLA1.C5_01740C_A-T_Intron1	TACTAAC	38	12.7454	Ca22chr5A_C_albicans_SC5314:393561-393817(-)	C5_01740C	256	ysf3_22_n	ysf3	22	n	0.182946	0.0661841	0.157143	0.13591	0.248045	consensus	29-74
intron_MTLA1.C5_01740C_A-T_Intron1	TACTAAC	38	12.7454	Ca22chr5A_C_albicans_SC5314:393561-393817(-)	C5_01740C	256	ysf3_37_d	ysf3	37	d	0.641858	0.0839204	0.671958	0.55953	0.703115	consensus	29-74
intron_MTLA1.C5_01740C_A-T_Intron1	TACTAAC	38	12.7454	Ca22chr5A_C_albicans_SC5314:393561-393817(-)	C5_01740C	256	ysf3_37_n	ysf3	37	n	0.288945	0.0859505	0.272131	0.218592	0.371067	consensus	29-74
intron_MTLA1.C5_01740C_A-T_Intron2	TACTAAC	16	12.7454	Ca22chr5A_C_albicans_SC5314:394189-394263(-)	C5_01740C	74	WT_22_d	WT	22	d	0.0363316	0.0196148	0.0428571	0.0171429	0.0509524	consensus	15-20
intron_MTLA1.C5_01740C_A-T_Intron2	TACTAAC	16	12.7454	Ca22chr5A_C_albicans_SC5314:394189-394263(-)	C5_01740C	74	WT_22_n	WT	22	n	0.0578448	0.0368754	0.0512821	0.0273504	0.0929331	consensus	15-20
intron_MTLA1.C5_01740C_A-T_Intron2	TACTAAC	16	12.7454	Ca22chr5A_C_albicans_SC5314:394189-394263(-)	C5_01740C	74	WT_37_d	WT	37	d	0.05311	0.0276654	0.0510204	0.0289958	0.0786869	consensus	15-20
intron_MTLA1.C5_01740C_A-T_Intron2	TACTAAC	16	12.7454	Ca22chr5A_C_albicans_SC5314:394189-394263(-)	C5_01740C	74	WT_37_n	WT	37	n	0.0946881	0.0260396	0.106667	0.069	0.111991	consensus	15-20
intron_MTLA1.C5_01740C_A-T_Intron2	TACTAAC	16	12.7454	Ca22chr5A_C_albicans_SC5314:394189-394263(-)	C5_01740C	74	ysf3_22_d	ysf3	22	d	0.839626	0.0431429	0.864407	0.797269	0.864636	consensus	15-20
intron_MTLA1.C5_01740C_A-T_Intron2	TACTAAC	16	12.7454	Ca22chr5A_C_albicans_SC5314:394189-394263(-)	C5_01740C	74	ysf3_22_n	ysf3	22	n	0.0541766	0.0316271	0.0656934	0.0231338	0.0771576	consensus	15-20
intron_MTLA1.C5_01740C_A-T_Intron2	TACTAAC	16	12.7454	Ca22chr5A_C_albicans_SC5314:394189-394263(-)	C5_01740C	74	ysf3_37_d	ysf3	37	d	0.711454	0.167899	0.737864	0.55251	0.851911	consensus	15-20
intron_MTLA1.C5_01740C_A-T_Intron2	TACTAAC	16	12.7454	Ca22chr5A_C_albicans_SC5314:394189-394263(-)	C5_01740C	74	ysf3_37_n	ysf3	37	n	0.116601	0.0197948	0.116667	0.0987634	0.134394	consensus	15-20
intron_MTR2.C2_10640C_A-T_Intron1	AACTAAC	16	8.63688	Ca22chr2A_C_albicans_SC5314:2192917-2192974(-)	C2_10640C	57	WT_22_d	WT	22	d	0.0204421	0.00632646	0.0190164	0.0153568	0.0265254	non-consensus	15-20
intron_MTR2.C2_10640C_A-T_Intron1	AACTAAC	16	8.63688	Ca22chr2A_C_albicans_SC5314:2192917-2192974(-)	C2_10640C	57	WT_22_n	WT	22	n	0.0213513	0.0064993	0.0206379	0.0157781	0.0274238	non-consensus	15-20
intron_MTR2.C2_10640C_A-T_Intron1	AACTAAC	16	8.63688	Ca22chr2A_C_albicans_SC5314:2192917-2192974(-)	C2_10640C	57	WT_37_d	WT	37	d	0.0359711	0.0133027	0.0291096	0.027661	0.0490842	non-consensus	15-20
intron_MTR2.C2_10640C_A-T_Intron1	AACTAAC	16	8.63688	Ca22chr2A_C_albicans_SC5314:2192917-2192974(-)	C2_10640C	57	WT_37_n	WT	37	n	0.0434581	0.0107281	0.0391753	0.0358972	0.0540169	non-consensus	15-20
intron_MTR2.C2_10640C_A-T_Intron1	AACTAAC	16	8.63688	Ca22chr2A_C_albicans_SC5314:2192917-2192974(-)	C2_10640C	57	ysf3_22_d	ysf3	22	d	0.43521	0.0613731	0.406037	0.395082	0.495759	non-consensus	15-20
intron_MTR2.C2_10640C_A-T_Intron1	AACTAAC	16	8.63688	Ca22chr2A_C_albicans_SC5314:2192917-2192974(-)	C2_10640C	57	ysf3_22_n	ysf3	22	n	0.192364	0.28254	0.0360825	0.0238505	0.470275	non-consensus	15-20
intron_MTR2.C2_10640C_A-T_Intron1	AACTAAC	16	8.63688	Ca22chr2A_C_albicans_SC5314:2192917-2192974(-)	C2_10640C	57	ysf3_37_d	ysf3	37	d	0.331126	0.174137	0.417886	0.159377	0.442144	non-consensus	15-20
intron_MTR2.C2_10640C_A-T_Intron1	AACTAAC	16	8.63688	Ca22chr2A_C_albicans_SC5314:2192917-2192974(-)	C2_10640C	57	ysf3_37_n	ysf3	37	n	0.0432267	0.0169886	0.0462701	0.0270569	0.0572661	non-consensus	15-20
intron_MUQ1.C2_00260C_A-T_Intron1	TACTAAC	17	12.7454	Ca22chr2A_C_albicans_SC5314:34716-34772(-)	C2_00260C	56	WT_22_d	WT	22	d	0.00949268	0.00259874	0.00813835	0.00787959	0.0120538	consensus	15-20
intron_MUQ1.C2_00260C_A-T_Intron1	TACTAAC	17	12.7454	Ca22chr2A_C_albicans_SC5314:34716-34772(-)	C2_00260C	56	WT_22_n	WT	22	n	0.0173136	0.0014194	0.0170394	0.0161502	0.0186691	consensus	15-20
intron_MUQ1.C2_00260C_A-T_Intron1	TACTAAC	17	12.7454	Ca22chr2A_C_albicans_SC5314:34716-34772(-)	C2_00260C	56	WT_37_d	WT	37	d	0.0200974	0.00578246	0.0193727	0.0151776	0.0255245	consensus	15-20
intron_MUQ1.C2_00260C_A-T_Intron1	TACTAAC	17	12.7454	Ca22chr2A_C_albicans_SC5314:34716-34772(-)	C2_00260C	56	WT_37_n	WT	37	n	0.027185	0.00629964	0.0272315	0.0214992	0.0328383	consensus	15-20
intron_MUQ1.C2_00260C_A-T_Intron1	TACTAAC	17	12.7454	Ca22chr2A_C_albicans_SC5314:34716-34772(-)	C2_00260C	56	ysf3_22_d	ysf3	22	d	0.401966	0.0141208	0.394909	0.392979	0.415893	consensus	15-20
intron_MUQ1.C2_00260C_A-T_Intron1	TACTAAC	17	12.7454	Ca22chr2A_C_albicans_SC5314:34716-34772(-)	C2_00260C	56	ysf3_22_n	ysf3	22	n	0.0132314	0.00651305	0.0101289	0.00897749	0.019657	consensus	15-20
intron_MUQ1.C2_00260C_A-T_Intron1	TACTAAC	17	12.7454	Ca22chr2A_C_albicans_SC5314:34716-34772(-)	C2_00260C	56	ysf3_37_d	ysf3	37	d	0.343802	0.128087	0.416965	0.218009	0.418382	consensus	15-20
intron_MUQ1.C2_00260C_A-T_Intron1	TACTAAC	17	12.7454	Ca22chr2A_C_albicans_SC5314:34716-34772(-)	C2_00260C	56	ysf3_37_n	ysf3	37	n	0.0300826	0.00976858	0.0344195	0.0204487	0.0366806	consensus	15-20
intron_MVB12.CR_04790W_A-T_Intron1	TACTAAC	25	12.7454	Ca22chrRA_C_albicans_SC5314:1037067-1037143(+)	CR_04790W	76	WT_22_d	WT	22	d	0.0172794	0.0117402	0.0157658	0.00730906	0.0283092	consensus	25-28
intron_MVB12.CR_04790W_A-T_Intron1	TACTAAC	25	12.7454	Ca22chrRA_C_albicans_SC5314:1037067-1037143(+)	CR_04790W	76	WT_22_n	WT	22	n	0.0254209	0.0106651	0.0216998	0.0175734	0.0358732	consensus	25-28
intron_MVB12.CR_04790W_A-T_Intron1	TACTAAC	25	12.7454	Ca22chrRA_C_albicans_SC5314:1037067-1037143(+)	CR_04790W	76	WT_37_d	WT	37	d	0.0209023	0.0172854	0.0225	0.00483621	0.03585	consensus	25-28
intron_MVB12.CR_04790W_A-T_Intron1	TACTAAC	25	12.7454	Ca22chrRA_C_albicans_SC5314:1037067-1037143(+)	CR_04790W	76	WT_37_n	WT	37	n	0.0483481	0.0144856	0.0429958	0.0378697	0.062573	consensus	25-28
intron_MVB12.CR_04790W_A-T_Intron1	TACTAAC	25	12.7454	Ca22chrRA_C_albicans_SC5314:1037067-1037143(+)	CR_04790W	76	ysf3_22_d	ysf3	22	d	0.426531	0.0355686	0.442991	0.391442	0.4501	consensus	25-28
intron_MVB12.CR_04790W_A-T_Intron1	TACTAAC	25	12.7454	Ca22chrRA_C_albicans_SC5314:1037067-1037143(+)	CR_04790W	76	ysf3_22_n	ysf3	22	n	0.0331342	0.0156826	0.033667	0.0188395	0.047056	consensus	25-28
intron_MVB12.CR_04790W_A-T_Intron1	TACTAAC	25	12.7454	Ca22chrRA_C_albicans_SC5314:1037067-1037143(+)	CR_04790W	76	ysf3_37_d	ysf3	37	d	0.797192	0.305779	0.946092	0.495544	0.994609	consensus	25-28
intron_MVB12.CR_04790W_A-T_Intron1	TACTAAC	25	12.7454	Ca22chrRA_C_albicans_SC5314:1037067-1037143(+)	CR_04790W	76	ysf3_37_n	ysf3	37	n	0.0316198	0.0113625	0.0250896	0.0250358	0.042775	consensus	25-28
intron_MVD.C1_00070W_A-T_Intron1	TACTAAC	15	12.7454	Ca22chr1A_C_albicans_SC5314:13816-13867(+)	C1_00070W	51	WT_22_d	WT	22	d	0.0182104	0.00262829	0.0191365	0.0156336	0.0201389	consensus	15-20
intron_MVD.C1_00070W_A-T_Intron1	TACTAAC	15	12.7454	Ca22chr1A_C_albicans_SC5314:13816-13867(+)	C1_00070W	51	WT_22_n	WT	22	n	0.0195095	0.00153067	0.020283	0.0180001	0.0204775	consensus	15-20
intron_MVD.C1_00070W_A-T_Intron1	TACTAAC	15	12.7454	Ca22chr1A_C_albicans_SC5314:13816-13867(+)	C1_00070W	51	WT_37_d	WT	37	d	0.0179426	0.00299873	0.0170449	0.0156502	0.0208634	consensus	15-20
intron_MVD.C1_00070W_A-T_Intron1	TACTAAC	15	12.7454	Ca22chr1A_C_albicans_SC5314:13816-13867(+)	C1_00070W	51	WT_37_n	WT	37	n	0.0244687	0.00299485	0.0245875	0.0217334	0.0271209	consensus	15-20
intron_MVD.C1_00070W_A-T_Intron1	TACTAAC	15	12.7454	Ca22chr1A_C_albicans_SC5314:13816-13867(+)	C1_00070W	51	ysf3_22_d	ysf3	22	d	0.417101	0.0298361	0.408434	0.394145	0.446123	consensus	15-20
intron_MVD.C1_00070W_A-T_Intron1	TACTAAC	15	12.7454	Ca22chr1A_C_albicans_SC5314:13816-13867(+)	C1_00070W	51	ysf3_22_n	ysf3	22	n	0.0171426	0.000475461	0.017113	0.0167257	0.0175803	consensus	15-20
intron_MVD.C1_00070W_A-T_Intron1	TACTAAC	15	12.7454	Ca22chr1A_C_albicans_SC5314:13816-13867(+)	C1_00070W	51	ysf3_37_d	ysf3	37	d	0.306259	0.119356	0.363474	0.188508	0.38396	consensus	15-20
intron_MVD.C1_00070W_A-T_Intron1	TACTAAC	15	12.7454	Ca22chr1A_C_albicans_SC5314:13816-13867(+)	C1_00070W	51	ysf3_37_n	ysf3	37	n	0.0238971	0.0035879	0.0243837	0.02052	0.0269335	consensus	15-20
intron_NA.C1_00450C_A-T_Intron1	TACTAAC	21	12.7454	Ca22chr1A_C_albicans_SC5314:73091-73181(-)	C1_00450C	90	WT_22_d	WT	22	d	0.0062029	0.00201193	0.00704809	0.00422043	0.00759374	consensus	21-24
intron_NA.C1_00450C_A-T_Intron1	TACTAAC	21	12.7454	Ca22chr1A_C_albicans_SC5314:73091-73181(-)	C1_00450C	90	WT_22_n	WT	22	n	0.00649618	0.00236195	0.00785269	0.00417723	0.00786557	consensus	21-24
intron_NA.C1_00450C_A-T_Intron1	TACTAAC	21	12.7454	Ca22chr1A_C_albicans_SC5314:73091-73181(-)	C1_00450C	90	WT_37_d	WT	37	d	0.0143856	0.00267005	0.0143513	0.0119947	0.0168005	consensus	21-24
intron_NA.C1_00450C_A-T_Intron1	TACTAAC	21	12.7454	Ca22chr1A_C_albicans_SC5314:73091-73181(-)	C1_00450C	90	WT_37_n	WT	37	n	0.0228609	0.00226508	0.0224044	0.0210134	0.025028	consensus	21-24
intron_NA.C1_00450C_A-T_Intron1	TACTAAC	21	12.7454	Ca22chr1A_C_albicans_SC5314:73091-73181(-)	C1_00450C	90	ysf3_22_d	ysf3	22	d	0.149032	0.0134921	0.14143	0.141094	0.162292	consensus	21-24
intron_NA.C1_00450C_A-T_Intron1	TACTAAC	21	12.7454	Ca22chr1A_C_albicans_SC5314:73091-73181(-)	C1_00450C	90	ysf3_22_n	ysf3	22	n	0.00732698	0.00170638	0.00640155	0.00629506	0.00900669	consensus	21-24
intron_NA.C1_00450C_A-T_Intron1	TACTAAC	21	12.7454	Ca22chr1A_C_albicans_SC5314:73091-73181(-)	C1_00450C	90	ysf3_37_d	ysf3	37	d	0.172229	0.0773737	0.181609	0.0996948	0.238198	consensus	21-24
intron_NA.C1_00450C_A-T_Intron1	TACTAAC	21	12.7454	Ca22chr1A_C_albicans_SC5314:73091-73181(-)	C1_00450C	90	ysf3_37_n	ysf3	37	n	0.0158796	0.00111103	0.0161034	0.0148167	0.0167859	consensus	21-24
intron_NA.C1_00970W_A-T_Intron1	TACTAAC	18	12.7454	Ca22chr1A_C_albicans_SC5314:198284-198351(+)	C1_00970W	67	WT_22_d	WT	22	d	0.0857212	0.0313767	0.0677966	0.0674538	0.116536	consensus	15-20
intron_NA.C1_00970W_A-T_Intron1	TACTAAC	18	12.7454	Ca22chr1A_C_albicans_SC5314:198284-198351(+)	C1_00970W	67	WT_22_n	WT	22	n	0.088324	0.0292525	0.0813953	0.0649816	0.116516	consensus	15-20
intron_NA.C1_00970W_A-T_Intron1	TACTAAC	18	12.7454	Ca22chr1A_C_albicans_SC5314:198284-198351(+)	C1_00970W	67	WT_37_d	WT	37	d	0.0706502	0.057084	0.0422535	0.0342254	0.126953	consensus	15-20
intron_NA.C1_00970W_A-T_Intron1	TACTAAC	18	12.7454	Ca22chr1A_C_albicans_SC5314:198284-198351(+)	C1_00970W	67	WT_37_n	WT	37	n	0.169755	0.0483714	0.174312	0.124771	0.211549	consensus	15-20
intron_NA.C1_00970W_A-T_Intron1	TACTAAC	18	12.7454	Ca22chr1A_C_albicans_SC5314:198284-198351(+)	C1_00970W	67	ysf3_22_d	ysf3	22	d	0.425483	0.0684532	0.389474	0.383243	0.49293	consensus	15-20
intron_NA.C1_00970W_A-T_Intron1	TACTAAC	18	12.7454	Ca22chr1A_C_albicans_SC5314:198284-198351(+)	C1_00970W	67	ysf3_22_n	ysf3	22	n	0.0902227	0.0471199	0.111111	0.0437536	0.12207	consensus	15-20
intron_NA.C1_00970W_A-T_Intron1	TACTAAC	18	12.7454	Ca22chr1A_C_albicans_SC5314:198284-198351(+)	C1_00970W	67	ysf3_37_d	ysf3	37	d	0.421205	0.16286	0.364706	0.301176	0.580782	consensus	15-20
intron_NA.C1_00970W_A-T_Intron1	TACTAAC	18	12.7454	Ca22chr1A_C_albicans_SC5314:198284-198351(+)	C1_00970W	67	ysf3_37_n	ysf3	37	n	0.0747552	0.0675946	0.0414201	0.0314147	0.14143	consensus	15-20
intron_NA.C1_01610C_A-T_Intron1	AACTAAC	20	8.63688	Ca22chr1A_C_albicans_SC5314:325739-325917(-)	C1_01610C	178	WT_22_d	WT	22	d	0.0643939	0.0267843	0.0643939	0.0473485	0.0814394	non-consensus	15-20
intron_NA.C1_01610C_A-T_Intron1	AACTAAC	20	8.63688	Ca22chr1A_C_albicans_SC5314:325739-325917(-)	C1_01610C	178	WT_22_n	WT	22	n	0.0548453	0.0474984	0.0819672	0.00819672	0.0825086	non-consensus	15-20
intron_NA.C1_01610C_A-T_Intron1	AACTAAC	20	8.63688	Ca22chr1A_C_albicans_SC5314:325739-325917(-)	C1_01610C	178	WT_37_d	WT	37	d	0.173163	0.00106013	0.173163	0.172489	0.173838	non-consensus	15-20
intron_NA.C1_01610C_A-T_Intron1	AACTAAC	20	8.63688	Ca22chr1A_C_albicans_SC5314:325739-325917(-)	C1_01610C	178	WT_37_n	WT	37	n	0.127167	0.0829773	0.127167	0.0743605	0.179973	non-consensus	15-20
intron_NA.C1_01610C_A-T_Intron1	AACTAAC	20	8.63688	Ca22chr1A_C_albicans_SC5314:325739-325917(-)	C1_01610C	178	ysf3_22_d	ysf3	22	d	0.819386	0.109505	0.779412	0.739877	0.926877	non-consensus	15-20
intron_NA.C1_01610C_A-T_Intron1	AACTAAC	20	8.63688	Ca22chr1A_C_albicans_SC5314:325739-325917(-)	C1_01610C	178	ysf3_22_n	ysf3	22	n	0.411232	0.47909	0.411232	0.106341	0.716123	non-consensus	15-20
intron_NA.C1_01610C_A-T_Intron1	AACTAAC	20	8.63688	Ca22chr1A_C_albicans_SC5314:325739-325917(-)	C1_01610C	178	ysf3_37_d	ysf3	37	d	0.789448	0.176364	0.747126	0.648998	0.959523	non-consensus	15-20
intron_NA.C1_01610C_A-T_Intron1	AACTAAC	20	8.63688	Ca22chr1A_C_albicans_SC5314:325739-325917(-)	C1_01610C	178	ysf3_37_n	ysf3	37	n	0.127273		0.127273	0.127273	0.127273	non-consensus	15-20
intron_NA.C1_01930W_A-T_Intron1	TACTAAC	22	12.7454	Ca22chr1A_C_albicans_SC5314:400619-400905(+)	C1_01930W	286	WT_22_d	WT	22	d	0.31737	0.144229	0.31737	0.225583	0.409156	consensus	21-24
intron_NA.C1_01930W_A-T_Intron1	TACTAAC	22	12.7454	Ca22chr1A_C_albicans_SC5314:400619-400905(+)	C1_01930W	286	WT_22_n	WT	22	n	0.318824	0.00166378	0.318824	0.317765	0.319882	consensus	21-24
intron_NA.C1_01930W_A-T_Intron1	TACTAAC	22	12.7454	Ca22chr1A_C_albicans_SC5314:400619-400905(+)	C1_01930W	286	WT_37_d	WT	37	d	0.15855	0.0506822	0.15942	0.112636	0.203854	consensus	21-24
intron_NA.C1_01930W_A-T_Intron1	TACTAAC	22	12.7454	Ca22chr1A_C_albicans_SC5314:400619-400905(+)	C1_01930W	286	WT_37_n	WT	37	n	0.106114	0.0397023	0.11335	0.068297	0.138865	consensus	21-24
intron_NA.C1_01930W_A-T_Intron1	TACTAAC	22	12.7454	Ca22chr1A_C_albicans_SC5314:400619-400905(+)	C1_01930W	286	ysf3_22_d	ysf3	22	d	0.851852		0.851852	0.851852	0.851852	consensus	21-24
intron_NA.C1_01930W_A-T_Intron1	TACTAAC	22	12.7454	Ca22chr1A_C_albicans_SC5314:400619-400905(+)	C1_01930W	286	ysf3_22_n	ysf3	22	n	0.427273	0.0385695	0.427273	0.402727	0.451818	consensus	21-24
intron_NA.C1_01930W_A-T_Intron1	TACTAAC	22	12.7454	Ca22chr1A_C_albicans_SC5314:400619-400905(+)	C1_01930W	286	ysf3_37_d	ysf3	37	d	0.624519	0.224579	0.702128	0.404498	0.790213	consensus	21-24
intron_NA.C1_01930W_A-T_Intron1	TACTAAC	22	12.7454	Ca22chr1A_C_albicans_SC5314:400619-400905(+)	C1_01930W	286	ysf3_37_n	ysf3	37	n	0.13889	0.00859124	0.142857	0.130415	0.144589	consensus	21-24
intron_NA.C1_02060W_A-T_Intron1	TACTAAC	23	12.7454	Ca22chr1A_C_albicans_SC5314:426012-426376(+)	C1_02060W	364	WT_22_d	WT	22	d	0.371209	0.477616	0.0978825	0.0935228	0.840223	consensus	21-24
intron_NA.C1_02060W_A-T_Intron1	TACTAAC	23	12.7454	Ca22chr1A_C_albicans_SC5314:426012-426376(+)	C1_02060W	364	WT_22_n	WT	22	n	0.0812175	0.00696166	0.0806732	0.0751569	0.0876592	consensus	21-24
intron_NA.C1_02060W_A-T_Intron1	TACTAAC	23	12.7454	Ca22chr1A_C_albicans_SC5314:426012-426376(+)	C1_02060W	364	WT_37_d	WT	37	d	0.0734265	0.00472161	0.0733229	0.0692141	0.0777114	consensus	21-24
intron_NA.C1_02060W_A-T_Intron1	TACTAAC	23	12.7454	Ca22chr1A_C_albicans_SC5314:426012-426376(+)	C1_02060W	364	WT_37_n	WT	37	n	0.109277	0.0112906	0.111591	0.0984665	0.118467	consensus	21-24
intron_NA.C1_02060W_A-T_Intron1	TACTAAC	23	12.7454	Ca22chr1A_C_albicans_SC5314:426012-426376(+)	C1_02060W	364	ysf3_22_d	ysf3	22	d	0.748323	0.219618	0.649433	0.600927	0.964943	consensus	21-24
intron_NA.C1_02060W_A-T_Intron1	TACTAAC	23	12.7454	Ca22chr1A_C_albicans_SC5314:426012-426376(+)	C1_02060W	364	ysf3_22_n	ysf3	22	n	0.0978743	0.0116953	0.0930897	0.089706	0.109392	consensus	21-24
intron_NA.C1_02060W_A-T_Intron1	TACTAAC	23	12.7454	Ca22chr1A_C_albicans_SC5314:426012-426376(+)	C1_02060W	364	ysf3_37_d	ysf3	37	d	0.77291	0.148302	0.719149	0.665002	0.91845	consensus	21-24
intron_NA.C1_02060W_A-T_Intron1	TACTAAC	23	12.7454	Ca22chr1A_C_albicans_SC5314:426012-426376(+)	C1_02060W	364	ysf3_37_n	ysf3	37	n	0.0827198	0.0293398	0.0818505	0.056627	0.109421	consensus	21-24
intron_NA.C1_02330C_A-T_Intron1	TACTAAC	26	12.7454	Ca22chr1A_C_albicans_SC5314:487714-488177(-)	C1_02330C	463	WT_22_d	WT	22	d	0.00437654	0.000444692	0.00429459	0.00401013	0.00480032	consensus	25-28
intron_NA.C1_02330C_A-T_Intron1	TACTAAC	26	12.7454	Ca22chr1A_C_albicans_SC5314:487714-488177(-)	C1_02330C	463	WT_22_n	WT	22	n	0.00471405	0.00150892	0.00392186	0.00378178	0.00620086	consensus	25-28
intron_NA.C1_02330C_A-T_Intron1	TACTAAC	26	12.7454	Ca22chr1A_C_albicans_SC5314:487714-488177(-)	C1_02330C	463	WT_37_d	WT	37	d	0.00428018	0.000498248	0.0044293	0.00379489	0.00466108	consensus	25-28
intron_NA.C1_02330C_A-T_Intron1	TACTAAC	26	12.7454	Ca22chr1A_C_albicans_SC5314:487714-488177(-)	C1_02330C	463	WT_37_n	WT	37	n	0.00685795	0.00219679	0.00566648	0.00552953	0.00902041	consensus	25-28
intron_NA.C1_02330C_A-T_Intron1	TACTAAC	26	12.7454	Ca22chr1A_C_albicans_SC5314:487714-488177(-)	C1_02330C	463	ysf3_22_d	ysf3	22	d	0.308154	0.106439	0.349693	0.203457	0.383773	consensus	25-28
intron_NA.C1_02330C_A-T_Intron1	TACTAAC	26	12.7454	Ca22chr1A_C_albicans_SC5314:487714-488177(-)	C1_02330C	463	ysf3_22_n	ysf3	22	n	0.00465742	0.00195859	0.00500805	0.00279328	0.00627611	consensus	25-28
intron_NA.C1_02330C_A-T_Intron1	TACTAAC	26	12.7454	Ca22chr1A_C_albicans_SC5314:487714-488177(-)	C1_02330C	463	ysf3_37_d	ysf3	37	d	0.0966754	0.0270444	0.0899032	0.075285	0.122806	consensus	25-28
intron_NA.C1_02330C_A-T_Intron1	TACTAAC	26	12.7454	Ca22chr1A_C_albicans_SC5314:487714-488177(-)	C1_02330C	463	ysf3_37_n	ysf3	37	n	0.00974818	0.00328385	0.0108243	0.00653759	0.0122055	consensus	25-28
intron_NA.C1_02770W_A-T_Intron1	TACTAAC	26	12.7454	Ca22chr1A_C_albicans_SC5314:581353-581458(+)	C1_02770W	105	WT_22_d	WT	22	d	0.0855119	0.00950908	0.0859278	0.0768144	0.0939184	consensus	25-28
intron_NA.C1_02770W_A-T_Intron1	TACTAAC	26	12.7454	Ca22chr1A_C_albicans_SC5314:581353-581458(+)	C1_02770W	105	WT_22_n	WT	22	n	0.0822242	0.0108744	0.0810235	0.0729023	0.0923865	consensus	25-28
intron_NA.C1_02770W_A-T_Intron1	TACTAAC	26	12.7454	Ca22chr1A_C_albicans_SC5314:581353-581458(+)	C1_02770W	105	WT_37_d	WT	37	d	0.0398254	0.00676951	0.0413956	0.0333074	0.0452442	consensus	25-28
intron_NA.C1_02770W_A-T_Intron1	TACTAAC	26	12.7454	Ca22chr1A_C_albicans_SC5314:581353-581458(+)	C1_02770W	105	WT_37_n	WT	37	n	0.0542246	0.00663175	0.0507842	0.0500964	0.060761	consensus	25-28
intron_NA.C1_02770W_A-T_Intron1	TACTAAC	26	12.7454	Ca22chr1A_C_albicans_SC5314:581353-581458(+)	C1_02770W	105	ysf3_22_d	ysf3	22	d	0.710805	0.0142492	0.713751	0.697156	0.72239	consensus	25-28
intron_NA.C1_02770W_A-T_Intron1	TACTAAC	26	12.7454	Ca22chr1A_C_albicans_SC5314:581353-581458(+)	C1_02770W	105	ysf3_22_n	ysf3	22	n	0.0774909	0.019365	0.0751748	0.0609668	0.0956363	consensus	25-28
intron_NA.C1_02770W_A-T_Intron1	TACTAAC	26	12.7454	Ca22chr1A_C_albicans_SC5314:581353-581458(+)	C1_02770W	105	ysf3_37_d	ysf3	37	d	0.425258	0.0986644	0.469867	0.327937	0.491353	consensus	25-28
intron_NA.C1_02770W_A-T_Intron1	TACTAAC	26	12.7454	Ca22chr1A_C_albicans_SC5314:581353-581458(+)	C1_02770W	105	ysf3_37_n	ysf3	37	n	0.0532161	0.00461731	0.0555081	0.0486619	0.0561659	consensus	25-28
intron_NA.C1_03100W_A-T_Intron1	TACTAAC	18	12.7454	Ca22chr1A_C_albicans_SC5314:645118-645311(+)	C1_03100W	193	WT_22_d	WT	22	d	0	0	0	0	0	consensus	15-20
intron_NA.C1_03100W_A-T_Intron1	TACTAAC	18	12.7454	Ca22chr1A_C_albicans_SC5314:645118-645311(+)	C1_03100W	193	WT_22_n	WT	22	n	0.00174978	0.00303071	0	0	0.00472441	consensus	15-20
intron_NA.C1_03100W_A-T_Intron1	TACTAAC	18	12.7454	Ca22chr1A_C_albicans_SC5314:645118-645311(+)	C1_03100W	193	WT_37_d	WT	37	d	0.0387257	0.059137	0.00938086	0.000938086	0.0970546	consensus	15-20
intron_NA.C1_03100W_A-T_Intron1	TACTAAC	18	12.7454	Ca22chr1A_C_albicans_SC5314:645118-645311(+)	C1_03100W	193	WT_37_n	WT	37	n	0.0263942	0.0248066	0.0218341	0.0059491	0.0500315	consensus	15-20
intron_NA.C1_03100W_A-T_Intron1	TACTAAC	18	12.7454	Ca22chr1A_C_albicans_SC5314:645118-645311(+)	C1_03100W	193	ysf3_22_d	ysf3	22	d	0.555656	0.373681	0.383249	0.307698	0.924299	consensus	15-20
intron_NA.C1_03100W_A-T_Intron1	TACTAAC	18	12.7454	Ca22chr1A_C_albicans_SC5314:645118-645311(+)	C1_03100W	193	ysf3_22_n	ysf3	22	n	0.00266667	0.00377124	0.00266667	0.000266667	0.00506667	consensus	15-20
intron_NA.C1_03100W_A-T_Intron1	TACTAAC	18	12.7454	Ca22chr1A_C_albicans_SC5314:645118-645311(+)	C1_03100W	193	ysf3_37_d	ysf3	37	d	0.312645	0.123937	0.32964	0.195943	0.417451	consensus	15-20
intron_NA.C1_03100W_A-T_Intron1	TACTAAC	18	12.7454	Ca22chr1A_C_albicans_SC5314:645118-645311(+)	C1_03100W	193	ysf3_37_n	ysf3	37	n	0.00964663	0.00252772	0.00925926	0.00752739	0.012037	consensus	15-20
intron_NA.C1_03150C_A-T_Intron1	TACTAAC	34	12.7454	Ca22chr1A_C_albicans_SC5314:657075-657165(-)	C1_03150C	90	WT_22_d	WT	22	d	0.10291	0.0310728	0.0968295	0.0774777	0.1326	consensus	29-74
intron_NA.C1_03150C_A-T_Intron1	TACTAAC	34	12.7454	Ca22chr1A_C_albicans_SC5314:657075-657165(-)	C1_03150C	90	WT_22_n	WT	22	n	0.10294	0.00382408	0.101449	0.100222	0.106701	consensus	29-74
intron_NA.C1_03150C_A-T_Intron1	TACTAAC	34	12.7454	Ca22chr1A_C_albicans_SC5314:657075-657165(-)	C1_03150C	90	WT_37_d	WT	37	d	0.239304	0.038066	0.248869	0.202518	0.269396	consensus	29-74
intron_NA.C1_03150C_A-T_Intron1	TACTAAC	34	12.7454	Ca22chr1A_C_albicans_SC5314:657075-657165(-)	C1_03150C	90	WT_37_n	WT	37	n	0.219839	0.0184781	0.222958	0.202296	0.235199	consensus	29-74
intron_NA.C1_03150C_A-T_Intron1	TACTAAC	34	12.7454	Ca22chr1A_C_albicans_SC5314:657075-657165(-)	C1_03150C	90	ysf3_22_d	ysf3	22	d	0.747046	0.0232508	0.733766	0.733507	0.76988	consensus	29-74
intron_NA.C1_03150C_A-T_Intron1	TACTAAC	34	12.7454	Ca22chr1A_C_albicans_SC5314:657075-657165(-)	C1_03150C	90	ysf3_22_n	ysf3	22	n	0.0920324	0.015372	0.100148	0.0768879	0.101496	consensus	29-74
intron_NA.C1_03150C_A-T_Intron1	TACTAAC	34	12.7454	Ca22chr1A_C_albicans_SC5314:657075-657165(-)	C1_03150C	90	ysf3_37_d	ysf3	37	d	0.554906	0.0434635	0.566406	0.512805	0.588958	consensus	29-74
intron_NA.C1_03150C_A-T_Intron1	TACTAAC	34	12.7454	Ca22chr1A_C_albicans_SC5314:657075-657165(-)	C1_03150C	90	ysf3_37_n	ysf3	37	n	0.312967	0.140685	0.272727	0.204381	0.449722	consensus	29-74
intron_NA.C1_03270W_A-T_Intron1	TACTAAC	35	12.7454	Ca22chr1A_C_albicans_SC5314:683927-684001(+)	C1_03270W	74	WT_22_d	WT	22	d	0.11121	0.0938366	0.0864198	0.0376742	0.2021	consensus	29-74
intron_NA.C1_03270W_A-T_Intron1	TACTAAC	35	12.7454	Ca22chr1A_C_albicans_SC5314:683927-684001(+)	C1_03270W	74	WT_22_n	WT	22	n	0.127214	0.0463645	0.148148	0.0814815	0.158293	consensus	29-74
intron_NA.C1_03270W_A-T_Intron1	TACTAAC	35	12.7454	Ca22chr1A_C_albicans_SC5314:683927-684001(+)	C1_03270W	74	WT_37_d	WT	37	d	0.108417	0.0078253	0.106918	0.101996	0.115887	consensus	29-74
intron_NA.C1_03270W_A-T_Intron1	TACTAAC	35	12.7454	Ca22chr1A_C_albicans_SC5314:683927-684001(+)	C1_03270W	74	WT_37_n	WT	37	n	0.27759	0.0524677	0.27027	0.233277	0.327027	consensus	29-74
intron_NA.C1_03270W_A-T_Intron1	TACTAAC	35	12.7454	Ca22chr1A_C_albicans_SC5314:683927-684001(+)	C1_03270W	74	ysf3_22_d	ysf3	22	d	0.854754	0.0413692	0.84	0.824506	0.89533	consensus	29-74
intron_NA.C1_03270W_A-T_Intron1	TACTAAC	35	12.7454	Ca22chr1A_C_albicans_SC5314:683927-684001(+)	C1_03270W	74	ysf3_22_n	ysf3	22	n	0.14229	0.0516721	0.145455	0.0947435	0.187622	consensus	29-74
intron_NA.C1_03270W_A-T_Intron1	TACTAAC	35	12.7454	Ca22chr1A_C_albicans_SC5314:683927-684001(+)	C1_03270W	74	ysf3_37_d	ysf3	37	d	0.621988	0.317671	0.758865	0.308828	0.839335	consensus	29-74
intron_NA.C1_03270W_A-T_Intron1	TACTAAC	35	12.7454	Ca22chr1A_C_albicans_SC5314:683927-684001(+)	C1_03270W	74	ysf3_37_n	ysf3	37	n	0.116405	0.0448039	0.137615	0.072203	0.145761	consensus	29-74
intron_NA.C1_03620C_A-T_Intron1	TACTAGC	20	7.19125	Ca22chr1A_C_albicans_SC5314:751648-751977(-)	C1_03620C	329	WT_22_d	WT	22	d	0.302422	0.0488483	0.288293	0.264806	0.349929	non-consensus	15-20
intron_NA.C1_03620C_A-T_Intron1	TACTAGC	20	7.19125	Ca22chr1A_C_albicans_SC5314:751648-751977(-)	C1_03620C	329	WT_22_n	WT	22	n	0.292132	0.0547209	0.266276	0.256245	0.346118	non-consensus	15-20
intron_NA.C1_03620C_A-T_Intron1	TACTAGC	20	7.19125	Ca22chr1A_C_albicans_SC5314:751648-751977(-)	C1_03620C	329	WT_37_d	WT	37	d	0.298606	0.0196896	0.299793	0.280495	0.315888	non-consensus	15-20
intron_NA.C1_03620C_A-T_Intron1	TACTAGC	20	7.19125	Ca22chr1A_C_albicans_SC5314:751648-751977(-)	C1_03620C	329	WT_37_n	WT	37	n	0.223126	0.0789947	0.21331	0.155879	0.297243	non-consensus	15-20
intron_NA.C1_03620C_A-T_Intron1	TACTAGC	20	7.19125	Ca22chr1A_C_albicans_SC5314:751648-751977(-)	C1_03620C	329	ysf3_22_d	ysf3	22	d	0.993154	0.00974437	0.997465	0.983545	0.999747	non-consensus	15-20
intron_NA.C1_03620C_A-T_Intron1	TACTAGC	20	7.19125	Ca22chr1A_C_albicans_SC5314:751648-751977(-)	C1_03620C	329	ysf3_22_n	ysf3	22	n	0.262999	0.0283131	0.247466	0.246013	0.290857	non-consensus	15-20
intron_NA.C1_03620C_A-T_Intron1	TACTAGC	20	7.19125	Ca22chr1A_C_albicans_SC5314:751648-751977(-)	C1_03620C	329	ysf3_37_d	ysf3	37	d	0.972519	0.0214061	0.973699	0.952863	0.99135	non-consensus	15-20
intron_NA.C1_03620C_A-T_Intron1	TACTAGC	20	7.19125	Ca22chr1A_C_albicans_SC5314:751648-751977(-)	C1_03620C	329	ysf3_37_n	ysf3	37	n	0.245621	0.0652749	0.282189	0.181452	0.284192	non-consensus	15-20
intron_NA.C1_04430C_A-T_Intron1	TACTAAC	17	12.7454	Ca22chr1A_C_albicans_SC5314:917161-917226(-)	C1_04430C	65	WT_22_d	WT	22	d	0.0386743	0.011036	0.0332805	0.0315633	0.0495609	consensus	15-20
intron_NA.C1_04430C_A-T_Intron1	TACTAAC	17	12.7454	Ca22chr1A_C_albicans_SC5314:917161-917226(-)	C1_04430C	65	WT_22_n	WT	22	n	0.0538176	0.00889682	0.0514821	0.0468376	0.0624325	consensus	15-20
intron_NA.C1_04430C_A-T_Intron1	TACTAAC	17	12.7454	Ca22chr1A_C_albicans_SC5314:917161-917226(-)	C1_04430C	65	WT_37_d	WT	37	d	0.0408371	0.00711114	0.039801	0.0348508	0.0475486	consensus	15-20
intron_NA.C1_04430C_A-T_Intron1	TACTAAC	17	12.7454	Ca22chr1A_C_albicans_SC5314:917161-917226(-)	C1_04430C	65	WT_37_n	WT	37	n	0.0685559	0.0111977	0.0623886	0.0618568	0.0795722	consensus	15-20
intron_NA.C1_04430C_A-T_Intron1	TACTAAC	17	12.7454	Ca22chr1A_C_albicans_SC5314:917161-917226(-)	C1_04430C	65	ysf3_22_d	ysf3	22	d	0.266578	0.0203077	0.25523	0.254555	0.286544	consensus	15-20
intron_NA.C1_04430C_A-T_Intron1	TACTAAC	17	12.7454	Ca22chr1A_C_albicans_SC5314:917161-917226(-)	C1_04430C	65	ysf3_22_n	ysf3	22	n	0.0472086	0.00879178	0.0431894	0.0413493	0.0558814	consensus	15-20
intron_NA.C1_04430C_A-T_Intron1	TACTAAC	17	12.7454	Ca22chr1A_C_albicans_SC5314:917161-917226(-)	C1_04430C	65	ysf3_37_d	ysf3	37	d	0.114561	0.0374435	0.135458	0.077745	0.136748	consensus	15-20
intron_NA.C1_04430C_A-T_Intron1	TACTAAC	17	12.7454	Ca22chr1A_C_albicans_SC5314:917161-917226(-)	C1_04430C	65	ysf3_37_n	ysf3	37	n	0.0532526	0.0109263	0.047081	0.0468358	0.0639895	consensus	15-20
intron_NA.C1_05180C_A-T_Intron1	TACTAAC	37	12.7454	Ca22chr1A_C_albicans_SC5314:1097347-1097500(-)	C1_05180C	153	WT_22_d	WT	22	d	0.00473213	0.0045048	0.00522778	0.000522778	0.00859453	consensus	29-74
intron_NA.C1_05180C_A-T_Intron1	TACTAAC	37	12.7454	Ca22chr1A_C_albicans_SC5314:1097347-1097500(-)	C1_05180C	153	WT_22_n	WT	22	n	0.00193156	0.000879986	0.002079	0.00109635	0.00266356	consensus	29-74
intron_NA.C1_05180C_A-T_Intron1	TACTAAC	37	12.7454	Ca22chr1A_C_albicans_SC5314:1097347-1097500(-)	C1_05180C	153	WT_37_d	WT	37	d	0.0063936	0.00330473	0.00606061	0.00354724	0.00947306	consensus	29-74
intron_NA.C1_05180C_A-T_Intron1	TACTAAC	37	12.7454	Ca22chr1A_C_albicans_SC5314:1097347-1097500(-)	C1_05180C	153	WT_37_n	WT	37	n	0.00719534	0.00523552	0.00462107	0.00383289	0.0123598	consensus	29-74
intron_NA.C1_05180C_A-T_Intron1	TACTAAC	37	12.7454	Ca22chr1A_C_albicans_SC5314:1097347-1097500(-)	C1_05180C	153	ysf3_22_d	ysf3	22	d	0.294141	0.0998747	0.313684	0.198713	0.375888	consensus	29-74
intron_NA.C1_05180C_A-T_Intron1	TACTAAC	37	12.7454	Ca22chr1A_C_albicans_SC5314:1097347-1097500(-)	C1_05180C	153	ysf3_22_n	ysf3	22	n	0.00443132	0.00125774	0.00485437	0.00320037	0.00536613	consensus	29-74
intron_NA.C1_05180C_A-T_Intron1	TACTAAC	37	12.7454	Ca22chr1A_C_albicans_SC5314:1097347-1097500(-)	C1_05180C	153	ysf3_37_d	ysf3	37	d	0.427871	0.438586	0.246465	0.122828	0.859898	consensus	29-74
intron_NA.C1_05180C_A-T_Intron1	TACTAAC	37	12.7454	Ca22chr1A_C_albicans_SC5314:1097347-1097500(-)	C1_05180C	153	ysf3_37_n	ysf3	37	n	0.00449025	0.00380036	0.00306279	0.00175555	0.00822417	consensus	29-74
intron_NA.C1_05190C_A-T_Intron1	TACTAAC	24	12.7454	Ca22chr1A_C_albicans_SC5314:1098449-1098551(-)	C1_05190C	102	WT_22_d	WT	22	d	0.0113631	0.00432895	0.0128205	0.00712621	0.0145798	consensus	21-24
intron_NA.C1_05190C_A-T_Intron1	TACTAAC	24	12.7454	Ca22chr1A_C_albicans_SC5314:1098449-1098551(-)	C1_05190C	102	WT_22_n	WT	22	n	0.0155639	0.00725994	0.0174497	0.00853742	0.0212704	consensus	21-24
intron_NA.C1_05190C_A-T_Intron1	TACTAAC	24	12.7454	Ca22chr1A_C_albicans_SC5314:1098449-1098551(-)	C1_05190C	102	WT_37_d	WT	37	d	0.00793786	0.00313837	0.00699301	0.00554173	0.0109954	consensus	21-24
intron_NA.C1_05190C_A-T_Intron1	TACTAAC	24	12.7454	Ca22chr1A_C_albicans_SC5314:1098449-1098551(-)	C1_05190C	102	WT_37_n	WT	37	n	0.0144453	0.00358083	0.0129758	0.0119473	0.017972	consensus	21-24
intron_NA.C1_05190C_A-T_Intron1	TACTAAC	24	12.7454	Ca22chr1A_C_albicans_SC5314:1098449-1098551(-)	C1_05190C	102	ysf3_22_d	ysf3	22	d	0.11807	0.0327836	0.102515	0.0966151	0.150413	consensus	21-24
intron_NA.C1_05190C_A-T_Intron1	TACTAAC	24	12.7454	Ca22chr1A_C_albicans_SC5314:1098449-1098551(-)	C1_05190C	102	ysf3_22_n	ysf3	22	n	0.0133058	0.00523604	0.0122499	0.0090354	0.0183154	consensus	21-24
intron_NA.C1_05190C_A-T_Intron1	TACTAAC	24	12.7454	Ca22chr1A_C_albicans_SC5314:1098449-1098551(-)	C1_05190C	102	ysf3_37_d	ysf3	37	d	0.155968	0.0768646	0.166114	0.0836921	0.221142	consensus	21-24
intron_NA.C1_05190C_A-T_Intron1	TACTAAC	24	12.7454	Ca22chr1A_C_albicans_SC5314:1098449-1098551(-)	C1_05190C	102	ysf3_37_n	ysf3	37	n	0.0114238	0.00193421	0.0103912	0.0102416	0.0133287	consensus	21-24
intron_NA.C1_05720W_A-T_Intron1	TACTAAC	19	12.7454	Ca22chr1A_C_albicans_SC5314:1195178-1195766(+)	C1_05720W	588	WT_22_d	WT	22	d	0.118061	0.0049797	0.117712	0.113709	0.122656	consensus	15-20
intron_NA.C1_05720W_A-T_Intron1	TACTAAC	19	12.7454	Ca22chr1A_C_albicans_SC5314:1195178-1195766(+)	C1_05720W	588	WT_22_n	WT	22	n	0.142081	0.0118913	0.142857	0.131125	0.152495	consensus	15-20
intron_NA.C1_05720W_A-T_Intron1	TACTAAC	19	12.7454	Ca22chr1A_C_albicans_SC5314:1195178-1195766(+)	C1_05720W	588	WT_37_d	WT	37	d	0.14385	0.0250359	0.145419	0.120802	0.1658	consensus	15-20
intron_NA.C1_05720W_A-T_Intron1	TACTAAC	19	12.7454	Ca22chr1A_C_albicans_SC5314:1195178-1195766(+)	C1_05720W	588	WT_37_n	WT	37	n	0.225389	0.0399786	0.223149	0.190234	0.262111	consensus	15-20
intron_NA.C1_05720W_A-T_Intron1	TACTAAC	19	12.7454	Ca22chr1A_C_albicans_SC5314:1195178-1195766(+)	C1_05720W	588	ysf3_22_d	ysf3	22	d	0.833758	0.0186918	0.82561	0.821031	0.852187	consensus	15-20
intron_NA.C1_05720W_A-T_Intron1	TACTAAC	19	12.7454	Ca22chr1A_C_albicans_SC5314:1195178-1195766(+)	C1_05720W	588	ysf3_22_n	ysf3	22	n	0.146517	0.0141048	0.152588	0.132612	0.156171	consensus	15-20
intron_NA.C1_05720W_A-T_Intron1	TACTAAC	19	12.7454	Ca22chr1A_C_albicans_SC5314:1195178-1195766(+)	C1_05720W	588	ysf3_37_d	ysf3	37	d	0.71704	0.0266909	0.706138	0.698387	0.743325	consensus	15-20
intron_NA.C1_05720W_A-T_Intron1	TACTAAC	19	12.7454	Ca22chr1A_C_albicans_SC5314:1195178-1195766(+)	C1_05720W	588	ysf3_37_n	ysf3	37	n	0.227201	0.0523077	0.218123	0.183836	0.27692	consensus	15-20
intron_NA.C1_05720W_A-T_Intron2	TACTAAC	23	12.7454	Ca22chr1A_C_albicans_SC5314:1195857-1196081(+)	C1_05720W	224	WT_22_d	WT	22	d	0.00714618	0.00258439	0.00615805	0.00529729	0.00968677	consensus	21-24
intron_NA.C1_05720W_A-T_Intron2	TACTAAC	23	12.7454	Ca22chr1A_C_albicans_SC5314:1195857-1196081(+)	C1_05720W	224	WT_22_n	WT	22	n	0.00732005	0.00243302	0.00782293	0.00498969	0.0092984	consensus	21-24
intron_NA.C1_05720W_A-T_Intron2	TACTAAC	23	12.7454	Ca22chr1A_C_albicans_SC5314:1195857-1196081(+)	C1_05720W	224	WT_37_d	WT	37	d	0.0108691	0.00124273	0.0114839	0.00964333	0.0116646	consensus	21-24
intron_NA.C1_05720W_A-T_Intron2	TACTAAC	23	12.7454	Ca22chr1A_C_albicans_SC5314:1195857-1196081(+)	C1_05720W	224	WT_37_n	WT	37	n	0.0171126	0.00525563	0.0183567	0.0120476	0.0213068	consensus	21-24
intron_NA.C1_05720W_A-T_Intron2	TACTAAC	23	12.7454	Ca22chr1A_C_albicans_SC5314:1195857-1196081(+)	C1_05720W	224	ysf3_22_d	ysf3	22	d	0.262464	0.0356541	0.250683	0.23584	0.297334	consensus	21-24
intron_NA.C1_05720W_A-T_Intron2	TACTAAC	23	12.7454	Ca22chr1A_C_albicans_SC5314:1195857-1196081(+)	C1_05720W	224	ysf3_22_n	ysf3	22	n	0.00816873	0.000809519	0.00852408	0.00737049	0.00871823	consensus	21-24
intron_NA.C1_05720W_A-T_Intron2	TACTAAC	23	12.7454	Ca22chr1A_C_albicans_SC5314:1195857-1196081(+)	C1_05720W	224	ysf3_37_d	ysf3	37	d	0.189102	0.0869326	0.213294	0.104701	0.256567	consensus	21-24
intron_NA.C1_05720W_A-T_Intron2	TACTAAC	23	12.7454	Ca22chr1A_C_albicans_SC5314:1195857-1196081(+)	C1_05720W	224	ysf3_37_n	ysf3	37	n	0.0130072	0.00515433	0.0138409	0.00812226	0.0173086	consensus	21-24
intron_NA.C1_06050C_A-T_Intron1	TACTAAC	27	12.7454	Ca22chr1A_C_albicans_SC5314:1271526-1271631(-)	C1_06050C	105	WT_22_d	WT	22	d	0.00704016	0.0029953	0.00795455	0.00412026	0.00931998	consensus	25-28
intron_NA.C1_06050C_A-T_Intron1	TACTAAC	27	12.7454	Ca22chr1A_C_albicans_SC5314:1271526-1271631(-)	C1_06050C	105	WT_22_n	WT	22	n	0.00682526	0.00220584	0.00622191	0.00510768	0.00896518	consensus	25-28
intron_NA.C1_06050C_A-T_Intron1	TACTAAC	27	12.7454	Ca22chr1A_C_albicans_SC5314:1271526-1271631(-)	C1_06050C	105	WT_37_d	WT	37	d	0.00996089	0.00120023	0.0104962	0.00877715	0.0107699	consensus	25-28
intron_NA.C1_06050C_A-T_Intron1	TACTAAC	27	12.7454	Ca22chr1A_C_albicans_SC5314:1271526-1271631(-)	C1_06050C	105	WT_37_n	WT	37	n	0.0150565	0.00535846	0.0146958	0.0103683	0.0199971	consensus	25-28
intron_NA.C1_06050C_A-T_Intron1	TACTAAC	27	12.7454	Ca22chr1A_C_albicans_SC5314:1271526-1271631(-)	C1_06050C	105	ysf3_22_d	ysf3	22	d	0.13935	0.0110534	0.140028	0.129179	0.149047	consensus	25-28
intron_NA.C1_06050C_A-T_Intron1	TACTAAC	27	12.7454	Ca22chr1A_C_albicans_SC5314:1271526-1271631(-)	C1_06050C	105	ysf3_22_n	ysf3	22	n	0.00890273	0.0016258	0.00968188	0.00729879	0.00996127	consensus	25-28
intron_NA.C1_06050C_A-T_Intron1	TACTAAC	27	12.7454	Ca22chr1A_C_albicans_SC5314:1271526-1271631(-)	C1_06050C	105	ysf3_37_d	ysf3	37	d	0.0600735	0.0192344	0.0711726	0.0411944	0.0711832	consensus	25-28
intron_NA.C1_06050C_A-T_Intron1	TACTAAC	27	12.7454	Ca22chr1A_C_albicans_SC5314:1271526-1271631(-)	C1_06050C	105	ysf3_37_n	ysf3	37	n	0.0143548	0.0027988	0.0141296	0.0119208	0.0169464	consensus	25-28
intron_NA.C1_06470W_A-T_Intron1	TACTAAC	25	12.7454	Ca22chr1A_C_albicans_SC5314:1377817-1378048(+)	C1_06470W	231	WT_22_d	WT	22	d	0.00550883	0.000324539	0.00543045	0.00525063	0.00582188	consensus	25-28
intron_NA.C1_06470W_A-T_Intron1	TACTAAC	25	12.7454	Ca22chr1A_C_albicans_SC5314:1377817-1378048(+)	C1_06470W	231	WT_22_n	WT	22	n	0.00593035	0.000509756	0.00575607	0.00555315	0.00642956	consensus	25-28
intron_NA.C1_06470W_A-T_Intron1	TACTAAC	25	12.7454	Ca22chr1A_C_albicans_SC5314:1377817-1378048(+)	C1_06470W	231	WT_37_d	WT	37	d	0.0139099	0.00298118	0.0134762	0.0114	0.0167234	consensus	25-28
intron_NA.C1_06470W_A-T_Intron1	TACTAAC	25	12.7454	Ca22chr1A_C_albicans_SC5314:1377817-1378048(+)	C1_06470W	231	WT_37_n	WT	37	n	0.0163851	0.00473387	0.017927	0.011758	0.019933	consensus	25-28
intron_NA.C1_06470W_A-T_Intron1	TACTAAC	25	12.7454	Ca22chr1A_C_albicans_SC5314:1377817-1378048(+)	C1_06470W	231	ysf3_22_d	ysf3	22	d	0.200503	0.00791078	0.203947	0.192704	0.205892	consensus	25-28
intron_NA.C1_06470W_A-T_Intron1	TACTAAC	25	12.7454	Ca22chr1A_C_albicans_SC5314:1377817-1378048(+)	C1_06470W	231	ysf3_22_n	ysf3	22	n	0.00647851	0.000336314	0.00650791	0.00616641	0.00677004	consensus	25-28
intron_NA.C1_06470W_A-T_Intron1	TACTAAC	25	12.7454	Ca22chr1A_C_albicans_SC5314:1377817-1378048(+)	C1_06470W	231	ysf3_37_d	ysf3	37	d	0.15079	0.0300079	0.153522	0.122911	0.176757	consensus	25-28
intron_NA.C1_06470W_A-T_Intron1	TACTAAC	25	12.7454	Ca22chr1A_C_albicans_SC5314:1377817-1378048(+)	C1_06470W	231	ysf3_37_n	ysf3	37	n	0.0145621	0.00254774	0.0140209	0.0124977	0.0170054	consensus	25-28
intron_NA.C1_06480C_A-T_Intron1	TACTAAC	24	12.7454	Ca22chr1A_C_albicans_SC5314:1379118-1379199(-)	C1_06480C	81	WT_22_d	WT	22	d	0.00680831	0.00598434	0.00918897	0.000918897	0.0110313	consensus	21-24
intron_NA.C1_06480C_A-T_Intron1	TACTAAC	24	12.7454	Ca22chr1A_C_albicans_SC5314:1379118-1379199(-)	C1_06480C	81	WT_22_n	WT	22	n	0.01021	0.00489903	0.00891972	0.00636865	0.0149545	consensus	21-24
intron_NA.C1_06480C_A-T_Intron1	TACTAAC	24	12.7454	Ca22chr1A_C_albicans_SC5314:1379118-1379199(-)	C1_06480C	81	WT_37_d	WT	37	d	0.0181503	0.0216445	0.0123457	0.00123457	0.0391293	consensus	21-24
intron_NA.C1_06480C_A-T_Intron1	TACTAAC	24	12.7454	Ca22chr1A_C_albicans_SC5314:1379118-1379199(-)	C1_06480C	81	WT_37_n	WT	37	n	0.0262801	0.0152922	0.0230041	0.0139026	0.0409507	consensus	21-24
intron_NA.C1_06480C_A-T_Intron1	TACTAAC	24	12.7454	Ca22chr1A_C_albicans_SC5314:1379118-1379199(-)	C1_06480C	81	ysf3_22_d	ysf3	22	d	0.151386	0.0062773	0.150259	0.1462	0.157362	consensus	21-24
intron_NA.C1_06480C_A-T_Intron1	TACTAAC	24	12.7454	Ca22chr1A_C_albicans_SC5314:1379118-1379199(-)	C1_06480C	81	ysf3_22_n	ysf3	22	n	0.00341407	0.00256692	0.00242131	0.00158475	0.00593833	consensus	21-24
intron_NA.C1_06480C_A-T_Intron1	TACTAAC	24	12.7454	Ca22chr1A_C_albicans_SC5314:1379118-1379199(-)	C1_06480C	81	ysf3_37_d	ysf3	37	d	0.166902	0.0330729	0.149413	0.146562	0.199484	consensus	21-24
intron_NA.C1_06480C_A-T_Intron1	TACTAAC	24	12.7454	Ca22chr1A_C_albicans_SC5314:1379118-1379199(-)	C1_06480C	81	ysf3_37_n	ysf3	37	n	0.0214397	0.00872541	0.0259067	0.0128374	0.026915	consensus	21-24
intron_NA.C1_06890C_A-T_Intron1	TACTAAC	24	12.7454	Ca22chr1A_C_albicans_SC5314:1468796-1469238(-)	C1_06890C	442	WT_22_d	WT	22	d	0.00394936	0.000818416	0.00359145	0.00339293	0.00475634	consensus	21-24
intron_NA.C1_06890C_A-T_Intron1	TACTAAC	24	12.7454	Ca22chr1A_C_albicans_SC5314:1468796-1469238(-)	C1_06890C	442	WT_22_n	WT	22	n	0.00458614	0.00165055	0.00486265	0.00301959	0.00595913	consensus	21-24
intron_NA.C1_06890C_A-T_Intron1	TACTAAC	24	12.7454	Ca22chr1A_C_albicans_SC5314:1468796-1469238(-)	C1_06890C	442	WT_37_d	WT	37	d	0.00759667	0.00146269	0.00742921	0.00634535	0.00896521	consensus	21-24
intron_NA.C1_06890C_A-T_Intron1	TACTAAC	24	12.7454	Ca22chr1A_C_albicans_SC5314:1468796-1469238(-)	C1_06890C	442	WT_37_n	WT	37	n	0.015152	0.00518426	0.0163594	0.0101594	0.0192993	consensus	21-24
intron_NA.C1_06890C_A-T_Intron1	TACTAAC	24	12.7454	Ca22chr1A_C_albicans_SC5314:1468796-1469238(-)	C1_06890C	442	ysf3_22_d	ysf3	22	d	0.0486134	0.01957	0.0387493	0.0362194	0.0679122	consensus	21-24
intron_NA.C1_06890C_A-T_Intron1	TACTAAC	24	12.7454	Ca22chr1A_C_albicans_SC5314:1468796-1469238(-)	C1_06890C	442	ysf3_22_n	ysf3	22	n	0.00502772	0.000476378	0.00518076	0.00456234	0.00538596	consensus	21-24
intron_NA.C1_06890C_A-T_Intron1	TACTAAC	24	12.7454	Ca22chr1A_C_albicans_SC5314:1468796-1469238(-)	C1_06890C	442	ysf3_37_d	ysf3	37	d	0.0663335	0.0451868	0.0777024	0.0226634	0.102045	consensus	21-24
intron_NA.C1_06890C_A-T_Intron1	TACTAAC	24	12.7454	Ca22chr1A_C_albicans_SC5314:1468796-1469238(-)	C1_06890C	442	ysf3_37_n	ysf3	37	n	0.0118424	0.00480175	0.0117707	0.00754627	0.0161887	consensus	21-24
intron_NA.C1_07060C_A-T_Intron1	AACTAAC	45	8.63688	Ca22chr1A_C_albicans_SC5314:1508048-1508255(-)	C1_07060C	207	WT_22_d	WT	22	d	0.0300986	0.0156695	0.0245195	0.0186358	0.0454667	non-consensus	29-74
intron_NA.C1_07060C_A-T_Intron1	AACTAAC	45	8.63688	Ca22chr1A_C_albicans_SC5314:1508048-1508255(-)	C1_07060C	207	WT_22_n	WT	22	n	0.0330983	0.0183497	0.023146	0.0220021	0.0511613	non-consensus	29-74
intron_NA.C1_07060C_A-T_Intron1	AACTAAC	45	8.63688	Ca22chr1A_C_albicans_SC5314:1508048-1508255(-)	C1_07060C	207	WT_37_d	WT	37	d	0.0248029	0.00463217	0.025	0.0205678	0.0289	non-consensus	29-74
intron_NA.C1_07060C_A-T_Intron1	AACTAAC	45	8.63688	Ca22chr1A_C_albicans_SC5314:1508048-1508255(-)	C1_07060C	207	WT_37_n	WT	37	n	0.294059	0.457465	0.037518	0.0239441	0.743752	non-consensus	29-74
intron_NA.C1_07060C_A-T_Intron1	AACTAAC	45	8.63688	Ca22chr1A_C_albicans_SC5314:1508048-1508255(-)	C1_07060C	207	ysf3_22_d	ysf3	22	d	0.87531	0.0260141	0.873333	0.852639	0.899363	non-consensus	29-74
intron_NA.C1_07060C_A-T_Intron1	AACTAAC	45	8.63688	Ca22chr1A_C_albicans_SC5314:1508048-1508255(-)	C1_07060C	207	ysf3_22_n	ysf3	22	n	0.354199	0.559299	0.035835	0.0276691	0.903584	non-consensus	29-74
intron_NA.C1_07060C_A-T_Intron1	AACTAAC	45	8.63688	Ca22chr1A_C_albicans_SC5314:1508048-1508255(-)	C1_07060C	207	ysf3_37_d	ysf3	37	d	0.385605	0.0850377	0.37481	0.313313	0.465453	non-consensus	29-74
intron_NA.C1_07060C_A-T_Intron1	AACTAAC	45	8.63688	Ca22chr1A_C_albicans_SC5314:1508048-1508255(-)	C1_07060C	207	ysf3_37_n	ysf3	37	n	0.0276023	0.00890901	0.0233766	0.0217709	0.0363917	non-consensus	29-74
intron_NA.C1_07340W_A-T_Intron1	TACTAAC	24	12.7454	Ca22chr1A_C_albicans_SC5314:1581170-1581240(+)	C1_07340W	70	WT_22_d	WT	22	d	0.00266518	0.00231309	0.00384615	0.000384615	0.00411906	consensus	21-24
intron_NA.C1_07340W_A-T_Intron1	TACTAAC	24	12.7454	Ca22chr1A_C_albicans_SC5314:1581170-1581240(+)	C1_07340W	70	WT_22_n	WT	22	n	0.00658748	0.00608234	0.00777202	0.000777202	0.0115686	consensus	21-24
intron_NA.C1_07340W_A-T_Intron1	TACTAAC	24	12.7454	Ca22chr1A_C_albicans_SC5314:1581170-1581240(+)	C1_07340W	70	WT_37_d	WT	37	d	0.00361533	0.00626193	0	0	0.00976139	consensus	21-24
intron_NA.C1_07340W_A-T_Intron1	TACTAAC	24	12.7454	Ca22chr1A_C_albicans_SC5314:1581170-1581240(+)	C1_07340W	70	WT_37_n	WT	37	n	0.0256026	0.0138098	0.0324324	0.0119811	0.0344432	consensus	21-24
intron_NA.C1_07340W_A-T_Intron1	TACTAAC	24	12.7454	Ca22chr1A_C_albicans_SC5314:1581170-1581240(+)	C1_07340W	70	ysf3_22_d	ysf3	22	d	0.239189	0.0800419	0.236559	0.1681	0.312117	consensus	21-24
intron_NA.C1_07340W_A-T_Intron1	TACTAAC	24	12.7454	Ca22chr1A_C_albicans_SC5314:1581170-1581240(+)	C1_07340W	70	ysf3_22_n	ysf3	22	n	0.00526049	0.00644395	0.00333333	0.000333333	0.0115367	consensus	21-24
intron_NA.C1_07340W_A-T_Intron1	TACTAAC	24	12.7454	Ca22chr1A_C_albicans_SC5314:1581170-1581240(+)	C1_07340W	70	ysf3_37_d	ysf3	37	d	0.252778	0.186591	0.254902	0.0841109	0.419958	consensus	21-24
intron_NA.C1_07340W_A-T_Intron1	TACTAAC	24	12.7454	Ca22chr1A_C_albicans_SC5314:1581170-1581240(+)	C1_07340W	70	ysf3_37_n	ysf3	37	n	0.0116124	0.0121414	0.0106157	0.00106157	0.0228609	consensus	21-24
intron_NA.C1_08710W_A-T_Intron1	AACTAAC	17	8.63688	Ca22chr1A_C_albicans_SC5314:1901493-1901555(+)	C1_08710W	62	WT_22_d	WT	22	d	0.0128155	0.0161299	0.0075188	0.00075188	0.0285869	non-consensus	15-20
intron_NA.C1_08710W_A-T_Intron1	AACTAAC	17	8.63688	Ca22chr1A_C_albicans_SC5314:1901493-1901555(+)	C1_08710W	62	WT_22_n	WT	22	n	0.0119961	0.00746032	0.0107527	0.00578731	0.0190753	non-consensus	15-20
intron_NA.C1_08710W_A-T_Intron1	AACTAAC	17	8.63688	Ca22chr1A_C_albicans_SC5314:1901493-1901555(+)	C1_08710W	62	WT_37_d	WT	37	d	0.0616352	0.00711554	0.0616352	0.0571069	0.0661635	non-consensus	15-20
intron_NA.C1_08710W_A-T_Intron1	AACTAAC	17	8.63688	Ca22chr1A_C_albicans_SC5314:1901493-1901555(+)	C1_08710W	62	WT_37_n	WT	37	n	0.0776632	0.00817405	0.0763359	0.0708443	0.0854114	non-consensus	15-20
intron_NA.C1_08710W_A-T_Intron1	AACTAAC	17	8.63688	Ca22chr1A_C_albicans_SC5314:1901493-1901555(+)	C1_08710W	62	ysf3_22_d	ysf3	22	d	0.386556	0.0643577	0.354167	0.345761	0.450023	non-consensus	15-20
intron_NA.C1_08710W_A-T_Intron1	AACTAAC	17	8.63688	Ca22chr1A_C_albicans_SC5314:1901493-1901555(+)	C1_08710W	62	ysf3_22_n	ysf3	22	n	0.00727873	0.00786701	0.00621118	0.000621118	0.0146836	non-consensus	15-20
intron_NA.C1_08710W_A-T_Intron1	AACTAAC	17	8.63688	Ca22chr1A_C_albicans_SC5314:1901493-1901555(+)	C1_08710W	62	ysf3_37_d	ysf3	37	d	0.579998	0.126976	0.544554	0.481514	0.703293	non-consensus	15-20
intron_NA.C1_08710W_A-T_Intron1	AACTAAC	17	8.63688	Ca22chr1A_C_albicans_SC5314:1901493-1901555(+)	C1_08710W	62	ysf3_37_n	ysf3	37	n	0.0765545	0.00578512	0.0765545	0.0728728	0.0802361	non-consensus	15-20
intron_NA.C1_08830C_A-T_Intron1	TATTAAC	20	6.78589	Ca22chr1A_C_albicans_SC5314:1922113-1922179(-)	C1_08830C	66	WT_37_d	WT	37	d						non-consensus	15-20
intron_NA.C1_08830C_A-T_Intron1	TATTAAC	20	6.78589	Ca22chr1A_C_albicans_SC5314:1922113-1922179(-)	C1_08830C	66	WT_37_n	WT	37	n						non-consensus	15-20
intron_NA.C1_08830C_A-T_Intron1	TATTAAC	20	6.78589	Ca22chr1A_C_albicans_SC5314:1922113-1922179(-)	C1_08830C	66	ysf3_22_d	ysf3	22	d						non-consensus	15-20
intron_NA.C1_08830C_A-T_Intron1	TATTAAC	20	6.78589	Ca22chr1A_C_albicans_SC5314:1922113-1922179(-)	C1_08830C	66	ysf3_37_d	ysf3	37	d						non-consensus	15-20
intron_NA.C1_08830C_A-T_Intron1	TATTAAC	20	6.78589	Ca22chr1A_C_albicans_SC5314:1922113-1922179(-)	C1_08830C	66	ysf3_37_n	ysf3	37	n						non-consensus	15-20
intron_NA.C1_08830C_A-T_Intron2	TACTAAC	28	12.7454	Ca22chr1A_C_albicans_SC5314:1922238-1922309(-)	C1_08830C	71	WT_22_n	WT	22	n						consensus	25-28
intron_NA.C1_08830C_A-T_Intron2	TACTAAC	28	12.7454	Ca22chr1A_C_albicans_SC5314:1922238-1922309(-)	C1_08830C	71	WT_37_d	WT	37	d						consensus	25-28
intron_NA.C1_08830C_A-T_Intron2	TACTAAC	28	12.7454	Ca22chr1A_C_albicans_SC5314:1922238-1922309(-)	C1_08830C	71	ysf3_22_d	ysf3	22	d						consensus	25-28
intron_NA.C1_08830C_A-T_Intron2	TACTAAC	28	12.7454	Ca22chr1A_C_albicans_SC5314:1922238-1922309(-)	C1_08830C	71	ysf3_37_d	ysf3	37	d						consensus	25-28
intron_NA.C1_09650W_A-T_Intron1	TATTAAC	16	6.78589	Ca22chr1A_C_albicans_SC5314:2124277-2124343(+)	C1_09650W	66	WT_22_d	WT	22	d	0.13427	0.0102163	0.136549	0.12445	0.142493	non-consensus	15-20
intron_NA.C1_09650W_A-T_Intron1	TATTAAC	16	6.78589	Ca22chr1A_C_albicans_SC5314:2124277-2124343(+)	C1_09650W	66	WT_22_n	WT	22	n	0.14135	0.0200898	0.137512	0.124862	0.160525	non-consensus	15-20
intron_NA.C1_09650W_A-T_Intron1	TATTAAC	16	6.78589	Ca22chr1A_C_albicans_SC5314:2124277-2124343(+)	C1_09650W	66	WT_37_d	WT	37	d	0.131624	0.0127	0.128492	0.121554	0.143887	non-consensus	15-20
intron_NA.C1_09650W_A-T_Intron1	TATTAAC	16	6.78589	Ca22chr1A_C_albicans_SC5314:2124277-2124343(+)	C1_09650W	66	WT_37_n	WT	37	n	0.177961	0.0261751	0.169942	0.158054	0.203481	non-consensus	15-20
intron_NA.C1_09650W_A-T_Intron1	TATTAAC	16	6.78589	Ca22chr1A_C_albicans_SC5314:2124277-2124343(+)	C1_09650W	66	ysf3_22_d	ysf3	22	d	0.862929	0.0235266	0.871795	0.839811	0.87984	non-consensus	15-20
intron_NA.C1_09650W_A-T_Intron1	TATTAAC	16	6.78589	Ca22chr1A_C_albicans_SC5314:2124277-2124343(+)	C1_09650W	66	ysf3_22_n	ysf3	22	n	0.142456	0.00564756	0.143078	0.137178	0.147298	non-consensus	15-20
intron_NA.C1_09650W_A-T_Intron1	TATTAAC	16	6.78589	Ca22chr1A_C_albicans_SC5314:2124277-2124343(+)	C1_09650W	66	ysf3_37_d	ysf3	37	d	0.674368	0.265783	0.815303	0.41255	0.83753	non-consensus	15-20
intron_NA.C1_09650W_A-T_Intron1	TATTAAC	16	6.78589	Ca22chr1A_C_albicans_SC5314:2124277-2124343(+)	C1_09650W	66	ysf3_37_n	ysf3	37	n	0.167544	0.0477977	0.175141	0.122276	0.207493	non-consensus	15-20
intron_NA.C1_10680C_A-T_Intron1	TACTAAC	35	12.7454	Ca22chr1A_C_albicans_SC5314:2373267-2373358(-)	C1_10680C	91	WT_22_d	WT	22	d	0.00170242	0.00294867	0	0	0.00459653	consensus	29-74
intron_NA.C1_10680C_A-T_Intron1	TACTAAC	35	12.7454	Ca22chr1A_C_albicans_SC5314:2373267-2373358(-)	C1_10680C	91	WT_22_n	WT	22	n	0.00125549	0.00217458	0	0	0.00338983	consensus	29-74
intron_NA.C1_10680C_A-T_Intron1	TACTAAC	35	12.7454	Ca22chr1A_C_albicans_SC5314:2373267-2373358(-)	C1_10680C	91	WT_37_d	WT	37	d	0.0109985	0.00860244	0.0108424	0.00331196	0.0187944	consensus	29-74
intron_NA.C1_10680C_A-T_Intron1	TACTAAC	35	12.7454	Ca22chr1A_C_albicans_SC5314:2373267-2373358(-)	C1_10680C	91	WT_37_n	WT	37	n	0.00948438	0.00145106	0.00930714	0.00824779	0.010845	consensus	29-74
intron_NA.C1_10680C_A-T_Intron1	TACTAAC	35	12.7454	Ca22chr1A_C_albicans_SC5314:2373267-2373358(-)	C1_10680C	91	ysf3_22_d	ysf3	22	d	0.577174	0.127642	0.582656	0.460458	0.690054	consensus	29-74
intron_NA.C1_10680C_A-T_Intron1	TACTAAC	35	12.7454	Ca22chr1A_C_albicans_SC5314:2373267-2373358(-)	C1_10680C	91	ysf3_22_n	ysf3	22	n	0.00657959	0.00243503	0.00653595	0.00440359	0.00878612	consensus	29-74
intron_NA.C1_10680C_A-T_Intron1	TACTAAC	35	12.7454	Ca22chr1A_C_albicans_SC5314:2373267-2373358(-)	C1_10680C	91	ysf3_37_d	ysf3	37	d	0.457315	0.183121	0.542857	0.276655	0.578095	consensus	29-74
intron_NA.C1_10680C_A-T_Intron1	TACTAAC	35	12.7454	Ca22chr1A_C_albicans_SC5314:2373267-2373358(-)	C1_10680C	91	ysf3_37_n	ysf3	37	n	0.0116735	0.00773366	0.015528	0.00404587	0.016603	consensus	29-74
intron_NA.C1_10750C_A-T_Intron1	TACTAAC	19	12.7454	Ca22chr1A_C_albicans_SC5314:2386451-2386524(-)	C1_10750C	73	WT_22_d	WT	22	d						consensus	15-20
intron_NA.C1_10750C_A-T_Intron1	TACTAAC	19	12.7454	Ca22chr1A_C_albicans_SC5314:2386451-2386524(-)	C1_10750C	73	WT_22_n	WT	22	n	1		1	1	1	consensus	15-20
intron_NA.C1_10750C_A-T_Intron1	TACTAAC	19	12.7454	Ca22chr1A_C_albicans_SC5314:2386451-2386524(-)	C1_10750C	73	WT_37_d	WT	37	d						consensus	15-20
intron_NA.C1_10750C_A-T_Intron1	TACTAAC	19	12.7454	Ca22chr1A_C_albicans_SC5314:2386451-2386524(-)	C1_10750C	73	WT_37_n	WT	37	n	1		1	1	1	consensus	15-20
intron_NA.C1_10750C_A-T_Intron1	TACTAAC	19	12.7454	Ca22chr1A_C_albicans_SC5314:2386451-2386524(-)	C1_10750C	73	ysf3_22_d	ysf3	22	d	1	0	1	1	1	consensus	15-20
intron_NA.C1_10750C_A-T_Intron1	TACTAAC	19	12.7454	Ca22chr1A_C_albicans_SC5314:2386451-2386524(-)	C1_10750C	73	ysf3_22_n	ysf3	22	n						consensus	15-20
intron_NA.C1_10750C_A-T_Intron1	TACTAAC	19	12.7454	Ca22chr1A_C_albicans_SC5314:2386451-2386524(-)	C1_10750C	73	ysf3_37_d	ysf3	37	d	1	0	1	1	1	consensus	15-20
intron_NA.C1_10750C_A-T_Intron1	TACTAAC	19	12.7454	Ca22chr1A_C_albicans_SC5314:2386451-2386524(-)	C1_10750C	73	ysf3_37_n	ysf3	37	n						consensus	15-20
intron_NA.C1_10960W_A-T_Intron1	CACTAAC	26	9.51675	Ca22chr1A_C_albicans_SC5314:2418439-2418509(+)	C1_10960W	70	WT_22_d	WT	22	d	0.0333407	0.0106357	0.0384336	0.0228479	0.0402683	non-consensus	25-28
intron_NA.C1_10960W_A-T_Intron1	CACTAAC	26	9.51675	Ca22chr1A_C_albicans_SC5314:2418439-2418509(+)	C1_10960W	70	WT_22_n	WT	22	n	0.0526195	0.0168929	0.050905	0.0380748	0.0683644	non-consensus	25-28
intron_NA.C1_10960W_A-T_Intron1	CACTAAC	26	9.51675	Ca22chr1A_C_albicans_SC5314:2418439-2418509(+)	C1_10960W	70	WT_37_d	WT	37	d	0.0556396	0.00328281	0.0569853	0.0524065	0.0579307	non-consensus	25-28
intron_NA.C1_10960W_A-T_Intron1	CACTAAC	26	9.51675	Ca22chr1A_C_albicans_SC5314:2418439-2418509(+)	C1_10960W	70	WT_37_n	WT	37	n	0.0997537	0.0090542	0.0983747	0.0921588	0.108314	non-consensus	25-28
intron_NA.C1_10960W_A-T_Intron1	CACTAAC	26	9.51675	Ca22chr1A_C_albicans_SC5314:2418439-2418509(+)	C1_10960W	70	ysf3_22_d	ysf3	22	d	0.39341	0.105078	0.341506	0.326097	0.497057	non-consensus	25-28
intron_NA.C1_10960W_A-T_Intron1	CACTAAC	26	9.51675	Ca22chr1A_C_albicans_SC5314:2418439-2418509(+)	C1_10960W	70	ysf3_22_n	ysf3	22	n	0.0373118	0.0125889	0.0438931	0.024906	0.0451106	non-consensus	25-28
intron_NA.C1_10960W_A-T_Intron1	CACTAAC	26	9.51675	Ca22chr1A_C_albicans_SC5314:2418439-2418509(+)	C1_10960W	70	ysf3_37_d	ysf3	37	d	0.310976	0.131335	0.357143	0.182226	0.407408	non-consensus	25-28
intron_NA.C1_10960W_A-T_Intron1	CACTAAC	26	9.51675	Ca22chr1A_C_albicans_SC5314:2418439-2418509(+)	C1_10960W	70	ysf3_37_n	ysf3	37	n	0.0865655	0.0133877	0.0858339	0.0747862	0.0988569	non-consensus	25-28
intron_NA.C1_11050W_A-T_Intron1	TACTAAT	40	5.96396	Ca22chr1A_C_albicans_SC5314:2434611-2434693(+)	C1_11050W	82	WT_22_d	WT	22	d	1	0	1	1	1	non-consensus	29-74
intron_NA.C1_11050W_A-T_Intron1	TACTAAT	40	5.96396	Ca22chr1A_C_albicans_SC5314:2434611-2434693(+)	C1_11050W	82	WT_22_n	WT	22	n	1	0	1	1	1	non-consensus	29-74
intron_NA.C1_11050W_A-T_Intron1	TACTAAT	40	5.96396	Ca22chr1A_C_albicans_SC5314:2434611-2434693(+)	C1_11050W	82	WT_37_d	WT	37	d	1	0	1	1	1	non-consensus	29-74
intron_NA.C1_11050W_A-T_Intron1	TACTAAT	40	5.96396	Ca22chr1A_C_albicans_SC5314:2434611-2434693(+)	C1_11050W	82	WT_37_n	WT	37	n	1	0	1	1	1	non-consensus	29-74
intron_NA.C1_11050W_A-T_Intron1	TACTAAT	40	5.96396	Ca22chr1A_C_albicans_SC5314:2434611-2434693(+)	C1_11050W	82	ysf3_22_d	ysf3	22	d	1	0	1	1	1	non-consensus	29-74
intron_NA.C1_11050W_A-T_Intron1	TACTAAT	40	5.96396	Ca22chr1A_C_albicans_SC5314:2434611-2434693(+)	C1_11050W	82	ysf3_22_n	ysf3	22	n	1	0	1	1	1	non-consensus	29-74
intron_NA.C1_11050W_A-T_Intron1	TACTAAT	40	5.96396	Ca22chr1A_C_albicans_SC5314:2434611-2434693(+)	C1_11050W	82	ysf3_37_d	ysf3	37	d	1	0	1	1	1	non-consensus	29-74
intron_NA.C1_11050W_A-T_Intron1	TACTAAT	40	5.96396	Ca22chr1A_C_albicans_SC5314:2434611-2434693(+)	C1_11050W	82	ysf3_37_n	ysf3	37	n	1	0	1	1	1	non-consensus	29-74
intron_NA.C1_11320C_A-T_Intron1	TACTAAC	27	12.7454	Ca22chr1A_C_albicans_SC5314:2485315-2485397(-)	C1_11320C	82	WT_22_d	WT	22	d	0.146596	0.0237721	0.134039	0.131967	0.170016	consensus	25-28
intron_NA.C1_11320C_A-T_Intron1	TACTAAC	27	12.7454	Ca22chr1A_C_albicans_SC5314:2485315-2485397(-)	C1_11320C	82	WT_22_n	WT	22	n	0.143898	0.0379478	0.124902	0.11977	0.181323	consensus	25-28
intron_NA.C1_11320C_A-T_Intron1	TACTAAC	27	12.7454	Ca22chr1A_C_albicans_SC5314:2485315-2485397(-)	C1_11320C	82	WT_37_d	WT	37	d	0.0349335	0.0309277	0.045977	0.0045977	0.0575389	consensus	25-28
intron_NA.C1_11320C_A-T_Intron1	TACTAAC	27	12.7454	Ca22chr1A_C_albicans_SC5314:2485315-2485397(-)	C1_11320C	82	WT_37_n	WT	37	n	0.143324	0.0147149	0.135338	0.134429	0.157809	consensus	25-28
intron_NA.C1_11320C_A-T_Intron1	TACTAAC	27	12.7454	Ca22chr1A_C_albicans_SC5314:2485315-2485397(-)	C1_11320C	82	ysf3_22_d	ysf3	22	d						consensus	25-28
intron_NA.C1_11320C_A-T_Intron1	TACTAAC	27	12.7454	Ca22chr1A_C_albicans_SC5314:2485315-2485397(-)	C1_11320C	82	ysf3_22_n	ysf3	22	n	0.144792	0.0407006	0.165605	0.104665	0.17035	consensus	25-28
intron_NA.C1_11320C_A-T_Intron1	TACTAAC	27	12.7454	Ca22chr1A_C_albicans_SC5314:2485315-2485397(-)	C1_11320C	82	ysf3_37_d	ysf3	37	d	0.337482	0.0640642	0.350649	0.276136	0.38961	consensus	25-28
intron_NA.C1_11320C_A-T_Intron1	TACTAAC	27	12.7454	Ca22chr1A_C_albicans_SC5314:2485315-2485397(-)	C1_11320C	82	ysf3_37_n	ysf3	37	n	0.195102	0.107833	0.257143	0.0892437	0.257532	consensus	25-28
intron_NA.C1_11570W_A-T_Intron1	TACTAAC	24	12.7454	Ca22chr1A_C_albicans_SC5314:2540472-2540552(+)	C1_11570W	80	WT_22_d	WT	22	d	0.0121951	0.0172465	0.0121951	0.00121951	0.0231707	consensus	21-24
intron_NA.C1_11570W_A-T_Intron1	TACTAAC	24	12.7454	Ca22chr1A_C_albicans_SC5314:2540472-2540552(+)	C1_11570W	80	WT_22_n	WT	22	n	0.166667		0.166667	0.166667	0.166667	consensus	21-24
intron_NA.C1_11570W_A-T_Intron1	TACTAAC	24	12.7454	Ca22chr1A_C_albicans_SC5314:2540472-2540552(+)	C1_11570W	80	WT_37_d	WT	37	d	0.107143	0.151523	0.107143	0.0107143	0.203571	consensus	21-24
intron_NA.C1_11570W_A-T_Intron1	TACTAAC	24	12.7454	Ca22chr1A_C_albicans_SC5314:2540472-2540552(+)	C1_11570W	80	WT_37_n	WT	37	n	0.126892	0.0728193	0.15942	0.0550725	0.175942	consensus	21-24
intron_NA.C1_11570W_A-T_Intron1	TACTAAC	24	12.7454	Ca22chr1A_C_albicans_SC5314:2540472-2540552(+)	C1_11570W	80	ysf3_22_d	ysf3	22	d	0.857143		0.857143	0.857143	0.857143	consensus	21-24
intron_NA.C1_11570W_A-T_Intron1	TACTAAC	24	12.7454	Ca22chr1A_C_albicans_SC5314:2540472-2540552(+)	C1_11570W	80	ysf3_22_n	ysf3	22	n	0.0599647	0.074137	0.037037	0.0037037	0.132275	consensus	21-24
intron_NA.C1_11570W_A-T_Intron1	TACTAAC	24	12.7454	Ca22chr1A_C_albicans_SC5314:2540472-2540552(+)	C1_11570W	80	ysf3_37_d	ysf3	37	d	0.84		0.84	0.84	0.84	consensus	21-24
intron_NA.C1_11570W_A-T_Intron1	TACTAAC	24	12.7454	Ca22chr1A_C_albicans_SC5314:2540472-2540552(+)	C1_11570W	80	ysf3_37_n	ysf3	37	n	0.162979	0.0506455	0.183673	0.113104	0.198367	consensus	21-24
intron_NA.C1_12150C_A-T_Intron1	GACTAAC	24	9.43881	Ca22chr1A_C_albicans_SC5314:2654672-2654741(-)	C1_12150C	69	WT_22_d	WT	22	d	0.0931849	0.0119365	0.0928962	0.0825454	0.104026	non-consensus	21-24
intron_NA.C1_12150C_A-T_Intron1	GACTAAC	24	9.43881	Ca22chr1A_C_albicans_SC5314:2654672-2654741(-)	C1_12150C	69	WT_22_n	WT	22	n	0.0838909	0.048023	0.0651341	0.0497826	0.131129	non-consensus	21-24
intron_NA.C1_12150C_A-T_Intron1	GACTAAC	24	9.43881	Ca22chr1A_C_albicans_SC5314:2654672-2654741(-)	C1_12150C	69	WT_37_d	WT	37	d	0.0934938	0.0199559	0.0879121	0.078022	0.112873	non-consensus	21-24
intron_NA.C1_12150C_A-T_Intron1	GACTAAC	24	9.43881	Ca22chr1A_C_albicans_SC5314:2654672-2654741(-)	C1_12150C	69	WT_37_n	WT	37	n	0.136559	0.0503114	0.140625	0.0899661	0.180305	non-consensus	21-24
intron_NA.C1_12150C_A-T_Intron1	GACTAAC	24	9.43881	Ca22chr1A_C_albicans_SC5314:2654672-2654741(-)	C1_12150C	69	ysf3_22_d	ysf3	22	d	0.694339	0.0382126	0.686099	0.663437	0.73101	non-consensus	21-24
intron_NA.C1_12150C_A-T_Intron1	GACTAAC	24	9.43881	Ca22chr1A_C_albicans_SC5314:2654672-2654741(-)	C1_12150C	69	ysf3_22_n	ysf3	22	n	0.296178	0.362142	0.0931677	0.0822897	0.652174	non-consensus	21-24
intron_NA.C1_12150C_A-T_Intron1	GACTAAC	24	9.43881	Ca22chr1A_C_albicans_SC5314:2654672-2654741(-)	C1_12150C	69	ysf3_37_d	ysf3	37	d	0.735385	0.0304202	0.71885	0.717018	0.765328	non-consensus	21-24
intron_NA.C1_12150C_A-T_Intron1	GACTAAC	24	9.43881	Ca22chr1A_C_albicans_SC5314:2654672-2654741(-)	C1_12150C	69	ysf3_37_n	ysf3	37	n	0.12799	0.0722133	0.107143	0.0723581	0.198214	non-consensus	21-24
intron_NA.C1_12480W_A-T_Intron1	AACTAAC	25	8.63688	Ca22chr1A_C_albicans_SC5314:2720942-2721028(+)	C1_12480W	86	WT_22_d	WT	22	d	0.0623434	0.0633561	0.0623434	0.0220238	0.102663	non-consensus	25-28
intron_NA.C1_12480W_A-T_Intron1	AACTAAC	25	8.63688	Ca22chr1A_C_albicans_SC5314:2720942-2721028(+)	C1_12480W	86	WT_22_n	WT	22	n	0.0802231	0.0012134	0.0802231	0.0794509	0.0809953	non-consensus	25-28
intron_NA.C1_12480W_A-T_Intron1	AACTAAC	25	8.63688	Ca22chr1A_C_albicans_SC5314:2720942-2721028(+)	C1_12480W	86	WT_37_d	WT	37	d	0.411765		0.411765	0.411765	0.411765	non-consensus	25-28
intron_NA.C1_12480W_A-T_Intron1	AACTAAC	25	8.63688	Ca22chr1A_C_albicans_SC5314:2720942-2721028(+)	C1_12480W	86	WT_37_n	WT	37	n	0.213752	0.023573	0.217391	0.191453	0.233504	non-consensus	25-28
intron_NA.C1_12480W_A-T_Intron1	AACTAAC	25	8.63688	Ca22chr1A_C_albicans_SC5314:2720942-2721028(+)	C1_12480W	86	ysf3_22_d	ysf3	22	d	0.925926	0.104757	0.925926	0.859259	0.992593	non-consensus	25-28
intron_NA.C1_12480W_A-T_Intron1	AACTAAC	25	8.63688	Ca22chr1A_C_albicans_SC5314:2720942-2721028(+)	C1_12480W	86	ysf3_22_n	ysf3	22	n	0.0820076	0.0398216	0.0714286	0.0508322	0.120588	non-consensus	25-28
intron_NA.C1_12480W_A-T_Intron1	AACTAAC	25	8.63688	Ca22chr1A_C_albicans_SC5314:2720942-2721028(+)	C1_12480W	86	ysf3_37_d	ysf3	37	d	0.908141	0.082951	0.885714	0.84341	0.988571	non-consensus	25-28
intron_NA.C1_12480W_A-T_Intron1	AACTAAC	25	8.63688	Ca22chr1A_C_albicans_SC5314:2720942-2721028(+)	C1_12480W	86	ysf3_37_n	ysf3	37	n	0.291139		0.291139	0.291139	0.291139	non-consensus	25-28
intron_NA.C1_12650C_A-T_Intron1	TACTAAC	36	12.7454	Ca22chr1A_C_albicans_SC5314:2759016-2759099(-)	C1_12650C	83	WT_22_d	WT	22	d	0.0240474	0.0238131	0.0245232	0.00245232	0.0453095	consensus	29-74
intron_NA.C1_12650C_A-T_Intron1	TACTAAC	36	12.7454	Ca22chr1A_C_albicans_SC5314:2759016-2759099(-)	C1_12650C	83	WT_22_n	WT	22	n	0.0052356	0.00906833	0	0	0.0141361	consensus	29-74
intron_NA.C1_12650C_A-T_Intron1	TACTAAC	36	12.7454	Ca22chr1A_C_albicans_SC5314:2759016-2759099(-)	C1_12650C	83	WT_37_d	WT	37	d	0.0207211	0.0257185	0.0126582	0.00126582	0.0458203	consensus	29-74
intron_NA.C1_12650C_A-T_Intron1	TACTAAC	36	12.7454	Ca22chr1A_C_albicans_SC5314:2759016-2759099(-)	C1_12650C	83	WT_37_n	WT	37	n	0.036546	0.00648792	0.0384615	0.0302305	0.0415206	consensus	29-74
intron_NA.C1_12650C_A-T_Intron1	TACTAAC	36	12.7454	Ca22chr1A_C_albicans_SC5314:2759016-2759099(-)	C1_12650C	83	ysf3_22_d	ysf3	22	d	0.467317	0.0745049	0.467317	0.419902	0.514732	consensus	29-74
intron_NA.C1_12650C_A-T_Intron1	TACTAAC	36	12.7454	Ca22chr1A_C_albicans_SC5314:2759016-2759099(-)	C1_12650C	83	ysf3_22_n	ysf3	22	n	0.0207054	0.0134385	0.02	0.00887023	0.0330345	consensus	29-74
intron_NA.C1_12650C_A-T_Intron1	TACTAAC	36	12.7454	Ca22chr1A_C_albicans_SC5314:2759016-2759099(-)	C1_12650C	83	ysf3_37_d	ysf3	37	d	0.1654	0.0478326	0.142857	0.13399	0.212591	consensus	29-74
intron_NA.C1_12650C_A-T_Intron1	TACTAAC	36	12.7454	Ca22chr1A_C_albicans_SC5314:2759016-2759099(-)	C1_12650C	83	ysf3_37_n	ysf3	37	n	0.0151515	0.0262432	0	0	0.0409091	consensus	29-74
intron_NA.C1_12820C_A-T_Intron1	TACTAAC	32	12.7454	Ca22chr1A_C_albicans_SC5314:2791751-2792055(-)	C1_12820C	304	WT_22_d	WT	22	d	0.0582819	0.0204768	0.0509956	0.0432999	0.0783643	consensus	29-74
intron_NA.C1_12820C_A-T_Intron1	TACTAAC	32	12.7454	Ca22chr1A_C_albicans_SC5314:2791751-2792055(-)	C1_12820C	304	WT_22_n	WT	22	n	0.0597089	0.0114471	0.0600546	0.049289	0.0698869	consensus	29-74
intron_NA.C1_12820C_A-T_Intron1	TACTAAC	32	12.7454	Ca22chr1A_C_albicans_SC5314:2791751-2792055(-)	C1_12820C	304	WT_37_d	WT	37	d	0.155082	0.00986429	0.152027	0.147599	0.164704	consensus	29-74
intron_NA.C1_12820C_A-T_Intron1	TACTAAC	32	12.7454	Ca22chr1A_C_albicans_SC5314:2791751-2792055(-)	C1_12820C	304	WT_37_n	WT	37	n	0.109039	0.0316134	0.101662	0.0837568	0.139487	consensus	29-74
intron_NA.C1_12820C_A-T_Intron1	TACTAAC	32	12.7454	Ca22chr1A_C_albicans_SC5314:2791751-2792055(-)	C1_12820C	304	ysf3_22_d	ysf3	22	d	0.875119	0.0447233	0.900821	0.831212	0.901036	consensus	29-74
intron_NA.C1_12820C_A-T_Intron1	TACTAAC	32	12.7454	Ca22chr1A_C_albicans_SC5314:2791751-2792055(-)	C1_12820C	304	ysf3_22_n	ysf3	22	n	0.0595511	0.0122266	0.0651828	0.0474895	0.0676704	consensus	29-74
intron_NA.C1_12820C_A-T_Intron1	TACTAAC	32	12.7454	Ca22chr1A_C_albicans_SC5314:2791751-2792055(-)	C1_12820C	304	ysf3_37_d	ysf3	37	d	0.844216	0.0231467	0.832298	0.829741	0.867034	consensus	29-74
intron_NA.C1_12820C_A-T_Intron1	TACTAAC	32	12.7454	Ca22chr1A_C_albicans_SC5314:2791751-2792055(-)	C1_12820C	304	ysf3_37_n	ysf3	37	n	0.125686	0.0180841	0.128015	0.108697	0.141046	consensus	29-74
intron_NA.C1_12920C_A-T_Intron1	TACTAAC	18	12.7454	Ca22chr1A_C_albicans_SC5314:2813127-2813210(-)	C1_12920C	83	WT_22_d	WT	22	d	0.0529997	0.0142621	0.0472973	0.0429537	0.0670374	consensus	15-20
intron_NA.C1_12920C_A-T_Intron1	TACTAAC	18	12.7454	Ca22chr1A_C_albicans_SC5314:2813127-2813210(-)	C1_12920C	83	WT_22_n	WT	22	n	0.0545376	0.00754685	0.0540541	0.0479251	0.0614885	consensus	15-20
intron_NA.C1_12920C_A-T_Intron1	TACTAAC	18	12.7454	Ca22chr1A_C_albicans_SC5314:2813127-2813210(-)	C1_12920C	83	WT_37_d	WT	37	d	0.0836994	0.0404078	0.0818505	0.0480081	0.120685	consensus	15-20
intron_NA.C1_12920C_A-T_Intron1	TACTAAC	18	12.7454	Ca22chr1A_C_albicans_SC5314:2813127-2813210(-)	C1_12920C	83	WT_37_n	WT	37	n	0.152689	0.0817551	0.190909	0.0720321	0.206591	consensus	15-20
intron_NA.C1_12920C_A-T_Intron1	TACTAAC	18	12.7454	Ca22chr1A_C_albicans_SC5314:2813127-2813210(-)	C1_12920C	83	ysf3_22_d	ysf3	22	d	0.264968	0.0498857	0.249501	0.227132	0.313629	consensus	15-20
intron_NA.C1_12920C_A-T_Intron1	TACTAAC	18	12.7454	Ca22chr1A_C_albicans_SC5314:2813127-2813210(-)	C1_12920C	83	ysf3_22_n	ysf3	22	n	0.0578587	0.00317514	0.0588235	0.0547641	0.060278	consensus	15-20
intron_NA.C1_12920C_A-T_Intron1	TACTAAC	18	12.7454	Ca22chr1A_C_albicans_SC5314:2813127-2813210(-)	C1_12920C	83	ysf3_37_d	ysf3	37	d	0.350227	0.0705709	0.346359	0.288138	0.415023	consensus	15-20
intron_NA.C1_12920C_A-T_Intron1	TACTAAC	18	12.7454	Ca22chr1A_C_albicans_SC5314:2813127-2813210(-)	C1_12920C	83	ysf3_37_n	ysf3	37	n	0.059261	0.0117392	0.0553191	0.0505319	0.0707493	consensus	15-20
intron_NA.C1_12920C_A-T_Intron2	TACTAAC	22	12.7454	Ca22chr1A_C_albicans_SC5314:2813247-2813337(-)	C1_12920C	90	WT_22_d	WT	22	d	0.48913	0.0153719	0.48913	0.479348	0.498913	consensus	21-24
intron_NA.C1_12920C_A-T_Intron2	TACTAAC	22	12.7454	Ca22chr1A_C_albicans_SC5314:2813247-2813337(-)	C1_12920C	90	WT_22_n	WT	22	n	0.446921	0.143495	0.446921	0.355601	0.53824	consensus	21-24
intron_NA.C1_12920C_A-T_Intron2	TACTAAC	22	12.7454	Ca22chr1A_C_albicans_SC5314:2813247-2813337(-)	C1_12920C	90	WT_37_d	WT	37	d						consensus	21-24
intron_NA.C1_12920C_A-T_Intron2	TACTAAC	22	12.7454	Ca22chr1A_C_albicans_SC5314:2813247-2813337(-)	C1_12920C	90	WT_37_n	WT	37	n	0.707937	0.0987705	0.707937	0.645079	0.770794	consensus	21-24
intron_NA.C1_12920C_A-T_Intron2	TACTAAC	22	12.7454	Ca22chr1A_C_albicans_SC5314:2813247-2813337(-)	C1_12920C	90	ysf3_22_d	ysf3	22	d	0.603197	0.144142	0.604651	0.472965	0.732411	consensus	21-24
intron_NA.C1_12920C_A-T_Intron2	TACTAAC	22	12.7454	Ca22chr1A_C_albicans_SC5314:2813247-2813337(-)	C1_12920C	90	ysf3_22_n	ysf3	22	n	0.459683	0.139456	0.4	0.364	0.597143	consensus	21-24
intron_NA.C1_12920C_A-T_Intron2	TACTAAC	22	12.7454	Ca22chr1A_C_albicans_SC5314:2813247-2813337(-)	C1_12920C	90	ysf3_37_d	ysf3	37	d	0.654131	0.169998	0.568627	0.546336	0.821778	consensus	21-24
intron_NA.C1_12920C_A-T_Intron2	TACTAAC	22	12.7454	Ca22chr1A_C_albicans_SC5314:2813247-2813337(-)	C1_12920C	90	ysf3_37_n	ysf3	37	n	0.806452		0.806452	0.806452	0.806452	consensus	21-24
intron_NA.C1_13260W_A-T_Intron1	TACTAAC	35	12.7454	Ca22chr1A_C_albicans_SC5314:2893335-2893442(+)	C1_13260W	107	WT_22_d	WT	22	d	0.0187065	0.00797713	0.0202899	0.0110798	0.0252249	consensus	29-74
intron_NA.C1_13260W_A-T_Intron1	TACTAAC	35	12.7454	Ca22chr1A_C_albicans_SC5314:2893335-2893442(+)	C1_13260W	107	WT_22_n	WT	22	n	0.0106387	0.00533592	0.0117155	0.00553342	0.0149903	consensus	29-74
intron_NA.C1_13260W_A-T_Intron1	TACTAAC	35	12.7454	Ca22chr1A_C_albicans_SC5314:2893335-2893442(+)	C1_13260W	107	WT_37_d	WT	37	d	0.047412	0.0122388	0.0406977	0.0400698	0.0594544	consensus	29-74
intron_NA.C1_13260W_A-T_Intron1	TACTAAC	35	12.7454	Ca22chr1A_C_albicans_SC5314:2893335-2893442(+)	C1_13260W	107	WT_37_n	WT	37	n	0.0547477	0.0223892	0.0469192	0.0382835	0.0766919	consensus	29-74
intron_NA.C1_13260W_A-T_Intron1	TACTAAC	35	12.7454	Ca22chr1A_C_albicans_SC5314:2893335-2893442(+)	C1_13260W	107	ysf3_22_d	ysf3	22	d	0.771814	0.0363097	0.756757	0.746585	0.807582	consensus	29-74
intron_NA.C1_13260W_A-T_Intron1	TACTAAC	35	12.7454	Ca22chr1A_C_albicans_SC5314:2893335-2893442(+)	C1_13260W	107	ysf3_22_n	ysf3	22	n	0.0120411	0.00032095	0.0119093	0.0118172	0.0123572	consensus	29-74
intron_NA.C1_13260W_A-T_Intron1	TACTAAC	35	12.7454	Ca22chr1A_C_albicans_SC5314:2893335-2893442(+)	C1_13260W	107	ysf3_37_d	ysf3	37	d	0.617172	0.216229	0.639903	0.415419	0.803015	consensus	29-74
intron_NA.C1_13260W_A-T_Intron1	TACTAAC	35	12.7454	Ca22chr1A_C_albicans_SC5314:2893335-2893442(+)	C1_13260W	107	ysf3_37_n	ysf3	37	n	0.0609147	0.0209571	0.0602593	0.0422897	0.0799985	consensus	29-74
intron_NA.C1_13290W_A-T_Intron1	TACTAAC	17	12.7454	Ca22chr1A_C_albicans_SC5314:2896678-2896738(+)	C1_13290W	60	WT_22_d	WT	22	d						consensus	15-20
intron_NA.C1_13290W_A-T_Intron1	TACTAAC	17	12.7454	Ca22chr1A_C_albicans_SC5314:2896678-2896738(+)	C1_13290W	60	WT_22_n	WT	22	n						consensus	15-20
intron_NA.C1_13290W_A-T_Intron1	TACTAAC	17	12.7454	Ca22chr1A_C_albicans_SC5314:2896678-2896738(+)	C1_13290W	60	WT_37_d	WT	37	d						consensus	15-20
intron_NA.C1_13290W_A-T_Intron1	TACTAAC	17	12.7454	Ca22chr1A_C_albicans_SC5314:2896678-2896738(+)	C1_13290W	60	WT_37_n	WT	37	n						consensus	15-20
intron_NA.C1_13290W_A-T_Intron1	TACTAAC	17	12.7454	Ca22chr1A_C_albicans_SC5314:2896678-2896738(+)	C1_13290W	60	ysf3_22_d	ysf3	22	d						consensus	15-20
intron_NA.C1_13290W_A-T_Intron1	TACTAAC	17	12.7454	Ca22chr1A_C_albicans_SC5314:2896678-2896738(+)	C1_13290W	60	ysf3_22_n	ysf3	22	n						consensus	15-20
intron_NA.C1_13290W_A-T_Intron1	TACTAAC	17	12.7454	Ca22chr1A_C_albicans_SC5314:2896678-2896738(+)	C1_13290W	60	ysf3_37_d	ysf3	37	d						consensus	15-20
intron_NA.C1_13690C_A-T_Intron1	TACTAAC	19	12.7454	Ca22chr1A_C_albicans_SC5314:3009646-3009718(-)	C1_13690C	72	WT_22_d	WT	22	d	0.0186997	0.0017874	0.019432	0.0169394	0.0199473	consensus	15-20
intron_NA.C1_13690C_A-T_Intron1	TACTAAC	19	12.7454	Ca22chr1A_C_albicans_SC5314:3009646-3009718(-)	C1_13690C	72	WT_22_n	WT	22	n	0.0175437	0.00617132	0.0205255	0.0114555	0.0215447	consensus	15-20
intron_NA.C1_13690C_A-T_Intron1	TACTAAC	19	12.7454	Ca22chr1A_C_albicans_SC5314:3009646-3009718(-)	C1_13690C	72	WT_37_d	WT	37	d	0.0293855	0.0101152	0.0237325	0.0233977	0.0393304	consensus	15-20
intron_NA.C1_13690C_A-T_Intron1	TACTAAC	19	12.7454	Ca22chr1A_C_albicans_SC5314:3009646-3009718(-)	C1_13690C	72	WT_37_n	WT	37	n	0.0494165	0.00903821	0.0542687	0.0405164	0.05492	consensus	15-20
intron_NA.C1_13690C_A-T_Intron1	TACTAAC	19	12.7454	Ca22chr1A_C_albicans_SC5314:3009646-3009718(-)	C1_13690C	72	ysf3_22_d	ysf3	22	d	0.419769	0.0415049	0.414913	0.384306	0.458631	consensus	15-20
intron_NA.C1_13690C_A-T_Intron1	TACTAAC	19	12.7454	Ca22chr1A_C_albicans_SC5314:3009646-3009718(-)	C1_13690C	72	ysf3_22_n	ysf3	22	n	0.018971	0.00338188	0.0188679	0.0159645	0.0220497	consensus	15-20
intron_NA.C1_13690C_A-T_Intron1	TACTAAC	19	12.7454	Ca22chr1A_C_albicans_SC5314:3009646-3009718(-)	C1_13690C	72	ysf3_37_d	ysf3	37	d	0.33905	0.109981	0.339675	0.23985	0.437814	consensus	15-20
intron_NA.C1_13690C_A-T_Intron1	TACTAAC	19	12.7454	Ca22chr1A_C_albicans_SC5314:3009646-3009718(-)	C1_13690C	72	ysf3_37_n	ysf3	37	n	0.353286	0.543732	0.0404192	0.0385167	0.887061	consensus	15-20
intron_NA.C1_14090W_A-T_Intron1	TACTAAC	18	12.7454	Ca22chr1A_C_albicans_SC5314:3104892-3104953(+)	C1_14090W	61	WT_22_d	WT	22	d	0.0057621	0.0058235	0.00331858	0.00173446	0.0115002	consensus	15-20
intron_NA.C1_14090W_A-T_Intron1	TACTAAC	18	12.7454	Ca22chr1A_C_albicans_SC5314:3104892-3104953(+)	C1_14090W	61	WT_22_n	WT	22	n	0.0049631	0.00354008	0.00601125	0.00151669	0.0076758	consensus	15-20
intron_NA.C1_14090W_A-T_Intron1	TACTAAC	18	12.7454	Ca22chr1A_C_albicans_SC5314:3104892-3104953(+)	C1_14090W	61	WT_37_d	WT	37	d	0.00625901	0.0019766	0.00592885	0.00461433	0.00813478	consensus	15-20
intron_NA.C1_14090W_A-T_Intron1	TACTAAC	18	12.7454	Ca22chr1A_C_albicans_SC5314:3104892-3104953(+)	C1_14090W	61	WT_37_n	WT	37	n	0.0106597	0.00448482	0.00831025	0.00788497	0.015079	consensus	15-20
intron_NA.C1_14090W_A-T_Intron1	TACTAAC	18	12.7454	Ca22chr1A_C_albicans_SC5314:3104892-3104953(+)	C1_14090W	61	ysf3_22_d	ysf3	22	d	0.10235	0.00638575	0.104	0.096171	0.107374	consensus	15-20
intron_NA.C1_14090W_A-T_Intron1	TACTAAC	18	12.7454	Ca22chr1A_C_albicans_SC5314:3104892-3104953(+)	C1_14090W	61	ysf3_22_n	ysf3	22	n	0.00430457	0.00150559	0.00378993	0.00319039	0.00577899	consensus	15-20
intron_NA.C1_14090W_A-T_Intron1	TACTAAC	18	12.7454	Ca22chr1A_C_albicans_SC5314:3104892-3104953(+)	C1_14090W	61	ysf3_37_d	ysf3	37	d	0.0866581	0.0343812	0.0683544	0.0656062	0.120523	consensus	15-20
intron_NA.C1_14090W_A-T_Intron1	TACTAAC	18	12.7454	Ca22chr1A_C_albicans_SC5314:3104892-3104953(+)	C1_14090W	61	ysf3_37_n	ysf3	37	n	0.00898794	0.00249731	0.00766438	0.00745434	0.011448	consensus	15-20
intron_NA.C2_00420W_A-T_Intron1	GTCTAAC	24	1.57585	Ca22chr2A_C_albicans_SC5314:63271-63346(+)	C2_00420W	75	WT_22_d	WT	22	d	0.13599	0.0207294	0.146953	0.115569	0.148738	non-consensus	21-24
intron_NA.C2_00420W_A-T_Intron1	GTCTAAC	24	1.57585	Ca22chr2A_C_albicans_SC5314:63271-63346(+)	C2_00420W	75	WT_22_n	WT	22	n	0.123664	0.0341438	0.130734	0.090958	0.151421	non-consensus	21-24
intron_NA.C2_00420W_A-T_Intron1	GTCTAAC	24	1.57585	Ca22chr2A_C_albicans_SC5314:63271-63346(+)	C2_00420W	75	WT_37_d	WT	37	d	0.213612	0.0386243	0.209877	0.18028	0.249559	non-consensus	21-24
intron_NA.C2_00420W_A-T_Intron1	GTCTAAC	24	1.57585	Ca22chr2A_C_albicans_SC5314:63271-63346(+)	C2_00420W	75	WT_37_n	WT	37	n	0.215858	0.0275232	0.210938	0.193107	0.242052	non-consensus	21-24
intron_NA.C2_00420W_A-T_Intron1	GTCTAAC	24	1.57585	Ca22chr2A_C_albicans_SC5314:63271-63346(+)	C2_00420W	75	ysf3_22_d	ysf3	22	d	0.925642	0.0602173	0.928058	0.870634	0.97896	non-consensus	21-24
intron_NA.C2_00420W_A-T_Intron1	GTCTAAC	24	1.57585	Ca22chr2A_C_albicans_SC5314:63271-63346(+)	C2_00420W	75	ysf3_22_n	ysf3	22	n	0.137563	0.00358245	0.138354	0.134122	0.140451	non-consensus	21-24
intron_NA.C2_00420W_A-T_Intron1	GTCTAAC	24	1.57585	Ca22chr2A_C_albicans_SC5314:63271-63346(+)	C2_00420W	75	ysf3_37_d	ysf3	37	d	0.859095	0.0534438	0.881081	0.806457	0.896343	non-consensus	21-24
intron_NA.C2_00420W_A-T_Intron1	GTCTAAC	24	1.57585	Ca22chr2A_C_albicans_SC5314:63271-63346(+)	C2_00420W	75	ysf3_37_n	ysf3	37	n	0.211511	0.0631062	0.202899	0.158128	0.270923	non-consensus	21-24
intron_NA.C2_00730C_A-T_Intron1	TACTAAC	23	12.7454	Ca22chr2A_C_albicans_SC5314:126552-126765(-)	C2_00730C	213	WT_22_d	WT	22	d	0.00959812	0.0111961	0.00689655	0.000689655	0.0203977	consensus	21-24
intron_NA.C2_00730C_A-T_Intron1	TACTAAC	23	12.7454	Ca22chr2A_C_albicans_SC5314:126552-126765(-)	C2_00730C	213	WT_22_n	WT	22	n	0.00818961	0.00232138	0.00689655	0.0068121	0.0104723	consensus	21-24
intron_NA.C2_00730C_A-T_Intron1	TACTAAC	23	12.7454	Ca22chr2A_C_albicans_SC5314:126552-126765(-)	C2_00730C	213	WT_37_d	WT	37	d	0.0140427	0.00944348	0.0114943	0.0066709	0.0231984	consensus	21-24
intron_NA.C2_00730C_A-T_Intron1	TACTAAC	23	12.7454	Ca22chr2A_C_albicans_SC5314:126552-126765(-)	C2_00730C	213	WT_37_n	WT	37	n	0.0314865	0.00242477	0.032	0.0291615	0.0334521	consensus	21-24
intron_NA.C2_00730C_A-T_Intron1	TACTAAC	23	12.7454	Ca22chr2A_C_albicans_SC5314:126552-126765(-)	C2_00730C	213	ysf3_22_d	ysf3	22	d	0.41035	0.0768683	0.429508	0.336094	0.471195	consensus	21-24
intron_NA.C2_00730C_A-T_Intron1	TACTAAC	23	12.7454	Ca22chr2A_C_albicans_SC5314:126552-126765(-)	C2_00730C	213	ysf3_22_n	ysf3	22	n	0.00878498	0.00882256	0.00387597	0.00354549	0.0174608	consensus	21-24
intron_NA.C2_00730C_A-T_Intron1	TACTAAC	23	12.7454	Ca22chr2A_C_albicans_SC5314:126552-126765(-)	C2_00730C	213	ysf3_37_d	ysf3	37	d	0.387096	0.0470121	0.383285	0.346223	0.430636	consensus	21-24
intron_NA.C2_00730C_A-T_Intron1	TACTAAC	23	12.7454	Ca22chr2A_C_albicans_SC5314:126552-126765(-)	C2_00730C	213	ysf3_37_n	ysf3	37	n	0.0163041	0.00791343	0.0179641	0.00871948	0.0227266	consensus	21-24
intron_NA.C2_01040W_A-T_Intron1	TACTAAC	18	12.7454	Ca22chr2A_C_albicans_SC5314:173323-173381(+)	C2_01040W	58	WT_22_d	WT	22	d	0.0576812	0.056386	0.0603675	0.00603675	0.107445	consensus	15-20
intron_NA.C2_01040W_A-T_Intron1	TACTAAC	18	12.7454	Ca22chr2A_C_albicans_SC5314:173323-173381(+)	C2_01040W	58	WT_22_n	WT	22	n	0.0608028	0.0111494	0.0666667	0.0498174	0.0676836	consensus	15-20
intron_NA.C2_01040W_A-T_Intron1	TACTAAC	18	12.7454	Ca22chr2A_C_albicans_SC5314:173323-173381(+)	C2_01040W	58	WT_37_d	WT	37	d	0.37931		0.37931	0.37931	0.37931	consensus	15-20
intron_NA.C2_01040W_A-T_Intron1	TACTAAC	18	12.7454	Ca22chr2A_C_albicans_SC5314:173323-173381(+)	C2_01040W	58	WT_37_n	WT	37	n	0.251092	0.219085	0.165775	0.0953275	0.466578	consensus	15-20
intron_NA.C2_01040W_A-T_Intron1	TACTAAC	18	12.7454	Ca22chr2A_C_albicans_SC5314:173323-173381(+)	C2_01040W	58	ysf3_22_d	ysf3	22	d	0.805918	0.151806	0.818182	0.665335	0.937916	consensus	15-20
intron_NA.C2_01040W_A-T_Intron1	TACTAAC	18	12.7454	Ca22chr2A_C_albicans_SC5314:173323-173381(+)	C2_01040W	58	ysf3_22_n	ysf3	22	n	0.0935401	0.0475475	0.0830565	0.0552039	0.139215	consensus	15-20
intron_NA.C2_01040W_A-T_Intron1	TACTAAC	18	12.7454	Ca22chr2A_C_albicans_SC5314:173323-173381(+)	C2_01040W	58	ysf3_37_d	ysf3	37	d	0.677348	0.115878	0.703704	0.565876	0.77037	consensus	15-20
intron_NA.C2_01040W_A-T_Intron1	TACTAAC	18	12.7454	Ca22chr2A_C_albicans_SC5314:173323-173381(+)	C2_01040W	58	ysf3_37_n	ysf3	37	n	0.106796		0.106796	0.106796	0.106796	consensus	15-20
intron_NA.C2_01440C_A-T_Intron1	TACTAAC	73	12.7454	Ca22chr2A_C_albicans_SC5314:257661-257790(-)	C2_01440C	129	WT_22_d	WT	22	d	0.0233863	0.00790696	0.0262295	0.0156287	0.0291536	consensus	29-74
intron_NA.C2_01440C_A-T_Intron1	TACTAAC	73	12.7454	Ca22chr2A_C_albicans_SC5314:257661-257790(-)	C2_01440C	129	WT_22_n	WT	22	n	0.0305035	0.0263413	0.0285714	0.00752036	0.054839	consensus	29-74
intron_NA.C2_01440C_A-T_Intron1	TACTAAC	73	12.7454	Ca22chr2A_C_albicans_SC5314:257661-257790(-)	C2_01440C	129	WT_37_d	WT	37	d	0.0158667	0.0022201	0.0158311	0.0138813	0.017877	consensus	29-74
intron_NA.C2_01440C_A-T_Intron1	TACTAAC	73	12.7454	Ca22chr2A_C_albicans_SC5314:257661-257790(-)	C2_01440C	129	WT_37_n	WT	37	n	0.0347578	0.0191107	0.0345304	0.0176387	0.052036	consensus	29-74
intron_NA.C2_01440C_A-T_Intron1	TACTAAC	73	12.7454	Ca22chr2A_C_albicans_SC5314:257661-257790(-)	C2_01440C	129	ysf3_22_d	ysf3	22	d	0.144211	0.0651177	0.11639	0.0995018	0.208395	consensus	29-74
intron_NA.C2_01440C_A-T_Intron1	TACTAAC	73	12.7454	Ca22chr2A_C_albicans_SC5314:257661-257790(-)	C2_01440C	129	ysf3_22_n	ysf3	22	n	0.0323241	0.00713407	0.0319735	0.026032	0.0388617	consensus	29-74
intron_NA.C2_01440C_A-T_Intron1	TACTAAC	73	12.7454	Ca22chr2A_C_albicans_SC5314:257661-257790(-)	C2_01440C	129	ysf3_37_d	ysf3	37	d	0.177262	0.0675574	0.151139	0.129114	0.243696	consensus	29-74
intron_NA.C2_01440C_A-T_Intron1	TACTAAC	73	12.7454	Ca22chr2A_C_albicans_SC5314:257661-257790(-)	C2_01440C	129	ysf3_37_n	ysf3	37	n	0.0230823	0.0179624	0.0174966	0.00946836	0.0406061	consensus	29-74
intron_NA.C2_02570W_A-T_Intron1	TACTAAC	20	12.7454	Ca22chr2A_C_albicans_SC5314:519632-519698(+)	C2_02570W	66	WT_22_n	WT	22	n						consensus	15-20
intron_NA.C2_02570W_A-T_Intron1	TACTAAC	20	12.7454	Ca22chr2A_C_albicans_SC5314:519632-519698(+)	C2_02570W	66	WT_37_d	WT	37	d						consensus	15-20
intron_NA.C2_02570W_A-T_Intron1	TACTAAC	20	12.7454	Ca22chr2A_C_albicans_SC5314:519632-519698(+)	C2_02570W	66	WT_37_n	WT	37	n						consensus	15-20
intron_NA.C2_02570W_A-T_Intron1	TACTAAC	20	12.7454	Ca22chr2A_C_albicans_SC5314:519632-519698(+)	C2_02570W	66	ysf3_22_d	ysf3	22	d						consensus	15-20
intron_NA.C2_02570W_A-T_Intron1	TACTAAC	20	12.7454	Ca22chr2A_C_albicans_SC5314:519632-519698(+)	C2_02570W	66	ysf3_22_n	ysf3	22	n						consensus	15-20
intron_NA.C2_02570W_A-T_Intron1	TACTAAC	20	12.7454	Ca22chr2A_C_albicans_SC5314:519632-519698(+)	C2_02570W	66	ysf3_37_d	ysf3	37	d						consensus	15-20
intron_NA.C2_02570W_A-T_Intron1	TACTAAC	20	12.7454	Ca22chr2A_C_albicans_SC5314:519632-519698(+)	C2_02570W	66	ysf3_37_n	ysf3	37	n						consensus	15-20
intron_NA.C2_02870W_A-T_Intron1	CACTAAC	17	9.51675	Ca22chr2A_C_albicans_SC5314:574399-574478(+)	C2_02870W	79	WT_22_d	WT	22	d	0.0341447	0.0147828	0.0315789	0.0218893	0.0481961	non-consensus	15-20
intron_NA.C2_02870W_A-T_Intron1	CACTAAC	17	9.51675	Ca22chr2A_C_albicans_SC5314:574399-574478(+)	C2_02870W	79	WT_22_n	WT	22	n	0.0352536	0.013313	0.0323651	0.0244964	0.0480329	non-consensus	15-20
intron_NA.C2_02870W_A-T_Intron1	CACTAAC	17	9.51675	Ca22chr2A_C_albicans_SC5314:574399-574478(+)	C2_02870W	79	WT_37_d	WT	37	d	0.0789916	0.0106542	0.0837167	0.0684846	0.0861912	non-consensus	15-20
intron_NA.C2_02870W_A-T_Intron1	CACTAAC	17	9.51675	Ca22chr2A_C_albicans_SC5314:574399-574478(+)	C2_02870W	79	WT_37_n	WT	37	n	0.134612	0.0349518	0.123539	0.108238	0.168737	non-consensus	15-20
intron_NA.C2_02870W_A-T_Intron1	CACTAAC	17	9.51675	Ca22chr2A_C_albicans_SC5314:574399-574478(+)	C2_02870W	79	ysf3_22_d	ysf3	22	d	0.56414	0.0392247	0.557169	0.531698	0.601462	non-consensus	15-20
intron_NA.C2_02870W_A-T_Intron1	CACTAAC	17	9.51675	Ca22chr2A_C_albicans_SC5314:574399-574478(+)	C2_02870W	79	ysf3_22_n	ysf3	22	n	0.0370902	0.00837993	0.0356053	0.0301573	0.0450625	non-consensus	15-20
intron_NA.C2_02870W_A-T_Intron1	CACTAAC	17	9.51675	Ca22chr2A_C_albicans_SC5314:574399-574478(+)	C2_02870W	79	ysf3_37_d	ysf3	37	d	0.517029	0.134869	0.566138	0.384651	0.61503	non-consensus	15-20
intron_NA.C2_02870W_A-T_Intron1	CACTAAC	17	9.51675	Ca22chr2A_C_albicans_SC5314:574399-574478(+)	C2_02870W	79	ysf3_37_n	ysf3	37	n	0.111068	0.0295277	0.110368	0.0847437	0.137882	non-consensus	15-20
intron_NA.C2_03210W_A-T_Intron1	TACTAAC	37	12.7454	Ca22chr2A_C_albicans_SC5314:657139-657260(+)	C2_03210W	121	WT_22_d	WT	22	d	0.0449359	0.0117615	0.0453622	0.0342066	0.0553668	consensus	29-74
intron_NA.C2_03210W_A-T_Intron1	TACTAAC	37	12.7454	Ca22chr2A_C_albicans_SC5314:657139-657260(+)	C2_03210W	121	WT_22_n	WT	22	n	0.0545379	0.00516542	0.0572864	0.04945	0.0577017	consensus	29-74
intron_NA.C2_03210W_A-T_Intron1	TACTAAC	37	12.7454	Ca22chr2A_C_albicans_SC5314:657139-657260(+)	C2_03210W	121	WT_37_d	WT	37	d	0.106959	0.0127698	0.104056	0.096707	0.119243	consensus	29-74
intron_NA.C2_03210W_A-T_Intron1	TACTAAC	37	12.7454	Ca22chr2A_C_albicans_SC5314:657139-657260(+)	C2_03210W	121	WT_37_n	WT	37	n	0.0914725	0.00549658	0.0889488	0.0878168	0.0968949	consensus	29-74
intron_NA.C2_03210W_A-T_Intron1	TACTAAC	37	12.7454	Ca22chr2A_C_albicans_SC5314:657139-657260(+)	C2_03210W	121	ysf3_22_d	ysf3	22	d	0.557686	0.0727401	0.57596	0.487392	0.615188	consensus	29-74
intron_NA.C2_03210W_A-T_Intron1	TACTAAC	37	12.7454	Ca22chr2A_C_albicans_SC5314:657139-657260(+)	C2_03210W	121	ysf3_22_n	ysf3	22	n	0.0381146	0.017681	0.0470219	0.0206785	0.0493155	consensus	29-74
intron_NA.C2_03210W_A-T_Intron1	TACTAAC	37	12.7454	Ca22chr2A_C_albicans_SC5314:657139-657260(+)	C2_03210W	121	ysf3_37_d	ysf3	37	d	0.291318	0.0240418	0.28047	0.275197	0.315032	consensus	29-74
intron_NA.C2_03210W_A-T_Intron1	TACTAAC	37	12.7454	Ca22chr2A_C_albicans_SC5314:657139-657260(+)	C2_03210W	121	ysf3_37_n	ysf3	37	n	0.12547	0.0290867	0.139535	0.0967756	0.14432	consensus	29-74
intron_NA.C2_03210W_A-T_Intron2	TACTAAC	25	12.7454	Ca22chr2A_C_albicans_SC5314:657409-657503(+)	C2_03210W	94	WT_22_d	WT	22	d	0.0651878	0.0140488	0.0671256	0.0519562	0.077063	consensus	25-28
intron_NA.C2_03210W_A-T_Intron2	TACTAAC	25	12.7454	Ca22chr2A_C_albicans_SC5314:657409-657503(+)	C2_03210W	94	WT_22_n	WT	22	n	0.0703436	0.00904348	0.0671378	0.0637195	0.0792117	consensus	25-28
intron_NA.C2_03210W_A-T_Intron2	TACTAAC	25	12.7454	Ca22chr2A_C_albicans_SC5314:657409-657503(+)	C2_03210W	94	WT_37_d	WT	37	d	0.0784644	0.0161975	0.0714286	0.06742	0.0944338	consensus	25-28
intron_NA.C2_03210W_A-T_Intron2	TACTAAC	25	12.7454	Ca22chr2A_C_albicans_SC5314:657409-657503(+)	C2_03210W	94	WT_37_n	WT	37	n	0.0950149	0.0327225	0.113195	0.0628346	0.114469	consensus	25-28
intron_NA.C2_03210W_A-T_Intron2	TACTAAC	25	12.7454	Ca22chr2A_C_albicans_SC5314:657409-657503(+)	C2_03210W	94	ysf3_22_d	ysf3	22	d	0.61605	0.0163786	0.61326	0.602447	0.631606	consensus	25-28
intron_NA.C2_03210W_A-T_Intron2	TACTAAC	25	12.7454	Ca22chr2A_C_albicans_SC5314:657409-657503(+)	C2_03210W	94	ysf3_22_n	ysf3	22	n	0.0714825	0.0213889	0.0675966	0.0538323	0.0918528	consensus	25-28
intron_NA.C2_03210W_A-T_Intron2	TACTAAC	25	12.7454	Ca22chr2A_C_albicans_SC5314:657409-657503(+)	C2_03210W	94	ysf3_37_d	ysf3	37	d	0.334585	0.0693205	0.37386	0.266477	0.375201	consensus	25-28
intron_NA.C2_03210W_A-T_Intron2	TACTAAC	25	12.7454	Ca22chr2A_C_albicans_SC5314:657409-657503(+)	C2_03210W	94	ysf3_37_n	ysf3	37	n	0.098824	0.00976031	0.0939759	0.0925909	0.108451	consensus	25-28
intron_NA.C2_03880C_A-T_Intron1	TACTAAC	27	12.7454	Ca22chr2A_C_albicans_SC5314:811591-811663(-)	C2_03880C	72	WT_22_d	WT	22	d						consensus	25-28
intron_NA.C2_03880C_A-T_Intron1	TACTAAC	27	12.7454	Ca22chr2A_C_albicans_SC5314:811591-811663(-)	C2_03880C	72	WT_22_n	WT	22	n	0.179487		0.179487	0.179487	0.179487	consensus	25-28
intron_NA.C2_03880C_A-T_Intron1	TACTAAC	27	12.7454	Ca22chr2A_C_albicans_SC5314:811591-811663(-)	C2_03880C	72	WT_37_d	WT	37	d						consensus	25-28
intron_NA.C2_03880C_A-T_Intron1	TACTAAC	27	12.7454	Ca22chr2A_C_albicans_SC5314:811591-811663(-)	C2_03880C	72	WT_37_n	WT	37	n						consensus	25-28
intron_NA.C2_03880C_A-T_Intron1	TACTAAC	27	12.7454	Ca22chr2A_C_albicans_SC5314:811591-811663(-)	C2_03880C	72	ysf3_22_d	ysf3	22	d	0.300559	0.0651678	0.284375	0.248946	0.363502	consensus	25-28
intron_NA.C2_03880C_A-T_Intron1	TACTAAC	27	12.7454	Ca22chr2A_C_albicans_SC5314:811591-811663(-)	C2_03880C	72	ysf3_22_n	ysf3	22	n	0.244444		0.244444	0.244444	0.244444	consensus	25-28
intron_NA.C2_03880C_A-T_Intron1	TACTAAC	27	12.7454	Ca22chr2A_C_albicans_SC5314:811591-811663(-)	C2_03880C	72	ysf3_37_d	ysf3	37	d	0.23387	0.0337871	0.220974	0.209685	0.267083	consensus	25-28
intron_NA.C2_03880C_A-T_Intron1	TACTAAC	27	12.7454	Ca22chr2A_C_albicans_SC5314:811591-811663(-)	C2_03880C	72	ysf3_37_n	ysf3	37	n						consensus	25-28
intron_NA.C2_03880C_A-T_Intron2	TACTAAC	27	12.7454	Ca22chr2A_C_albicans_SC5314:811696-811780(-)	C2_03880C	84	WT_22_d	WT	22	d	0.0313346	0.00547147	0.0328947	0.0260167	0.0355604	consensus	25-28
intron_NA.C2_03880C_A-T_Intron2	TACTAAC	27	12.7454	Ca22chr2A_C_albicans_SC5314:811696-811780(-)	C2_03880C	84	WT_22_n	WT	22	n	0.0472053	0.0205812	0.042836	0.0305272	0.0669418	consensus	25-28
intron_NA.C2_03880C_A-T_Intron2	TACTAAC	27	12.7454	Ca22chr2A_C_albicans_SC5314:811696-811780(-)	C2_03880C	84	WT_37_d	WT	37	d	0.0830204	0.00839284	0.0795455	0.0771853	0.0912879	consensus	25-28
intron_NA.C2_03880C_A-T_Intron2	TACTAAC	27	12.7454	Ca22chr2A_C_albicans_SC5314:811696-811780(-)	C2_03880C	84	WT_37_n	WT	37	n	0.0555705	0.0352182	0.044898	0.0287206	0.0898913	consensus	25-28
intron_NA.C2_03880C_A-T_Intron2	TACTAAC	27	12.7454	Ca22chr2A_C_albicans_SC5314:811696-811780(-)	C2_03880C	84	ysf3_22_d	ysf3	22	d	0.650596	0.0731727	0.663614	0.580971	0.711109	consensus	25-28
intron_NA.C2_03880C_A-T_Intron2	TACTAAC	27	12.7454	Ca22chr2A_C_albicans_SC5314:811696-811780(-)	C2_03880C	84	ysf3_22_n	ysf3	22	n	0.0341525	0.00700654	0.0321637	0.0287362	0.040961	consensus	25-28
intron_NA.C2_03880C_A-T_Intron2	TACTAAC	27	12.7454	Ca22chr2A_C_albicans_SC5314:811696-811780(-)	C2_03880C	84	ysf3_37_d	ysf3	37	d	0.575277	0.126347	0.506881	0.498773	0.699658	consensus	25-28
intron_NA.C2_03880C_A-T_Intron2	TACTAAC	27	12.7454	Ca22chr2A_C_albicans_SC5314:811696-811780(-)	C2_03880C	84	ysf3_37_n	ysf3	37	n	0.0868013	0.0719279	0.0598291	0.0350152	0.157468	consensus	25-28
intron_NA.C2_03880C_A-T_Intron3	TACTAAC	30	12.7454	Ca22chr2A_C_albicans_SC5314:811927-811999(-)	C2_03880C	72	WT_22_d	WT	22	d	0.0104522	0.00391593	0.010453	0.00692765	0.0139763	consensus	29-74
intron_NA.C2_03880C_A-T_Intron3	TACTAAC	30	12.7454	Ca22chr2A_C_albicans_SC5314:811927-811999(-)	C2_03880C	72	WT_22_n	WT	22	n	0.0156465	0.00673012	0.0159453	0.00948927	0.0215945	consensus	29-74
intron_NA.C2_03880C_A-T_Intron3	TACTAAC	30	12.7454	Ca22chr2A_C_albicans_SC5314:811927-811999(-)	C2_03880C	72	WT_37_d	WT	37	d	0.00829187	0.0143619	0	0	0.0223881	consensus	29-74
intron_NA.C2_03880C_A-T_Intron3	TACTAAC	30	12.7454	Ca22chr2A_C_albicans_SC5314:811927-811999(-)	C2_03880C	72	WT_37_n	WT	37	n	0.025019	0.00806623	0.0295139	0.0170875	0.0298041	consensus	29-74
intron_NA.C2_03880C_A-T_Intron3	TACTAAC	30	12.7454	Ca22chr2A_C_albicans_SC5314:811927-811999(-)	C2_03880C	72	ysf3_22_d	ysf3	22	d	0.431283	0.0200539	0.425868	0.41563	0.450726	consensus	29-74
intron_NA.C2_03880C_A-T_Intron3	TACTAAC	30	12.7454	Ca22chr2A_C_albicans_SC5314:811927-811999(-)	C2_03880C	72	ysf3_22_n	ysf3	22	n	0.0167771	0.00674533	0.0154242	0.0112721	0.0232292	consensus	29-74
intron_NA.C2_03880C_A-T_Intron3	TACTAAC	30	12.7454	Ca22chr2A_C_albicans_SC5314:811927-811999(-)	C2_03880C	72	ysf3_37_d	ysf3	37	d	0.388999	0.0909938	0.408907	0.30162	0.462442	consensus	29-74
intron_NA.C2_03880C_A-T_Intron3	TACTAAC	30	12.7454	Ca22chr2A_C_albicans_SC5314:811927-811999(-)	C2_03880C	72	ysf3_37_n	ysf3	37	n	0.0163528	0.00951351	0.0149254	0.00836277	0.0253419	consensus	29-74
intron_NA.C2_03970W_A-T_Intron1	TACTAAC	33	12.7454	Ca22chr2A_C_albicans_SC5314:833299-833380(+)	C2_03970W	81	WT_22_d	WT	22	d	0.127501	0.00987886	0.127451	0.118627	0.136409	consensus	29-74
intron_NA.C2_03970W_A-T_Intron1	TACTAAC	33	12.7454	Ca22chr2A_C_albicans_SC5314:833299-833380(+)	C2_03970W	81	WT_22_n	WT	22	n	0.0874296	0.0597159	0.0952381	0.031298	0.138095	consensus	29-74
intron_NA.C2_03970W_A-T_Intron1	TACTAAC	33	12.7454	Ca22chr2A_C_albicans_SC5314:833299-833380(+)	C2_03970W	81	WT_37_d	WT	37	d	0.232748	0.0460769	0.214575	0.200134	0.278084	consensus	29-74
intron_NA.C2_03970W_A-T_Intron1	TACTAAC	33	12.7454	Ca22chr2A_C_albicans_SC5314:833299-833380(+)	C2_03970W	81	WT_37_n	WT	37	n	0.335051	0.0274311	0.33578	0.310114	0.359477	consensus	29-74
intron_NA.C2_03970W_A-T_Intron1	TACTAAC	33	12.7454	Ca22chr2A_C_albicans_SC5314:833299-833380(+)	C2_03970W	81	ysf3_22_d	ysf3	22	d	0.732403	0.0269388	0.736364	0.70697	0.755065	consensus	29-74
intron_NA.C2_03970W_A-T_Intron1	TACTAAC	33	12.7454	Ca22chr2A_C_albicans_SC5314:833299-833380(+)	C2_03970W	81	ysf3_22_n	ysf3	22	n	0.0916689	0.0250827	0.0798122	0.0752226	0.116415	consensus	29-74
intron_NA.C2_03970W_A-T_Intron1	TACTAAC	33	12.7454	Ca22chr2A_C_albicans_SC5314:833299-833380(+)	C2_03970W	81	ysf3_37_d	ysf3	37	d	0.715962	0.0852881	0.73487	0.634013	0.784676	consensus	29-74
intron_NA.C2_03970W_A-T_Intron1	TACTAAC	33	12.7454	Ca22chr2A_C_albicans_SC5314:833299-833380(+)	C2_03970W	81	ysf3_37_n	ysf3	37	n	0.275839	0.0590983	0.297872	0.217787	0.318466	consensus	29-74
intron_NA.C2_04110W_A-T_Intron1	TATTAAC	56	6.78589	Ca22chr2A_C_albicans_SC5314:864242-864303(+)	C2_04110W	61	WT_22_d	WT	22	d						non-consensus	29-74
intron_NA.C2_04110W_A-T_Intron1	TATTAAC	56	6.78589	Ca22chr2A_C_albicans_SC5314:864242-864303(+)	C2_04110W	61	WT_22_n	WT	22	n						non-consensus	29-74
intron_NA.C2_04110W_A-T_Intron1	TATTAAC	56	6.78589	Ca22chr2A_C_albicans_SC5314:864242-864303(+)	C2_04110W	61	WT_37_d	WT	37	d						non-consensus	29-74
intron_NA.C2_04110W_A-T_Intron1	TATTAAC	56	6.78589	Ca22chr2A_C_albicans_SC5314:864242-864303(+)	C2_04110W	61	WT_37_n	WT	37	n						non-consensus	29-74
intron_NA.C2_04110W_A-T_Intron1	TATTAAC	56	6.78589	Ca22chr2A_C_albicans_SC5314:864242-864303(+)	C2_04110W	61	ysf3_22_d	ysf3	22	d						non-consensus	29-74
intron_NA.C2_04110W_A-T_Intron1	TATTAAC	56	6.78589	Ca22chr2A_C_albicans_SC5314:864242-864303(+)	C2_04110W	61	ysf3_22_n	ysf3	22	n						non-consensus	29-74
intron_NA.C2_04110W_A-T_Intron1	TATTAAC	56	6.78589	Ca22chr2A_C_albicans_SC5314:864242-864303(+)	C2_04110W	61	ysf3_37_d	ysf3	37	d						non-consensus	29-74
intron_NA.C2_04110W_A-T_Intron1	TATTAAC	56	6.78589	Ca22chr2A_C_albicans_SC5314:864242-864303(+)	C2_04110W	61	ysf3_37_n	ysf3	37	n						non-consensus	29-74
intron_NA.C2_04280W_A-T_Intron1	TACTAAC	29	12.7454	Ca22chr2A_C_albicans_SC5314:898652-899437(+)	C2_04280W	785	WT_22_d	WT	22	d	0.766016	0.0142941	0.773117	0.751918	0.775144	consensus	29-74
intron_NA.C2_04280W_A-T_Intron1	TACTAAC	29	12.7454	Ca22chr2A_C_albicans_SC5314:898652-899437(+)	C2_04280W	785	WT_22_n	WT	22	n	0.753043	0.0349221	0.747573	0.723819	0.786097	consensus	29-74
intron_NA.C2_04280W_A-T_Intron1	TACTAAC	29	12.7454	Ca22chr2A_C_albicans_SC5314:898652-899437(+)	C2_04280W	785	WT_37_d	WT	37	d	0.797308	0.00180731	0.797403	0.795649	0.798899	consensus	29-74
intron_NA.C2_04280W_A-T_Intron1	TACTAAC	29	12.7454	Ca22chr2A_C_albicans_SC5314:898652-899437(+)	C2_04280W	785	WT_37_n	WT	37	n	0.832159	0.02105	0.837174	0.811867	0.848942	consensus	29-74
intron_NA.C2_04280W_A-T_Intron1	TACTAAC	29	12.7454	Ca22chr2A_C_albicans_SC5314:898652-899437(+)	C2_04280W	785	ysf3_22_d	ysf3	22	d	0.985872	0.00907414	0.99061	0.97693	0.991498	consensus	29-74
intron_NA.C2_04280W_A-T_Intron1	TACTAAC	29	12.7454	Ca22chr2A_C_albicans_SC5314:898652-899437(+)	C2_04280W	785	ysf3_22_n	ysf3	22	n	0.758118	0.0334423	0.762963	0.726562	0.786282	consensus	29-74
intron_NA.C2_04280W_A-T_Intron1	TACTAAC	29	12.7454	Ca22chr2A_C_albicans_SC5314:898652-899437(+)	C2_04280W	785	ysf3_37_d	ysf3	37	d	0.927445	0.0315518	0.916143	0.904405	0.958396	consensus	29-74
intron_NA.C2_04280W_A-T_Intron1	TACTAAC	29	12.7454	Ca22chr2A_C_albicans_SC5314:898652-899437(+)	C2_04280W	785	ysf3_37_n	ysf3	37	n	0.919398	0.0453496	0.931389	0.875471	0.954931	consensus	29-74
intron_NA.C2_04850C_A-T_Intron1	TACTAAC	33	12.7454	Ca22chr2A_C_albicans_SC5314:1014308-1014386(-)	C2_04850C	78	WT_22_d	WT	22	d	0.0509833	0.00493061	0.05145	0.0463974	0.0552427	consensus	29-74
intron_NA.C2_04850C_A-T_Intron1	TACTAAC	33	12.7454	Ca22chr2A_C_albicans_SC5314:1014308-1014386(-)	C2_04850C	78	WT_22_n	WT	22	n	0.0571436	0.00496415	0.0566038	0.0528847	0.0617805	consensus	29-74
intron_NA.C2_04850C_A-T_Intron1	TACTAAC	33	12.7454	Ca22chr2A_C_albicans_SC5314:1014308-1014386(-)	C2_04850C	78	WT_37_d	WT	37	d	0.0811906	0.0165243	0.0842975	0.0654298	0.0947766	consensus	29-74
intron_NA.C2_04850C_A-T_Intron1	TACTAAC	33	12.7454	Ca22chr2A_C_albicans_SC5314:1014308-1014386(-)	C2_04850C	78	WT_37_n	WT	37	n	0.073133	0.0125129	0.0671141	0.0650016	0.0854775	consensus	29-74
intron_NA.C2_04850C_A-T_Intron1	TACTAAC	33	12.7454	Ca22chr2A_C_albicans_SC5314:1014308-1014386(-)	C2_04850C	78	ysf3_22_d	ysf3	22	d	0.35347	0.0367272	0.360465	0.31842	0.383624	consensus	29-74
intron_NA.C2_04850C_A-T_Intron1	TACTAAC	33	12.7454	Ca22chr2A_C_albicans_SC5314:1014308-1014386(-)	C2_04850C	78	ysf3_22_n	ysf3	22	n	0.0494509	0.0139241	0.0493344	0.0369603	0.062023	consensus	29-74
intron_NA.C2_04850C_A-T_Intron1	TACTAAC	33	12.7454	Ca22chr2A_C_albicans_SC5314:1014308-1014386(-)	C2_04850C	78	ysf3_37_d	ysf3	37	d	0.37858	0.0207841	0.368421	0.365189	0.399083	consensus	29-74
intron_NA.C2_04850C_A-T_Intron1	TACTAAC	33	12.7454	Ca22chr2A_C_albicans_SC5314:1014308-1014386(-)	C2_04850C	78	ysf3_37_n	ysf3	37	n	0.118121	0.0369065	0.115942	0.0857118	0.152057	consensus	29-74
intron_NA.C2_05300C_A-T_Intron1	TACTAAC	30	12.7454	Ca22chr2A_C_albicans_SC5314:1092198-1092480(-)	C2_05300C	282	WT_22_d	WT	22	d	0.0122023	0.00227864	0.011236	0.010633	0.014448	consensus	29-74
intron_NA.C2_05300C_A-T_Intron1	TACTAAC	30	12.7454	Ca22chr2A_C_albicans_SC5314:1092198-1092480(-)	C2_05300C	282	WT_22_n	WT	22	n	0.0101223	0.000223619	0.0101223	0.00997994	0.0102646	consensus	29-74
intron_NA.C2_05300C_A-T_Intron1	TACTAAC	30	12.7454	Ca22chr2A_C_albicans_SC5314:1092198-1092480(-)	C2_05300C	282	WT_37_d	WT	37	d	0.0524627	0.0119086	0.0469208	0.0445936	0.0642111	consensus	29-74
intron_NA.C2_05300C_A-T_Intron1	TACTAAC	30	12.7454	Ca22chr2A_C_albicans_SC5314:1092198-1092480(-)	C2_05300C	282	WT_37_n	WT	37	n	0.0562982	0.022236	0.0579439	0.035751	0.0756935	consensus	29-74
intron_NA.C2_05300C_A-T_Intron1	TACTAAC	30	12.7454	Ca22chr2A_C_albicans_SC5314:1092198-1092480(-)	C2_05300C	282	ysf3_22_d	ysf3	22	d	0.340451	0.0869458	0.366548	0.255756	0.406879	consensus	29-74
intron_NA.C2_05300C_A-T_Intron1	TACTAAC	30	12.7454	Ca22chr2A_C_albicans_SC5314:1092198-1092480(-)	C2_05300C	282	ysf3_22_n	ysf3	22	n	0.0106009	0.00375672	0.00910747	0.00794917	0.0142979	consensus	29-74
intron_NA.C2_05300C_A-T_Intron1	TACTAAC	30	12.7454	Ca22chr2A_C_albicans_SC5314:1092198-1092480(-)	C2_05300C	282	ysf3_37_d	ysf3	37	d	0.502191	0.408429	0.322222	0.225411	0.904949	consensus	29-74
intron_NA.C2_05300C_A-T_Intron1	TACTAAC	30	12.7454	Ca22chr2A_C_albicans_SC5314:1092198-1092480(-)	C2_05300C	282	ysf3_37_n	ysf3	37	n	0.0431787	0.0158537	0.045584	0.0281922	0.0564815	consensus	29-74
intron_NA.C2_05410W_A-T_Intron1	TACTAAC	27	12.7454	Ca22chr2A_C_albicans_SC5314:1110447-1110929(+)	C2_05410W	482	WT_22_d	WT	22	d	0.00105832	0.000674776	0.000956206	0.000491999	0.00169612	consensus	25-28
intron_NA.C2_05410W_A-T_Intron1	TACTAAC	27	12.7454	Ca22chr2A_C_albicans_SC5314:1110447-1110929(+)	C2_05410W	482	WT_22_n	WT	22	n	0.000951562	0.000515126	0.00102799	0.000465043	0.00138458	consensus	25-28
intron_NA.C2_05410W_A-T_Intron1	TACTAAC	27	12.7454	Ca22chr2A_C_albicans_SC5314:1110447-1110929(+)	C2_05410W	482	WT_37_d	WT	37	d	0.00256354	0.000300633	0.00269958	0.002267	0.00276485	consensus	25-28
intron_NA.C2_05410W_A-T_Intron1	TACTAAC	27	12.7454	Ca22chr2A_C_albicans_SC5314:1110447-1110929(+)	C2_05410W	482	WT_37_n	WT	37	n	0.00639786	0.00325479	0.00784838	0.00318783	0.00859252	consensus	25-28
intron_NA.C2_05410W_A-T_Intron1	TACTAAC	27	12.7454	Ca22chr2A_C_albicans_SC5314:1110447-1110929(+)	C2_05410W	482	ysf3_22_d	ysf3	22	d	0.0243552	0.006181	0.0209638	0.0206474	0.030437	consensus	25-28
intron_NA.C2_05410W_A-T_Intron1	TACTAAC	27	12.7454	Ca22chr2A_C_albicans_SC5314:1110447-1110929(+)	C2_05410W	482	ysf3_22_n	ysf3	22	n	0.00123908	0.000444494	0.00148803	0.000802114	0.00150179	consensus	25-28
intron_NA.C2_05410W_A-T_Intron1	TACTAAC	27	12.7454	Ca22chr2A_C_albicans_SC5314:1110447-1110929(+)	C2_05410W	482	ysf3_37_d	ysf3	37	d	0.0316838	0.0202414	0.0256326	0.0162056	0.0513979	consensus	25-28
intron_NA.C2_05410W_A-T_Intron1	TACTAAC	27	12.7454	Ca22chr2A_C_albicans_SC5314:1110447-1110929(+)	C2_05410W	482	ysf3_37_n	ysf3	37	n	0.00479638	0.00305489	0.00366158	0.00259031	0.0077968	consensus	25-28
intron_NA.C2_05520W_A-T_Intron1	CACTAAC	21	9.51675	Ca22chr2A_C_albicans_SC5314:1125254-1125313(+)	C2_05520W	59	WT_22_d	WT	22	d	0.00535856	0.001693	0.00555556	0.00377367	0.00680556	non-consensus	21-24
intron_NA.C2_05520W_A-T_Intron1	CACTAAC	21	9.51675	Ca22chr2A_C_albicans_SC5314:1125254-1125313(+)	C2_05520W	59	WT_22_n	WT	22	n	0.008823	0.00490366	0.00761421	0.00493453	0.0135576	non-consensus	21-24
intron_NA.C2_05520W_A-T_Intron1	CACTAAC	21	9.51675	Ca22chr2A_C_albicans_SC5314:1125254-1125313(+)	C2_05520W	59	WT_37_d	WT	37	d	0.0187559	0.00385135	0.0204082	0.0149595	0.0213957	non-consensus	21-24
intron_NA.C2_05520W_A-T_Intron1	CACTAAC	21	9.51675	Ca22chr2A_C_albicans_SC5314:1125254-1125313(+)	C2_05520W	59	WT_37_n	WT	37	n	0.0199055	0.00226588	0.0193798	0.0180918	0.0220872	non-consensus	21-24
intron_NA.C2_05520W_A-T_Intron1	CACTAAC	21	9.51675	Ca22chr2A_C_albicans_SC5314:1125254-1125313(+)	C2_05520W	59	ysf3_22_d	ysf3	22	d	0.527459	0.0404037	0.52	0.494174	0.565965	non-consensus	21-24
intron_NA.C2_05520W_A-T_Intron1	CACTAAC	21	9.51675	Ca22chr2A_C_albicans_SC5314:1125254-1125313(+)	C2_05520W	59	ysf3_22_n	ysf3	22	n	0.0145888	0.00923657	0.0171073	0.00562945	0.0217851	non-consensus	21-24
intron_NA.C2_05520W_A-T_Intron1	CACTAAC	21	9.51675	Ca22chr2A_C_albicans_SC5314:1125254-1125313(+)	C2_05520W	59	ysf3_37_d	ysf3	37	d	0.336434	0.0943138	0.381232	0.243386	0.398123	non-consensus	21-24
intron_NA.C2_05520W_A-T_Intron1	CACTAAC	21	9.51675	Ca22chr2A_C_albicans_SC5314:1125254-1125313(+)	C2_05520W	59	ysf3_37_n	ysf3	37	n	0.0215405	0.00892709	0.0185497	0.0148985	0.030276	non-consensus	21-24
intron_NA.C2_05540C_A-T_Intron1	TACTAAC	23	12.7454	Ca22chr2A_C_albicans_SC5314:1128580-1128656(-)	C2_05540C	76	WT_22_d	WT	22	d	0.0214317	0.0297896	0.00613497	0.00277177	0.0507994	consensus	21-24
intron_NA.C2_05540C_A-T_Intron1	TACTAAC	23	12.7454	Ca22chr2A_C_albicans_SC5314:1128580-1128656(-)	C2_05540C	76	WT_22_n	WT	22	n	0.0323098	0.0386425	0.0106952	0.00944941	0.0703003	consensus	21-24
intron_NA.C2_05540C_A-T_Intron1	TACTAAC	23	12.7454	Ca22chr2A_C_albicans_SC5314:1128580-1128656(-)	C2_05540C	76	WT_37_d	WT	37	d	0.0383102	0.00652519	0.0391304	0.0321853	0.0438608	consensus	21-24
intron_NA.C2_05540C_A-T_Intron1	TACTAAC	23	12.7454	Ca22chr2A_C_albicans_SC5314:1128580-1128656(-)	C2_05540C	76	WT_37_n	WT	37	n	0.0833296	0.0381954	0.0967742	0.0458843	0.111364	consensus	21-24
intron_NA.C2_05540C_A-T_Intron1	TACTAAC	23	12.7454	Ca22chr2A_C_albicans_SC5314:1128580-1128656(-)	C2_05540C	76	ysf3_22_d	ysf3	22	d	0.527254	0.0813486	0.481848	0.479054	0.607238	consensus	21-24
intron_NA.C2_05540C_A-T_Intron1	TACTAAC	23	12.7454	Ca22chr2A_C_albicans_SC5314:1128580-1128656(-)	C2_05540C	76	ysf3_22_n	ysf3	22	n	0.0222361	0.0211157	0.0246914	0.00246914	0.0402843	consensus	21-24
intron_NA.C2_05540C_A-T_Intron1	TACTAAC	23	12.7454	Ca22chr2A_C_albicans_SC5314:1128580-1128656(-)	C2_05540C	76	ysf3_37_d	ysf3	37	d	0.455971	0.123649	0.412409	0.365241	0.577196	consensus	21-24
intron_NA.C2_05540C_A-T_Intron1	TACTAAC	23	12.7454	Ca22chr2A_C_albicans_SC5314:1128580-1128656(-)	C2_05540C	76	ysf3_37_n	ysf3	37	n	0.035706	0.0313695	0.0217391	0.014545	0.0666438	consensus	21-24
intron_NA.C2_05710C_A-T_Intron1	TACTAAC	19	12.7454	Ca22chr2A_C_albicans_SC5314:1167469-1167925(-)	C2_05710C	456	WT_22_d	WT	22	d	0.00314309	0.00093418	0.0030556	0.00233572	0.0040117	consensus	15-20
intron_NA.C2_05710C_A-T_Intron1	TACTAAC	19	12.7454	Ca22chr2A_C_albicans_SC5314:1167469-1167925(-)	C2_05710C	456	WT_22_n	WT	22	n	0.00253052	0.00039913	0.00268688	0.00213789	0.00281372	consensus	15-20
intron_NA.C2_05710C_A-T_Intron1	TACTAAC	19	12.7454	Ca22chr2A_C_albicans_SC5314:1167469-1167925(-)	C2_05710C	456	WT_37_d	WT	37	d	0.00730489	0.000724792	0.00733217	0.00664338	0.00794731	consensus	15-20
intron_NA.C2_05710C_A-T_Intron1	TACTAAC	19	12.7454	Ca22chr2A_C_albicans_SC5314:1167469-1167925(-)	C2_05710C	456	WT_37_n	WT	37	n	0.0113408	0.000775908	0.0116565	0.0105768	0.0118839	consensus	15-20
intron_NA.C2_05710C_A-T_Intron1	TACTAAC	19	12.7454	Ca22chr2A_C_albicans_SC5314:1167469-1167925(-)	C2_05710C	456	ysf3_22_d	ysf3	22	d	0.124327	0.0122377	0.125546	0.112928	0.134874	consensus	15-20
intron_NA.C2_05710C_A-T_Intron1	TACTAAC	19	12.7454	Ca22chr2A_C_albicans_SC5314:1167469-1167925(-)	C2_05710C	456	ysf3_22_n	ysf3	22	n	0.00325296	0.00107988	0.00360659	0.0021972	0.00406119	consensus	15-20
intron_NA.C2_05710C_A-T_Intron1	TACTAAC	19	12.7454	Ca22chr2A_C_albicans_SC5314:1167469-1167925(-)	C2_05710C	456	ysf3_37_d	ysf3	37	d	0.111199	0.0271863	0.108181	0.0879011	0.13661	consensus	15-20
intron_NA.C2_05710C_A-T_Intron1	TACTAAC	19	12.7454	Ca22chr2A_C_albicans_SC5314:1167469-1167925(-)	C2_05710C	456	ysf3_37_n	ysf3	37	n	0.33405	0.563617	0.0119151	0.00603974	0.887555	consensus	15-20
intron_NA.C2_05770W_A-T_Intron1	TACTAAC	31	12.7454	Ca22chr2A_C_albicans_SC5314:1178261-1178371(+)	C2_05770W	110	WT_22_d	WT	22	d	0.0595046	0.0248625	0.0666667	0.0353291	0.0786667	consensus	29-74
intron_NA.C2_05770W_A-T_Intron1	TACTAAC	31	12.7454	Ca22chr2A_C_albicans_SC5314:1178261-1178371(+)	C2_05770W	110	WT_22_n	WT	22	n	0.0651021	0.0207089	0.0740741	0.0446855	0.0792384	consensus	29-74
intron_NA.C2_05770W_A-T_Intron1	TACTAAC	31	12.7454	Ca22chr2A_C_albicans_SC5314:1178261-1178371(+)	C2_05770W	110	WT_37_d	WT	37	d	0.133857	0.0456166	0.157509	0.0888958	0.162263	consensus	29-74
intron_NA.C2_05770W_A-T_Intron1	TACTAAC	31	12.7454	Ca22chr2A_C_albicans_SC5314:1178261-1178371(+)	C2_05770W	110	WT_37_n	WT	37	n	0.225004	0.0413243	0.247706	0.184345	0.249771	consensus	29-74
intron_NA.C2_05770W_A-T_Intron1	TACTAAC	31	12.7454	Ca22chr2A_C_albicans_SC5314:1178261-1178371(+)	C2_05770W	110	ysf3_22_d	ysf3	22	d	0.886316	0.0396345	0.882927	0.851929	0.923075	consensus	29-74
intron_NA.C2_05770W_A-T_Intron1	TACTAAC	31	12.7454	Ca22chr2A_C_albicans_SC5314:1178261-1178371(+)	C2_05770W	110	ysf3_22_n	ysf3	22	n	0.0776994	0.0615693	0.0588235	0.0308824	0.137729	consensus	29-74
intron_NA.C2_05770W_A-T_Intron1	TACTAAC	31	12.7454	Ca22chr2A_C_albicans_SC5314:1178261-1178371(+)	C2_05770W	110	ysf3_37_d	ysf3	37	d	0.747508	0.112618	0.796407	0.636475	0.824311	consensus	29-74
intron_NA.C2_05770W_A-T_Intron1	TACTAAC	31	12.7454	Ca22chr2A_C_albicans_SC5314:1178261-1178371(+)	C2_05770W	110	ysf3_37_n	ysf3	37	n	0.13769	0.0221598	0.132743	0.119853	0.158989	consensus	29-74
intron_NA.C2_05870W_A-T_Intron1	TACTAAC	22	12.7454	Ca22chr2A_C_albicans_SC5314:1204192-1204255(+)	C2_05870W	63	WT_22_d	WT	22	d	0.105189	0.00861293	0.100437	0.100044	0.113662	consensus	21-24
intron_NA.C2_05870W_A-T_Intron1	TACTAAC	22	12.7454	Ca22chr2A_C_albicans_SC5314:1204192-1204255(+)	C2_05870W	63	WT_22_n	WT	22	n	0.0959269	0.0145493	0.088685	0.0866463	0.110277	consensus	21-24
intron_NA.C2_05870W_A-T_Intron1	TACTAAC	22	12.7454	Ca22chr2A_C_albicans_SC5314:1204192-1204255(+)	C2_05870W	63	WT_37_d	WT	37	d	0.221514	0.0161348	0.223022	0.206513	0.23546	consensus	21-24
intron_NA.C2_05870W_A-T_Intron1	TACTAAC	22	12.7454	Ca22chr2A_C_albicans_SC5314:1204192-1204255(+)	C2_05870W	63	WT_37_n	WT	37	n	0.182351	0.0427328	0.202586	0.140191	0.210345	consensus	21-24
intron_NA.C2_05870W_A-T_Intron1	TACTAAC	22	12.7454	Ca22chr2A_C_albicans_SC5314:1204192-1204255(+)	C2_05870W	63	ysf3_22_d	ysf3	22	d	0.971764	0.0234558	0.970965	0.950943	0.993145	consensus	21-24
intron_NA.C2_05870W_A-T_Intron1	TACTAAC	22	12.7454	Ca22chr2A_C_albicans_SC5314:1204192-1204255(+)	C2_05870W	63	ysf3_22_n	ysf3	22	n	0.103374	0.0101881	0.108333	0.0933231	0.109952	consensus	21-24
intron_NA.C2_05870W_A-T_Intron1	TACTAAC	22	12.7454	Ca22chr2A_C_albicans_SC5314:1204192-1204255(+)	C2_05870W	63	ysf3_37_d	ysf3	37	d	0.901108	0.0300735	0.910112	0.871816	0.924097	consensus	21-24
intron_NA.C2_05870W_A-T_Intron1	TACTAAC	22	12.7454	Ca22chr2A_C_albicans_SC5314:1204192-1204255(+)	C2_05870W	63	ysf3_37_n	ysf3	37	n	0.223113	0.0584483	0.249538	0.16546	0.262267	consensus	21-24
intron_NA.C2_05900W_A-T_Intron1	TACTAAC	17	12.7454	Ca22chr2A_C_albicans_SC5314:1206502-1206564(+)	C2_05900W	62	WT_22_d	WT	22	d						consensus	15-20
intron_NA.C2_05900W_A-T_Intron1	TACTAAC	17	12.7454	Ca22chr2A_C_albicans_SC5314:1206502-1206564(+)	C2_05900W	62	WT_22_n	WT	22	n						consensus	15-20
intron_NA.C2_05900W_A-T_Intron1	TACTAAC	17	12.7454	Ca22chr2A_C_albicans_SC5314:1206502-1206564(+)	C2_05900W	62	ysf3_22_d	ysf3	22	d						consensus	15-20
intron_NA.C2_05900W_A-T_Intron1	TACTAAC	17	12.7454	Ca22chr2A_C_albicans_SC5314:1206502-1206564(+)	C2_05900W	62	ysf3_22_n	ysf3	22	n						consensus	15-20
intron_NA.C2_05900W_A-T_Intron1	TACTAAC	17	12.7454	Ca22chr2A_C_albicans_SC5314:1206502-1206564(+)	C2_05900W	62	ysf3_37_n	ysf3	37	n						consensus	15-20
intron_NA.C2_06510W_A-T_Intron1	TACTAAC	24	12.7454	Ca22chr2A_C_albicans_SC5314:1321793-1321856(+)	C2_06510W	63	WT_22_d	WT	22	d	0.0298774	0.0259091	0.0434783	0.00434783	0.0458863	consensus	21-24
intron_NA.C2_06510W_A-T_Intron1	TACTAAC	24	12.7454	Ca22chr2A_C_albicans_SC5314:1321793-1321856(+)	C2_06510W	63	WT_22_n	WT	22	n	0.115326	0.0550223	0.0952381	0.0753775	0.169337	consensus	21-24
intron_NA.C2_06510W_A-T_Intron1	TACTAAC	24	12.7454	Ca22chr2A_C_albicans_SC5314:1321793-1321856(+)	C2_06510W	63	WT_37_d	WT	37	d	0.185336	0.0865001	0.228916	0.100034	0.240133	consensus	21-24
intron_NA.C2_06510W_A-T_Intron1	TACTAAC	24	12.7454	Ca22chr2A_C_albicans_SC5314:1321793-1321856(+)	C2_06510W	63	WT_37_n	WT	37	n	0.300049	0.120261	0.364706	0.181632	0.373205	consensus	21-24
intron_NA.C2_06510W_A-T_Intron1	TACTAAC	24	12.7454	Ca22chr2A_C_albicans_SC5314:1321793-1321856(+)	C2_06510W	63	ysf3_22_d	ysf3	22	d	1		1	1	1	consensus	21-24
intron_NA.C2_06510W_A-T_Intron1	TACTAAC	24	12.7454	Ca22chr2A_C_albicans_SC5314:1321793-1321856(+)	C2_06510W	63	ysf3_22_n	ysf3	22	n	0.141341	0.107687	0.102041	0.0631453	0.247046	consensus	21-24
intron_NA.C2_06510W_A-T_Intron1	TACTAAC	24	12.7454	Ca22chr2A_C_albicans_SC5314:1321793-1321856(+)	C2_06510W	63	ysf3_37_d	ysf3	37	d	0.963636	0.0514259	0.963636	0.930909	0.996364	consensus	21-24
intron_NA.C2_06510W_A-T_Intron1	TACTAAC	24	12.7454	Ca22chr2A_C_albicans_SC5314:1321793-1321856(+)	C2_06510W	63	ysf3_37_n	ysf3	37	n	0.209044	0.0425656	0.230769	0.167077	0.235804	consensus	21-24
intron_NA.C2_06850W_A-T_Intron1	TACTAAC	21	12.7454	Ca22chr2A_C_albicans_SC5314:1404235-1404309(+)	C2_06850W	74	WT_22_d	WT	22	d	0.00323625	0.00560534	0	0	0.00873786	consensus	21-24
intron_NA.C2_06850W_A-T_Intron1	TACTAAC	21	12.7454	Ca22chr2A_C_albicans_SC5314:1404235-1404309(+)	C2_06850W	74	WT_22_n	WT	22	n	0.003003	0.00520135	0	0	0.00810811	consensus	21-24
intron_NA.C2_06850W_A-T_Intron1	TACTAAC	21	12.7454	Ca22chr2A_C_albicans_SC5314:1404235-1404309(+)	C2_06850W	74	WT_37_d	WT	37	d	0.0288364	0.0110276	0.0344828	0.0179644	0.035756	consensus	21-24
intron_NA.C2_06850W_A-T_Intron1	TACTAAC	21	12.7454	Ca22chr2A_C_albicans_SC5314:1404235-1404309(+)	C2_06850W	74	WT_37_n	WT	37	n	0.0252017	0.0163468	0.0162866	0.0153542	0.0412897	consensus	21-24
intron_NA.C2_06850W_A-T_Intron1	TACTAAC	21	12.7454	Ca22chr2A_C_albicans_SC5314:1404235-1404309(+)	C2_06850W	74	ysf3_22_d	ysf3	22	d	0.117446	0.0301384	0.125333	0.0882672	0.141105	consensus	21-24
intron_NA.C2_06850W_A-T_Intron1	TACTAAC	21	12.7454	Ca22chr2A_C_albicans_SC5314:1404235-1404309(+)	C2_06850W	74	ysf3_22_n	ysf3	22	n	0.00126743	0.00219525	0	0	0.00342205	consensus	21-24
intron_NA.C2_06850W_A-T_Intron1	TACTAAC	21	12.7454	Ca22chr2A_C_albicans_SC5314:1404235-1404309(+)	C2_06850W	74	ysf3_37_d	ysf3	37	d	0.26396	0.073922	0.233202	0.212664	0.336785	consensus	21-24
intron_NA.C2_06850W_A-T_Intron1	TACTAAC	21	12.7454	Ca22chr2A_C_albicans_SC5314:1404235-1404309(+)	C2_06850W	74	ysf3_37_n	ysf3	37	n	0.00282486	0.0048928	0	0	0.00762712	consensus	21-24
intron_NA.C2_07010W_A-T_Intron1	TACTAAC	29	12.7454	Ca22chr2A_C_albicans_SC5314:1437429-1437497(+)	C2_07010W	68	WT_22_d	WT	22	d	0.0173482	0.000729678	0.0176471	0.0166296	0.0178576	consensus	29-74
intron_NA.C2_07010W_A-T_Intron1	TACTAAC	29	12.7454	Ca22chr2A_C_albicans_SC5314:1437429-1437497(+)	C2_07010W	68	WT_22_n	WT	22	n	0.0147428	0.00372944	0.0133125	0.0120775	0.0184094	consensus	29-74
intron_NA.C2_07010W_A-T_Intron1	TACTAAC	29	12.7454	Ca22chr2A_C_albicans_SC5314:1437429-1437497(+)	C2_07010W	68	WT_37_d	WT	37	d	0.0266149	0.00236954	0.027534	0.0242845	0.0283018	consensus	29-74
intron_NA.C2_07010W_A-T_Intron1	TACTAAC	29	12.7454	Ca22chr2A_C_albicans_SC5314:1437429-1437497(+)	C2_07010W	68	WT_37_n	WT	37	n	0.0370785	0.00675808	0.0359754	0.0314434	0.0434858	consensus	29-74
intron_NA.C2_07010W_A-T_Intron1	TACTAAC	29	12.7454	Ca22chr2A_C_albicans_SC5314:1437429-1437497(+)	C2_07010W	68	ysf3_22_d	ysf3	22	d	0.35478	0.0340097	0.372401	0.321258	0.375967	consensus	29-74
intron_NA.C2_07010W_A-T_Intron1	TACTAAC	29	12.7454	Ca22chr2A_C_albicans_SC5314:1437429-1437497(+)	C2_07010W	68	ysf3_22_n	ysf3	22	n	0.0166739	0.00288413	0.017909	0.013831	0.0186523	consensus	29-74
intron_NA.C2_07010W_A-T_Intron1	TACTAAC	29	12.7454	Ca22chr2A_C_albicans_SC5314:1437429-1437497(+)	C2_07010W	68	ysf3_37_d	ysf3	37	d	0.286095	0.103779	0.317762	0.184931	0.365093	consensus	29-74
intron_NA.C2_07010W_A-T_Intron1	TACTAAC	29	12.7454	Ca22chr2A_C_albicans_SC5314:1437429-1437497(+)	C2_07010W	68	ysf3_37_n	ysf3	37	n	0.0360662	0.0027577	0.0356411	0.0337552	0.0386746	consensus	29-74
intron_NA.C2_07530C_A-T_Intron1	TACTAAC	21	12.7454	Ca22chr2A_C_albicans_SC5314:1536393-1536460(-)	C2_07530C	67	WT_22_n	WT	22	n						consensus	21-24
intron_NA.C2_07530C_A-T_Intron1	TACTAAC	21	12.7454	Ca22chr2A_C_albicans_SC5314:1536393-1536460(-)	C2_07530C	67	WT_37_n	WT	37	n						consensus	21-24
intron_NA.C2_07530C_A-T_Intron1	TACTAAC	21	12.7454	Ca22chr2A_C_albicans_SC5314:1536393-1536460(-)	C2_07530C	67	ysf3_37_d	ysf3	37	d						consensus	21-24
intron_NA.C2_08160C_A-T_Intron1	TACTAAC	22	12.7454	Ca22chr2A_C_albicans_SC5314:1655469-1655626(-)	C2_08160C	157	WT_22_d	WT	22	d	0.0223835	0.0053022	0.0230326	0.0174112	0.0269013	consensus	21-24
intron_NA.C2_08160C_A-T_Intron1	TACTAAC	22	12.7454	Ca22chr2A_C_albicans_SC5314:1655469-1655626(-)	C2_08160C	157	WT_22_n	WT	22	n	0.0160485	0.0108914	0.0146025	0.00681739	0.0262919	consensus	21-24
intron_NA.C2_08160C_A-T_Intron1	TACTAAC	22	12.7454	Ca22chr2A_C_albicans_SC5314:1655469-1655626(-)	C2_08160C	157	WT_37_d	WT	37	d	0.018627	0.00294672	0.0193548	0.0157816	0.020963	consensus	21-24
intron_NA.C2_08160C_A-T_Intron1	TACTAAC	22	12.7454	Ca22chr2A_C_albicans_SC5314:1655469-1655626(-)	C2_08160C	157	WT_37_n	WT	37	n	0.0342456	0.0234911	0.0248447	0.0177043	0.0573676	consensus	21-24
intron_NA.C2_08160C_A-T_Intron1	TACTAAC	22	12.7454	Ca22chr2A_C_albicans_SC5314:1655469-1655626(-)	C2_08160C	157	ysf3_22_d	ysf3	22	d	0.363843	0.0376869	0.350617	0.336159	0.400786	consensus	21-24
intron_NA.C2_08160C_A-T_Intron1	TACTAAC	22	12.7454	Ca22chr2A_C_albicans_SC5314:1655469-1655626(-)	C2_08160C	157	ysf3_22_n	ysf3	22	n	0.0231348	0.00114683	0.0233524	0.0220405	0.0240767	consensus	21-24
intron_NA.C2_08160C_A-T_Intron1	TACTAAC	22	12.7454	Ca22chr2A_C_albicans_SC5314:1655469-1655626(-)	C2_08160C	157	ysf3_37_d	ysf3	37	d	0.418946	0.119736	0.406452	0.315997	0.53064	consensus	21-24
intron_NA.C2_08160C_A-T_Intron1	TACTAAC	22	12.7454	Ca22chr2A_C_albicans_SC5314:1655469-1655626(-)	C2_08160C	157	ysf3_37_n	ysf3	37	n	0.0282465	0.0137966	0.0358744	0.0146757	0.0364778	consensus	21-24
intron_NA.C2_08180C_A-T_Intron1	TACTAAC	26	12.7454	Ca22chr2A_C_albicans_SC5314:1659884-1659967(-)	C2_08180C	83	WT_22_d	WT	22	d	0.00194932	0.00337632	0	0	0.00526316	consensus	25-28
intron_NA.C2_08180C_A-T_Intron1	TACTAAC	26	12.7454	Ca22chr2A_C_albicans_SC5314:1659884-1659967(-)	C2_08180C	83	WT_22_n	WT	22	n	0.0030581	0.00529679	0	0	0.00825688	consensus	25-28
intron_NA.C2_08180C_A-T_Intron1	TACTAAC	26	12.7454	Ca22chr2A_C_albicans_SC5314:1659884-1659967(-)	C2_08180C	83	WT_37_d	WT	37	d	0.0210132	0.012678	0.018018	0.0108927	0.0332304	consensus	25-28
intron_NA.C2_08180C_A-T_Intron1	TACTAAC	26	12.7454	Ca22chr2A_C_albicans_SC5314:1659884-1659967(-)	C2_08180C	83	WT_37_n	WT	37	n	0.0784846	0.031923	0.0855856	0.0478067	0.104192	consensus	25-28
intron_NA.C2_08180C_A-T_Intron1	TACTAAC	26	12.7454	Ca22chr2A_C_albicans_SC5314:1659884-1659967(-)	C2_08180C	83	ysf3_22_d	ysf3	22	d	0.190929	0.0343551	0.175879	0.167588	0.224804	consensus	25-28
intron_NA.C2_08180C_A-T_Intron1	TACTAAC	26	12.7454	Ca22chr2A_C_albicans_SC5314:1659884-1659967(-)	C2_08180C	83	ysf3_22_n	ysf3	22	n	0.00480487	0.00511582	0.00423131	0.000423131	0.0095881	consensus	25-28
intron_NA.C2_08180C_A-T_Intron1	TACTAAC	26	12.7454	Ca22chr2A_C_albicans_SC5314:1659884-1659967(-)	C2_08180C	83	ysf3_37_d	ysf3	37	d	0.31933	0.118629	0.292929	0.223806	0.433334	consensus	25-28
intron_NA.C2_08180C_A-T_Intron1	TACTAAC	26	12.7454	Ca22chr2A_C_albicans_SC5314:1659884-1659967(-)	C2_08180C	83	ysf3_37_n	ysf3	37	n	0.0453112	0.0283793	0.0324484	0.0263218	0.0733047	consensus	25-28
intron_NA.C2_09030W_A-T_Intron1	TACTAAC	32	12.7454	Ca22chr2A_C_albicans_SC5314:1847795-1847868(+)	C2_09030W	73	WT_22_d	WT	22	d	0.229691	0.0165072	0.235294	0.213529	0.241929	consensus	29-74
intron_NA.C2_09030W_A-T_Intron1	TACTAAC	32	12.7454	Ca22chr2A_C_albicans_SC5314:1847795-1847868(+)	C2_09030W	73	WT_22_n	WT	22	n	0.229444	0.0357323	0.220657	0.201098	0.263941	consensus	29-74
intron_NA.C2_09030W_A-T_Intron1	TACTAAC	32	12.7454	Ca22chr2A_C_albicans_SC5314:1847795-1847868(+)	C2_09030W	73	WT_37_d	WT	37	d	0.324693	0.032153	0.336585	0.293118	0.347944	consensus	29-74
intron_NA.C2_09030W_A-T_Intron1	TACTAAC	32	12.7454	Ca22chr2A_C_albicans_SC5314:1847795-1847868(+)	C2_09030W	73	WT_37_n	WT	37	n	0.352076	0.0264674	0.340541	0.334054	0.378172	consensus	29-74
intron_NA.C2_09030W_A-T_Intron1	TACTAAC	32	12.7454	Ca22chr2A_C_albicans_SC5314:1847795-1847868(+)	C2_09030W	73	ysf3_22_d	ysf3	22	d	0.960322	0.0275647	0.946288	0.942967	0.9875	consensus	29-74
intron_NA.C2_09030W_A-T_Intron1	TACTAAC	32	12.7454	Ca22chr2A_C_albicans_SC5314:1847795-1847868(+)	C2_09030W	73	ysf3_22_n	ysf3	22	n	0.246511	0.0309875	0.250909	0.217294	0.272649	consensus	29-74
intron_NA.C2_09030W_A-T_Intron1	TACTAAC	32	12.7454	Ca22chr2A_C_albicans_SC5314:1847795-1847868(+)	C2_09030W	73	ysf3_37_d	ysf3	37	d	0.894902	0.0815676	0.937931	0.81454	0.945144	consensus	29-74
intron_NA.C2_09030W_A-T_Intron1	TACTAAC	32	12.7454	Ca22chr2A_C_albicans_SC5314:1847795-1847868(+)	C2_09030W	73	ysf3_37_n	ysf3	37	n	0.324439	0.0370179	0.323944	0.291298	0.357926	consensus	29-74
intron_NA.C2_09290W_A-T_Intron1	TACTAAC	26	12.7454	Ca22chr2A_C_albicans_SC5314:1898837-1898910(+)	C2_09290W	73	WT_22_d	WT	22	d	0.00935102	0.00589084	0.00722674	0.00505793	0.0151311	consensus	25-28
intron_NA.C2_09290W_A-T_Intron1	TACTAAC	26	12.7454	Ca22chr2A_C_albicans_SC5314:1898837-1898910(+)	C2_09290W	73	WT_22_n	WT	22	n	0.0110874	0.00601097	0.0117647	0.00546627	0.0162344	consensus	25-28
intron_NA.C2_09290W_A-T_Intron1	TACTAAC	26	12.7454	Ca22chr2A_C_albicans_SC5314:1898837-1898910(+)	C2_09290W	73	WT_37_d	WT	37	d	0.0144483	0.00756342	0.0181488	0.0069873	0.0193189	consensus	25-28
intron_NA.C2_09290W_A-T_Intron1	TACTAAC	26	12.7454	Ca22chr2A_C_albicans_SC5314:1898837-1898910(+)	C2_09290W	73	WT_37_n	WT	37	n	0.0455877	0.0133076	0.0478834	0.0329417	0.0566266	consensus	25-28
intron_NA.C2_09290W_A-T_Intron1	TACTAAC	26	12.7454	Ca22chr2A_C_albicans_SC5314:1898837-1898910(+)	C2_09290W	73	ysf3_22_d	ysf3	22	d	0.158232	0.0683215	0.133924	0.108242	0.225238	consensus	25-28
intron_NA.C2_09290W_A-T_Intron1	TACTAAC	26	12.7454	Ca22chr2A_C_albicans_SC5314:1898837-1898910(+)	C2_09290W	73	ysf3_22_n	ysf3	22	n	0.0122212	0.0018878	0.0122494	0.0105124	0.0139102	consensus	25-28
intron_NA.C2_09290W_A-T_Intron1	TACTAAC	26	12.7454	Ca22chr2A_C_albicans_SC5314:1898837-1898910(+)	C2_09290W	73	ysf3_37_d	ysf3	37	d	0.182368	0.106584	0.182346	0.0864498	0.278301	consensus	25-28
intron_NA.C2_09290W_A-T_Intron1	TACTAAC	26	12.7454	Ca22chr2A_C_albicans_SC5314:1898837-1898910(+)	C2_09290W	73	ysf3_37_n	ysf3	37	n	0.0352348	0.0147146	0.0292826	0.0249141	0.049722	consensus	25-28
intron_NA.C2_10000C_A-T_Intron1	TTCTAAC	32	4.8824	Ca22chr2A_C_albicans_SC5314:2049102-2049181(-)	C2_10000C	79	WT_22_d	WT	22	d						non-consensus	29-74
intron_NA.C2_10000C_A-T_Intron1	TTCTAAC	32	4.8824	Ca22chr2A_C_albicans_SC5314:2049102-2049181(-)	C2_10000C	79	WT_22_n	WT	22	n						non-consensus	29-74
intron_NA.C2_10000C_A-T_Intron1	TTCTAAC	32	4.8824	Ca22chr2A_C_albicans_SC5314:2049102-2049181(-)	C2_10000C	79	WT_37_d	WT	37	d						non-consensus	29-74
intron_NA.C2_10000C_A-T_Intron1	TTCTAAC	32	4.8824	Ca22chr2A_C_albicans_SC5314:2049102-2049181(-)	C2_10000C	79	WT_37_n	WT	37	n						non-consensus	29-74
intron_NA.C2_10000C_A-T_Intron1	TTCTAAC	32	4.8824	Ca22chr2A_C_albicans_SC5314:2049102-2049181(-)	C2_10000C	79	ysf3_22_d	ysf3	22	d						non-consensus	29-74
intron_NA.C2_10000C_A-T_Intron1	TTCTAAC	32	4.8824	Ca22chr2A_C_albicans_SC5314:2049102-2049181(-)	C2_10000C	79	ysf3_22_n	ysf3	22	n						non-consensus	29-74
intron_NA.C2_10000C_A-T_Intron1	TTCTAAC	32	4.8824	Ca22chr2A_C_albicans_SC5314:2049102-2049181(-)	C2_10000C	79	ysf3_37_d	ysf3	37	d						non-consensus	29-74
intron_NA.C2_10000C_A-T_Intron1	TTCTAAC	32	4.8824	Ca22chr2A_C_albicans_SC5314:2049102-2049181(-)	C2_10000C	79	ysf3_37_n	ysf3	37	n						non-consensus	29-74
intron_NA.C3_00620C_A-T_Intron1	TACTAAC	17	12.7454	Ca22chr3A_C_albicans_SC5314:98815-98877(-)	C3_00620C	62	WT_22_d	WT	22	d	0.0730723	0.0332046	0.0649351	0.046717	0.105124	consensus	15-20
intron_NA.C3_00620C_A-T_Intron1	TACTAAC	17	12.7454	Ca22chr3A_C_albicans_SC5314:98815-98877(-)	C3_00620C	62	WT_22_n	WT	22	n	0.108903	0.0177963	0.119134	0.0914314	0.119213	consensus	15-20
intron_NA.C3_00620C_A-T_Intron1	TACTAAC	17	12.7454	Ca22chr3A_C_albicans_SC5314:98815-98877(-)	C3_00620C	62	WT_37_d	WT	37	d	0.05538	0.00842403	0.0544747	0.0481482	0.0632456	consensus	15-20
intron_NA.C3_00620C_A-T_Intron1	TACTAAC	17	12.7454	Ca22chr3A_C_albicans_SC5314:98815-98877(-)	C3_00620C	62	WT_37_n	WT	37	n	0.115915	0.0412434	0.111732	0.080404	0.154355	consensus	15-20
intron_NA.C3_00620C_A-T_Intron1	TACTAAC	17	12.7454	Ca22chr3A_C_albicans_SC5314:98815-98877(-)	C3_00620C	62	ysf3_22_d	ysf3	22	d	0.542235	0.0725698	0.525773	0.483957	0.612037	consensus	15-20
intron_NA.C3_00620C_A-T_Intron1	TACTAAC	17	12.7454	Ca22chr3A_C_albicans_SC5314:98815-98877(-)	C3_00620C	62	ysf3_22_n	ysf3	22	n	0.0545866	0.00610384	0.0512821	0.0508909	0.0605954	consensus	15-20
intron_NA.C3_00620C_A-T_Intron1	TACTAAC	17	12.7454	Ca22chr3A_C_albicans_SC5314:98815-98877(-)	C3_00620C	62	ysf3_37_d	ysf3	37	d	0.590424	0.107765	0.645995	0.484194	0.657754	consensus	15-20
intron_NA.C3_00620C_A-T_Intron1	TACTAAC	17	12.7454	Ca22chr3A_C_albicans_SC5314:98815-98877(-)	C3_00620C	62	ysf3_37_n	ysf3	37	n	0.071358	0.0349578	0.0900901	0.0369326	0.092671	consensus	15-20
intron_NA.C3_01210C_A-T_Intron1	TACTAAC	20	12.7454	Ca22chr3A_C_albicans_SC5314:258436-258510(-)	C3_01210C	74	WT_22_d	WT	22	d	0.0401907	0.00988853	0.0434783	0.0305172	0.0475629	consensus	15-20
intron_NA.C3_01210C_A-T_Intron1	TACTAAC	20	12.7454	Ca22chr3A_C_albicans_SC5314:258436-258510(-)	C3_01210C	74	WT_22_n	WT	22	n	0.0317116	0.0161707	0.0226244	0.0221781	0.047606	consensus	15-20
intron_NA.C3_01210C_A-T_Intron1	TACTAAC	20	12.7454	Ca22chr3A_C_albicans_SC5314:258436-258510(-)	C3_01210C	74	WT_37_d	WT	37	d	0.0187519	0.0129155	0.015873	0.00835422	0.0311648	consensus	15-20
intron_NA.C3_01210C_A-T_Intron1	TACTAAC	20	12.7454	Ca22chr3A_C_albicans_SC5314:258436-258510(-)	C3_01210C	74	WT_37_n	WT	37	n	0.0729735	0.0267668	0.0629921	0.0536676	0.0992662	consensus	15-20
intron_NA.C3_01210C_A-T_Intron1	TACTAAC	20	12.7454	Ca22chr3A_C_albicans_SC5314:258436-258510(-)	C3_01210C	74	ysf3_22_d	ysf3	22	d	0.380704	0.0760689	0.360656	0.321066	0.454375	consensus	15-20
intron_NA.C3_01210C_A-T_Intron1	TACTAAC	20	12.7454	Ca22chr3A_C_albicans_SC5314:258436-258510(-)	C3_01210C	74	ysf3_22_n	ysf3	22	n	0.038626	0.0210743	0.0307692	0.0234247	0.0593269	consensus	15-20
intron_NA.C3_01210C_A-T_Intron1	TACTAAC	20	12.7454	Ca22chr3A_C_albicans_SC5314:258436-258510(-)	C3_01210C	74	ysf3_37_d	ysf3	37	d	0.243583	0.0889963	0.194245	0.19059	0.331113	consensus	15-20
intron_NA.C3_01210C_A-T_Intron1	TACTAAC	20	12.7454	Ca22chr3A_C_albicans_SC5314:258436-258510(-)	C3_01210C	74	ysf3_37_n	ysf3	37	n	0.0458906	0.0229066	0.0344828	0.0312833	0.0684832	consensus	15-20
intron_NA.C3_01890C_A-T_Intron1	TACTAAC	20	12.7454	Ca22chr3A_C_albicans_SC5314:415673-416229(-)	C3_01890C	556	WT_22_d	WT	22	d	0.404542	0.0400626	0.406149	0.367945	0.440014	consensus	15-20
intron_NA.C3_01890C_A-T_Intron1	TACTAAC	20	12.7454	Ca22chr3A_C_albicans_SC5314:415673-416229(-)	C3_01890C	556	WT_22_n	WT	22	n	0.386317	0.0187742	0.38193	0.371306	0.4044	consensus	15-20
intron_NA.C3_01890C_A-T_Intron1	TACTAAC	20	12.7454	Ca22chr3A_C_albicans_SC5314:415673-416229(-)	C3_01890C	556	WT_37_d	WT	37	d	0.220318	0.0636461	0.245421	0.157695	0.265368	consensus	15-20
intron_NA.C3_01890C_A-T_Intron1	TACTAAC	20	12.7454	Ca22chr3A_C_albicans_SC5314:415673-416229(-)	C3_01890C	556	WT_37_n	WT	37	n	0.483313	0.37774	0.304659	0.235701	0.855983	consensus	15-20
intron_NA.C3_01890C_A-T_Intron1	TACTAAC	20	12.7454	Ca22chr3A_C_albicans_SC5314:415673-416229(-)	C3_01890C	556	ysf3_22_d	ysf3	22	d	0.63182	0.0333508	0.639266	0.599765	0.658663	consensus	15-20
intron_NA.C3_01890C_A-T_Intron1	TACTAAC	20	12.7454	Ca22chr3A_C_albicans_SC5314:415673-416229(-)	C3_01890C	556	ysf3_22_n	ysf3	22	n	0.417312	0.0443375	0.432121	0.37393	0.450326	consensus	15-20
intron_NA.C3_01890C_A-T_Intron1	TACTAAC	20	12.7454	Ca22chr3A_C_albicans_SC5314:415673-416229(-)	C3_01890C	556	ysf3_37_d	ysf3	37	d	0.492449	0.0751207	0.508492	0.420392	0.553276	consensus	15-20
intron_NA.C3_01890C_A-T_Intron1	TACTAAC	20	12.7454	Ca22chr3A_C_albicans_SC5314:415673-416229(-)	C3_01890C	556	ysf3_37_n	ysf3	37	n	0.221912	0.0250674	0.208826	0.206369	0.246615	consensus	15-20
intron_NA.C3_02010C_A-T_Intron1	AACTAAC	20	8.63688	Ca22chr3A_C_albicans_SC5314:442294-442376(-)	C3_02010C	82	WT_22_d	WT	22	d						non-consensus	15-20
intron_NA.C3_02010C_A-T_Intron1	AACTAAC	20	8.63688	Ca22chr3A_C_albicans_SC5314:442294-442376(-)	C3_02010C	82	WT_22_n	WT	22	n						non-consensus	15-20
intron_NA.C3_02010C_A-T_Intron1	AACTAAC	20	8.63688	Ca22chr3A_C_albicans_SC5314:442294-442376(-)	C3_02010C	82	WT_37_d	WT	37	d						non-consensus	15-20
intron_NA.C3_02010C_A-T_Intron1	AACTAAC	20	8.63688	Ca22chr3A_C_albicans_SC5314:442294-442376(-)	C3_02010C	82	WT_37_n	WT	37	n						non-consensus	15-20
intron_NA.C3_02010C_A-T_Intron1	AACTAAC	20	8.63688	Ca22chr3A_C_albicans_SC5314:442294-442376(-)	C3_02010C	82	ysf3_22_d	ysf3	22	d						non-consensus	15-20
intron_NA.C3_02010C_A-T_Intron1	AACTAAC	20	8.63688	Ca22chr3A_C_albicans_SC5314:442294-442376(-)	C3_02010C	82	ysf3_22_n	ysf3	22	n						non-consensus	15-20
intron_NA.C3_02010C_A-T_Intron1	AACTAAC	20	8.63688	Ca22chr3A_C_albicans_SC5314:442294-442376(-)	C3_02010C	82	ysf3_37_d	ysf3	37	d						non-consensus	15-20
intron_NA.C3_02010C_A-T_Intron1	AACTAAC	20	8.63688	Ca22chr3A_C_albicans_SC5314:442294-442376(-)	C3_02010C	82	ysf3_37_n	ysf3	37	n						non-consensus	15-20
intron_NA.C3_02120W_A-T_Intron1	TACTAAC	25	12.7454	Ca22chr3A_C_albicans_SC5314:459280-459350(+)	C3_02120W	70	WT_22_d	WT	22	d	0.0329175	0.0107614	0.0380762	0.0223008	0.0399232	consensus	25-28
intron_NA.C3_02120W_A-T_Intron1	TACTAAC	25	12.7454	Ca22chr3A_C_albicans_SC5314:459280-459350(+)	C3_02120W	70	WT_22_n	WT	22	n	0.0309264	0.0125713	0.0309654	0.0195987	0.042227	consensus	25-28
intron_NA.C3_02120W_A-T_Intron1	TACTAAC	25	12.7454	Ca22chr3A_C_albicans_SC5314:459280-459350(+)	C3_02120W	70	WT_37_d	WT	37	d	0.0201986	0.00941071	0.0224949	0.0111165	0.0276732	consensus	25-28
intron_NA.C3_02120W_A-T_Intron1	TACTAAC	25	12.7454	Ca22chr3A_C_albicans_SC5314:459280-459350(+)	C3_02120W	70	WT_37_n	WT	37	n	0.0387558	0.0184048	0.0311751	0.0259344	0.0568837	consensus	25-28
intron_NA.C3_02120W_A-T_Intron1	TACTAAC	25	12.7454	Ca22chr3A_C_albicans_SC5314:459280-459350(+)	C3_02120W	70	ysf3_22_d	ysf3	22	d	0.504461	0.0718385	0.53125	0.433894	0.556275	consensus	25-28
intron_NA.C3_02120W_A-T_Intron1	TACTAAC	25	12.7454	Ca22chr3A_C_albicans_SC5314:459280-459350(+)	C3_02120W	70	ysf3_22_n	ysf3	22	n	0.0308834	0.012966	0.0278638	0.0205107	0.0433699	consensus	25-28
intron_NA.C3_02120W_A-T_Intron1	TACTAAC	25	12.7454	Ca22chr3A_C_albicans_SC5314:459280-459350(+)	C3_02120W	70	ysf3_37_d	ysf3	37	d	0.457182	0.17822	0.526316	0.281909	0.58406	consensus	25-28
intron_NA.C3_02120W_A-T_Intron1	TACTAAC	25	12.7454	Ca22chr3A_C_albicans_SC5314:459280-459350(+)	C3_02120W	70	ysf3_37_n	ysf3	37	n	0.0554329	0.0265453	0.0467706	0.0355478	0.0813816	consensus	25-28
intron_NA.C3_02160C_A-T_Intron1	TACTAAC	27	12.7454	Ca22chr3A_C_albicans_SC5314:469301-469391(-)	C3_02160C	90	WT_22_d	WT	22	d	0.0454957	0.0252486	0.0344828	0.0283102	0.0703904	consensus	25-28
intron_NA.C3_02160C_A-T_Intron1	TACTAAC	27	12.7454	Ca22chr3A_C_albicans_SC5314:469301-469391(-)	C3_02160C	90	WT_22_n	WT	22	n	0.0860604	0.0149855	0.0833333	0.0736965	0.100333	consensus	25-28
intron_NA.C3_02160C_A-T_Intron1	TACTAAC	27	12.7454	Ca22chr3A_C_albicans_SC5314:469301-469391(-)	C3_02160C	90	WT_37_d	WT	37	d	0.0643651	0.00179442	0.0645161	0.0627016	0.065923	consensus	25-28
intron_NA.C3_02160C_A-T_Intron1	TACTAAC	27	12.7454	Ca22chr3A_C_albicans_SC5314:469301-469391(-)	C3_02160C	90	WT_37_n	WT	37	n	0.104355	0.0382831	0.109948	0.0682202	0.136576	consensus	25-28
intron_NA.C3_02160C_A-T_Intron1	TACTAAC	27	12.7454	Ca22chr3A_C_albicans_SC5314:469301-469391(-)	C3_02160C	90	ysf3_22_d	ysf3	22	d	0.442636	0.120266	0.378092	0.369388	0.561065	consensus	25-28
intron_NA.C3_02160C_A-T_Intron1	TACTAAC	27	12.7454	Ca22chr3A_C_albicans_SC5314:469301-469391(-)	C3_02160C	90	ysf3_22_n	ysf3	22	n	0.0765059	0.0220423	0.083871	0.0549388	0.0929175	consensus	25-28
intron_NA.C3_02160C_A-T_Intron1	TACTAAC	27	12.7454	Ca22chr3A_C_albicans_SC5314:469301-469391(-)	C3_02160C	90	ysf3_37_d	ysf3	37	d	0.415135	0.0641297	0.422053	0.355249	0.470177	consensus	25-28
intron_NA.C3_02160C_A-T_Intron1	TACTAAC	27	12.7454	Ca22chr3A_C_albicans_SC5314:469301-469391(-)	C3_02160C	90	ysf3_37_n	ysf3	37	n	0.0873206	0.00380359	0.0877193	0.0837719	0.0905901	consensus	25-28
intron_NA.C3_02160C_A-T_Intron2	TACTAAC	22	12.7454	Ca22chr3A_C_albicans_SC5314:469436-469588(-)	C3_02160C	152	WT_22_d	WT	22	d	0.0188679		0.0188679	0.0188679	0.0188679	consensus	21-24
intron_NA.C3_02160C_A-T_Intron2	TACTAAC	22	12.7454	Ca22chr3A_C_albicans_SC5314:469436-469588(-)	C3_02160C	152	WT_22_n	WT	22	n	0.0257086	0.00186449	0.0257086	0.0245221	0.0268952	consensus	21-24
intron_NA.C3_02160C_A-T_Intron2	TACTAAC	22	12.7454	Ca22chr3A_C_albicans_SC5314:469436-469588(-)	C3_02160C	152	WT_37_d	WT	37	d	0.135198	0.0626342	0.135198	0.095338	0.175058	consensus	21-24
intron_NA.C3_02160C_A-T_Intron2	TACTAAC	22	12.7454	Ca22chr3A_C_albicans_SC5314:469436-469588(-)	C3_02160C	152	WT_37_n	WT	37	n	0.0708165	0.0545299	0.0708165	0.0361139	0.105519	consensus	21-24
intron_NA.C3_02160C_A-T_Intron2	TACTAAC	22	12.7454	Ca22chr3A_C_albicans_SC5314:469436-469588(-)	C3_02160C	152	ysf3_22_d	ysf3	22	d	0.88866	0.00619513	0.888889	0.883007	0.894152	consensus	21-24
intron_NA.C3_02160C_A-T_Intron2	TACTAAC	22	12.7454	Ca22chr3A_C_albicans_SC5314:469436-469588(-)	C3_02160C	152	ysf3_22_n	ysf3	22	n	0.129412		0.129412	0.129412	0.129412	consensus	21-24
intron_NA.C3_02160C_A-T_Intron2	TACTAAC	22	12.7454	Ca22chr3A_C_albicans_SC5314:469436-469588(-)	C3_02160C	152	ysf3_37_d	ysf3	37	d	0.752842	0.23162	0.875	0.524643	0.895529	consensus	21-24
intron_NA.C3_02160C_A-T_Intron2	TACTAAC	22	12.7454	Ca22chr3A_C_albicans_SC5314:469436-469588(-)	C3_02160C	152	ysf3_37_n	ysf3	37	n	0.22807		0.22807	0.22807	0.22807	consensus	21-24
intron_NA.C3_02210C_A-T_Intron1	TACTAAC	28	12.7454	Ca22chr3A_C_albicans_SC5314:477176-477256(-)	C3_02210C	80	WT_22_d	WT	22	d	0.00988424	0.00573284	0.010846	0.00444281	0.0146524	consensus	25-28
intron_NA.C3_02210C_A-T_Intron1	TACTAAC	28	12.7454	Ca22chr3A_C_albicans_SC5314:477176-477256(-)	C3_02210C	80	WT_22_n	WT	22	n	0.00263158	0.00455803	0	0	0.00710526	consensus	25-28
intron_NA.C3_02210C_A-T_Intron1	TACTAAC	28	12.7454	Ca22chr3A_C_albicans_SC5314:477176-477256(-)	C3_02210C	80	WT_37_d	WT	37	d	0.024764	0.0196453	0.025641	0.00678945	0.0421245	consensus	25-28
intron_NA.C3_02210C_A-T_Intron1	TACTAAC	28	12.7454	Ca22chr3A_C_albicans_SC5314:477176-477256(-)	C3_02210C	80	WT_37_n	WT	37	n	0.0208273	0.0187857	0.0138408	0.00726644	0.0392788	consensus	25-28
intron_NA.C3_02210C_A-T_Intron1	TACTAAC	28	12.7454	Ca22chr3A_C_albicans_SC5314:477176-477256(-)	C3_02210C	80	ysf3_22_d	ysf3	22	d						consensus	25-28
intron_NA.C3_02210C_A-T_Intron1	TACTAAC	28	12.7454	Ca22chr3A_C_albicans_SC5314:477176-477256(-)	C3_02210C	80	ysf3_22_n	ysf3	22	n	0.00375069	0.00452955	0.00246914	0.000246914	0.00815156	consensus	25-28
intron_NA.C3_02210C_A-T_Intron1	TACTAAC	28	12.7454	Ca22chr3A_C_albicans_SC5314:477176-477256(-)	C3_02210C	80	ysf3_37_d	ysf3	37	d	0.449395	0.199041	0.355932	0.31845	0.645763	consensus	25-28
intron_NA.C3_02210C_A-T_Intron1	TACTAAC	28	12.7454	Ca22chr3A_C_albicans_SC5314:477176-477256(-)	C3_02210C	80	ysf3_37_n	ysf3	37	n	0.0199275	0.0219644	0.0163043	0.00163043	0.0407609	consensus	25-28
intron_NA.C3_02410C_A-T_Intron1	TACTAAC	36	12.7454	Ca22chr3A_C_albicans_SC5314:528341-528622(-)	C3_02410C	281	WT_22_d	WT	22	d	0.0636636	0.0493956	0.0636636	0.0322284	0.0950988	consensus	29-74
intron_NA.C3_02410C_A-T_Intron1	TACTAAC	36	12.7454	Ca22chr3A_C_albicans_SC5314:528341-528622(-)	C3_02410C	281	WT_22_n	WT	22	n	0.0449686	0.0164547	0.0449686	0.0344969	0.0554403	consensus	29-74
intron_NA.C3_02410C_A-T_Intron1	TACTAAC	36	12.7454	Ca22chr3A_C_albicans_SC5314:528341-528622(-)	C3_02410C	281	WT_37_d	WT	37	d	0.0606061		0.0606061	0.0606061	0.0606061	consensus	29-74
intron_NA.C3_02410C_A-T_Intron1	TACTAAC	36	12.7454	Ca22chr3A_C_albicans_SC5314:528341-528622(-)	C3_02410C	281	WT_37_n	WT	37	n	0.0884226	0.0877094	0.0884226	0.0326046	0.14424	consensus	29-74
intron_NA.C3_02410C_A-T_Intron1	TACTAAC	36	12.7454	Ca22chr3A_C_albicans_SC5314:528341-528622(-)	C3_02410C	281	ysf3_22_d	ysf3	22	d	0.590909		0.590909	0.590909	0.590909	consensus	29-74
intron_NA.C3_02410C_A-T_Intron1	TACTAAC	36	12.7454	Ca22chr3A_C_albicans_SC5314:528341-528622(-)	C3_02410C	281	ysf3_22_n	ysf3	22	n	0.0330087	0.00382634	0.0330087	0.0305736	0.0354437	consensus	29-74
intron_NA.C3_02410C_A-T_Intron1	TACTAAC	36	12.7454	Ca22chr3A_C_albicans_SC5314:528341-528622(-)	C3_02410C	281	ysf3_37_d	ysf3	37	d	0.353535	0.0349909	0.333333	0.333333	0.387879	consensus	29-74
intron_NA.C3_02410C_A-T_Intron1	TACTAAC	36	12.7454	Ca22chr3A_C_albicans_SC5314:528341-528622(-)	C3_02410C	281	ysf3_37_n	ysf3	37	n	0.0688956	0.0372539	0.0688956	0.0451874	0.0926039	consensus	29-74
intron_NA.C3_02710W_A-T_Intron1	TACTAAC	18	12.7454	Ca22chr3A_C_albicans_SC5314:588385-589003(+)	C3_02710W	618	WT_22_d	WT	22	d	0.00524484	0.000422218	0.00535332	0.00483641	0.00557735	consensus	15-20
intron_NA.C3_02710W_A-T_Intron1	TACTAAC	18	12.7454	Ca22chr3A_C_albicans_SC5314:588385-589003(+)	C3_02710W	618	WT_22_n	WT	22	n	0.00620252	0.00284842	0.00579374	0.00380188	0.00888929	consensus	15-20
intron_NA.C3_02710W_A-T_Intron1	TACTAAC	18	12.7454	Ca22chr3A_C_albicans_SC5314:588385-589003(+)	C3_02710W	618	WT_37_d	WT	37	d	0.0066969	0.00235248	0.00724638	0.00443111	0.00857804	consensus	15-20
intron_NA.C3_02710W_A-T_Intron1	TACTAAC	18	12.7454	Ca22chr3A_C_albicans_SC5314:588385-589003(+)	C3_02710W	618	WT_37_n	WT	37	n	0.00869227	0.00176397	0.00968784	0.0069588	0.00972883	consensus	15-20
intron_NA.C3_02710W_A-T_Intron1	TACTAAC	18	12.7454	Ca22chr3A_C_albicans_SC5314:588385-589003(+)	C3_02710W	618	ysf3_22_d	ysf3	22	d	0.0828239	0.00562217	0.0844671	0.0773536	0.0871439	consensus	15-20
intron_NA.C3_02710W_A-T_Intron1	TACTAAC	18	12.7454	Ca22chr3A_C_albicans_SC5314:588385-589003(+)	C3_02710W	618	ysf3_22_n	ysf3	22	n	0.00282857	0.00126794	0.00273758	0.00172148	0.00399936	consensus	15-20
intron_NA.C3_02710W_A-T_Intron1	TACTAAC	18	12.7454	Ca22chr3A_C_albicans_SC5314:588385-589003(+)	C3_02710W	618	ysf3_37_d	ysf3	37	d	0.0583786	0.00794115	0.0615019	0.0505658	0.0640051	consensus	15-20
intron_NA.C3_02710W_A-T_Intron1	TACTAAC	18	12.7454	Ca22chr3A_C_albicans_SC5314:588385-589003(+)	C3_02710W	618	ysf3_37_n	ysf3	37	n	0.00645119	0.0010255	0.00660585	0.00548201	0.00731209	consensus	15-20
intron_NA.C3_04040W_A-T_Intron1	AACTAAC	23	8.63688	Ca22chr3A_C_albicans_SC5314:844569-844662(+)	C3_04040W											non-consensus	21-24
intron_NA.C3_04080W_A-T_Intron1	TACTAAC	33	12.7454	Ca22chr3A_C_albicans_SC5314:855017-855136(+)	C3_04080W	119	WT_22_d	WT	22	d	0.00337906	0.000856315	0.00363033	0.00254573	0.0040365	consensus	29-74
intron_NA.C3_04080W_A-T_Intron1	TACTAAC	33	12.7454	Ca22chr3A_C_albicans_SC5314:855017-855136(+)	C3_04080W	119	WT_22_n	WT	22	n	0.0036083	0.00196946	0.00280516	0.0022311	0.00554769	consensus	29-74
intron_NA.C3_04080W_A-T_Intron1	TACTAAC	33	12.7454	Ca22chr3A_C_albicans_SC5314:855017-855136(+)	C3_04080W	119	WT_37_d	WT	37	d	0.00529934	0.000748151	0.00528659	0.00463054	0.00597706	consensus	29-74
intron_NA.C3_04080W_A-T_Intron1	TACTAAC	33	12.7454	Ca22chr3A_C_albicans_SC5314:855017-855136(+)	C3_04080W	119	WT_37_n	WT	37	n	0.00890635	0.0032674	0.0094522	0.00580558	0.011625	consensus	29-74
intron_NA.C3_04080W_A-T_Intron1	TACTAAC	33	12.7454	Ca22chr3A_C_albicans_SC5314:855017-855136(+)	C3_04080W	119	ysf3_22_d	ysf3	22	d	0.0904136	0.00850422	0.0933184	0.0820856	0.0967081	consensus	29-74
intron_NA.C3_04080W_A-T_Intron1	TACTAAC	33	12.7454	Ca22chr3A_C_albicans_SC5314:855017-855136(+)	C3_04080W	119	ysf3_22_n	ysf3	22	n	0.00331614	0.00066927	0.00355158	0.00266002	0.00380744	consensus	29-74
intron_NA.C3_04080W_A-T_Intron1	TACTAAC	33	12.7454	Ca22chr3A_C_albicans_SC5314:855017-855136(+)	C3_04080W	119	ysf3_37_d	ysf3	37	d	0.067449	0.0209267	0.0557328	0.0550775	0.0880218	consensus	29-74
intron_NA.C3_04080W_A-T_Intron1	TACTAAC	33	12.7454	Ca22chr3A_C_albicans_SC5314:855017-855136(+)	C3_04080W	119	ysf3_37_n	ysf3	37	n	0.00784841	0.00219354	0.00839704	0.00572906	0.00958371	consensus	29-74
intron_NA.C3_04260W_A-T_Intron1	TACTAAC	27	12.7454	Ca22chr3A_C_albicans_SC5314:885220-885509(+)	C3_04260W	289	WT_22_d	WT	22	d	0.0728294	0.0181935	0.0707965	0.0572436	0.0898383	consensus	25-28
intron_NA.C3_04260W_A-T_Intron1	TACTAAC	27	12.7454	Ca22chr3A_C_albicans_SC5314:885220-885509(+)	C3_04260W	289	WT_22_n	WT	22	n	0.0708746	0.00670219	0.0725552	0.0643984	0.0761744	consensus	25-28
intron_NA.C3_04260W_A-T_Intron1	TACTAAC	27	12.7454	Ca22chr3A_C_albicans_SC5314:885220-885509(+)	C3_04260W	289	WT_37_d	WT	37	d	0.121128	0.0103245	0.118644	0.112909	0.131085	consensus	25-28
intron_NA.C3_04260W_A-T_Intron1	TACTAAC	27	12.7454	Ca22chr3A_C_albicans_SC5314:885220-885509(+)	C3_04260W	289	WT_37_n	WT	37	n	0.164073	0.0485282	0.18961	0.116258	0.19401	consensus	25-28
intron_NA.C3_04260W_A-T_Intron1	TACTAAC	27	12.7454	Ca22chr3A_C_albicans_SC5314:885220-885509(+)	C3_04260W	289	ysf3_22_d	ysf3	22	d	0.801172	0.0330234	0.79562	0.773711	0.83252	consensus	25-28
intron_NA.C3_04260W_A-T_Intron1	TACTAAC	27	12.7454	Ca22chr3A_C_albicans_SC5314:885220-885509(+)	C3_04260W	289	ysf3_22_n	ysf3	22	n	0.0584404	0.0165118	0.0634648	0.0423465	0.0710171	consensus	25-28
intron_NA.C3_04260W_A-T_Intron1	TACTAAC	27	12.7454	Ca22chr3A_C_albicans_SC5314:885220-885509(+)	C3_04260W	289	ysf3_37_d	ysf3	37	d	0.630211	0.134568	0.658703	0.501182	0.739297	consensus	25-28
intron_NA.C3_04260W_A-T_Intron1	TACTAAC	27	12.7454	Ca22chr3A_C_albicans_SC5314:885220-885509(+)	C3_04260W	289	ysf3_37_n	ysf3	37	n	0.159103	0.0270623	0.158151	0.135092	0.183782	consensus	25-28
intron_NA.C3_04330C_A-T_Intron1	TACTAAC	20	12.7454	Ca22chr3A_C_albicans_SC5314:900900-900963(-)	C3_04330C	63	WT_22_d	WT	22	d	0.370656	0.0579631	0.378788	0.31603	0.419591	consensus	15-20
intron_NA.C3_04330C_A-T_Intron1	TACTAAC	20	12.7454	Ca22chr3A_C_albicans_SC5314:900900-900963(-)	C3_04330C	63	WT_22_n	WT	22	n	0.434456	0.0328986	0.441763	0.402843	0.460955	consensus	15-20
intron_NA.C3_04330C_A-T_Intron1	TACTAAC	20	12.7454	Ca22chr3A_C_albicans_SC5314:900900-900963(-)	C3_04330C	63	WT_37_d	WT	37	d	0.300925	0.0110371	0.303781	0.290244	0.309606	consensus	15-20
intron_NA.C3_04330C_A-T_Intron1	TACTAAC	20	12.7454	Ca22chr3A_C_albicans_SC5314:900900-900963(-)	C3_04330C	63	WT_37_n	WT	37	n	0.426733	0.0090079	0.429498	0.41795	0.433581	consensus	15-20
intron_NA.C3_04330C_A-T_Intron1	TACTAAC	20	12.7454	Ca22chr3A_C_albicans_SC5314:900900-900963(-)	C3_04330C	63	ysf3_22_d	ysf3	22	d	0.900376	0.0200353	0.888913	0.888726	0.920051	consensus	15-20
intron_NA.C3_04330C_A-T_Intron1	TACTAAC	20	12.7454	Ca22chr3A_C_albicans_SC5314:900900-900963(-)	C3_04330C	63	ysf3_22_n	ysf3	22	n	0.409852	0.0128866	0.40699	0.399472	0.422235	consensus	15-20
intron_NA.C3_04330C_A-T_Intron1	TACTAAC	20	12.7454	Ca22chr3A_C_albicans_SC5314:900900-900963(-)	C3_04330C	63	ysf3_37_d	ysf3	37	d	0.85356	0.0568829	0.873578	0.797794	0.895312	consensus	15-20
intron_NA.C3_04330C_A-T_Intron1	TACTAAC	20	12.7454	Ca22chr3A_C_albicans_SC5314:900900-900963(-)	C3_04330C	63	ysf3_37_n	ysf3	37	n	0.423199	0.0274106	0.42532	0.397843	0.447071	consensus	15-20
intron_NA.C3_04440C_A-T_Intron1	TACTTAC	17	6.24404	Ca22chr3A_C_albicans_SC5314:924931-925007(-)	C3_04440C	76	WT_22_n	WT	22	n						non-consensus	15-20
intron_NA.C3_04440C_A-T_Intron1	TACTTAC	17	6.24404	Ca22chr3A_C_albicans_SC5314:924931-925007(-)	C3_04440C	76	WT_37_d	WT	37	d						non-consensus	15-20
intron_NA.C3_04440C_A-T_Intron1	TACTTAC	17	6.24404	Ca22chr3A_C_albicans_SC5314:924931-925007(-)	C3_04440C	76	ysf3_37_n	ysf3	37	n						non-consensus	15-20
intron_NA.C3_04590W_A-T_Intron1	AACTAAC	29	8.63688	Ca22chr3A_C_albicans_SC5314:974046-974949(+)	C3_04590W	903	WT_22_d	WT	22	d	0.199228	0.0487637	0.177679	0.166224	0.247316	non-consensus	29-74
intron_NA.C3_04590W_A-T_Intron1	AACTAAC	29	8.63688	Ca22chr3A_C_albicans_SC5314:974046-974949(+)	C3_04590W	903	WT_22_n	WT	22	n	0.200245	0.0399382	0.197246	0.165427	0.237163	non-consensus	29-74
intron_NA.C3_04590W_A-T_Intron1	AACTAAC	29	8.63688	Ca22chr3A_C_albicans_SC5314:974046-974949(+)	C3_04590W	903	WT_37_d	WT	37	d	0.201831	0.0219997	0.207189	0.180602	0.21931	non-consensus	29-74
intron_NA.C3_04590W_A-T_Intron1	AACTAAC	29	8.63688	Ca22chr3A_C_albicans_SC5314:974046-974949(+)	C3_04590W	903	WT_37_n	WT	37	n	0.258885	0.0256477	0.248003	0.241226	0.284162	non-consensus	29-74
intron_NA.C3_04590W_A-T_Intron1	AACTAAC	29	8.63688	Ca22chr3A_C_albicans_SC5314:974046-974949(+)	C3_04590W	903	ysf3_22_d	ysf3	22	d	0.481475	0.00531678	0.479109	0.477888	0.486719	non-consensus	29-74
intron_NA.C3_04590W_A-T_Intron1	AACTAAC	29	8.63688	Ca22chr3A_C_albicans_SC5314:974046-974949(+)	C3_04590W	903	ysf3_22_n	ysf3	22	n	0.224865	0.0391876	0.236517	0.186708	0.254866	non-consensus	29-74
intron_NA.C3_04590W_A-T_Intron1	AACTAAC	29	8.63688	Ca22chr3A_C_albicans_SC5314:974046-974949(+)	C3_04590W	903	ysf3_37_d	ysf3	37	d	0.360449	0.0323521	0.36241	0.330685	0.388839	non-consensus	29-74
intron_NA.C3_04590W_A-T_Intron1	AACTAAC	29	8.63688	Ca22chr3A_C_albicans_SC5314:974046-974949(+)	C3_04590W	903	ysf3_37_n	ysf3	37	n	0.218495	0.0385736	0.198061	0.1948	0.256494	non-consensus	29-74
intron_NA.C3_04810C_A-T_Intron1	TACTAAC	22	12.7454	Ca22chr3A_C_albicans_SC5314:1023919-1024393(-)	C3_04810C	474	WT_22_d	WT	22	d	0.00806432	0.000714279	0.00830609	0.00736508	0.00859431	consensus	21-24
intron_NA.C3_04810C_A-T_Intron1	TACTAAC	22	12.7454	Ca22chr3A_C_albicans_SC5314:1023919-1024393(-)	C3_04810C	474	WT_22_n	WT	22	n	0.00972342	0.00138553	0.0103044	0.00835822	0.0106819	consensus	21-24
intron_NA.C3_04810C_A-T_Intron1	TACTAAC	22	12.7454	Ca22chr3A_C_albicans_SC5314:1023919-1024393(-)	C3_04810C	474	WT_37_d	WT	37	d	0.0155141	0.00076418	0.0150766	0.01507	0.0162645	consensus	21-24
intron_NA.C3_04810C_A-T_Intron1	TACTAAC	22	12.7454	Ca22chr3A_C_albicans_SC5314:1023919-1024393(-)	C3_04810C	474	WT_37_n	WT	37	n	0.0191407	0.00136235	0.0186842	0.0181272	0.0204739	consensus	21-24
intron_NA.C3_04810C_A-T_Intron1	TACTAAC	22	12.7454	Ca22chr3A_C_albicans_SC5314:1023919-1024393(-)	C3_04810C	474	ysf3_22_d	ysf3	22	d	0.221078	0.00361377	0.221685	0.217647	0.224083	consensus	21-24
intron_NA.C3_04810C_A-T_Intron1	TACTAAC	22	12.7454	Ca22chr3A_C_albicans_SC5314:1023919-1024393(-)	C3_04810C	474	ysf3_22_n	ysf3	22	n	0.00899773	0.00120824	0.00896273	0.00792291	0.0100971	consensus	21-24
intron_NA.C3_04810C_A-T_Intron1	TACTAAC	22	12.7454	Ca22chr3A_C_albicans_SC5314:1023919-1024393(-)	C3_04810C	474	ysf3_37_d	ysf3	37	d	0.173799	0.0674863	0.210499	0.107374	0.214535	consensus	21-24
intron_NA.C3_04810C_A-T_Intron1	TACTAAC	22	12.7454	Ca22chr3A_C_albicans_SC5314:1023919-1024393(-)	C3_04810C	474	ysf3_37_n	ysf3	37	n	0.0204451	0.0077581	0.0180589	0.0145503	0.0280104	consensus	21-24
intron_NA.C3_04870W_A-T_Intron1	TACTAAC	37	12.7454	Ca22chr3A_C_albicans_SC5314:1044507-1044595(+)	C3_04870W	88	WT_22_d	WT	22	d						consensus	29-74
intron_NA.C3_04870W_A-T_Intron1	TACTAAC	37	12.7454	Ca22chr3A_C_albicans_SC5314:1044507-1044595(+)	C3_04870W	88	WT_22_n	WT	22	n						consensus	29-74
intron_NA.C3_04870W_A-T_Intron1	TACTAAC	37	12.7454	Ca22chr3A_C_albicans_SC5314:1044507-1044595(+)	C3_04870W	88	WT_37_d	WT	37	d						consensus	29-74
intron_NA.C3_04870W_A-T_Intron1	TACTAAC	37	12.7454	Ca22chr3A_C_albicans_SC5314:1044507-1044595(+)	C3_04870W	88	WT_37_n	WT	37	n						consensus	29-74
intron_NA.C3_04870W_A-T_Intron1	TACTAAC	37	12.7454	Ca22chr3A_C_albicans_SC5314:1044507-1044595(+)	C3_04870W	88	ysf3_22_d	ysf3	22	d	0.705882		0.705882	0.705882	0.705882	consensus	29-74
intron_NA.C3_04870W_A-T_Intron1	TACTAAC	37	12.7454	Ca22chr3A_C_albicans_SC5314:1044507-1044595(+)	C3_04870W	88	ysf3_22_n	ysf3	22	n						consensus	29-74
intron_NA.C3_04870W_A-T_Intron1	TACTAAC	37	12.7454	Ca22chr3A_C_albicans_SC5314:1044507-1044595(+)	C3_04870W	88	ysf3_37_d	ysf3	37	d						consensus	29-74
intron_NA.C3_05120C_A-T_Intron1	TACTAAC	16	12.7454	Ca22chr3A_C_albicans_SC5314:1099544-1099598(-)	C3_05120C	54	WT_22_d	WT	22	d	0.0043344	0.00142475	0.00409117	0.00315135	0.00568771	consensus	15-20
intron_NA.C3_05120C_A-T_Intron1	TACTAAC	16	12.7454	Ca22chr3A_C_albicans_SC5314:1099544-1099598(-)	C3_05120C	54	WT_22_n	WT	22	n	0.00741593	0.00267279	0.00612131	0.00568541	0.0100527	consensus	15-20
intron_NA.C3_05120C_A-T_Intron1	TACTAAC	16	12.7454	Ca22chr3A_C_albicans_SC5314:1099544-1099598(-)	C3_05120C	54	WT_37_d	WT	37	d	0.0123836	0.00335578	0.0119403	0.0095384	0.0155391	consensus	15-20
intron_NA.C3_05120C_A-T_Intron1	TACTAAC	16	12.7454	Ca22chr3A_C_albicans_SC5314:1099544-1099598(-)	C3_05120C	54	WT_37_n	WT	37	n	0.0205784	0.00264393	0.0197802	0.0185609	0.0231545	consensus	15-20
intron_NA.C3_05120C_A-T_Intron1	TACTAAC	16	12.7454	Ca22chr3A_C_albicans_SC5314:1099544-1099598(-)	C3_05120C	54	ysf3_22_d	ysf3	22	d	0.25114	0.037801	0.235865	0.224617	0.288356	consensus	15-20
intron_NA.C3_05120C_A-T_Intron1	TACTAAC	16	12.7454	Ca22chr3A_C_albicans_SC5314:1099544-1099598(-)	C3_05120C	54	ysf3_22_n	ysf3	22	n	0.00743224	0.00521319	0.00690608	0.00294248	0.0122903	consensus	15-20
intron_NA.C3_05120C_A-T_Intron1	TACTAAC	16	12.7454	Ca22chr3A_C_albicans_SC5314:1099544-1099598(-)	C3_05120C	54	ysf3_37_d	ysf3	37	d	0.404766	0.0946119	0.43759	0.312061	0.474494	consensus	15-20
intron_NA.C3_05120C_A-T_Intron1	TACTAAC	16	12.7454	Ca22chr3A_C_albicans_SC5314:1099544-1099598(-)	C3_05120C	54	ysf3_37_n	ysf3	37	n	0.012968	0.0106053	0.0190736	0.00255718	0.0191048	consensus	15-20
intron_NA.C3_05790C_A-T_Intron1	TACTAAC	35	12.7454	Ca22chr3A_C_albicans_SC5314:1298393-1298507(-)	C3_05790C	114	WT_22_d	WT	22	d	0.217357	0.067016	0.252747	0.151333	0.258608	consensus	29-74
intron_NA.C3_05790C_A-T_Intron1	TACTAAC	35	12.7454	Ca22chr3A_C_albicans_SC5314:1298393-1298507(-)	C3_05790C	114	WT_22_n	WT	22	n	0.248098	0.124428	0.205479	0.156069	0.36996	consensus	29-74
intron_NA.C3_05790C_A-T_Intron1	TACTAAC	35	12.7454	Ca22chr3A_C_albicans_SC5314:1298393-1298507(-)	C3_05790C	114	WT_37_d	WT	37	d	0.295828	0.0570941	0.310345	0.240624	0.340871	consensus	29-74
intron_NA.C3_05790C_A-T_Intron1	TACTAAC	35	12.7454	Ca22chr3A_C_albicans_SC5314:1298393-1298507(-)	C3_05790C	114	WT_37_n	WT	37	n	0.167136	0.0751898	0.148148	0.10775	0.239815	consensus	29-74
intron_NA.C3_05790C_A-T_Intron1	TACTAAC	35	12.7454	Ca22chr3A_C_albicans_SC5314:1298393-1298507(-)	C3_05790C	114	ysf3_22_d	ysf3	22	d	0.993651	0.0109971	1	0.982857	1	consensus	29-74
intron_NA.C3_05790C_A-T_Intron1	TACTAAC	35	12.7454	Ca22chr3A_C_albicans_SC5314:1298393-1298507(-)	C3_05790C	114	ysf3_22_n	ysf3	22	n	0.143109	0.0338768	0.133603	0.11686	0.176011	consensus	29-74
intron_NA.C3_05790C_A-T_Intron1	TACTAAC	35	12.7454	Ca22chr3A_C_albicans_SC5314:1298393-1298507(-)	C3_05790C	114	ysf3_37_d	ysf3	37	d	0.856998	0.130455	0.928571	0.728637	0.935257	consensus	29-74
intron_NA.C3_05790C_A-T_Intron1	TACTAAC	35	12.7454	Ca22chr3A_C_albicans_SC5314:1298393-1298507(-)	C3_05790C	114	ysf3_37_n	ysf3	37	n	0.377642	0.30632	0.333333	0.119635	0.666667	consensus	29-74
intron_NA.C3_06800C_A-T_Intron1	TACTAAC	17	12.7454	Ca22chr3A_C_albicans_SC5314:1551584-1551770(-)	C3_06800C	186	WT_22_d	WT	22	d	0.0393709	0.0112652	0.0408922	0.0287693	0.0489075	consensus	15-20
intron_NA.C3_06800C_A-T_Intron1	TACTAAC	17	12.7454	Ca22chr3A_C_albicans_SC5314:1551584-1551770(-)	C3_06800C	186	WT_22_n	WT	22	n	0.0262727	0.0108685	0.0217391	0.0187383	0.0369805	consensus	15-20
intron_NA.C3_06800C_A-T_Intron1	TACTAAC	17	12.7454	Ca22chr3A_C_albicans_SC5314:1551584-1551770(-)	C3_06800C	186	WT_37_d	WT	37	d	0.147802	0.0761354	0.114094	0.0963151	0.222885	consensus	15-20
intron_NA.C3_06800C_A-T_Intron1	TACTAAC	17	12.7454	Ca22chr3A_C_albicans_SC5314:1551584-1551770(-)	C3_06800C	186	WT_37_n	WT	37	n	0.181579	0.0493957	0.192429	0.134137	0.221425	consensus	15-20
intron_NA.C3_06800C_A-T_Intron1	TACTAAC	17	12.7454	Ca22chr3A_C_albicans_SC5314:1551584-1551770(-)	C3_06800C	186	ysf3_22_d	ysf3	22	d	0.612463	0.0289078	0.615658	0.585446	0.637242	consensus	15-20
intron_NA.C3_06800C_A-T_Intron1	TACTAAC	17	12.7454	Ca22chr3A_C_albicans_SC5314:1551584-1551770(-)	C3_06800C	186	ysf3_22_n	ysf3	22	n	0.0398336	0.00506346	0.0384168	0.0359082	0.0447508	consensus	15-20
intron_NA.C3_06800C_A-T_Intron1	TACTAAC	17	12.7454	Ca22chr3A_C_albicans_SC5314:1551584-1551770(-)	C3_06800C	186	ysf3_37_d	ysf3	37	d	0.579928	0.140303	0.561644	0.460862	0.711794	consensus	15-20
intron_NA.C3_06800C_A-T_Intron1	TACTAAC	17	12.7454	Ca22chr3A_C_albicans_SC5314:1551584-1551770(-)	C3_06800C	186	ysf3_37_n	ysf3	37	n	0.144634	0.0369556	0.130435	0.118238	0.180968	consensus	15-20
intron_NA.C3_07130W_A-T_Intron1	TACTAAC	25	12.7454	Ca22chr3A_C_albicans_SC5314:1633340-1633600(+)	C3_07130W	260	WT_22_d	WT	22	d	0.0503374	0.0230346	0.0618182	0.0276188	0.0650196	consensus	25-28
intron_NA.C3_07130W_A-T_Intron1	TACTAAC	25	12.7454	Ca22chr3A_C_albicans_SC5314:1633340-1633600(+)	C3_07130W	260	WT_22_n	WT	22	n	0.0503302	0.0120559	0.0559006	0.0384368	0.0583244	consensus	25-28
intron_NA.C3_07130W_A-T_Intron1	TACTAAC	25	12.7454	Ca22chr3A_C_albicans_SC5314:1633340-1633600(+)	C3_07130W	260	WT_37_d	WT	37	d	0.105561	0.0534797	0.104478	0.0578162	0.154065	consensus	25-28
intron_NA.C3_07130W_A-T_Intron1	TACTAAC	25	12.7454	Ca22chr3A_C_albicans_SC5314:1633340-1633600(+)	C3_07130W	260	WT_37_n	WT	37	n	0.0498453	0.0179285	0.0596546	0.0322028	0.0606213	consensus	25-28
intron_NA.C3_07130W_A-T_Intron1	TACTAAC	25	12.7454	Ca22chr3A_C_albicans_SC5314:1633340-1633600(+)	C3_07130W	260	ysf3_22_d	ysf3	22	d	0.822316	0.019263	0.816746	0.807481	0.84105	consensus	25-28
intron_NA.C3_07130W_A-T_Intron1	TACTAAC	25	12.7454	Ca22chr3A_C_albicans_SC5314:1633340-1633600(+)	C3_07130W	260	ysf3_22_n	ysf3	22	n	0.0479862	0.0326747	0.029398	0.0289013	0.0800827	consensus	25-28
intron_NA.C3_07130W_A-T_Intron1	TACTAAC	25	12.7454	Ca22chr3A_C_albicans_SC5314:1633340-1633600(+)	C3_07130W	260	ysf3_37_d	ysf3	37	d	0.666064	0.0775883	0.651226	0.602392	0.740123	consensus	25-28
intron_NA.C3_07130W_A-T_Intron1	TACTAAC	25	12.7454	Ca22chr3A_C_albicans_SC5314:1633340-1633600(+)	C3_07130W	260	ysf3_37_n	ysf3	37	n	0.115005	0.049015	0.125541	0.0679748	0.154659	consensus	25-28
intron_NA.C3_07140C_A-T_Intron1	TACTAAC	25	12.7454	Ca22chr3A_C_albicans_SC5314:1636010-1636078(-)	C3_07140C	68	WT_22_d	WT	22	d	0.0107146	0.0107529	0.0106383	0.00106383	0.0204187	consensus	25-28
intron_NA.C3_07140C_A-T_Intron1	TACTAAC	25	12.7454	Ca22chr3A_C_albicans_SC5314:1636010-1636078(-)	C3_07140C	68	WT_22_n	WT	22	n	0.00555556	0.0096225	0	0	0.015	consensus	25-28
intron_NA.C3_07140C_A-T_Intron1	TACTAAC	25	12.7454	Ca22chr3A_C_albicans_SC5314:1636010-1636078(-)	C3_07140C	68	WT_37_d	WT	37	d	0.0218065	0.010178	0.0245902	0.0119327	0.0297317	consensus	25-28
intron_NA.C3_07140C_A-T_Intron1	TACTAAC	25	12.7454	Ca22chr3A_C_albicans_SC5314:1636010-1636078(-)	C3_07140C	68	WT_37_n	WT	37	n	0.0687176	0.0336293	0.0689655	0.0383651	0.0988966	consensus	25-28
intron_NA.C3_07140C_A-T_Intron1	TACTAAC	25	12.7454	Ca22chr3A_C_albicans_SC5314:1636010-1636078(-)	C3_07140C	68	ysf3_22_d	ysf3	22	d	0.188885	0.0864712	0.156757	0.126445	0.273815	consensus	25-28
intron_NA.C3_07140C_A-T_Intron1	TACTAAC	25	12.7454	Ca22chr3A_C_albicans_SC5314:1636010-1636078(-)	C3_07140C	68	ysf3_22_n	ysf3	22	n	0.0216527	0.0149278	0.0232558	0.0077148	0.0344684	consensus	25-28
intron_NA.C3_07140C_A-T_Intron1	TACTAAC	25	12.7454	Ca22chr3A_C_albicans_SC5314:1636010-1636078(-)	C3_07140C	68	ysf3_37_d	ysf3	37	d	0.35611	0.250782	0.449664	0.109766	0.536966	consensus	25-28
intron_NA.C3_07140C_A-T_Intron1	TACTAAC	25	12.7454	Ca22chr3A_C_albicans_SC5314:1636010-1636078(-)	C3_07140C	68	ysf3_37_n	ysf3	37	n	0.0608612	0.0345693	0.044335	0.0383247	0.094966	consensus	25-28
intron_NA.C3_07380W_A-T_Intron1	TACTAAC	38	12.7454	Ca22chr3A_C_albicans_SC5314:1694626-1694705(+)	C3_07380W	79	WT_22_d	WT	22	d	0.196528	0.00872504	0.19888	0.18807	0.203341	consensus	29-74
intron_NA.C3_07380W_A-T_Intron1	TACTAAC	38	12.7454	Ca22chr3A_C_albicans_SC5314:1694626-1694705(+)	C3_07380W	79	WT_22_n	WT	22	n	0.198286	0.0390695	0.1883	0.167491	0.236071	consensus	29-74
intron_NA.C3_07380W_A-T_Intron1	TACTAAC	38	12.7454	Ca22chr3A_C_albicans_SC5314:1694626-1694705(+)	C3_07380W	79	WT_37_d	WT	37	d	0.147996	0.0438557	0.146853	0.108936	0.187856	consensus	29-74
intron_NA.C3_07380W_A-T_Intron1	TACTAAC	38	12.7454	Ca22chr3A_C_albicans_SC5314:1694626-1694705(+)	C3_07380W	79	WT_37_n	WT	37	n	0.207425	0.0437984	0.187302	0.178305	0.250632	consensus	29-74
intron_NA.C3_07380W_A-T_Intron1	TACTAAC	38	12.7454	Ca22chr3A_C_albicans_SC5314:1694626-1694705(+)	C3_07380W	79	ysf3_22_d	ysf3	22	d	0.954826	0.0398972	0.95514	0.918809	0.990623	consensus	29-74
intron_NA.C3_07380W_A-T_Intron1	TACTAAC	38	12.7454	Ca22chr3A_C_albicans_SC5314:1694626-1694705(+)	C3_07380W	79	ysf3_22_n	ysf3	22	n	0.176252	0.0402539	0.18894	0.136959	0.206664	consensus	29-74
intron_NA.C3_07380W_A-T_Intron1	TACTAAC	38	12.7454	Ca22chr3A_C_albicans_SC5314:1694626-1694705(+)	C3_07380W	79	ysf3_37_d	ysf3	37	d	0.813693	0.206759	0.890909	0.610586	0.962749	consensus	29-74
intron_NA.C3_07380W_A-T_Intron1	TACTAAC	38	12.7454	Ca22chr3A_C_albicans_SC5314:1694626-1694705(+)	C3_07380W	79	ysf3_37_n	ysf3	37	n	0.18195	0.0318705	0.182109	0.153211	0.210577	consensus	29-74
intron_NA.C3_07430W_A-T_Intron1	TACTAAC	23	12.7454	Ca22chr3A_C_albicans_SC5314:1700512-1700579(+)	C3_07430W	67	WT_22_d	WT	22	d	0.00825498	0.00431985	0.00696864	0.00494883	0.0124616	consensus	21-24
intron_NA.C3_07430W_A-T_Intron1	TACTAAC	23	12.7454	Ca22chr3A_C_albicans_SC5314:1700512-1700579(+)	C3_07430W	67	WT_22_n	WT	22	n	0.013473	0.0043425	0.015873	0.00920151	0.0160645	consensus	21-24
intron_NA.C3_07430W_A-T_Intron1	TACTAAC	23	12.7454	Ca22chr3A_C_albicans_SC5314:1700512-1700579(+)	C3_07430W	67	WT_37_d	WT	37	d	0.024732	0.000480511	0.0246154	0.02435	0.0251956	consensus	21-24
intron_NA.C3_07430W_A-T_Intron1	TACTAAC	23	12.7454	Ca22chr3A_C_albicans_SC5314:1700512-1700579(+)	C3_07430W	67	WT_37_n	WT	37	n	0.0475867	0.00963144	0.0478261	0.0388367	0.0561692	consensus	21-24
intron_NA.C3_07430W_A-T_Intron1	TACTAAC	23	12.7454	Ca22chr3A_C_albicans_SC5314:1700512-1700579(+)	C3_07430W	67	ysf3_22_d	ysf3	22	d	0.163775	0.0239703	0.158537	0.144425	0.186792	consensus	21-24
intron_NA.C3_07430W_A-T_Intron1	TACTAAC	23	12.7454	Ca22chr3A_C_albicans_SC5314:1700512-1700579(+)	C3_07430W	67	ysf3_22_n	ysf3	22	n	0.0166264	0.00363486	0.0157068	0.0137564	0.0201401	consensus	21-24
intron_NA.C3_07430W_A-T_Intron1	TACTAAC	23	12.7454	Ca22chr3A_C_albicans_SC5314:1700512-1700579(+)	C3_07430W	67	ysf3_37_d	ysf3	37	d	0.202753	0.0612565	0.214559	0.144263	0.252978	consensus	21-24
intron_NA.C3_07430W_A-T_Intron1	TACTAAC	23	12.7454	Ca22chr3A_C_albicans_SC5314:1700512-1700579(+)	C3_07430W	67	ysf3_37_n	ysf3	37	n	0.0400795	0.0286487	0.0412371	0.0139063	0.0654424	consensus	21-24
intron_NA.C3_07680W_A-T_Intron1	TATTAAC	18	6.78589	Ca22chr3A_C_albicans_SC5314:1749090-1749147(+)	C3_07680W	57	WT_22_d	WT	22	d						non-consensus	15-20
intron_NA.C3_07680W_A-T_Intron1	TATTAAC	18	6.78589	Ca22chr3A_C_albicans_SC5314:1749090-1749147(+)	C3_07680W	57	WT_22_n	WT	22	n						non-consensus	15-20
intron_NA.C3_07680W_A-T_Intron1	TATTAAC	18	6.78589	Ca22chr3A_C_albicans_SC5314:1749090-1749147(+)	C3_07680W	57	WT_37_d	WT	37	d						non-consensus	15-20
intron_NA.C3_07680W_A-T_Intron1	TATTAAC	18	6.78589	Ca22chr3A_C_albicans_SC5314:1749090-1749147(+)	C3_07680W	57	WT_37_n	WT	37	n						non-consensus	15-20
intron_NA.C3_07680W_A-T_Intron1	TATTAAC	18	6.78589	Ca22chr3A_C_albicans_SC5314:1749090-1749147(+)	C3_07680W	57	ysf3_22_d	ysf3	22	d	1	0	1	1	1	non-consensus	15-20
intron_NA.C3_07680W_A-T_Intron1	TATTAAC	18	6.78589	Ca22chr3A_C_albicans_SC5314:1749090-1749147(+)	C3_07680W	57	ysf3_22_n	ysf3	22	n						non-consensus	15-20
intron_NA.C3_07680W_A-T_Intron1	TATTAAC	18	6.78589	Ca22chr3A_C_albicans_SC5314:1749090-1749147(+)	C3_07680W	57	ysf3_37_d	ysf3	37	d	0.991667	0.0144338	1	0.9775	1	non-consensus	15-20
intron_NA.C3_07680W_A-T_Intron1	TATTAAC	18	6.78589	Ca22chr3A_C_albicans_SC5314:1749090-1749147(+)	C3_07680W	57	ysf3_37_n	ysf3	37	n						non-consensus	15-20
intron_NA.C3_07690C_A-T_Intron1	GTCTAAC	19	1.57585	Ca22chr3A_C_albicans_SC5314:1754639-1754694(-)	C3_07690C	55	WT_22_d	WT	22	d	0.0337912	0.0119241	0.0271903	0.0266835	0.0455196	non-consensus	15-20
intron_NA.C3_07690C_A-T_Intron1	GTCTAAC	19	1.57585	Ca22chr3A_C_albicans_SC5314:1754639-1754694(-)	C3_07690C	55	WT_22_n	WT	22	n	0.0488784	0.0221398	0.0591614	0.0270365	0.0635221	non-consensus	15-20
intron_NA.C3_07690C_A-T_Intron1	GTCTAAC	19	1.57585	Ca22chr3A_C_albicans_SC5314:1754639-1754694(-)	C3_07690C	55	WT_37_d	WT	37	d	0.0395114	0.00883542	0.0435835	0.0307951	0.0453771	non-consensus	15-20
intron_NA.C3_07690C_A-T_Intron1	GTCTAAC	19	1.57585	Ca22chr3A_C_albicans_SC5314:1754639-1754694(-)	C3_07690C	55	WT_37_n	WT	37	n	0.108998	0.0430024	0.127983	0.0665914	0.138115	non-consensus	15-20
intron_NA.C3_07690C_A-T_Intron1	GTCTAAC	19	1.57585	Ca22chr3A_C_albicans_SC5314:1754639-1754694(-)	C3_07690C	55	ysf3_22_d	ysf3	22	d	0.607816	0.0589116	0.587302	0.564444	0.665548	non-consensus	15-20
intron_NA.C3_07690C_A-T_Intron1	GTCTAAC	19	1.57585	Ca22chr3A_C_albicans_SC5314:1754639-1754694(-)	C3_07690C	55	ysf3_22_n	ysf3	22	n	0.0495852	0.0144739	0.0461538	0.0380371	0.0635352	non-consensus	15-20
intron_NA.C3_07690C_A-T_Intron1	GTCTAAC	19	1.57585	Ca22chr3A_C_albicans_SC5314:1754639-1754694(-)	C3_07690C	55	ysf3_37_d	ysf3	37	d	0.619364	0.154311	0.602317	0.487089	0.763574	non-consensus	15-20
intron_NA.C3_07690C_A-T_Intron1	GTCTAAC	19	1.57585	Ca22chr3A_C_albicans_SC5314:1754639-1754694(-)	C3_07690C	55	ysf3_37_n	ysf3	37	n	0.0702591	0.0490769	0.057971	0.0314416	0.117678	non-consensus	15-20
intron_NA.C3_07920W_A-T_Intron1	TACTAAT	16	5.96396	Ca22chr3A_C_albicans_SC5314:1783194-1783246(+)	C3_07920W	52	WT_22_d	WT	22	d	0.557138	0.0285786	0.548387	0.535401	0.585001	non-consensus	15-20
intron_NA.C3_07920W_A-T_Intron1	TACTAAT	16	5.96396	Ca22chr3A_C_albicans_SC5314:1783194-1783246(+)	C3_07920W	52	WT_22_n	WT	22	n	0.598955	0.0246384	0.608879	0.5747	0.616264	non-consensus	15-20
intron_NA.C3_07920W_A-T_Intron1	TACTAAT	16	5.96396	Ca22chr3A_C_albicans_SC5314:1783194-1783246(+)	C3_07920W	52	WT_37_d	WT	37	d	0.530171	0.0520924	0.545	0.479545	0.570417	non-consensus	15-20
intron_NA.C3_07920W_A-T_Intron1	TACTAAT	16	5.96396	Ca22chr3A_C_albicans_SC5314:1783194-1783246(+)	C3_07920W	52	WT_37_n	WT	37	n	0.593112	0.0157235	0.591731	0.579486	0.607706	non-consensus	15-20
intron_NA.C3_07920W_A-T_Intron1	TACTAAT	16	5.96396	Ca22chr3A_C_albicans_SC5314:1783194-1783246(+)	C3_07920W	52	ysf3_22_d	ysf3	22	d	0.998565	0.00174959	0.999079	0.996862	0.999908	non-consensus	15-20
intron_NA.C3_07920W_A-T_Intron1	TACTAAT	16	5.96396	Ca22chr3A_C_albicans_SC5314:1783194-1783246(+)	C3_07920W	52	ysf3_22_n	ysf3	22	n	0.613904	0.0201112	0.605459	0.6	0.633721	non-consensus	15-20
intron_NA.C3_07920W_A-T_Intron1	TACTAAT	16	5.96396	Ca22chr3A_C_albicans_SC5314:1783194-1783246(+)	C3_07920W	52	ysf3_37_d	ysf3	37	d	0.926512	0.107174	0.976	0.820783	0.9976	non-consensus	15-20
intron_NA.C3_07920W_A-T_Intron1	TACTAAT	16	5.96396	Ca22chr3A_C_albicans_SC5314:1783194-1783246(+)	C3_07920W	52	ysf3_37_n	ysf3	37	n	0.577723	0.0544571	0.548126	0.54484	0.631325	non-consensus	15-20
intron_NA.C4_00290C_A-T_Intron1	TACTAAC	23	12.7454	Ca22chr4A_C_albicans_SC5314:43847-43987(-)	C4_00290C	140	WT_22_d	WT	22	d						consensus	21-24
intron_NA.C4_00290C_A-T_Intron1	TACTAAC	23	12.7454	Ca22chr4A_C_albicans_SC5314:43847-43987(-)	C4_00290C	140	WT_22_n	WT	22	n						consensus	21-24
intron_NA.C4_00290C_A-T_Intron1	TACTAAC	23	12.7454	Ca22chr4A_C_albicans_SC5314:43847-43987(-)	C4_00290C	140	WT_37_d	WT	37	d						consensus	21-24
intron_NA.C4_00290C_A-T_Intron1	TACTAAC	23	12.7454	Ca22chr4A_C_albicans_SC5314:43847-43987(-)	C4_00290C	140	WT_37_n	WT	37	n						consensus	21-24
intron_NA.C4_00290C_A-T_Intron1	TACTAAC	23	12.7454	Ca22chr4A_C_albicans_SC5314:43847-43987(-)	C4_00290C	140	ysf3_22_d	ysf3	22	d						consensus	21-24
intron_NA.C4_00290C_A-T_Intron1	TACTAAC	23	12.7454	Ca22chr4A_C_albicans_SC5314:43847-43987(-)	C4_00290C	140	ysf3_37_d	ysf3	37	d						consensus	21-24
intron_NA.C4_00290C_A-T_Intron1	TACTAAC	23	12.7454	Ca22chr4A_C_albicans_SC5314:43847-43987(-)	C4_00290C	140	ysf3_37_n	ysf3	37	n						consensus	21-24
intron_NA.C4_00290C_A-T_Intron2	TACTAAC	19	12.7454	Ca22chr4A_C_albicans_SC5314:43991-44077(-)	C4_00290C	86	WT_22_d	WT	22	d						consensus	15-20
intron_NA.C4_00290C_A-T_Intron2	TACTAAC	19	12.7454	Ca22chr4A_C_albicans_SC5314:43991-44077(-)	C4_00290C	86	WT_22_n	WT	22	n						consensus	15-20
intron_NA.C4_00290C_A-T_Intron2	TACTAAC	19	12.7454	Ca22chr4A_C_albicans_SC5314:43991-44077(-)	C4_00290C	86	WT_37_d	WT	37	d						consensus	15-20
intron_NA.C4_00290C_A-T_Intron2	TACTAAC	19	12.7454	Ca22chr4A_C_albicans_SC5314:43991-44077(-)	C4_00290C	86	WT_37_n	WT	37	n						consensus	15-20
intron_NA.C4_00290C_A-T_Intron2	TACTAAC	19	12.7454	Ca22chr4A_C_albicans_SC5314:43991-44077(-)	C4_00290C	86	ysf3_22_d	ysf3	22	d						consensus	15-20
intron_NA.C4_00290C_A-T_Intron2	TACTAAC	19	12.7454	Ca22chr4A_C_albicans_SC5314:43991-44077(-)	C4_00290C	86	ysf3_37_d	ysf3	37	d						consensus	15-20
intron_NA.C4_00320C_A-T_Intron1	TACTAAC	22	12.7454	Ca22chr4A_C_albicans_SC5314:50398-50468(-)	C4_00320C	70	WT_22_d	WT	22	d	0.0251157	0.0178307	0.0283688	0.008131	0.0398232	consensus	21-24
intron_NA.C4_00320C_A-T_Intron1	TACTAAC	22	12.7454	Ca22chr4A_C_albicans_SC5314:50398-50468(-)	C4_00320C	70	WT_22_n	WT	22	n	0.0283197	0.0133959	0.0352941	0.0151174	0.0366398	consensus	21-24
intron_NA.C4_00320C_A-T_Intron1	TACTAAC	22	12.7454	Ca22chr4A_C_albicans_SC5314:50398-50468(-)	C4_00320C	70	WT_37_d	WT	37	d	0.0815125	0.0371335	0.0877193	0.0462719	0.112408	consensus	21-24
intron_NA.C4_00320C_A-T_Intron1	TACTAAC	22	12.7454	Ca22chr4A_C_albicans_SC5314:50398-50468(-)	C4_00320C	70	WT_37_n	WT	37	n	0.0574278	0.0333401	0.0491803	0.031005	0.0896239	consensus	21-24
intron_NA.C4_00320C_A-T_Intron1	TACTAAC	22	12.7454	Ca22chr4A_C_albicans_SC5314:50398-50468(-)	C4_00320C	70	ysf3_22_d	ysf3	22	d	0.494866	0.0153757	0.490806	0.482816	0.509759	consensus	21-24
intron_NA.C4_00320C_A-T_Intron1	TACTAAC	22	12.7454	Ca22chr4A_C_albicans_SC5314:50398-50468(-)	C4_00320C	70	ysf3_22_n	ysf3	22	n	0.0126263	0.0110975	0.0170455	0.00170455	0.0204545	consensus	21-24
intron_NA.C4_00320C_A-T_Intron1	TACTAAC	22	12.7454	Ca22chr4A_C_albicans_SC5314:50398-50468(-)	C4_00320C	70	ysf3_37_d	ysf3	37	d	0.533214	0.149962	0.538905	0.39633	0.666116	consensus	21-24
intron_NA.C4_00320C_A-T_Intron1	TACTAAC	22	12.7454	Ca22chr4A_C_albicans_SC5314:50398-50468(-)	C4_00320C	70	ysf3_37_n	ysf3	37	n	0.11198	0.0392748	0.106145	0.078969	0.149076	consensus	21-24
intron_NA.C4_00610W_A-T_Intron1	TACTAAC	19	12.7454	Ca22chr4A_C_albicans_SC5314:107411-107478(+)	C4_00610W	67	WT_22_d	WT	22	d	0.142684	0.0330355	0.150685	0.110813	0.168955	consensus	15-20
intron_NA.C4_00610W_A-T_Intron1	TACTAAC	19	12.7454	Ca22chr4A_C_albicans_SC5314:107411-107478(+)	C4_00610W	67	WT_22_n	WT	22	n	0.122185	0.090758	0.138462	0.0357974	0.197179	consensus	15-20
intron_NA.C4_00610W_A-T_Intron1	TACTAAC	19	12.7454	Ca22chr4A_C_albicans_SC5314:107411-107478(+)	C4_00610W	67	WT_37_d	WT	37	d	0.106179	0.0893293	0.0566038	0.0530288	0.194032	consensus	15-20
intron_NA.C4_00610W_A-T_Intron1	TACTAAC	19	12.7454	Ca22chr4A_C_albicans_SC5314:107411-107478(+)	C4_00610W	67	WT_37_n	WT	37	n	0.209603	0.0268248	0.209603	0.192532	0.226675	consensus	15-20
intron_NA.C4_00610W_A-T_Intron1	TACTAAC	19	12.7454	Ca22chr4A_C_albicans_SC5314:107411-107478(+)	C4_00610W	67	ysf3_22_d	ysf3	22	d	0.630769	0.232076	0.630769	0.483077	0.778462	consensus	15-20
intron_NA.C4_00610W_A-T_Intron1	TACTAAC	19	12.7454	Ca22chr4A_C_albicans_SC5314:107411-107478(+)	C4_00610W	67	ysf3_22_n	ysf3	22	n	0.161537	0.0387667	0.142857	0.136368	0.199782	consensus	15-20
intron_NA.C4_00610W_A-T_Intron1	TACTAAC	19	12.7454	Ca22chr4A_C_albicans_SC5314:107411-107478(+)	C4_00610W	67	ysf3_37_d	ysf3	37	d	0.585775	0.210439	0.683333	0.378169	0.72509	consensus	15-20
intron_NA.C4_00610W_A-T_Intron1	TACTAAC	19	12.7454	Ca22chr4A_C_albicans_SC5314:107411-107478(+)	C4_00610W	67	ysf3_37_n	ysf3	37	n	0.176654	0.0811592	0.176654	0.125005	0.228304	consensus	15-20
intron_NA.C4_02160C_A-T_Intron1	TACTAAC	20	12.7454	Ca22chr4A_C_albicans_SC5314:427610-427675(-)	C4_02160C	65	WT_22_d	WT	22	d	0.0313977	0.0263031	0.0254958	0.0102419	0.0566849	consensus	15-20
intron_NA.C4_02160C_A-T_Intron1	TACTAAC	20	12.7454	Ca22chr4A_C_albicans_SC5314:427610-427675(-)	C4_02160C	65	WT_22_n	WT	22	n	0.048002	0.0267847	0.0463918	0.0244921	0.0726392	consensus	15-20
intron_NA.C4_02160C_A-T_Intron1	TACTAAC	20	12.7454	Ca22chr4A_C_albicans_SC5314:427610-427675(-)	C4_02160C	65	WT_37_d	WT	37	d	0.0551417	0.0328629	0.071161	0.022723	0.0763469	consensus	15-20
intron_NA.C4_02160C_A-T_Intron1	TACTAAC	20	12.7454	Ca22chr4A_C_albicans_SC5314:427610-427675(-)	C4_02160C	65	WT_37_n	WT	37	n	0.128778	0.0365062	0.121019	0.0991987	0.163787	consensus	15-20
intron_NA.C4_02160C_A-T_Intron1	TACTAAC	20	12.7454	Ca22chr4A_C_albicans_SC5314:427610-427675(-)	C4_02160C	65	ysf3_22_d	ysf3	22	d	0.363935	0.0560108	0.348624	0.320317	0.41827	consensus	15-20
intron_NA.C4_02160C_A-T_Intron1	TACTAAC	20	12.7454	Ca22chr4A_C_albicans_SC5314:427610-427675(-)	C4_02160C	65	ysf3_22_n	ysf3	22	n	0.0347321	0.0181676	0.0373832	0.0175845	0.050024	consensus	15-20
intron_NA.C4_02160C_A-T_Intron1	TACTAAC	20	12.7454	Ca22chr4A_C_albicans_SC5314:427610-427675(-)	C4_02160C	65	ysf3_37_d	ysf3	37	d	0.331027	0.157849	0.338235	0.186551	0.470457	consensus	15-20
intron_NA.C4_02160C_A-T_Intron1	TACTAAC	20	12.7454	Ca22chr4A_C_albicans_SC5314:427610-427675(-)	C4_02160C	65	ysf3_37_n	ysf3	37	n	0.137104	0.0180331	0.130952	0.123751	0.154762	consensus	15-20
intron_NA.C4_02160C_A-T_Intron2	TACTAAC	29	12.7454	Ca22chr4A_C_albicans_SC5314:427811-427961(-)	C4_02160C	150	WT_22_d	WT	22	d	0.0995589	0.0563556	0.0738916	0.0619346	0.15515	consensus	29-74
intron_NA.C4_02160C_A-T_Intron2	TACTAAC	29	12.7454	Ca22chr4A_C_albicans_SC5314:427811-427961(-)	C4_02160C	150	WT_22_n	WT	22	n	0.074288	0.0454288	0.0605505	0.0396371	0.118555	consensus	29-74
intron_NA.C4_02160C_A-T_Intron2	TACTAAC	29	12.7454	Ca22chr4A_C_albicans_SC5314:427811-427961(-)	C4_02160C	150	WT_37_d	WT	37	d	0.340372	0.438147	0.0980392	0.0790347	0.771342	consensus	29-74
intron_NA.C4_02160C_A-T_Intron2	TACTAAC	29	12.7454	Ca22chr4A_C_albicans_SC5314:427811-427961(-)	C4_02160C	150	WT_37_n	WT	37	n	0.123206	0.0198171	0.132616	0.103655	0.136169	consensus	29-74
intron_NA.C4_02160C_A-T_Intron2	TACTAAC	29	12.7454	Ca22chr4A_C_albicans_SC5314:427811-427961(-)	C4_02160C	150	ysf3_22_d	ysf3	22	d	0.804327	0.0364276	0.80212	0.77236	0.837839	consensus	29-74
intron_NA.C4_02160C_A-T_Intron2	TACTAAC	29	12.7454	Ca22chr4A_C_albicans_SC5314:427811-427961(-)	C4_02160C	150	ysf3_22_n	ysf3	22	n	0.0446773	0.0120623	0.0478723	0.0329924	0.0541256	consensus	29-74
intron_NA.C4_02160C_A-T_Intron2	TACTAAC	29	12.7454	Ca22chr4A_C_albicans_SC5314:427811-427961(-)	C4_02160C	150	ysf3_37_d	ysf3	37	d	0.587638	0.131909	0.579336	0.472002	0.709086	consensus	29-74
intron_NA.C4_02160C_A-T_Intron2	TACTAAC	29	12.7454	Ca22chr4A_C_albicans_SC5314:427811-427961(-)	C4_02160C	150	ysf3_37_n	ysf3	37	n	0.108249	0.0240143	0.0994764	0.0908172	0.131823	consensus	29-74
intron_NA.C4_02820W_A-T_Intron1	GACTAAC	24	9.43881	Ca22chr4A_C_albicans_SC5314:586750-586814(+)	C4_02820W	64	WT_37_n	WT	37	n						non-consensus	21-24
intron_NA.C4_02820W_A-T_Intron1	GACTAAC	24	9.43881	Ca22chr4A_C_albicans_SC5314:586750-586814(+)	C4_02820W	64	ysf3_22_d	ysf3	22	d						non-consensus	21-24
intron_NA.C4_02820W_A-T_Intron1	GACTAAC	24	9.43881	Ca22chr4A_C_albicans_SC5314:586750-586814(+)	C4_02820W	64	ysf3_37_d	ysf3	37	d						non-consensus	21-24
intron_NA.C4_02820W_A-T_Intron1	GACTAAC	24	9.43881	Ca22chr4A_C_albicans_SC5314:586750-586814(+)	C4_02820W	64	ysf3_37_n	ysf3	37	n						non-consensus	21-24
intron_NA.C4_03400W_A-T_Intron1	TACTAAC	26	12.7454	Ca22chr4A_C_albicans_SC5314:711457-711732(+)	C4_03400W	275	WT_22_d	WT	22	d	0.0226461	0.00997465	0.0178117	0.01619	0.0324863	consensus	25-28
intron_NA.C4_03400W_A-T_Intron1	TACTAAC	26	12.7454	Ca22chr4A_C_albicans_SC5314:711457-711732(+)	C4_03400W	275	WT_22_n	WT	22	n	0.0198494	0.000834717	0.0199468	0.0190679	0.0205626	consensus	25-28
intron_NA.C4_03400W_A-T_Intron1	TACTAAC	26	12.7454	Ca22chr4A_C_albicans_SC5314:711457-711732(+)	C4_03400W	275	WT_37_d	WT	37	d	0.0243449	0.00630286	0.0231839	0.0191513	0.0303512	consensus	25-28
intron_NA.C4_03400W_A-T_Intron1	TACTAAC	26	12.7454	Ca22chr4A_C_albicans_SC5314:711457-711732(+)	C4_03400W	275	WT_37_n	WT	37	n	0.0335578	0.00618969	0.0311898	0.0291305	0.0396427	consensus	25-28
intron_NA.C4_03400W_A-T_Intron1	TACTAAC	26	12.7454	Ca22chr4A_C_albicans_SC5314:711457-711732(+)	C4_03400W	275	ysf3_22_d	ysf3	22	d	0.265349	0.00687681	0.267442	0.258646	0.270587	consensus	25-28
intron_NA.C4_03400W_A-T_Intron1	TACTAAC	26	12.7454	Ca22chr4A_C_albicans_SC5314:711457-711732(+)	C4_03400W	275	ysf3_22_n	ysf3	22	n	0.0185333	0.0017328	0.0190627	0.016844	0.0198519	consensus	25-28
intron_NA.C4_03400W_A-T_Intron1	TACTAAC	26	12.7454	Ca22chr4A_C_albicans_SC5314:711457-711732(+)	C4_03400W	275	ysf3_37_d	ysf3	37	d	0.249453	0.0353398	0.237895	0.222995	0.284002	consensus	25-28
intron_NA.C4_03400W_A-T_Intron1	TACTAAC	26	12.7454	Ca22chr4A_C_albicans_SC5314:711457-711732(+)	C4_03400W	275	ysf3_37_n	ysf3	37	n	0.0371905	0.00844906	0.0362694	0.0299427	0.0450831	consensus	25-28
intron_NA.C4_04390W_A-T_Intron1	GGCTAAC	25	4.26697	Ca22chr4A_C_albicans_SC5314:936841-937413(+)	C4_04390W	572	WT_22_d	WT	22	d	0.0804305	0.0305087	0.0639208	0.061953	0.110465	non-consensus	25-28
intron_NA.C4_04390W_A-T_Intron1	GGCTAAC	25	4.26697	Ca22chr4A_C_albicans_SC5314:936841-937413(+)	C4_04390W	572	WT_22_n	WT	22	n	0.0806885	0.0405565	0.0699522	0.0489174	0.119975	non-consensus	25-28
intron_NA.C4_04390W_A-T_Intron1	GGCTAAC	25	4.26697	Ca22chr4A_C_albicans_SC5314:936841-937413(+)	C4_04390W	572	WT_37_d	WT	37	d	0.0369504	0.00526646	0.0343067	0.0336071	0.0421441	non-consensus	25-28
intron_NA.C4_04390W_A-T_Intron1	GGCTAAC	25	4.26697	Ca22chr4A_C_albicans_SC5314:936841-937413(+)	C4_04390W	572	WT_37_n	WT	37	n	0.0800868	0.0311067	0.0805124	0.0519437	0.107932	non-consensus	25-28
intron_NA.C4_04390W_A-T_Intron1	GGCTAAC	25	4.26697	Ca22chr4A_C_albicans_SC5314:936841-937413(+)	C4_04390W	572	ysf3_22_d	ysf3	22	d	0.562598	0.0246165	0.575416	0.538337	0.577885	non-consensus	25-28
intron_NA.C4_04390W_A-T_Intron1	GGCTAAC	25	4.26697	Ca22chr4A_C_albicans_SC5314:936841-937413(+)	C4_04390W	572	ysf3_22_n	ysf3	22	n	0.0899316	0.0226343	0.0993313	0.0676339	0.10565	non-consensus	25-28
intron_NA.C4_04390W_A-T_Intron1	GGCTAAC	25	4.26697	Ca22chr4A_C_albicans_SC5314:936841-937413(+)	C4_04390W	572	ysf3_37_d	ysf3	37	d	0.438151	0.109466	0.441983	0.338335	0.535284	non-consensus	25-28
intron_NA.C4_04390W_A-T_Intron1	GGCTAAC	25	4.26697	Ca22chr4A_C_albicans_SC5314:936841-937413(+)	C4_04390W	572	ysf3_37_n	ysf3	37	n	0.0551416	0.0259256	0.0516621	0.0331845	0.0795343	non-consensus	25-28
intron_NA.C4_06150C_A-T_Intron1	TACTAAC	20	12.7454	Ca22chr4A_C_albicans_SC5314:1378160-1378225(-)	C4_06150C	65	WT_22_d	WT	22	d						consensus	15-20
intron_NA.C4_06150C_A-T_Intron1	TACTAAC	20	12.7454	Ca22chr4A_C_albicans_SC5314:1378160-1378225(-)	C4_06150C	65	WT_22_n	WT	22	n						consensus	15-20
intron_NA.C4_06150C_A-T_Intron1	TACTAAC	20	12.7454	Ca22chr4A_C_albicans_SC5314:1378160-1378225(-)	C4_06150C	65	WT_37_d	WT	37	d						consensus	15-20
intron_NA.C4_06150C_A-T_Intron1	TACTAAC	20	12.7454	Ca22chr4A_C_albicans_SC5314:1378160-1378225(-)	C4_06150C	65	WT_37_n	WT	37	n						consensus	15-20
intron_NA.C4_06150C_A-T_Intron1	TACTAAC	20	12.7454	Ca22chr4A_C_albicans_SC5314:1378160-1378225(-)	C4_06150C	65	ysf3_22_d	ysf3	22	d	0.939394	0.104973	1	0.836364	1	consensus	15-20
intron_NA.C4_06150C_A-T_Intron1	TACTAAC	20	12.7454	Ca22chr4A_C_albicans_SC5314:1378160-1378225(-)	C4_06150C	65	ysf3_22_n	ysf3	22	n						consensus	15-20
intron_NA.C4_06150C_A-T_Intron1	TACTAAC	20	12.7454	Ca22chr4A_C_albicans_SC5314:1378160-1378225(-)	C4_06150C	65	ysf3_37_d	ysf3	37	d						consensus	15-20
intron_NA.C4_06150C_A-T_Intron1	TACTAAC	20	12.7454	Ca22chr4A_C_albicans_SC5314:1378160-1378225(-)	C4_06150C	65	ysf3_37_n	ysf3	37	n						consensus	15-20
intron_NA.C4_06150C_A-T_Intron2	TACTAAC	39	12.7454	Ca22chr4A_C_albicans_SC5314:1378279-1378366(-)	C4_06150C	87	WT_22_d	WT	22	d						consensus	29-74
intron_NA.C4_06150C_A-T_Intron2	TACTAAC	39	12.7454	Ca22chr4A_C_albicans_SC5314:1378279-1378366(-)	C4_06150C	87	WT_22_n	WT	22	n						consensus	29-74
intron_NA.C4_06150C_A-T_Intron2	TACTAAC	39	12.7454	Ca22chr4A_C_albicans_SC5314:1378279-1378366(-)	C4_06150C	87	WT_37_d	WT	37	d						consensus	29-74
intron_NA.C4_06150C_A-T_Intron2	TACTAAC	39	12.7454	Ca22chr4A_C_albicans_SC5314:1378279-1378366(-)	C4_06150C	87	WT_37_n	WT	37	n						consensus	29-74
intron_NA.C4_06150C_A-T_Intron2	TACTAAC	39	12.7454	Ca22chr4A_C_albicans_SC5314:1378279-1378366(-)	C4_06150C	87	ysf3_22_d	ysf3	22	d	0.952381	0.0673435	0.952381	0.909524	0.995238	consensus	29-74
intron_NA.C4_06150C_A-T_Intron2	TACTAAC	39	12.7454	Ca22chr4A_C_albicans_SC5314:1378279-1378366(-)	C4_06150C	87	ysf3_22_n	ysf3	22	n						consensus	29-74
intron_NA.C4_06150C_A-T_Intron2	TACTAAC	39	12.7454	Ca22chr4A_C_albicans_SC5314:1378279-1378366(-)	C4_06150C	87	ysf3_37_d	ysf3	37	d						consensus	29-74
intron_NA.C4_06150C_A-T_Intron2	TACTAAC	39	12.7454	Ca22chr4A_C_albicans_SC5314:1378279-1378366(-)	C4_06150C	87	ysf3_37_n	ysf3	37	n						consensus	29-74
intron_NA.C4_06150C_A-T_Intron3	TACTAAC	18	12.7454	Ca22chr4A_C_albicans_SC5314:1378560-1378611(-)	C4_06150C	51	WT_22_d	WT	22	d						consensus	15-20
intron_NA.C4_06150C_A-T_Intron3	TACTAAC	18	12.7454	Ca22chr4A_C_albicans_SC5314:1378560-1378611(-)	C4_06150C	51	WT_22_n	WT	22	n						consensus	15-20
intron_NA.C4_06150C_A-T_Intron3	TACTAAC	18	12.7454	Ca22chr4A_C_albicans_SC5314:1378560-1378611(-)	C4_06150C	51	WT_37_d	WT	37	d						consensus	15-20
intron_NA.C4_06150C_A-T_Intron3	TACTAAC	18	12.7454	Ca22chr4A_C_albicans_SC5314:1378560-1378611(-)	C4_06150C	51	WT_37_n	WT	37	n						consensus	15-20
intron_NA.C4_06150C_A-T_Intron3	TACTAAC	18	12.7454	Ca22chr4A_C_albicans_SC5314:1378560-1378611(-)	C4_06150C	51	ysf3_22_d	ysf3	22	d	1	0	1	1	1	consensus	15-20
intron_NA.C4_06150C_A-T_Intron3	TACTAAC	18	12.7454	Ca22chr4A_C_albicans_SC5314:1378560-1378611(-)	C4_06150C	51	ysf3_22_n	ysf3	22	n						consensus	15-20
intron_NA.C4_06150C_A-T_Intron3	TACTAAC	18	12.7454	Ca22chr4A_C_albicans_SC5314:1378560-1378611(-)	C4_06150C	51	ysf3_37_d	ysf3	37	d						consensus	15-20
intron_NA.C4_06150C_A-T_Intron3	TACTAAC	18	12.7454	Ca22chr4A_C_albicans_SC5314:1378560-1378611(-)	C4_06150C	51	ysf3_37_n	ysf3	37	n						consensus	15-20
intron_NA.C4_06690C_A-T_Intron1	TACTAAC	21	12.7454	Ca22chr4A_C_albicans_SC5314:1494665-1494733(-)	C4_06690C	68	WT_22_d	WT	22	d	0.0132151	0.00583236	0.0113452	0.00882683	0.0189123	consensus	21-24
intron_NA.C4_06690C_A-T_Intron1	TACTAAC	21	12.7454	Ca22chr4A_C_albicans_SC5314:1494665-1494733(-)	C4_06690C	68	WT_22_n	WT	22	n	0.00625936	0.000708878	0.00619195	0.00564713	0.00691878	consensus	21-24
intron_NA.C4_06690C_A-T_Intron1	TACTAAC	21	12.7454	Ca22chr4A_C_albicans_SC5314:1494665-1494733(-)	C4_06690C	68	WT_37_d	WT	37	d	0.0213123	0.00877768	0.0172626	0.0154877	0.0299716	consensus	21-24
intron_NA.C4_06690C_A-T_Intron1	TACTAAC	21	12.7454	Ca22chr4A_C_albicans_SC5314:1494665-1494733(-)	C4_06690C	68	WT_37_n	WT	37	n	0.0487345	0.00562764	0.0515654	0.0431847	0.0523027	consensus	21-24
intron_NA.C4_06690C_A-T_Intron1	TACTAAC	21	12.7454	Ca22chr4A_C_albicans_SC5314:1494665-1494733(-)	C4_06690C	68	ysf3_22_d	ysf3	22	d	0.078174	0.010056	0.0739915	0.071195	0.0880807	consensus	21-24
intron_NA.C4_06690C_A-T_Intron1	TACTAAC	21	12.7454	Ca22chr4A_C_albicans_SC5314:1494665-1494733(-)	C4_06690C	68	ysf3_22_n	ysf3	22	n	0.0126673	0.00363188	0.0127206	0.00938016	0.015917	consensus	21-24
intron_NA.C4_06690C_A-T_Intron1	TACTAAC	21	12.7454	Ca22chr4A_C_albicans_SC5314:1494665-1494733(-)	C4_06690C	68	ysf3_37_d	ysf3	37	d	0.0895146	0.0166424	0.0953889	0.0731974	0.10172	consensus	21-24
intron_NA.C4_06690C_A-T_Intron1	TACTAAC	21	12.7454	Ca22chr4A_C_albicans_SC5314:1494665-1494733(-)	C4_06690C	68	ysf3_37_n	ysf3	37	n	0.0273232	0.00283986	0.0287938	0.0245241	0.029093	consensus	21-24
intron_NA.C4_06860C_A-T_Intron1	TACTAAC	29	12.7454	Ca22chr4A_C_albicans_SC5314:1532023-1532090(-)	C4_06860C	67	WT_22_d	WT	22	d	0.0836031	0.00136219	0.0842333	0.0822592	0.0845058	consensus	29-74
intron_NA.C4_06860C_A-T_Intron1	TACTAAC	29	12.7454	Ca22chr4A_C_albicans_SC5314:1532023-1532090(-)	C4_06860C	67	WT_22_n	WT	22	n	0.0539686	0.0103459	0.0536779	0.0447617	0.0633788	consensus	29-74
intron_NA.C4_06860C_A-T_Intron1	TACTAAC	29	12.7454	Ca22chr4A_C_albicans_SC5314:1532023-1532090(-)	C4_06860C	67	WT_37_d	WT	37	d	0.0776128	0.00392416	0.0797546	0.0737509	0.0799755	consensus	29-74
intron_NA.C4_06860C_A-T_Intron1	TACTAAC	29	12.7454	Ca22chr4A_C_albicans_SC5314:1532023-1532090(-)	C4_06860C	67	WT_37_n	WT	37	n	0.0843667	0.0173461	0.0755814	0.0734118	0.101471	consensus	29-74
intron_NA.C4_06860C_A-T_Intron1	TACTAAC	29	12.7454	Ca22chr4A_C_albicans_SC5314:1532023-1532090(-)	C4_06860C	67	ysf3_22_d	ysf3	22	d	0.557846	0.0462096	0.56	0.515538	0.598647	consensus	29-74
intron_NA.C4_06860C_A-T_Intron1	TACTAAC	29	12.7454	Ca22chr4A_C_albicans_SC5314:1532023-1532090(-)	C4_06860C	67	ysf3_22_n	ysf3	22	n	0.0605091	0.00335406	0.0598802	0.0577505	0.0637077	consensus	29-74
intron_NA.C4_06860C_A-T_Intron1	TACTAAC	29	12.7454	Ca22chr4A_C_albicans_SC5314:1532023-1532090(-)	C4_06860C	67	ysf3_37_d	ysf3	37	d	0.566893	0.16963	0.630485	0.400239	0.689033	consensus	29-74
intron_NA.C4_06860C_A-T_Intron1	TACTAAC	29	12.7454	Ca22chr4A_C_albicans_SC5314:1532023-1532090(-)	C4_06860C	67	ysf3_37_n	ysf3	37	n	0.105393	0.00878488	0.108374	0.0967925	0.111907	consensus	29-74
intron_NA.C4_06860C_A-T_Intron2	GACTAAC	31	9.43881	Ca22chr4A_C_albicans_SC5314:1532205-1532271(-)	C4_06860C	66	WT_22_d	WT	22	d	0.45908	0.0858044	0.43038	0.395212	0.543038	non-consensus	29-74
intron_NA.C4_06860C_A-T_Intron2	GACTAAC	31	9.43881	Ca22chr4A_C_albicans_SC5314:1532205-1532271(-)	C4_06860C	66	WT_22_n	WT	22	n	0.431486	0.0430507	0.42623	0.394797	0.471854	non-consensus	29-74
intron_NA.C4_06860C_A-T_Intron2	GACTAAC	31	9.43881	Ca22chr4A_C_albicans_SC5314:1532205-1532271(-)	C4_06860C	66	WT_37_d	WT	37	d	0.451867	0.0365873	0.45098	0.419255	0.485098	non-consensus	29-74
intron_NA.C4_06860C_A-T_Intron2	GACTAAC	31	9.43881	Ca22chr4A_C_albicans_SC5314:1532205-1532271(-)	C4_06860C	66	WT_37_n	WT	37	n	0.670572	0.0229666	0.659574	0.655613	0.69323	non-consensus	29-74
intron_NA.C4_06860C_A-T_Intron2	GACTAAC	31	9.43881	Ca22chr4A_C_albicans_SC5314:1532205-1532271(-)	C4_06860C	66	ysf3_22_d	ysf3	22	d	0.967963	0.00493713	0.970696	0.963107	0.970907	non-consensus	29-74
intron_NA.C4_06860C_A-T_Intron2	GACTAAC	31	9.43881	Ca22chr4A_C_albicans_SC5314:1532205-1532271(-)	C4_06860C	66	ysf3_22_n	ysf3	22	n	0.550586	0.061504	0.53271	0.503271	0.610414	non-consensus	29-74
intron_NA.C4_06860C_A-T_Intron2	GACTAAC	31	9.43881	Ca22chr4A_C_albicans_SC5314:1532205-1532271(-)	C4_06860C	66	ysf3_37_d	ysf3	37	d	0.934513	0.0759176	0.952239	0.861395	0.995224	non-consensus	29-74
intron_NA.C4_06860C_A-T_Intron2	GACTAAC	31	9.43881	Ca22chr4A_C_albicans_SC5314:1532205-1532271(-)	C4_06860C	66	ysf3_37_n	ysf3	37	n	0.430936	0.0984038	0.465116	0.334512	0.503435	non-consensus	29-74
intron_NA.C4_06860C_A-T_Intron3	TGCTAAC	19	7.57352	Ca22chr4A_C_albicans_SC5314:1532308-1532378(-)	C4_06860C	70	WT_22_d	WT	22	d	0.0857482	0.0335553	0.0714286	0.0626984	0.118822	non-consensus	15-20
intron_NA.C4_06860C_A-T_Intron3	TGCTAAC	19	7.57352	Ca22chr4A_C_albicans_SC5314:1532308-1532378(-)	C4_06860C	70	WT_22_n	WT	22	n	0.0773663	0.0698523	0.0962963	0.00962963	0.131852	non-consensus	15-20
intron_NA.C4_06860C_A-T_Intron3	TGCTAAC	19	7.57352	Ca22chr4A_C_albicans_SC5314:1532308-1532378(-)	C4_06860C	70	WT_37_d	WT	37	d	0.062714	0.0181605	0.0689655	0.0449247	0.0761273	non-consensus	15-20
intron_NA.C4_06860C_A-T_Intron3	TGCTAAC	19	7.57352	Ca22chr4A_C_albicans_SC5314:1532308-1532378(-)	C4_06860C	70	WT_37_n	WT	37	n	0.135576	0.07974	0.148936	0.0598936	0.201907	non-consensus	15-20
intron_NA.C4_06860C_A-T_Intron3	TGCTAAC	19	7.57352	Ca22chr4A_C_albicans_SC5314:1532308-1532378(-)	C4_06860C	70	ysf3_22_d	ysf3	22	d	0.630116	0.0805252	0.595092	0.57524	0.709509	non-consensus	15-20
intron_NA.C4_06860C_A-T_Intron3	TGCTAAC	19	7.57352	Ca22chr4A_C_albicans_SC5314:1532308-1532378(-)	C4_06860C	70	ysf3_22_n	ysf3	22	n	0.0473479	0.0412351	0.0666667	0.00666667	0.0745059	non-consensus	15-20
intron_NA.C4_06860C_A-T_Intron3	TGCTAAC	19	7.57352	Ca22chr4A_C_albicans_SC5314:1532308-1532378(-)	C4_06860C	70	ysf3_37_d	ysf3	37	d	0.686385	0.117405	0.681633	0.582449	0.793648	non-consensus	15-20
intron_NA.C4_06860C_A-T_Intron3	TGCTAAC	19	7.57352	Ca22chr4A_C_albicans_SC5314:1532308-1532378(-)	C4_06860C	70	ysf3_37_n	ysf3	37	n	0.114187	0.0953436	0.0847458	0.0418079	0.207176	non-consensus	15-20
intron_NA.C5_01050C_A-T_Intron1	TACTAAC	20	12.7454	Ca22chr5A_C_albicans_SC5314:224390-224454(-)	C5_01050C	64	WT_22_d	WT	22	d	0.00616812	0.00165265	0.00580781	0.00483359	0.00775486	consensus	15-20
intron_NA.C5_01050C_A-T_Intron1	TACTAAC	20	12.7454	Ca22chr5A_C_albicans_SC5314:224390-224454(-)	C5_01050C	64	WT_22_n	WT	22	n	0.003885	0.00109369	0.00439174	0.00280604	0.00460925	consensus	15-20
intron_NA.C5_01050C_A-T_Intron1	TACTAAC	20	12.7454	Ca22chr5A_C_albicans_SC5314:224390-224454(-)	C5_01050C	64	WT_37_d	WT	37	d	0.0198751	0.00178479	0.0197044	0.0183341	0.0215357	consensus	15-20
intron_NA.C5_01050C_A-T_Intron1	TACTAAC	20	12.7454	Ca22chr5A_C_albicans_SC5314:224390-224454(-)	C5_01050C	64	WT_37_n	WT	37	n	0.021918	0.00241713	0.0209302	0.020229	0.0242983	consensus	15-20
intron_NA.C5_01050C_A-T_Intron1	TACTAAC	20	12.7454	Ca22chr5A_C_albicans_SC5314:224390-224454(-)	C5_01050C	64	ysf3_22_d	ysf3	22	d	0.338206	0.0233084	0.35116	0.315284	0.352061	consensus	15-20
intron_NA.C5_01050C_A-T_Intron1	TACTAAC	20	12.7454	Ca22chr5A_C_albicans_SC5314:224390-224454(-)	C5_01050C	64	ysf3_22_n	ysf3	22	n	0.0044102	0.00240885	0.00421433	0.00231617	0.00664133	consensus	15-20
intron_NA.C5_01050C_A-T_Intron1	TACTAAC	20	12.7454	Ca22chr5A_C_albicans_SC5314:224390-224454(-)	C5_01050C	64	ysf3_37_d	ysf3	37	d	0.369022	0.0202631	0.359669	0.35558	0.389012	consensus	15-20
intron_NA.C5_01050C_A-T_Intron1	TACTAAC	20	12.7454	Ca22chr5A_C_albicans_SC5314:224390-224454(-)	C5_01050C	64	ysf3_37_n	ysf3	37	n	0.0213815	0.0102327	0.0182281	0.0136099	0.0313606	consensus	15-20
intron_NA.C5_01170W_A-T_Intron1	TACTAAC	17	12.7454	Ca22chr5A_C_albicans_SC5314:266689-266761(+)	C5_01170W	72	WT_22_d	WT	22	d	0.0801573	0.0312635	0.0673575	0.0583281	0.110946	consensus	15-20
intron_NA.C5_01170W_A-T_Intron1	TACTAAC	17	12.7454	Ca22chr5A_C_albicans_SC5314:266689-266761(+)	C5_01170W	72	WT_22_n	WT	22	n	0.266175	0.244877	0.164835	0.0958953	0.507393	consensus	15-20
intron_NA.C5_01170W_A-T_Intron1	TACTAAC	17	12.7454	Ca22chr5A_C_albicans_SC5314:266689-266761(+)	C5_01170W	72	WT_37_d	WT	37	d	0.110707	0.0271809	0.114155	0.085186	0.133816	consensus	15-20
intron_NA.C5_01170W_A-T_Intron1	TACTAAC	17	12.7454	Ca22chr5A_C_albicans_SC5314:266689-266761(+)	C5_01170W	72	WT_37_n	WT	37	n	0.134222	0.0919833	0.127753	0.0538542	0.219117	consensus	15-20
intron_NA.C5_01170W_A-T_Intron1	TACTAAC	17	12.7454	Ca22chr5A_C_albicans_SC5314:266689-266761(+)	C5_01170W	72	ysf3_22_d	ysf3	22	d	0.845311	0.041955	0.868687	0.804056	0.870202	consensus	15-20
intron_NA.C5_01170W_A-T_Intron1	TACTAAC	17	12.7454	Ca22chr5A_C_albicans_SC5314:266689-266761(+)	C5_01170W	72	ysf3_22_n	ysf3	22	n	0.0634473	0.0392761	0.0434783	0.038699	0.102174	consensus	15-20
intron_NA.C5_01170W_A-T_Intron1	TACTAAC	17	12.7454	Ca22chr5A_C_albicans_SC5314:266689-266761(+)	C5_01170W	72	ysf3_37_d	ysf3	37	d	0.649815	0.101535	0.682353	0.550635	0.726218	consensus	15-20
intron_NA.C5_01170W_A-T_Intron1	TACTAAC	17	12.7454	Ca22chr5A_C_albicans_SC5314:266689-266761(+)	C5_01170W	72	ysf3_37_n	ysf3	37	n	0.128798	0.0252499	0.131579	0.105203	0.150446	consensus	15-20
intron_NA.C5_01420W_A-T_Intron1	TACTAAC	18	12.7454	Ca22chr5A_C_albicans_SC5314:318385-318453(+)	C5_01420W	68	WT_22_d	WT	22	d	0.0303541	0.0155733	0.0239411	0.0195044	0.0456931	consensus	15-20
intron_NA.C5_01420W_A-T_Intron1	TACTAAC	18	12.7454	Ca22chr5A_C_albicans_SC5314:318385-318453(+)	C5_01420W	68	WT_22_n	WT	22	n	0.0244068	0.011384	0.0216606	0.0153485	0.0353875	consensus	15-20
intron_NA.C5_01420W_A-T_Intron1	TACTAAC	18	12.7454	Ca22chr5A_C_albicans_SC5314:318385-318453(+)	C5_01420W	68	WT_37_d	WT	37	d	0.0420623	0.0213508	0.0311111	0.0286793	0.0631111	consensus	15-20
intron_NA.C5_01420W_A-T_Intron1	TACTAAC	18	12.7454	Ca22chr5A_C_albicans_SC5314:318385-318453(+)	C5_01420W	68	WT_37_n	WT	37	n	0.0162148	0.00164405	0.0158273	0.014902	0.017799	consensus	15-20
intron_NA.C5_01420W_A-T_Intron1	TACTAAC	18	12.7454	Ca22chr5A_C_albicans_SC5314:318385-318453(+)	C5_01420W	68	ysf3_22_d	ysf3	22	d	0.620458	0.0350801	0.621622	0.588491	0.651609	consensus	15-20
intron_NA.C5_01420W_A-T_Intron1	TACTAAC	18	12.7454	Ca22chr5A_C_albicans_SC5314:318385-318453(+)	C5_01420W	68	ysf3_22_n	ysf3	22	n	0.0205871	0.0101271	0.0262935	0.0106344	0.0265454	consensus	15-20
intron_NA.C5_01420W_A-T_Intron1	TACTAAC	18	12.7454	Ca22chr5A_C_albicans_SC5314:318385-318453(+)	C5_01420W	68	ysf3_37_d	ysf3	37	d	0.349137	0.0507304	0.371007	0.299126	0.383838	consensus	15-20
intron_NA.C5_01420W_A-T_Intron1	TACTAAC	18	12.7454	Ca22chr5A_C_albicans_SC5314:318385-318453(+)	C5_01420W	68	ysf3_37_n	ysf3	37	n	0.0279556	0.0071548	0.0285714	0.0213187	0.0341615	consensus	15-20
intron_NA.C5_01540W_A-T_Intron1	TACTAAC	24	12.7454	Ca22chr5A_C_albicans_SC5314:342931-343314(+)	C5_01540W	383	WT_22_d	WT	22	d	0.00520398	0.000811656	0.00544237	0.00441408	0.00582701	consensus	21-24
intron_NA.C5_01540W_A-T_Intron1	TACTAAC	24	12.7454	Ca22chr5A_C_albicans_SC5314:342931-343314(+)	C5_01540W	383	WT_22_n	WT	22	n	0.00612905	0.0009836	0.00646931	0.00516538	0.00685455	consensus	21-24
intron_NA.C5_01540W_A-T_Intron1	TACTAAC	24	12.7454	Ca22chr5A_C_albicans_SC5314:342931-343314(+)	C5_01540W	383	WT_37_d	WT	37	d	0.00872302	0.000492288	0.00860509	0.00833088	0.00919772	consensus	21-24
intron_NA.C5_01540W_A-T_Intron1	TACTAAC	24	12.7454	Ca22chr5A_C_albicans_SC5314:342931-343314(+)	C5_01540W	383	WT_37_n	WT	37	n	0.00867227	0.000525175	0.00850858	0.00827446	0.00918468	consensus	21-24
intron_NA.C5_01540W_A-T_Intron1	TACTAAC	24	12.7454	Ca22chr5A_C_albicans_SC5314:342931-343314(+)	C5_01540W	383	ysf3_22_d	ysf3	22	d	0.113574	0.00743355	0.111774	0.107662	0.120745	consensus	21-24
intron_NA.C5_01540W_A-T_Intron1	TACTAAC	24	12.7454	Ca22chr5A_C_albicans_SC5314:342931-343314(+)	C5_01540W	383	ysf3_22_n	ysf3	22	n	0.00492934	0.000771005	0.00533868	0.00416986	0.00540228	consensus	21-24
intron_NA.C5_01540W_A-T_Intron1	TACTAAC	24	12.7454	Ca22chr5A_C_albicans_SC5314:342931-343314(+)	C5_01540W	383	ysf3_37_d	ysf3	37	d	0.0861997	0.031781	0.0957409	0.055241	0.110479	consensus	21-24
intron_NA.C5_01540W_A-T_Intron1	TACTAAC	24	12.7454	Ca22chr5A_C_albicans_SC5314:342931-343314(+)	C5_01540W	383	ysf3_37_n	ysf3	37	n	0.00919758	0.000375302	0.00940743	0.0088286	0.00941967	consensus	21-24
intron_NA.C5_02190C_A-T_Intron1	TACTAAC	38	12.7454	Ca22chr5A_C_albicans_SC5314:488015-488091(-)	C5_02190C	76	WT_22_d	WT	22	d	0.0374043	0.00959087	0.040696	0.0280105	0.0444938	consensus	29-74
intron_NA.C5_02190C_A-T_Intron1	TACTAAC	38	12.7454	Ca22chr5A_C_albicans_SC5314:488015-488091(-)	C5_02190C	76	WT_22_n	WT	22	n	0.0415233	0.00614495	0.0441486	0.0354665	0.0457425	consensus	29-74
intron_NA.C5_02190C_A-T_Intron1	TACTAAC	38	12.7454	Ca22chr5A_C_albicans_SC5314:488015-488091(-)	C5_02190C	76	WT_37_d	WT	37	d	0.0276076	0.00289805	0.0284192	0.0247931	0.0298539	consensus	29-74
intron_NA.C5_02190C_A-T_Intron1	TACTAAC	38	12.7454	Ca22chr5A_C_albicans_SC5314:488015-488091(-)	C5_02190C	76	WT_37_n	WT	37	n	0.0440663	0.00109997	0.0442191	0.0430301	0.0449957	consensus	29-74
intron_NA.C5_02190C_A-T_Intron1	TACTAAC	38	12.7454	Ca22chr5A_C_albicans_SC5314:488015-488091(-)	C5_02190C	76	ysf3_22_d	ysf3	22	d	0.712417	0.0175955	0.710383	0.697373	0.728886	consensus	29-74
intron_NA.C5_02190C_A-T_Intron1	TACTAAC	38	12.7454	Ca22chr5A_C_albicans_SC5314:488015-488091(-)	C5_02190C	76	ysf3_22_n	ysf3	22	n	0.0413956	0.00421306	0.0436433	0.0372461	0.0439716	consensus	29-74
intron_NA.C5_02190C_A-T_Intron1	TACTAAC	38	12.7454	Ca22chr5A_C_albicans_SC5314:488015-488091(-)	C5_02190C	76	ysf3_37_d	ysf3	37	d	0.42952	0.200566	0.539823	0.232192	0.549634	consensus	29-74
intron_NA.C5_02190C_A-T_Intron1	TACTAAC	38	12.7454	Ca22chr5A_C_albicans_SC5314:488015-488091(-)	C5_02190C	76	ysf3_37_n	ysf3	37	n	0.0332059	0.00797911	0.0337317	0.0258524	0.0401914	consensus	29-74
intron_NA.C5_02810W_A-T_Intron1	TACTAAC	22	12.7454	Ca22chr5A_C_albicans_SC5314:629323-629392(+)	C5_02810W	69	WT_22_d	WT	22	d	0.0307401	0.0111357	0.027933	0.0219422	0.041503	consensus	21-24
intron_NA.C5_02810W_A-T_Intron1	TACTAAC	22	12.7454	Ca22chr5A_C_albicans_SC5314:629323-629392(+)	C5_02810W	69	WT_22_n	WT	22	n	0.0311702	0.019934	0.0316742	0.0130575	0.0489301	consensus	21-24
intron_NA.C5_02810W_A-T_Intron1	TACTAAC	22	12.7454	Ca22chr5A_C_albicans_SC5314:629323-629392(+)	C5_02810W	69	WT_37_d	WT	37	d	0.0332095	0.0102368	0.0295359	0.0257384	0.0432521	consensus	21-24
intron_NA.C5_02810W_A-T_Intron1	TACTAAC	22	12.7454	Ca22chr5A_C_albicans_SC5314:629323-629392(+)	C5_02810W	69	WT_37_n	WT	37	n	0.05954	0.00785852	0.0569106	0.0536911	0.0672295	consensus	21-24
intron_NA.C5_02810W_A-T_Intron1	TACTAAC	22	12.7454	Ca22chr5A_C_albicans_SC5314:629323-629392(+)	C5_02810W	69	ysf3_22_d	ysf3	22	d	0.234264	0.0586006	0.257384	0.176605	0.275738	consensus	21-24
intron_NA.C5_02810W_A-T_Intron1	TACTAAC	22	12.7454	Ca22chr5A_C_albicans_SC5314:629323-629392(+)	C5_02810W	69	ysf3_22_n	ysf3	22	n	0.0132037	0.0186058	0.00512821	0.000512821	0.0315473	consensus	21-24
intron_NA.C5_02810W_A-T_Intron1	TACTAAC	22	12.7454	Ca22chr5A_C_albicans_SC5314:629323-629392(+)	C5_02810W	69	ysf3_37_d	ysf3	37	d	0.401201	0.0857672	0.390533	0.328194	0.481676	consensus	21-24
intron_NA.C5_02810W_A-T_Intron1	TACTAAC	22	12.7454	Ca22chr5A_C_albicans_SC5314:629323-629392(+)	C5_02810W	69	ysf3_37_n	ysf3	37	n	0.046191	0.0268573	0.0491803	0.0210857	0.0692037	consensus	21-24
intron_NA.C5_03110C_A-T_Intron1	TACTAAC	25	12.7454	Ca22chr5A_C_albicans_SC5314:690974-691048(-)	C5_03110C	74	WT_22_d	WT	22	d	0.00298507	0.0051703	0	0	0.0080597	consensus	25-28
intron_NA.C5_03110C_A-T_Intron1	TACTAAC	25	12.7454	Ca22chr5A_C_albicans_SC5314:690974-691048(-)	C5_03110C	74	WT_22_n	WT	22	n	0.00529101	0.00916429	0	0	0.0142857	consensus	25-28
intron_NA.C5_03110C_A-T_Intron1	TACTAAC	25	12.7454	Ca22chr5A_C_albicans_SC5314:690974-691048(-)	C5_03110C	74	WT_37_d	WT	37	d	0.0382181	0.000344258	0.0382181	0.037999	0.0384372	consensus	25-28
intron_NA.C5_03110C_A-T_Intron1	TACTAAC	25	12.7454	Ca22chr5A_C_albicans_SC5314:690974-691048(-)	C5_03110C	74	WT_37_n	WT	37	n	0.0675746	0.0260497	0.0714286	0.0429742	0.0894772	consensus	25-28
intron_NA.C5_03110C_A-T_Intron1	TACTAAC	25	12.7454	Ca22chr5A_C_albicans_SC5314:690974-691048(-)	C5_03110C	74	ysf3_22_d	ysf3	22	d	0.348093	0.0706667	0.371648	0.278956	0.400741	consensus	25-28
intron_NA.C5_03110C_A-T_Intron1	TACTAAC	25	12.7454	Ca22chr5A_C_albicans_SC5314:690974-691048(-)	C5_03110C	74	ysf3_22_n	ysf3	22	n	0.00464151	0.00413604	0.00598802	0.000598802	0.00774166	consensus	25-28
intron_NA.C5_03110C_A-T_Intron1	TACTAAC	25	12.7454	Ca22chr5A_C_albicans_SC5314:690974-691048(-)	C5_03110C	74	ysf3_37_d	ysf3	37	d	0.461763	0.0563933	0.454545	0.413848	0.514731	consensus	25-28
intron_NA.C5_03110C_A-T_Intron1	TACTAAC	25	12.7454	Ca22chr5A_C_albicans_SC5314:690974-691048(-)	C5_03110C	74	ysf3_37_n	ysf3	37	n	0.0357783	0.0317523	0.046729	0.0046729	0.0592184	consensus	25-28
intron_NA.C5_03400C_A-T_Intron1	TACTAAC	24	12.7454	Ca22chr5A_C_albicans_SC5314:767357-767427(-)	C5_03400C	70	WT_22_d	WT	22	d	0.0156057	0.00275968	0.0142672	0.0138202	0.0183281	consensus	21-24
intron_NA.C5_03400C_A-T_Intron1	TACTAAC	24	12.7454	Ca22chr5A_C_albicans_SC5314:767357-767427(-)	C5_03400C	70	WT_22_n	WT	22	n	0.0114892	0.00546849	0.0110664	0.00672662	0.0165478	consensus	21-24
intron_NA.C5_03400C_A-T_Intron1	TACTAAC	24	12.7454	Ca22chr5A_C_albicans_SC5314:767357-767427(-)	C5_03400C	70	WT_37_d	WT	37	d	0.0270775	0.00349003	0.0253623	0.0248355	0.0305202	consensus	21-24
intron_NA.C5_03400C_A-T_Intron1	TACTAAC	24	12.7454	Ca22chr5A_C_albicans_SC5314:767357-767427(-)	C5_03400C	70	WT_37_n	WT	37	n	0.0350637	0.0162516	0.0270758	0.0246243	0.0510947	consensus	21-24
intron_NA.C5_03400C_A-T_Intron1	TACTAAC	24	12.7454	Ca22chr5A_C_albicans_SC5314:767357-767427(-)	C5_03400C	70	ysf3_22_d	ysf3	22	d	0.196542	0.0409137	0.19459	0.160434	0.234016	consensus	21-24
intron_NA.C5_03400C_A-T_Intron1	TACTAAC	24	12.7454	Ca22chr5A_C_albicans_SC5314:767357-767427(-)	C5_03400C	70	ysf3_22_n	ysf3	22	n	0.0127227	0.000161125	0.0127877	0.012564	0.0128358	consensus	21-24
intron_NA.C5_03400C_A-T_Intron1	TACTAAC	24	12.7454	Ca22chr5A_C_albicans_SC5314:767357-767427(-)	C5_03400C	70	ysf3_37_d	ysf3	37	d	0.189286	0.0519804	0.192922	0.141316	0.234709	consensus	21-24
intron_NA.C5_03400C_A-T_Intron1	TACTAAC	24	12.7454	Ca22chr5A_C_albicans_SC5314:767357-767427(-)	C5_03400C	70	ysf3_37_n	ysf3	37	n	0.0315252	0.00634829	0.0323129	0.0255692	0.0369299	consensus	21-24
intron_NA.C5_03400C_A-T_Intron2	TACTAAC	34	12.7454	Ca22chr5A_C_albicans_SC5314:767650-767735(-)	C5_03400C	85	WT_22_d	WT	22	d	0.00766071	0.00261628	0.00775194	0.00527519	0.00998235	consensus	29-74
intron_NA.C5_03400C_A-T_Intron2	TACTAAC	34	12.7454	Ca22chr5A_C_albicans_SC5314:767650-767735(-)	C5_03400C	85	WT_22_n	WT	22	n	0.0055122	0.00096608	0.00543478	0.00467192	0.00640667	consensus	29-74
intron_NA.C5_03400C_A-T_Intron2	TACTAAC	34	12.7454	Ca22chr5A_C_albicans_SC5314:767650-767735(-)	C5_03400C	85	WT_37_d	WT	37	d	0.0135604	0.00253819	0.0126183	0.0117269	0.0160532	consensus	29-74
intron_NA.C5_03400C_A-T_Intron2	TACTAAC	34	12.7454	Ca22chr5A_C_albicans_SC5314:767650-767735(-)	C5_03400C	85	WT_37_n	WT	37	n	0.0294729	0.0154549	0.0382514	0.0142903	0.0385107	consensus	29-74
intron_NA.C5_03400C_A-T_Intron2	TACTAAC	34	12.7454	Ca22chr5A_C_albicans_SC5314:767650-767735(-)	C5_03400C	85	ysf3_22_d	ysf3	22	d	0.289274	0.0983606	0.264706	0.211445	0.384302	consensus	29-74
intron_NA.C5_03400C_A-T_Intron2	TACTAAC	34	12.7454	Ca22chr5A_C_albicans_SC5314:767650-767735(-)	C5_03400C	85	ysf3_22_n	ysf3	22	n	0.01136	0.00448293	0.0111821	0.00738999	0.0154545	consensus	29-74
intron_NA.C5_03400C_A-T_Intron2	TACTAAC	34	12.7454	Ca22chr5A_C_albicans_SC5314:767650-767735(-)	C5_03400C	85	ysf3_37_d	ysf3	37	d	0.275989	0.119542	0.250927	0.178961	0.39056	consensus	29-74
intron_NA.C5_03400C_A-T_Intron2	TACTAAC	34	12.7454	Ca22chr5A_C_albicans_SC5314:767650-767735(-)	C5_03400C	85	ysf3_37_n	ysf3	37	n	0.0270459	0.0242262	0.0207337	0.00801396	0.0504964	consensus	29-74
intron_NA.C5_03800W_A-T_Intron1	TACTAAC	29	12.7454	Ca22chr5A_C_albicans_SC5314:838599-838716(+)	C5_03800W	117	WT_22_d	WT	22	d	0.0196078	0.00242495	0.0192547	0.0175663	0.0218964	consensus	29-74
intron_NA.C5_03800W_A-T_Intron1	TACTAAC	29	12.7454	Ca22chr5A_C_albicans_SC5314:838599-838716(+)	C5_03800W	117	WT_22_n	WT	22	n	0.0135899	0.00536515	0.0134264	0.00882021	0.0184741	consensus	29-74
intron_NA.C5_03800W_A-T_Intron1	TACTAAC	29	12.7454	Ca22chr5A_C_albicans_SC5314:838599-838716(+)	C5_03800W	117	WT_37_d	WT	37	d	0.0540195	0.00832107	0.0534008	0.0467627	0.0617095	consensus	29-74
intron_NA.C5_03800W_A-T_Intron1	TACTAAC	29	12.7454	Ca22chr5A_C_albicans_SC5314:838599-838716(+)	C5_03800W	117	WT_37_n	WT	37	n	0.081291	0.0130885	0.081417	0.0694677	0.0930262	consensus	29-74
intron_NA.C5_03800W_A-T_Intron1	TACTAAC	29	12.7454	Ca22chr5A_C_albicans_SC5314:838599-838716(+)	C5_03800W	117	ysf3_22_d	ysf3	22	d	0.464604	0.0368382	0.455505	0.435401	0.500175	consensus	29-74
intron_NA.C5_03800W_A-T_Intron1	TACTAAC	29	12.7454	Ca22chr5A_C_albicans_SC5314:838599-838716(+)	C5_03800W	117	ysf3_22_n	ysf3	22	n	0.016981	0.00183953	0.0175042	0.0151933	0.0184024	consensus	29-74
intron_NA.C5_03800W_A-T_Intron1	TACTAAC	29	12.7454	Ca22chr5A_C_albicans_SC5314:838599-838716(+)	C5_03800W	117	ysf3_37_d	ysf3	37	d	0.413082	0.207753	0.512974	0.208123	0.548116	consensus	29-74
intron_NA.C5_03800W_A-T_Intron1	TACTAAC	29	12.7454	Ca22chr5A_C_albicans_SC5314:838599-838716(+)	C5_03800W	117	ysf3_37_n	ysf3	37	n	0.0685874	0.0199585	0.0793401	0.0489363	0.0807115	consensus	29-74
intron_NA.C5_04860C_A-T_Intron1	TACTAAC	39	12.7454	Ca22chr5A_C_albicans_SC5314:1060357-1060454(-)	C5_04860C	97	WT_22_d	WT	22	d	0.0340359	0.0173311	0.033557	0.0186099	0.049797	consensus	29-74
intron_NA.C5_04860C_A-T_Intron1	TACTAAC	39	12.7454	Ca22chr5A_C_albicans_SC5314:1060357-1060454(-)	C5_04860C	97	WT_22_n	WT	22	n	0.0290099	0.0258466	0.0374429	0.00374429	0.0483724	consensus	29-74
intron_NA.C5_04860C_A-T_Intron1	TACTAAC	39	12.7454	Ca22chr5A_C_albicans_SC5314:1060357-1060454(-)	C5_04860C	97	WT_37_d	WT	37	d	0.0658147	0.0364365	0.0847458	0.0299031	0.0884746	consensus	29-74
intron_NA.C5_04860C_A-T_Intron1	TACTAAC	39	12.7454	Ca22chr5A_C_albicans_SC5314:1060357-1060454(-)	C5_04860C	97	WT_37_n	WT	37	n	0.0790233	0.0443348	0.0542299	0.0527914	0.12261	consensus	29-74
intron_NA.C5_04860C_A-T_Intron1	TACTAAC	39	12.7454	Ca22chr5A_C_albicans_SC5314:1060357-1060454(-)	C5_04860C	97	ysf3_22_d	ysf3	22	d	0.840545	0.128653	0.90625	0.713702	0.921394	consensus	29-74
intron_NA.C5_04860C_A-T_Intron1	TACTAAC	39	12.7454	Ca22chr5A_C_albicans_SC5314:1060357-1060454(-)	C5_04860C	97	ysf3_22_n	ysf3	22	n	0.0333204	0.0119475	0.0292716	0.0244583	0.0450167	consensus	29-74
intron_NA.C5_04860C_A-T_Intron1	TACTAAC	39	12.7454	Ca22chr5A_C_albicans_SC5314:1060357-1060454(-)	C5_04860C	97	ysf3_37_d	ysf3	37	d	0.704826	0.2405	0.80531	0.467873	0.87144	consensus	29-74
intron_NA.C5_04860C_A-T_Intron1	TACTAAC	39	12.7454	Ca22chr5A_C_albicans_SC5314:1060357-1060454(-)	C5_04860C	97	ysf3_37_n	ysf3	37	n	0.065318	0.0203185	0.0738255	0.0452983	0.0793826	consensus	29-74
intron_NA.C6_00660C_A-T_Intron1	TACTAAC	17	12.7454	Ca22chr6A_C_albicans_SC5314:115875-115937(-)	C6_00660C	62	WT_22_d	WT	22	d	0.0212982	0.00687254	0.0174897	0.0172047	0.0280576	consensus	15-20
intron_NA.C6_00660C_A-T_Intron1	TACTAAC	17	12.7454	Ca22chr6A_C_albicans_SC5314:115875-115937(-)	C6_00660C	62	WT_22_n	WT	22	n	0.0189818	0.00899804	0.0224981	0.0101307	0.0253715	consensus	15-20
intron_NA.C6_00660C_A-T_Intron1	TACTAAC	17	12.7454	Ca22chr6A_C_albicans_SC5314:115875-115937(-)	C6_00660C	62	WT_37_d	WT	37	d	0.0473612	0.00677192	0.0496241	0.0407353	0.0524032	consensus	15-20
intron_NA.C6_00660C_A-T_Intron1	TACTAAC	17	12.7454	Ca22chr6A_C_albicans_SC5314:115875-115937(-)	C6_00660C	62	WT_37_n	WT	37	n	0.0378487	0.00361362	0.0373045	0.0348148	0.0412637	consensus	15-20
intron_NA.C6_00660C_A-T_Intron1	TACTAAC	17	12.7454	Ca22chr6A_C_albicans_SC5314:115875-115937(-)	C6_00660C	62	ysf3_22_d	ysf3	22	d	0.610246	0.0324048	0.592124	0.591073	0.642104	consensus	15-20
intron_NA.C6_00660C_A-T_Intron1	TACTAAC	17	12.7454	Ca22chr6A_C_albicans_SC5314:115875-115937(-)	C6_00660C	62	ysf3_22_n	ysf3	22	n	0.0223738	0.00447595	0.0222772	0.0183799	0.0264352	consensus	15-20
intron_NA.C6_00660C_A-T_Intron1	TACTAAC	17	12.7454	Ca22chr6A_C_albicans_SC5314:115875-115937(-)	C6_00660C	62	ysf3_37_d	ysf3	37	d	0.479525	0.102173	0.51811	0.379121	0.552919	consensus	15-20
intron_NA.C6_00660C_A-T_Intron1	TACTAAC	17	12.7454	Ca22chr6A_C_albicans_SC5314:115875-115937(-)	C6_00660C	62	ysf3_37_n	ysf3	37	n	0.0309157	0.00320485	0.0303624	0.0282575	0.0339613	consensus	15-20
intron_NA.C6_00660C_A-T_Intron2	TACTAAC	20	12.7454	Ca22chr6A_C_albicans_SC5314:116190-116258(-)	C6_00660C	68	WT_22_d	WT	22	d	0.0031706	0.0021225	0.00322928	0.00124036	0.00505977	consensus	15-20
intron_NA.C6_00660C_A-T_Intron2	TACTAAC	20	12.7454	Ca22chr6A_C_albicans_SC5314:116190-116258(-)	C6_00660C	68	WT_22_n	WT	22	n	0.00805896	0.00497122	0.0100334	0.00316681	0.011569	consensus	15-20
intron_NA.C6_00660C_A-T_Intron2	TACTAAC	20	12.7454	Ca22chr6A_C_albicans_SC5314:116190-116258(-)	C6_00660C	68	WT_37_d	WT	37	d	0.00184382	0.000517436	0.00172712	0.00142794	0.00234139	consensus	15-20
intron_NA.C6_00660C_A-T_Intron2	TACTAAC	20	12.7454	Ca22chr6A_C_albicans_SC5314:116190-116258(-)	C6_00660C	68	WT_37_n	WT	37	n	0.0200267	0.00954532	0.0171674	0.0127307	0.0293241	consensus	15-20
intron_NA.C6_00660C_A-T_Intron2	TACTAAC	20	12.7454	Ca22chr6A_C_albicans_SC5314:116190-116258(-)	C6_00660C	68	ysf3_22_d	ysf3	22	d	0.436893	0.0712775	0.401993	0.391011	0.507205	consensus	15-20
intron_NA.C6_00660C_A-T_Intron2	TACTAAC	20	12.7454	Ca22chr6A_C_albicans_SC5314:116190-116258(-)	C6_00660C	68	ysf3_22_n	ysf3	22	n	0.00389855	0.00339574	0.00548446	0.000548446	0.00613851	consensus	15-20
intron_NA.C6_00660C_A-T_Intron2	TACTAAC	20	12.7454	Ca22chr6A_C_albicans_SC5314:116190-116258(-)	C6_00660C	68	ysf3_37_d	ysf3	37	d	0.451899	0.0501109	0.441503	0.411172	0.499903	consensus	15-20
intron_NA.C6_00660C_A-T_Intron2	TACTAAC	20	12.7454	Ca22chr6A_C_albicans_SC5314:116190-116258(-)	C6_00660C	68	ysf3_37_n	ysf3	37	n	0.00901209	0.00975232	0.00360144	0.00320825	0.0186034	consensus	15-20
intron_NA.C6_00660C_A-T_Intron3	TACTAAC	24	12.7454	Ca22chr6A_C_albicans_SC5314:116355-116419(-)	C6_00660C	64	WT_22_d	WT	22	d	0.0618986	0.0370302	0.0618986	0.0383327	0.0854645	consensus	21-24
intron_NA.C6_00660C_A-T_Intron3	TACTAAC	24	12.7454	Ca22chr6A_C_albicans_SC5314:116355-116419(-)	C6_00660C	64	WT_22_n	WT	22	n	0.0991856	0.0321194	0.1	0.07	0.127801	consensus	21-24
intron_NA.C6_00660C_A-T_Intron3	TACTAAC	24	12.7454	Ca22chr6A_C_albicans_SC5314:116355-116419(-)	C6_00660C	64	WT_37_d	WT	37	d	0.184211		0.184211	0.184211	0.184211	consensus	21-24
intron_NA.C6_00660C_A-T_Intron3	TACTAAC	24	12.7454	Ca22chr6A_C_albicans_SC5314:116355-116419(-)	C6_00660C	64	WT_37_n	WT	37	n	0.240352	0.0636746	0.255814	0.178915	0.290966	consensus	21-24
intron_NA.C6_00660C_A-T_Intron3	TACTAAC	24	12.7454	Ca22chr6A_C_albicans_SC5314:116355-116419(-)	C6_00660C	64	ysf3_22_d	ysf3	22	d	0.897968	0.0482349	0.892617	0.85663	0.943051	consensus	21-24
intron_NA.C6_00660C_A-T_Intron3	TACTAAC	24	12.7454	Ca22chr6A_C_albicans_SC5314:116355-116419(-)	C6_00660C	64	ysf3_22_n	ysf3	22	n	0.115425	0.0711809	0.152941	0.0452941	0.159294	consensus	21-24
intron_NA.C6_00660C_A-T_Intron3	TACTAAC	24	12.7454	Ca22chr6A_C_albicans_SC5314:116355-116419(-)	C6_00660C	64	ysf3_37_d	ysf3	37	d	0.843763	0.0523629	0.851393	0.794342	0.887842	consensus	21-24
intron_NA.C6_00660C_A-T_Intron3	TACTAAC	24	12.7454	Ca22chr6A_C_albicans_SC5314:116355-116419(-)	C6_00660C	64	ysf3_37_n	ysf3	37	n	0.131404	0.0388935	0.129032	0.0972782	0.167189	consensus	21-24
intron_NA.C6_00680C_A-T_Intron1	TATTAAC	19	6.78589	Ca22chr6A_C_albicans_SC5314:119153-119229(-)	C6_00680C	76	WT_22_d	WT	22	d	0.0110927	0.00960656	0.0166113	0.00166113	0.0166611	non-consensus	15-20
intron_NA.C6_00680C_A-T_Intron1	TATTAAC	19	6.78589	Ca22chr6A_C_albicans_SC5314:119153-119229(-)	C6_00680C	76	WT_22_n	WT	22	n	0.0128554	0.00342532	0.0144092	0.00947664	0.0151465	non-consensus	15-20
intron_NA.C6_00680C_A-T_Intron1	TATTAAC	19	6.78589	Ca22chr6A_C_albicans_SC5314:119153-119229(-)	C6_00680C	76	WT_37_d	WT	37	d	0.048366	0.0262131	0.0363636	0.0309091	0.0742246	non-consensus	15-20
intron_NA.C6_00680C_A-T_Intron1	TATTAAC	19	6.78589	Ca22chr6A_C_albicans_SC5314:119153-119229(-)	C6_00680C	76	WT_37_n	WT	37	n	0.0512741	0.0426114	0.0552764	0.0116501	0.0880964	non-consensus	15-20
intron_NA.C6_00680C_A-T_Intron1	TATTAAC	19	6.78589	Ca22chr6A_C_albicans_SC5314:119153-119229(-)	C6_00680C	76	ysf3_22_d	ysf3	22	d	0.210905	0.0344151	0.197531	0.18642	0.244753	non-consensus	15-20
intron_NA.C6_00680C_A-T_Intron1	TATTAAC	19	6.78589	Ca22chr6A_C_albicans_SC5314:119153-119229(-)	C6_00680C	76	ysf3_22_n	ysf3	22	n	0.0100553	0.00893735	0.0130719	0.00130719	0.0166918	non-consensus	15-20
intron_NA.C6_00680C_A-T_Intron1	TATTAAC	19	6.78589	Ca22chr6A_C_albicans_SC5314:119153-119229(-)	C6_00680C	76	ysf3_37_d	ysf3	37	d	0.285812	0.115222	0.288889	0.181063	0.388406	non-consensus	15-20
intron_NA.C6_00680C_A-T_Intron1	TATTAAC	19	6.78589	Ca22chr6A_C_albicans_SC5314:119153-119229(-)	C6_00680C	76	ysf3_37_n	ysf3	37	n	0.0436445	0.0469906	0.020202	0.0137085	0.0899901	non-consensus	15-20
intron_NA.C6_00770C_A-T_Intron1	TACTAAC	23	12.7454	Ca22chr6A_C_albicans_SC5314:136788-136873(-)	C6_00770C	85	WT_22_d	WT	22	d	0.0114651	0.0142729	0.00694444	0.000694444	0.0254003	consensus	21-24
intron_NA.C6_00770C_A-T_Intron1	TACTAAC	23	12.7454	Ca22chr6A_C_albicans_SC5314:136788-136873(-)	C6_00770C	85	WT_22_n	WT	22	n	0.0407047	0.0048802	0.0418006	0.0360129	0.0446295	consensus	21-24
intron_NA.C6_00770C_A-T_Intron1	TACTAAC	23	12.7454	Ca22chr6A_C_albicans_SC5314:136788-136873(-)	C6_00770C	85	WT_37_d	WT	37	d	0.0278317	0.0200954	0.0363636	0.00802661	0.0416645	consensus	21-24
intron_NA.C6_00770C_A-T_Intron1	TACTAAC	23	12.7454	Ca22chr6A_C_albicans_SC5314:136788-136873(-)	C6_00770C	85	WT_37_n	WT	37	n	0.117249	0.101265	0.104603	0.0310709	0.212278	consensus	21-24
intron_NA.C6_00770C_A-T_Intron1	TACTAAC	23	12.7454	Ca22chr6A_C_albicans_SC5314:136788-136873(-)	C6_00770C	85	ysf3_22_d	ysf3	22	d	0.493769	0.117909	0.449275	0.40905	0.609633	consensus	21-24
intron_NA.C6_00770C_A-T_Intron1	TACTAAC	23	12.7454	Ca22chr6A_C_albicans_SC5314:136788-136873(-)	C6_00770C	85	ysf3_22_n	ysf3	22	n	0.0239788	0.00234114	0.0243902	0.0217523	0.0259173	consensus	21-24
intron_NA.C6_00770C_A-T_Intron1	TACTAAC	23	12.7454	Ca22chr6A_C_albicans_SC5314:136788-136873(-)	C6_00770C	85	ysf3_37_d	ysf3	37	d	0.504445	0.180725	0.597765	0.3263	0.617266	consensus	21-24
intron_NA.C6_00770C_A-T_Intron1	TACTAAC	23	12.7454	Ca22chr6A_C_albicans_SC5314:136788-136873(-)	C6_00770C	85	ysf3_37_n	ysf3	37	n	0.149651	0.0661743	0.163121	0.0863121	0.20356	consensus	21-24
intron_NA.C6_01090C_A-T_Intron1	AACTAAC	17	8.63688	Ca22chr6A_C_albicans_SC5314:213809-213876(-)	C6_01090C	67	WT_22_d	WT	22	d	0	0	0	0	0	non-consensus	15-20
intron_NA.C6_01090C_A-T_Intron1	AACTAAC	17	8.63688	Ca22chr6A_C_albicans_SC5314:213809-213876(-)	C6_01090C	67	WT_22_n	WT	22	n	0	0	0	0	0	non-consensus	15-20
intron_NA.C6_01090C_A-T_Intron1	AACTAAC	17	8.63688	Ca22chr6A_C_albicans_SC5314:213809-213876(-)	C6_01090C	67	WT_37_d	WT	37	d	0	0	0	0	0	non-consensus	15-20
intron_NA.C6_01090C_A-T_Intron1	AACTAAC	17	8.63688	Ca22chr6A_C_albicans_SC5314:213809-213876(-)	C6_01090C	67	WT_37_n	WT	37	n	0	0	0	0	0	non-consensus	15-20
intron_NA.C6_01090C_A-T_Intron1	AACTAAC	17	8.63688	Ca22chr6A_C_albicans_SC5314:213809-213876(-)	C6_01090C	67	ysf3_22_d	ysf3	22	d						non-consensus	15-20
intron_NA.C6_01090C_A-T_Intron1	AACTAAC	17	8.63688	Ca22chr6A_C_albicans_SC5314:213809-213876(-)	C6_01090C	67	ysf3_22_n	ysf3	22	n	0		0	0	0	non-consensus	15-20
intron_NA.C6_01090C_A-T_Intron1	AACTAAC	17	8.63688	Ca22chr6A_C_albicans_SC5314:213809-213876(-)	C6_01090C	67	ysf3_37_d	ysf3	37	d						non-consensus	15-20
intron_NA.C6_01090C_A-T_Intron1	AACTAAC	17	8.63688	Ca22chr6A_C_albicans_SC5314:213809-213876(-)	C6_01090C	67	ysf3_37_n	ysf3	37	n	0		0	0	0	non-consensus	15-20
intron_NA.C6_01210W_A-T_Intron1	TACTAAC	24	12.7454	Ca22chr6A_C_albicans_SC5314:237888-237953(+)	C6_01210W	65	WT_22_d	WT	22	d	0.08071	0.0125513	0.0832356	0.0687028	0.0909494	consensus	21-24
intron_NA.C6_01210W_A-T_Intron1	TACTAAC	24	12.7454	Ca22chr6A_C_albicans_SC5314:237888-237953(+)	C6_01210W	65	WT_22_n	WT	22	n	0.091309	0.0193978	0.100671	0.0721724	0.103892	consensus	21-24
intron_NA.C6_01210W_A-T_Intron1	TACTAAC	24	12.7454	Ca22chr6A_C_albicans_SC5314:237888-237953(+)	C6_01210W	65	WT_37_d	WT	37	d	0.0644241	0.00366096	0.0624269	0.0622191	0.0680271	consensus	21-24
intron_NA.C6_01210W_A-T_Intron1	TACTAAC	24	12.7454	Ca22chr6A_C_albicans_SC5314:237888-237953(+)	C6_01210W	65	WT_37_n	WT	37	n	0.115522	0.0184905	0.11209	0.100298	0.133148	consensus	21-24
intron_NA.C6_01210W_A-T_Intron1	TACTAAC	24	12.7454	Ca22chr6A_C_albicans_SC5314:237888-237953(+)	C6_01210W	65	ysf3_22_d	ysf3	22	d	0.712532	0.0784142	0.691964	0.651003	0.788459	consensus	21-24
intron_NA.C6_01210W_A-T_Intron1	TACTAAC	24	12.7454	Ca22chr6A_C_albicans_SC5314:237888-237953(+)	C6_01210W	65	ysf3_22_n	ysf3	22	n	0.0945648	0.0117314	0.0972281	0.0832805	0.103985	consensus	21-24
intron_NA.C6_01210W_A-T_Intron1	TACTAAC	24	12.7454	Ca22chr6A_C_albicans_SC5314:237888-237953(+)	C6_01210W	65	ysf3_37_d	ysf3	37	d	0.463432	0.245137	0.548033	0.223283	0.64436	consensus	21-24
intron_NA.C6_01210W_A-T_Intron1	TACTAAC	24	12.7454	Ca22chr6A_C_albicans_SC5314:237888-237953(+)	C6_01210W	65	ysf3_37_n	ysf3	37	n	0.0916985	0.0185786	0.0935641	0.0743881	0.107703	consensus	21-24
[truncated: 1,204 more rows]
