# Supplementary material for: Expansion of the functional genomics GRACE library reveals genes relevant for temperature-dependent fitness in Candida albicans
Source: PLoS Biol. 2025 Oct 17;23(10):e3003409. doi: 10.1371/journal.pbio.3003409 (PMC12533916; doi:10.1371/journal.pbio.3003409)
Supplement: S4 Data — (XLSX) [file pbio.3003409.s015.xlsx]

## Sheet: Sheet1
Supplementary Data 4: Δ IR fraction +/- DOX and intron feature information of analysed introns of WT and tetO-YSF3/Δ strains.
id.intron	BP motif	position.end.rel5SS	position.start.rel3SS	scores	coordinates	geneID	frcIR.pValue	diffIR	comparison	temperature	strain	consensus BP	distance_range	length.intron	length_category	SS_category	SS_5prime	SS_3prime
intron_1054524_-_orf19.3789_5utr_intron	TACTAAC	334	24	12.7454	Ca22chr4A_C_albicans_SC5314:1054524-1054875(-)	C4_04890C	0.619048	-0.00371591	WT_22_d:WT_22_n	22	WT	consensus	21-24	351	long	consensus	GTATGT	TAG
intron_1054524_-_orf19.3789_5utr_intron	TACTAAC	334	24	12.7454	Ca22chr4A_C_albicans_SC5314:1054524-1054875(-)	C4_04890C	0.391757	-0.00676335	WT_37_d:WT_37_n	37	WT	consensus	21-24	351	long	consensus	GTATGT	TAG
intron_1054524_-_orf19.3789_5utr_intron	TACTAAC	334	24	12.7454	Ca22chr4A_C_albicans_SC5314:1054524-1054875(-)	C4_04890C	0.0269889	0.148214	ysf3_22_d:ysf3_22_n	22	ysf3	consensus	21-24	351	long	consensus	GTATGT	TAG
intron_1054524_-_orf19.3789_5utr_intron	TACTAAC	334	24	12.7454	Ca22chr4A_C_albicans_SC5314:1054524-1054875(-)	C4_04890C	0.0599132	0.146669	ysf3_37_d:ysf3_37_n	37	ysf3	consensus	21-24	351	long	consensus	GTATGT	TAG
intron_1062902_-_orf19.3782.2_5utr_intron	TACTAAC	153	22	12.7454	Ca22chr4A_C_albicans_SC5314:1062902-1063070(-)	C4_04970C	0.972013	-0.000108874	WT_22_d:WT_22_n	22	WT	consensus	21-24	168	short	consensus	GTATGT	TAG
intron_1062902_-_orf19.3782.2_5utr_intron	TACTAAC	153	22	12.7454	Ca22chr4A_C_albicans_SC5314:1062902-1063070(-)	C4_04970C	0.455002	0.153319	WT_37_d:WT_37_n	37	WT	consensus	21-24	168	short	consensus	GTATGT	TAG
intron_1062902_-_orf19.3782.2_5utr_intron	TACTAAC	153	22	12.7454	Ca22chr4A_C_albicans_SC5314:1062902-1063070(-)	C4_04970C	0.0643449	0.10187	ysf3_22_d:ysf3_22_n	22	ysf3	consensus	21-24	168	short	consensus	GTATGT	TAG
intron_1062902_-_orf19.3782.2_5utr_intron	TACTAAC	153	22	12.7454	Ca22chr4A_C_albicans_SC5314:1062902-1063070(-)	C4_04970C	0.0453797	0.127588	ysf3_37_d:ysf3_37_n	37	ysf3	consensus	21-24	168	short	consensus	GTATGT	TAG
intron_1191392_+_orf19.2480.1_5utr_intron	TACTAAC	165	16	12.7454	Ca22chr1A_C_albicans_SC5314:1191392-1191566(+)	C1_05700W		-0.0787532	WT_22_d:WT_22_n	22	WT	consensus	15-20	174	short	consensus	GTATGT	TAG
intron_1191392_+_orf19.2480.1_5utr_intron	TACTAAC	165	16	12.7454	Ca22chr1A_C_albicans_SC5314:1191392-1191566(+)	C1_05700W	0.573433	-0.0675507	WT_37_d:WT_37_n	37	WT	consensus	15-20	174	short	consensus	GTATGT	TAG
intron_1191392_+_orf19.2480.1_5utr_intron	TACTAAC	165	16	12.7454	Ca22chr1A_C_albicans_SC5314:1191392-1191566(+)	C1_05700W		0.686547	ysf3_22_d:ysf3_22_n	22	ysf3	consensus	15-20	174	short	consensus	GTATGT	TAG
intron_1191392_+_orf19.2480.1_5utr_intron	TACTAAC	165	16	12.7454	Ca22chr1A_C_albicans_SC5314:1191392-1191566(+)	C1_05700W		0.45367	ysf3_37_d:ysf3_37_n	37	ysf3	consensus	15-20	174	short	consensus	GTATGT	TAG
intron_1201309_+_orf19.6979_5utr_intron	TACTAAC	327	35	12.7454	Ca22chr3A_C_albicans_SC5314:1201309-1201664(+)	C3_05410W	0.277233	0.0118904	WT_22_d:WT_22_n	22	WT	consensus	29-74	355	long	consensus	GTATGT	TAG
intron_1201309_+_orf19.6979_5utr_intron	TACTAAC	327	35	12.7454	Ca22chr3A_C_albicans_SC5314:1201309-1201664(+)	C3_05410W	0.772526	-0.00261442	WT_37_d:WT_37_n	37	WT	consensus	29-74	355	long	consensus	GTATGT	TAG
intron_1201309_+_orf19.6979_5utr_intron	TACTAAC	327	35	12.7454	Ca22chr3A_C_albicans_SC5314:1201309-1201664(+)	C3_05410W	0.00247614	0.447031	ysf3_22_d:ysf3_22_n	22	ysf3	consensus	29-74	355	long	consensus	GTATGT	TAG
intron_1201309_+_orf19.6979_5utr_intron	TACTAAC	327	35	12.7454	Ca22chr3A_C_albicans_SC5314:1201309-1201664(+)	C3_05410W	0.0744687	0.309239	ysf3_37_d:ysf3_37_n	37	ysf3	consensus	29-74	355	long	consensus	GTATGT	TAG
intron_1293320_+_orf19.3856_5utr_intron	TACTAAC	82	16	12.7454	Ca22chrRA_C_albicans_SC5314:1293320-1293411(+)	CR_06050W	0.797163	-0.00136467	WT_22_d:WT_22_n	22	WT	consensus	15-20	91	short	consensus	GTATGT	TAG
intron_1293320_+_orf19.3856_5utr_intron	TACTAAC	82	16	12.7454	Ca22chrRA_C_albicans_SC5314:1293320-1293411(+)	CR_06050W	0.755403	-0.0032951	WT_37_d:WT_37_n	37	WT	consensus	15-20	91	short	consensus	GTATGT	TAG
intron_1293320_+_orf19.3856_5utr_intron	TACTAAC	82	16	12.7454	Ca22chrRA_C_albicans_SC5314:1293320-1293411(+)	CR_06050W	0.00152838	0.519002	ysf3_22_d:ysf3_22_n	22	ysf3	consensus	15-20	91	short	consensus	GTATGT	TAG
intron_1293320_+_orf19.3856_5utr_intron	TACTAAC	82	16	12.7454	Ca22chrRA_C_albicans_SC5314:1293320-1293411(+)	CR_06050W	0.00621844	0.459471	ysf3_37_d:ysf3_37_n	37	ysf3	consensus	15-20	91	short	consensus	GTATGT	TAG
intron_1506980_-_orf19.6199_5utr_intron	TACTAAC	363	22	12.7454	Ca22chr1A_C_albicans_SC5314:1506980-1507358(-)	C1_07050C	0.418674	0.0264004	WT_22_d:WT_22_n	22	WT	consensus	21-24	378	long	variable 5'	GTACGT	TAG
intron_1506980_-_orf19.6199_5utr_intron	TACTAAC	363	22	12.7454	Ca22chr1A_C_albicans_SC5314:1506980-1507358(-)	C1_07050C	0.730293	-0.0119958	WT_37_d:WT_37_n	37	WT	consensus	21-24	378	long	variable 5'	GTACGT	TAG
intron_1506980_-_orf19.6199_5utr_intron	TACTAAC	363	22	12.7454	Ca22chr1A_C_albicans_SC5314:1506980-1507358(-)	C1_07050C	0.000646764	0.770924	ysf3_22_d:ysf3_22_n	22	ysf3	consensus	21-24	378	long	variable 5'	GTACGT	TAG
intron_1506980_-_orf19.6199_5utr_intron	TACTAAC	363	22	12.7454	Ca22chr1A_C_albicans_SC5314:1506980-1507358(-)	C1_07050C	0.0020656	0.601945	ysf3_37_d:ysf3_37_n	37	ysf3	consensus	21-24	378	long	variable 5'	GTACGT	TAG
intron_1521256_-_orf19.2360_5utr_intron	TACTAAC	522	27	12.7454	Ca22chrRA_C_albicans_SC5314:1521256-1521798(-)	CR_07050C	0.913731	0.00816946	WT_22_d:WT_22_n	22	WT	consensus	25-28	542	long	consensus	GTATGT	TAG
intron_1521256_-_orf19.2360_5utr_intron	TACTAAC	522	27	12.7454	Ca22chrRA_C_albicans_SC5314:1521256-1521798(-)	CR_07050C	0.780314	-0.0366977	WT_37_d:WT_37_n	37	WT	consensus	25-28	542	long	consensus	GTATGT	TAG
intron_1521256_-_orf19.2360_5utr_intron	TACTAAC	522	27	12.7454	Ca22chrRA_C_albicans_SC5314:1521256-1521798(-)	CR_07050C	0.0161347	0.313528	ysf3_22_d:ysf3_22_n	22	ysf3	consensus	25-28	542	long	consensus	GTATGT	TAG
intron_1521256_-_orf19.2360_5utr_intron	TACTAAC	522	27	12.7454	Ca22chrRA_C_albicans_SC5314:1521256-1521798(-)	CR_07050C	0.0189005	0.355722	ysf3_37_d:ysf3_37_n	37	ysf3	consensus	25-28	542	long	consensus	GTATGT	TAG
intron_154861_+_orf19.7466_5utr_intron	TACTAAC	370	21	12.7454	Ca22chrRA_C_albicans_SC5314:154861-155245(+)	CR_00640W	0.363195	-0.34963	WT_22_d:WT_22_n	22	WT	consensus	21-24	384	long	consensus	GTATGT	TAG
intron_154861_+_orf19.7466_5utr_intron	TACTAAC	370	21	12.7454	Ca22chrRA_C_albicans_SC5314:154861-155245(+)	CR_00640W	0.28417	0.00806447	WT_37_d:WT_37_n	37	WT	consensus	21-24	384	long	consensus	GTATGT	TAG
intron_154861_+_orf19.7466_5utr_intron	TACTAAC	370	21	12.7454	Ca22chrRA_C_albicans_SC5314:154861-155245(+)	CR_00640W	0.00564415	0.555933	ysf3_22_d:ysf3_22_n	22	ysf3	consensus	21-24	384	long	consensus	GTATGT	TAG
intron_154861_+_orf19.7466_5utr_intron	TACTAAC	370	21	12.7454	Ca22chrRA_C_albicans_SC5314:154861-155245(+)	CR_00640W	0.00295877	0.445594	ysf3_37_d:ysf3_37_n	37	ysf3	consensus	21-24	384	long	consensus	GTATGT	TAG
intron_157162_+_orf19.3642_5utr_intron	TACTAAC	1000	28	12.7454	Ca22chr6A_C_albicans_SC5314:157162-158183(+)	C6_00820W	0.697555	0.00379657	WT_22_d:WT_22_n	22	WT	consensus	25-28	1021	long	consensus	GTATGT	TAG
intron_157162_+_orf19.3642_5utr_intron	TACTAAC	1000	28	12.7454	Ca22chr6A_C_albicans_SC5314:157162-158183(+)	C6_00820W	0.0306599	0.024744	WT_37_d:WT_37_n	37	WT	consensus	25-28	1021	long	consensus	GTATGT	TAG
intron_157162_+_orf19.3642_5utr_intron	TACTAAC	1000	28	12.7454	Ca22chr6A_C_albicans_SC5314:157162-158183(+)	C6_00820W	0.000198459	0.486973	ysf3_22_d:ysf3_22_n	22	ysf3	consensus	25-28	1021	long	consensus	GTATGT	TAG
intron_157162_+_orf19.3642_5utr_intron	TACTAAC	1000	28	12.7454	Ca22chr6A_C_albicans_SC5314:157162-158183(+)	C6_00820W	0.0505421	0.389046	ysf3_37_d:ysf3_37_n	37	ysf3	consensus	25-28	1021	long	consensus	GTATGT	TAG
intron_1660647_+_orf19.6285_5utr_intron	TACTAAC	151	16	12.7454	Ca22chrRA_C_albicans_SC5314:1660647-1660807(+)	CR_07650W	0.787389	0.00282279	WT_22_d:WT_22_n	22	WT	consensus	15-20	160	short	consensus	GTATGT	TAG
intron_1660647_+_orf19.6285_5utr_intron	TACTAAC	151	16	12.7454	Ca22chrRA_C_albicans_SC5314:1660647-1660807(+)	CR_07650W	0.223145	-0.0320361	WT_37_d:WT_37_n	37	WT	consensus	15-20	160	short	consensus	GTATGT	TAG
intron_1660647_+_orf19.6285_5utr_intron	TACTAAC	151	16	12.7454	Ca22chrRA_C_albicans_SC5314:1660647-1660807(+)	CR_07650W	0.00193691	0.641354	ysf3_22_d:ysf3_22_n	22	ysf3	consensus	15-20	160	short	consensus	GTATGT	TAG
intron_1660647_+_orf19.6285_5utr_intron	TACTAAC	151	16	12.7454	Ca22chrRA_C_albicans_SC5314:1660647-1660807(+)	CR_07650W	0.0192236	0.56704	ysf3_37_d:ysf3_37_n	37	ysf3	consensus	15-20	160	short	consensus	GTATGT	TAG
intron_1831230_-_orf19.6415.1_5utr_intron	TACTAAC	510	24	12.7454	Ca22chrRA_C_albicans_SC5314:1831230-1831757(-)	CR_08480C	0.934534	-0.000172155	WT_22_d:WT_22_n	22	WT	consensus	21-24	527	long	consensus	GTATGT	TAG
intron_1831230_-_orf19.6415.1_5utr_intron	TACTAAC	510	24	12.7454	Ca22chrRA_C_albicans_SC5314:1831230-1831757(-)	CR_08480C	0.303645	-0.015887	WT_37_d:WT_37_n	37	WT	consensus	21-24	527	long	consensus	GTATGT	TAG
intron_1831230_-_orf19.6415.1_5utr_intron	TACTAAC	510	24	12.7454	Ca22chrRA_C_albicans_SC5314:1831230-1831757(-)	CR_08480C	0.0154586	0.208373	ysf3_22_d:ysf3_22_n	22	ysf3	consensus	21-24	527	long	consensus	GTATGT	TAG
intron_1831230_-_orf19.6415.1_5utr_intron	TACTAAC	510	24	12.7454	Ca22chrRA_C_albicans_SC5314:1831230-1831757(-)	CR_08480C	0.0923495	0.195888	ysf3_37_d:ysf3_37_n	37	ysf3	consensus	21-24	527	long	consensus	GTATGT	TAG
intron_188837_-_orf19.7025_5utr_intron	TACTAAC	273	16	12.7454	Ca22chr7A_C_albicans_SC5314:188837-189119(-)	C7_00890C	0.437449	0.27686	WT_22_d:WT_22_n	22	WT	consensus	15-20	282	short	consensus	GTATGT	TAG
intron_188837_-_orf19.7025_5utr_intron	TACTAAC	273	16	12.7454	Ca22chr7A_C_albicans_SC5314:188837-189119(-)	C7_00890C	0.0578327	-0.067175	WT_37_d:WT_37_n	37	WT	consensus	15-20	282	short	consensus	GTATGT	TAG
intron_188837_-_orf19.7025_5utr_intron	TACTAAC	273	16	12.7454	Ca22chr7A_C_albicans_SC5314:188837-189119(-)	C7_00890C	0.000304349	0.401099	ysf3_22_d:ysf3_22_n	22	ysf3	consensus	15-20	282	short	consensus	GTATGT	TAG
intron_188837_-_orf19.7025_5utr_intron	TACTAAC	273	16	12.7454	Ca22chr7A_C_albicans_SC5314:188837-189119(-)	C7_00890C	0.0967777	0.530348	ysf3_37_d:ysf3_37_n	37	ysf3	consensus	15-20	282	short	consensus	GTATGT	TAG
intron_1966809_-_orf19.4759_5utr_intron	TACTAAC	248	23	12.7454	Ca22chr1A_C_albicans_SC5314:1966809-1967073(-)	C1_09030C	0.835882	-0.0143428	WT_22_d:WT_22_n	22	WT	consensus	21-24	264	short	consensus	GTATGT	TAG
intron_1966809_-_orf19.4759_5utr_intron	TACTAAC	248	23	12.7454	Ca22chr1A_C_albicans_SC5314:1966809-1967073(-)	C1_09030C	0.507651	-0.0394731	WT_37_d:WT_37_n	37	WT	consensus	21-24	264	short	consensus	GTATGT	TAG
intron_1966809_-_orf19.4759_5utr_intron	TACTAAC	248	23	12.7454	Ca22chr1A_C_albicans_SC5314:1966809-1967073(-)	C1_09030C	0.0281577	0.352665	ysf3_22_d:ysf3_22_n	22	ysf3	consensus	21-24	264	short	consensus	GTATGT	TAG
intron_1966809_-_orf19.4759_5utr_intron	TACTAAC	248	23	12.7454	Ca22chr1A_C_albicans_SC5314:1966809-1967073(-)	C1_09030C	0.174702	0.300845	ysf3_37_d:ysf3_37_n	37	ysf3	consensus	21-24	264	short	consensus	GTATGT	TAG
intron_2216059_+_orf19.5364_5utr_intron	TACTAAC	175	18	12.7454	Ca22chr2A_C_albicans_SC5314:2216059-2216245(+)	C2_10810W		-0.0432042	WT_22_d:WT_22_n	22	WT	consensus	15-20	186	short	consensus	GTATGT	AAG
intron_2216059_+_orf19.5364_5utr_intron	TACTAAC	175	18	12.7454	Ca22chr2A_C_albicans_SC5314:2216059-2216245(+)	C2_10810W		-0.0768419	WT_37_d:WT_37_n	37	WT	consensus	15-20	186	short	consensus	GTATGT	AAG
intron_2216059_+_orf19.5364_5utr_intron	TACTAAC	175	18	12.7454	Ca22chr2A_C_albicans_SC5314:2216059-2216245(+)	C2_10810W		0.0045045	ysf3_22_d:ysf3_22_n	22	ysf3	consensus	15-20	186	short	consensus	GTATGT	AAG
intron_2216059_+_orf19.5364_5utr_intron	TACTAAC	175	18	12.7454	Ca22chr2A_C_albicans_SC5314:2216059-2216245(+)	C2_10810W		0	ysf3_37_d:ysf3_37_n	37	ysf3	consensus	15-20	186	short	consensus	GTATGT	AAG
intron_2230140_+_orf19.7626_5utr_intron	TGCTAAC	47	20	7.57352	Ca22chrRA_C_albicans_SC5314:2230140-2230200(+)	CR_10490W	0.439944	0.00497905	WT_22_d:WT_22_n	22	WT	non-consensus	15-20	60	short	variable 5'	GTAAGT	TAG
intron_2230140_+_orf19.7626_5utr_intron	TGCTAAC	47	20	7.57352	Ca22chrRA_C_albicans_SC5314:2230140-2230200(+)	CR_10490W	0.691352	-0.00195745	WT_37_d:WT_37_n	37	WT	non-consensus	15-20	60	short	variable 5'	GTAAGT	TAG
intron_2230140_+_orf19.7626_5utr_intron	TGCTAAC	47	20	7.57352	Ca22chrRA_C_albicans_SC5314:2230140-2230200(+)	CR_10490W	0.00315123	0.554569	ysf3_22_d:ysf3_22_n	22	ysf3	non-consensus	15-20	60	short	variable 5'	GTAAGT	TAG
intron_2230140_+_orf19.7626_5utr_intron	TGCTAAC	47	20	7.57352	Ca22chrRA_C_albicans_SC5314:2230140-2230200(+)	CR_10490W	0.0107748	0.352872	ysf3_37_d:ysf3_37_n	37	ysf3	non-consensus	15-20	60	short	variable 5'	GTAAGT	TAG
intron_2433779_+_orf19.2310.1_5utr_intron	TACTAAC	186	21	12.7454	Ca22chr1A_C_albicans_SC5314:2433779-2433979(+)	C1_11040W	0.756085	0.000692712	WT_22_d:WT_22_n	22	WT	consensus	21-24	200	short	consensus	GTATGT	TAG
intron_2433779_+_orf19.2310.1_5utr_intron	TACTAAC	186	21	12.7454	Ca22chr1A_C_albicans_SC5314:2433779-2433979(+)	C1_11040W	0.180519	-0.00492376	WT_37_d:WT_37_n	37	WT	consensus	21-24	200	short	consensus	GTATGT	TAG
intron_2433779_+_orf19.2310.1_5utr_intron	TACTAAC	186	21	12.7454	Ca22chr1A_C_albicans_SC5314:2433779-2433979(+)	C1_11040W	6.74175e-05	0.510472	ysf3_22_d:ysf3_22_n	22	ysf3	consensus	21-24	200	short	consensus	GTATGT	TAG
intron_2433779_+_orf19.2310.1_5utr_intron	TACTAAC	186	21	12.7454	Ca22chr1A_C_albicans_SC5314:2433779-2433979(+)	C1_11040W	0.0469872	0.354895	ysf3_37_d:ysf3_37_n	37	ysf3	consensus	21-24	200	short	consensus	GTATGT	TAG
intron_2592234_+_orf19.5282_5utr_intron	TACTAAC	931	26	12.7454	Ca22chr1A_C_albicans_SC5314:2592234-2593184(+)	C1_11850W	0.81193	0.0346628	WT_22_d:WT_22_n	22	WT	consensus	25-28	950	long	consensus	GTATGT	TAG
intron_2592234_+_orf19.5282_5utr_intron	TACTAAC	931	26	12.7454	Ca22chr1A_C_albicans_SC5314:2592234-2593184(+)	C1_11850W	0.0271336	-0.325319	WT_37_d:WT_37_n	37	WT	consensus	25-28	950	long	consensus	GTATGT	TAG
intron_2592234_+_orf19.5282_5utr_intron	TACTAAC	931	26	12.7454	Ca22chr1A_C_albicans_SC5314:2592234-2593184(+)	C1_11850W		0.102595	ysf3_22_d:ysf3_22_n	22	ysf3	consensus	25-28	950	long	consensus	GTATGT	TAG
intron_2592234_+_orf19.5282_5utr_intron	TACTAAC	931	26	12.7454	Ca22chr1A_C_albicans_SC5314:2592234-2593184(+)	C1_11850W	0.659325	-0.0678102	ysf3_37_d:ysf3_37_n	37	ysf3	consensus	25-28	950	long	consensus	GTATGT	TAG
intron_288200_-_orf19.1470_5utr_intron	TACTAAC	390	21	12.7454	Ca22chr2A_C_albicans_SC5314:288200-288604(-)	C2_01610C	0.615133	0.0141659	WT_22_d:WT_22_n	22	WT	consensus	21-24	404	long	consensus	GTATGT	TAG
intron_288200_-_orf19.1470_5utr_intron	TACTAAC	390	21	12.7454	Ca22chr2A_C_albicans_SC5314:288200-288604(-)	C2_01610C	0.260945	-0.0560677	WT_37_d:WT_37_n	37	WT	consensus	21-24	404	long	consensus	GTATGT	TAG
intron_288200_-_orf19.1470_5utr_intron	TACTAAC	390	21	12.7454	Ca22chr2A_C_albicans_SC5314:288200-288604(-)	C2_01610C	0.0213768	0.691715	ysf3_22_d:ysf3_22_n	22	ysf3	consensus	21-24	404	long	consensus	GTATGT	TAG
intron_288200_-_orf19.1470_5utr_intron	TACTAAC	390	21	12.7454	Ca22chr2A_C_albicans_SC5314:288200-288604(-)	C2_01610C	0.00275194	0.550656	ysf3_37_d:ysf3_37_n	37	ysf3	consensus	21-24	404	long	consensus	GTATGT	TAG
intron_289540_+_orf19.1471_5utr_intron	TACTAAC	306	21	12.7454	Ca22chr2A_C_albicans_SC5314:289540-289860(+)	C2_01620W	0.875408	-0.000591721	WT_22_d:WT_22_n	22	WT	consensus	21-24	320	long	consensus	GTATGT	TAG
intron_289540_+_orf19.1471_5utr_intron	TACTAAC	306	21	12.7454	Ca22chr2A_C_albicans_SC5314:289540-289860(+)	C2_01620W	0.772418	0.000857171	WT_37_d:WT_37_n	37	WT	consensus	21-24	320	long	consensus	GTATGT	TAG
intron_289540_+_orf19.1471_5utr_intron	TACTAAC	306	21	12.7454	Ca22chr2A_C_albicans_SC5314:289540-289860(+)	C2_01620W	0.00272192	0.229347	ysf3_22_d:ysf3_22_n	22	ysf3	consensus	21-24	320	long	consensus	GTATGT	TAG
intron_289540_+_orf19.1471_5utr_intron	TACTAAC	306	21	12.7454	Ca22chr2A_C_albicans_SC5314:289540-289860(+)	C2_01620W	0.0549786	0.17434	ysf3_37_d:ysf3_37_n	37	ysf3	consensus	21-24	320	long	consensus	GTATGT	TAG
intron_316195_-_orf19.4632_5utr_intron	TACTAAC	369	27	12.7454	Ca22chr4A_C_albicans_SC5314:316195-316584(-)	C4_01520C	0.929864	-7.78331e-05	WT_22_d:WT_22_n	22	WT	consensus	25-28	389	long	consensus	GTATGT	TAG
intron_316195_-_orf19.4632_5utr_intron	TACTAAC	369	27	12.7454	Ca22chr4A_C_albicans_SC5314:316195-316584(-)	C4_01520C	0.14883	-0.00307738	WT_37_d:WT_37_n	37	WT	consensus	25-28	389	long	consensus	GTATGT	TAG
intron_316195_-_orf19.4632_5utr_intron	TACTAAC	369	27	12.7454	Ca22chr4A_C_albicans_SC5314:316195-316584(-)	C4_01520C	0.00658601	0.0858914	ysf3_22_d:ysf3_22_n	22	ysf3	consensus	25-28	389	long	consensus	GTATGT	TAG
intron_316195_-_orf19.4632_5utr_intron	TACTAAC	369	27	12.7454	Ca22chr4A_C_albicans_SC5314:316195-316584(-)	C4_01520C	0.0167915	0.116601	ysf3_37_d:ysf3_37_n	37	ysf3	consensus	25-28	389	long	consensus	GTATGT	TAG
intron_337517_-_orf19.4623.3_5utr_intron	TACTAAC	206	25	12.7454	Ca22chr4A_C_albicans_SC5314:337517-337741(-)	C4_01700C	0.414325	0.0745791	WT_22_d:WT_22_n	22	WT	consensus	25-28	224	short	variable 5'	GTTTGT	AAG
intron_337517_-_orf19.4623.3_5utr_intron	TACTAAC	206	25	12.7454	Ca22chr4A_C_albicans_SC5314:337517-337741(-)	C4_01700C	0.749108	-0.0221241	WT_37_d:WT_37_n	37	WT	consensus	25-28	224	short	variable 5'	GTTTGT	AAG
intron_337517_-_orf19.4623.3_5utr_intron	TACTAAC	206	25	12.7454	Ca22chr4A_C_albicans_SC5314:337517-337741(-)	C4_01700C		0.101577	ysf3_22_d:ysf3_22_n	22	ysf3	consensus	25-28	224	short	variable 5'	GTTTGT	AAG
intron_337517_-_orf19.4623.3_5utr_intron	TACTAAC	206	25	12.7454	Ca22chr4A_C_albicans_SC5314:337517-337741(-)	C4_01700C		0.100226	ysf3_37_d:ysf3_37_n	37	ysf3	consensus	25-28	224	short	variable 5'	GTTTGT	AAG
intron_511662_-_orf19.2929_5utr_intron	TACTAAC	1161	28	12.7454	Ca22chr1A_C_albicans_SC5314:511662-512844(-)	C1_02420C	0.974501	-0.000168399	WT_22_d:WT_22_n	22	WT	consensus	25-28	1182	long	consensus	GTATGT	TAG
intron_511662_-_orf19.2929_5utr_intron	TACTAAC	1161	28	12.7454	Ca22chr1A_C_albicans_SC5314:511662-512844(-)	C1_02420C	0.481777	0.00706903	WT_37_d:WT_37_n	37	WT	consensus	25-28	1182	long	consensus	GTATGT	TAG
intron_511662_-_orf19.2929_5utr_intron	TACTAAC	1161	28	12.7454	Ca22chr1A_C_albicans_SC5314:511662-512844(-)	C1_02420C	0.000179071	0.147134	ysf3_22_d:ysf3_22_n	22	ysf3	consensus	25-28	1182	long	consensus	GTATGT	TAG
intron_511662_-_orf19.2929_5utr_intron	TACTAAC	1161	28	12.7454	Ca22chr1A_C_albicans_SC5314:511662-512844(-)	C1_02420C	0.000310954	0.246835	ysf3_37_d:ysf3_37_n	37	ysf3	consensus	25-28	1182	long	consensus	GTATGT	TAG
intron_520935_+_orf19.2935_5utr_intron	TACTAAC	327	27	12.7454	Ca22chr1A_C_albicans_SC5314:520935-521282(+)	C1_02460W	0.976828	-0.000188606	WT_22_d:WT_22_n	22	WT	consensus	25-28	347	long	consensus	GTATGT	TAG
intron_520935_+_orf19.2935_5utr_intron	TACTAAC	327	27	12.7454	Ca22chr1A_C_albicans_SC5314:520935-521282(+)	C1_02460W	0.144232	-0.0105385	WT_37_d:WT_37_n	37	WT	consensus	25-28	347	long	consensus	GTATGT	TAG
intron_520935_+_orf19.2935_5utr_intron	TACTAAC	327	27	12.7454	Ca22chr1A_C_albicans_SC5314:520935-521282(+)	C1_02460W	0.00779551	0.329558	ysf3_22_d:ysf3_22_n	22	ysf3	consensus	25-28	347	long	consensus	GTATGT	TAG
intron_520935_+_orf19.2935_5utr_intron	TACTAAC	327	27	12.7454	Ca22chr1A_C_albicans_SC5314:520935-521282(+)	C1_02460W	0.028283	0.384679	ysf3_37_d:ysf3_37_n	37	ysf3	consensus	25-28	347	long	consensus	GTATGT	TAG
intron_549094_-_orf19.2735_5utr_intron	TACTAAC	220	19	12.7454	Ca22chr4A_C_albicans_SC5314:549094-549326(-)	C4_02640C	0.721925	-0.00668134	WT_22_d:WT_22_n	22	WT	consensus	15-20	232	short	consensus	GTATGT	CAG
intron_549094_-_orf19.2735_5utr_intron	TACTAAC	220	19	12.7454	Ca22chr4A_C_albicans_SC5314:549094-549326(-)	C4_02640C		-0.045127	WT_37_d:WT_37_n	37	WT	consensus	15-20	232	short	consensus	GTATGT	CAG
intron_549094_-_orf19.2735_5utr_intron	TACTAAC	220	19	12.7454	Ca22chr4A_C_albicans_SC5314:549094-549326(-)	C4_02640C	0.0104016	0.776226	ysf3_22_d:ysf3_22_n	22	ysf3	consensus	15-20	232	short	consensus	GTATGT	CAG
intron_549094_-_orf19.2735_5utr_intron	TACTAAC	220	19	12.7454	Ca22chr4A_C_albicans_SC5314:549094-549326(-)	C4_02640C	0.000173764	0.67831	ysf3_37_d:ysf3_37_n	37	ysf3	consensus	15-20	232	short	consensus	GTATGT	CAG
intron_572761_-_orf19.255_5utr_intron	TACTAAC	684	21	12.7454	Ca22chr3A_C_albicans_SC5314:572761-573459(-)	C3_02640C	0.934722	0.00435098	WT_22_d:WT_22_n	22	WT	consensus	21-24	698	long	consensus	GTATGT	TAG
intron_572761_-_orf19.255_5utr_intron	TACTAAC	684	21	12.7454	Ca22chr3A_C_albicans_SC5314:572761-573459(-)	C3_02640C			WT_37_d:WT_37_n	37	WT	consensus	21-24	698	long	consensus	GTATGT	TAG
intron_572761_-_orf19.255_5utr_intron	TACTAAC	684	21	12.7454	Ca22chr3A_C_albicans_SC5314:572761-573459(-)	C3_02640C	0.00474926	0.687952	ysf3_22_d:ysf3_22_n	22	ysf3	consensus	21-24	698	long	consensus	GTATGT	TAG
intron_572761_-_orf19.255_5utr_intron	TACTAAC	684	21	12.7454	Ca22chr3A_C_albicans_SC5314:572761-573459(-)	C3_02640C		0.344317	ysf3_37_d:ysf3_37_n	37	ysf3	consensus	21-24	698	long	consensus	GTATGT	TAG
intron_675953_-_orf19.3014_5utr_intron	TACTAAC	730	20	12.7454	Ca22chr1A_C_albicans_SC5314:675953-676696(-)	C1_03220C	0.693828	0.00138623	WT_22_d:WT_22_n	22	WT	consensus	15-20	743	long	consensus	GTATGT	TAG
intron_675953_-_orf19.3014_5utr_intron	TACTAAC	730	20	12.7454	Ca22chr1A_C_albicans_SC5314:675953-676696(-)	C1_03220C	0.134815	-0.0157254	WT_37_d:WT_37_n	37	WT	consensus	15-20	743	long	consensus	GTATGT	TAG
intron_675953_-_orf19.3014_5utr_intron	TACTAAC	730	20	12.7454	Ca22chr1A_C_albicans_SC5314:675953-676696(-)	C1_03220C	0.0120368	0.129777	ysf3_22_d:ysf3_22_n	22	ysf3	consensus	15-20	743	long	consensus	GTATGT	TAG
intron_675953_-_orf19.3014_5utr_intron	TACTAAC	730	20	12.7454	Ca22chr1A_C_albicans_SC5314:675953-676696(-)	C1_03220C	0.082614	0.153568	ysf3_37_d:ysf3_37_n	37	ysf3	consensus	15-20	743	long	consensus	GTATGT	TAG
intron_793744_-_orf19.6663_5utr_intron	TACTAAC	336	24	12.7454	Ca22chr5A_C_albicans_SC5314:793744-794097(-)	C5_03540C	0.714745	-0.00069174	WT_22_d:WT_22_n	22	WT	consensus	21-24	353	long	consensus	GTATGT	TAG
intron_793744_-_orf19.6663_5utr_intron	TACTAAC	336	24	12.7454	Ca22chr5A_C_albicans_SC5314:793744-794097(-)	C5_03540C	0.0632919	-0.00709802	WT_37_d:WT_37_n	37	WT	consensus	21-24	353	long	consensus	GTATGT	TAG
intron_793744_-_orf19.6663_5utr_intron	TACTAAC	336	24	12.7454	Ca22chr5A_C_albicans_SC5314:793744-794097(-)	C5_03540C	0.00264383	0.126108	ysf3_22_d:ysf3_22_n	22	ysf3	consensus	21-24	353	long	consensus	GTATGT	TAG
intron_793744_-_orf19.6663_5utr_intron	TACTAAC	336	24	12.7454	Ca22chr5A_C_albicans_SC5314:793744-794097(-)	C5_03540C	0.0591916	0.116867	ysf3_37_d:ysf3_37_n	37	ysf3	consensus	21-24	353	long	consensus	GTATGT	TAG
intron_ACB1.C7_00750W_A-T_Intron1	GACTAAC	94	36	9.43881	Ca22chr7A_C_albicans_SC5314:143555-143678(+)	C7_00750W	0.670816	0.00660345	WT_22_d:WT_22_n	22	WT	non-consensus	29-74	123	short	consensus	GTATGT	TAG
intron_ACB1.C7_00750W_A-T_Intron1	GACTAAC	94	36	9.43881	Ca22chr7A_C_albicans_SC5314:143555-143678(+)	C7_00750W	0.260836	-0.0223991	WT_37_d:WT_37_n	37	WT	non-consensus	29-74	123	short	consensus	GTATGT	TAG
intron_ACB1.C7_00750W_A-T_Intron1	GACTAAC	94	36	9.43881	Ca22chr7A_C_albicans_SC5314:143555-143678(+)	C7_00750W	0.0051846	0.501473	ysf3_22_d:ysf3_22_n	22	ysf3	non-consensus	29-74	123	short	consensus	GTATGT	TAG
intron_ACB1.C7_00750W_A-T_Intron1	GACTAAC	94	36	9.43881	Ca22chr7A_C_albicans_SC5314:143555-143678(+)	C7_00750W	0.0804655	0.499841	ysf3_37_d:ysf3_37_n	37	ysf3	non-consensus	29-74	123	short	consensus	GTATGT	TAG
intron_ACS2.C1_04290C_A-T_Intron1	TACTAAC	1046	38	12.7454	Ca22chr1A_C_albicans_SC5314:888039-889116(-)	C1_04290C	0.990504	-0.000299877	WT_22_d:WT_22_n	22	WT	consensus	29-74	1077	long	consensus	GTATGT	CAG
intron_ACS2.C1_04290C_A-T_Intron1	TACTAAC	1046	38	12.7454	Ca22chr1A_C_albicans_SC5314:888039-889116(-)	C1_04290C	0.0171703	-0.0209722	WT_37_d:WT_37_n	37	WT	consensus	29-74	1077	long	consensus	GTATGT	CAG
intron_ACS2.C1_04290C_A-T_Intron1	TACTAAC	1046	38	12.7454	Ca22chr1A_C_albicans_SC5314:888039-889116(-)	C1_04290C	0.0173	0.0895555	ysf3_22_d:ysf3_22_n	22	ysf3	consensus	29-74	1077	long	consensus	GTATGT	CAG
intron_ACS2.C1_04290C_A-T_Intron1	TACTAAC	1046	38	12.7454	Ca22chr1A_C_albicans_SC5314:888039-889116(-)	C1_04290C	0.0268577	-0.0700422	ysf3_37_d:ysf3_37_n	37	ysf3	consensus	29-74	1077	long	consensus	GTATGT	CAG
intron_ACT1.C1_13700W_A-T_Intron1	TACTAAC	646	19	12.7454	Ca22chr1A_C_albicans_SC5314:3011268-3011926(+)	C1_13700W	0.824954	0.000316389	WT_22_d:WT_22_n	22	WT	consensus	15-20	658	long	consensus	GTATGT	TAG
intron_ACT1.C1_13700W_A-T_Intron1	TACTAAC	646	19	12.7454	Ca22chr1A_C_albicans_SC5314:3011268-3011926(+)	C1_13700W	0.275864	-0.00470251	WT_37_d:WT_37_n	37	WT	consensus	15-20	658	long	consensus	GTATGT	TAG
intron_ACT1.C1_13700W_A-T_Intron1	TACTAAC	646	19	12.7454	Ca22chr1A_C_albicans_SC5314:3011268-3011926(+)	C1_13700W	0.00995189	0.056813	ysf3_22_d:ysf3_22_n	22	ysf3	consensus	15-20	658	long	consensus	GTATGT	TAG
intron_ACT1.C1_13700W_A-T_Intron1	TACTAAC	646	19	12.7454	Ca22chr1A_C_albicans_SC5314:3011268-3011926(+)	C1_13700W	0.0917219	0.0376011	ysf3_37_d:ysf3_37_n	37	ysf3	consensus	15-20	658	long	consensus	GTATGT	TAG
intron_ANB1.C6_01610W_A-T_Intron1	TACTAAC	695	29	12.7454	Ca22chr6A_C_albicans_SC5314:331205-331922(+)	C6_01610W	0.552226	-0.000302005	WT_22_d:WT_22_n	22	WT	consensus	29-74	717	long	consensus	GTATGT	TAG
intron_ANB1.C6_01610W_A-T_Intron1	TACTAAC	695	29	12.7454	Ca22chr6A_C_albicans_SC5314:331205-331922(+)	C6_01610W	0.0333642	-0.00183569	WT_37_d:WT_37_n	37	WT	consensus	29-74	717	long	consensus	GTATGT	TAG
intron_ANB1.C6_01610W_A-T_Intron1	TACTAAC	695	29	12.7454	Ca22chr6A_C_albicans_SC5314:331205-331922(+)	C6_01610W	0.00543318	0.0532647	ysf3_22_d:ysf3_22_n	22	ysf3	consensus	29-74	717	long	consensus	GTATGT	TAG
intron_ANB1.C6_01610W_A-T_Intron1	TACTAAC	695	29	12.7454	Ca22chr6A_C_albicans_SC5314:331205-331922(+)	C6_01610W	0.099636	0.0352812	ysf3_37_d:ysf3_37_n	37	ysf3	consensus	29-74	717	long	consensus	GTATGT	TAG
intron_APE2.C1_04400C_A-T_Intron1	AACTAAG	418	34	2.51576	Ca22chr1A_C_albicans_SC5314:913713-914158(-)	C1_04400C		0	WT_22_d:WT_22_n	22	WT	non-consensus	29-74	445	long	variable 5'	GTAGAA	CAG
intron_APE2.C1_04400C_A-T_Intron1	AACTAAG	418	34	2.51576	Ca22chr1A_C_albicans_SC5314:913713-914158(-)	C1_04400C		0	WT_37_d:WT_37_n	37	WT	non-consensus	29-74	445	long	variable 5'	GTAGAA	CAG
intron_APE2.C1_04400C_A-T_Intron1	AACTAAG	418	34	2.51576	Ca22chr1A_C_albicans_SC5314:913713-914158(-)	C1_04400C		0	ysf3_22_d:ysf3_22_n	22	ysf3	non-consensus	29-74	445	long	variable 5'	GTAGAA	CAG
intron_APE2.C1_04400C_A-T_Intron1	AACTAAG	418	34	2.51576	Ca22chr1A_C_albicans_SC5314:913713-914158(-)	C1_04400C		0	ysf3_37_d:ysf3_37_n	37	ysf3	non-consensus	29-74	445	long	variable 5'	GTAGAA	CAG
intron_APN1.C3_06430W_A-T_Intron1	TATTAAC	72	25	6.78589	Ca22chr3A_C_albicans_SC5314:1462299-1462389(+)	C3_06430W	0.849445	0.00925513	WT_22_d:WT_22_n	22	WT	non-consensus	25-28	90	short	consensus	GTATGT	AAG
intron_APN1.C3_06430W_A-T_Intron1	TATTAAC	72	25	6.78589	Ca22chr3A_C_albicans_SC5314:1462299-1462389(+)	C3_06430W	0.35821	-0.109854	WT_37_d:WT_37_n	37	WT	non-consensus	25-28	90	short	consensus	GTATGT	AAG
intron_APN1.C3_06430W_A-T_Intron1	TATTAAC	72	25	6.78589	Ca22chr3A_C_albicans_SC5314:1462299-1462389(+)	C3_06430W	0.00833729	0.455692	ysf3_22_d:ysf3_22_n	22	ysf3	non-consensus	25-28	90	short	consensus	GTATGT	AAG
intron_APN1.C3_06430W_A-T_Intron1	TATTAAC	72	25	6.78589	Ca22chr3A_C_albicans_SC5314:1462299-1462389(+)	C3_06430W	0.00161482	0.569927	ysf3_37_d:ysf3_37_n	37	ysf3	non-consensus	25-28	90	short	consensus	GTATGT	AAG
intron_APS3.C1_08480C_A-T_Intron1	TACTAAC	53	22	12.7454	Ca22chr1A_C_albicans_SC5314:1862226-1862294(-)	C1_08480C	0.130838	-0.0517935	WT_22_d:WT_22_n	22	WT	consensus	21-24	68	short	consensus	GTATGT	TAG
intron_APS3.C1_08480C_A-T_Intron1	TACTAAC	53	22	12.7454	Ca22chr1A_C_albicans_SC5314:1862226-1862294(-)	C1_08480C	0.862056	0.00272666	WT_37_d:WT_37_n	37	WT	consensus	21-24	68	short	consensus	GTATGT	TAG
intron_APS3.C1_08480C_A-T_Intron1	TACTAAC	53	22	12.7454	Ca22chr1A_C_albicans_SC5314:1862226-1862294(-)	C1_08480C	0.00324548	0.488742	ysf3_22_d:ysf3_22_n	22	ysf3	consensus	21-24	68	short	consensus	GTATGT	TAG
intron_APS3.C1_08480C_A-T_Intron1	TACTAAC	53	22	12.7454	Ca22chr1A_C_albicans_SC5314:1862226-1862294(-)	C1_08480C	0.00409252	0.239883	ysf3_37_d:ysf3_37_n	37	ysf3	consensus	21-24	68	short	consensus	GTATGT	TAG
intron_ARC19.CR_01040C_A-T_Intron1	TACTAAC	54	34	12.7454	Ca22chrRA_C_albicans_SC5314:235074-235155(-)	CR_01040C	0.127558	-0.0323131	WT_22_d:WT_22_n	22	WT	consensus	29-74	81	short	variable 5'	GTACGT	TAG
intron_ARC19.CR_01040C_A-T_Intron1	TACTAAC	54	34	12.7454	Ca22chrRA_C_albicans_SC5314:235074-235155(-)	CR_01040C	0.0194173	-0.0833374	WT_37_d:WT_37_n	37	WT	consensus	29-74	81	short	variable 5'	GTACGT	TAG
intron_ARC19.CR_01040C_A-T_Intron1	TACTAAC	54	34	12.7454	Ca22chrRA_C_albicans_SC5314:235074-235155(-)	CR_01040C	0.0122366	0.713265	ysf3_22_d:ysf3_22_n	22	ysf3	consensus	29-74	81	short	variable 5'	GTACGT	TAG
intron_ARC19.CR_01040C_A-T_Intron1	TACTAAC	54	34	12.7454	Ca22chrRA_C_albicans_SC5314:235074-235155(-)	CR_01040C	0.0231722	0.439305	ysf3_37_d:ysf3_37_n	37	ysf3	consensus	29-74	81	short	variable 5'	GTACGT	TAG
intron_ARF3.C3_01470W_A-T_Intron1	TACTAAC	80	41	12.7454	Ca22chr3A_C_albicans_SC5314:315080-315194(+)	C3_01470W	0.353922	-0.00315265	WT_22_d:WT_22_n	22	WT	consensus	29-74	114	short	consensus	GTATGT	TAG
intron_ARF3.C3_01470W_A-T_Intron1	TACTAAC	80	41	12.7454	Ca22chr3A_C_albicans_SC5314:315080-315194(+)	C3_01470W	0.391432	-0.0127029	WT_37_d:WT_37_n	37	WT	consensus	29-74	114	short	consensus	GTATGT	TAG
intron_ARF3.C3_01470W_A-T_Intron1	TACTAAC	80	41	12.7454	Ca22chr3A_C_albicans_SC5314:315080-315194(+)	C3_01470W	0.0374771	0.358325	ysf3_22_d:ysf3_22_n	22	ysf3	consensus	29-74	114	short	consensus	GTATGT	TAG
intron_ARF3.C3_01470W_A-T_Intron1	TACTAAC	80	41	12.7454	Ca22chr3A_C_albicans_SC5314:315080-315194(+)	C3_01470W	0.00560824	0.160111	ysf3_37_d:ysf3_37_n	37	ysf3	consensus	29-74	114	short	consensus	GTATGT	TAG
intron_ARO3.C2_02030W_A-T_Intron1	TACTAAC	92	28	12.7454	Ca22chr2A_C_albicans_SC5314:392651-392764(+)	C2_02030W	0.838997	-0.000569997	WT_22_d:WT_22_n	22	WT	consensus	25-28	113	short	consensus	GTATGT	TAG
intron_ARO3.C2_02030W_A-T_Intron1	TACTAAC	92	28	12.7454	Ca22chr2A_C_albicans_SC5314:392651-392764(+)	C2_02030W	0.311104	-0.00645267	WT_37_d:WT_37_n	37	WT	consensus	25-28	113	short	consensus	GTATGT	TAG
intron_ARO3.C2_02030W_A-T_Intron1	TACTAAC	92	28	12.7454	Ca22chr2A_C_albicans_SC5314:392651-392764(+)	C2_02030W	0.0124797	0.0775948	ysf3_22_d:ysf3_22_n	22	ysf3	consensus	25-28	113	short	consensus	GTATGT	TAG
intron_ARO3.C2_02030W_A-T_Intron1	TACTAAC	92	28	12.7454	Ca22chr2A_C_albicans_SC5314:392651-392764(+)	C2_02030W	0.0943719	0.0790503	ysf3_37_d:ysf3_37_n	37	ysf3	consensus	25-28	113	short	consensus	GTATGT	TAG
intron_ARP2.CR_08950W_A-T_Intron1	TACTAAC	51	22	12.7454	Ca22chrRA_C_albicans_SC5314:1915469-1915535(+)	CR_08950W	0.186022	0.00732669	WT_22_d:WT_22_n	22	WT	consensus	21-24	66	short	consensus	GTATGT	TAG
intron_ARP2.CR_08950W_A-T_Intron1	TACTAAC	51	22	12.7454	Ca22chrRA_C_albicans_SC5314:1915469-1915535(+)	CR_08950W	0.0161074	-0.0199736	WT_37_d:WT_37_n	37	WT	consensus	21-24	66	short	consensus	GTATGT	TAG
intron_ARP2.CR_08950W_A-T_Intron1	TACTAAC	51	22	12.7454	Ca22chrRA_C_albicans_SC5314:1915469-1915535(+)	CR_08950W	0.875937	-0.0568255	ysf3_22_d:ysf3_22_n	22	ysf3	consensus	21-24	66	short	consensus	GTATGT	TAG
intron_ARP2.CR_08950W_A-T_Intron1	TACTAAC	51	22	12.7454	Ca22chrRA_C_albicans_SC5314:1915469-1915535(+)	CR_08950W	0.0552303	0.178359	ysf3_37_d:ysf3_37_n	37	ysf3	consensus	21-24	66	short	consensus	GTATGT	TAG
intron_ASC1.C7_01250W_A-T_Intron1	TACTAAC	241	25	12.7454	Ca22chr7A_C_albicans_SC5314:258439-258698(+)	C7_01250W	0.877943	-0.000104725	WT_22_d:WT_22_n	22	WT	consensus	25-28	259	short	consensus	GTATGT	TAG
intron_ASC1.C7_01250W_A-T_Intron1	TACTAAC	241	25	12.7454	Ca22chr7A_C_albicans_SC5314:258439-258698(+)	C7_01250W	0.103935	-0.00228132	WT_37_d:WT_37_n	37	WT	consensus	25-28	259	short	consensus	GTATGT	TAG
intron_ASC1.C7_01250W_A-T_Intron1	TACTAAC	241	25	12.7454	Ca22chr7A_C_albicans_SC5314:258439-258698(+)	C7_01250W	0.00754957	0.0814157	ysf3_22_d:ysf3_22_n	22	ysf3	consensus	25-28	259	short	consensus	GTATGT	TAG
intron_ASC1.C7_01250W_A-T_Intron1	TACTAAC	241	25	12.7454	Ca22chr7A_C_albicans_SC5314:258439-258698(+)	C7_01250W	0.0879228	0.0838685	ysf3_37_d:ysf3_37_n	37	ysf3	consensus	25-28	259	short	consensus	GTATGT	TAG
intron_ATP1.C1_04610W_A-T_Intron1	TACTAAC	272	23	12.7454	Ca22chr1A_C_albicans_SC5314:949403-949691(+)	C1_04610W	0.648997	-0.000636785	WT_22_d:WT_22_n	22	WT	consensus	21-24	288	long	consensus	GTATGT	TAG
intron_ATP1.C1_04610W_A-T_Intron1	TACTAAC	272	23	12.7454	Ca22chr1A_C_albicans_SC5314:949403-949691(+)	C1_04610W	0.0873402	-0.00388387	WT_37_d:WT_37_n	37	WT	consensus	21-24	288	long	consensus	GTATGT	TAG
intron_ATP1.C1_04610W_A-T_Intron1	TACTAAC	272	23	12.7454	Ca22chr1A_C_albicans_SC5314:949403-949691(+)	C1_04610W	0.00218786	0.141582	ysf3_22_d:ysf3_22_n	22	ysf3	consensus	21-24	288	long	consensus	GTATGT	TAG
intron_ATP1.C1_04610W_A-T_Intron1	TACTAAC	272	23	12.7454	Ca22chr1A_C_albicans_SC5314:949403-949691(+)	C1_04610W	0.00141721	0.116331	ysf3_37_d:ysf3_37_n	37	ysf3	consensus	21-24	288	long	consensus	GTATGT	TAG
intron_ATP1.C1_04610W_A-T_Intron2	TACTAAC	196	25	12.7454	Ca22chr1A_C_albicans_SC5314:949834-950048(+)	C1_04610W	0.303745	-0.00192904	WT_22_d:WT_22_n	22	WT	consensus	25-28	214	short	consensus	GTATGT	TAG
intron_ATP1.C1_04610W_A-T_Intron2	TACTAAC	196	25	12.7454	Ca22chr1A_C_albicans_SC5314:949834-950048(+)	C1_04610W	0.723599	-0.00175455	WT_37_d:WT_37_n	37	WT	consensus	25-28	214	short	consensus	GTATGT	TAG
intron_ATP1.C1_04610W_A-T_Intron2	TACTAAC	196	25	12.7454	Ca22chr1A_C_albicans_SC5314:949834-950048(+)	C1_04610W	0.00575832	0.190026	ysf3_22_d:ysf3_22_n	22	ysf3	consensus	25-28	214	short	consensus	GTATGT	TAG
intron_ATP1.C1_04610W_A-T_Intron2	TACTAAC	196	25	12.7454	Ca22chr1A_C_albicans_SC5314:949834-950048(+)	C1_04610W	0.0534616	0.140491	ysf3_37_d:ysf3_37_n	37	ysf3	consensus	25-28	214	short	consensus	GTATGT	TAG
intron_ATP14.C2_06290C_A-T_Intron1	TACTAAC	354	28	12.7454	Ca22chr2A_C_albicans_SC5314:1278920-1279295(-)	C2_06290C	0.486349	0.00152493	WT_22_d:WT_22_n	22	WT	consensus	25-28	375	long	consensus	GTATGT	TAG
intron_ATP14.C2_06290C_A-T_Intron1	TACTAAC	354	28	12.7454	Ca22chr2A_C_albicans_SC5314:1278920-1279295(-)	C2_06290C	0.341851	0.00589544	WT_37_d:WT_37_n	37	WT	consensus	25-28	375	long	consensus	GTATGT	TAG
intron_ATP14.C2_06290C_A-T_Intron1	TACTAAC	354	28	12.7454	Ca22chr2A_C_albicans_SC5314:1278920-1279295(-)	C2_06290C	0.0246843	0.182125	ysf3_22_d:ysf3_22_n	22	ysf3	consensus	25-28	375	long	consensus	GTATGT	TAG
intron_ATP14.C2_06290C_A-T_Intron1	TACTAAC	354	28	12.7454	Ca22chr2A_C_albicans_SC5314:1278920-1279295(-)	C2_06290C	0.0172704	0.141714	ysf3_37_d:ysf3_37_n	37	ysf3	consensus	25-28	375	long	consensus	GTATGT	TAG
intron_ATP17.CR_00250W_A-T_Intron1	TACTAAC	49	20	12.7454	Ca22chrRA_C_albicans_SC5314:62856-62918(+)	CR_00250W	0.60383	0.00104026	WT_22_d:WT_22_n	22	WT	consensus	15-20	62	short	consensus	GTATGT	TAG
intron_ATP17.CR_00250W_A-T_Intron1	TACTAAC	49	20	12.7454	Ca22chrRA_C_albicans_SC5314:62856-62918(+)	CR_00250W	0.00457528	-0.00456274	WT_37_d:WT_37_n	37	WT	consensus	15-20	62	short	consensus	GTATGT	TAG
intron_ATP17.CR_00250W_A-T_Intron1	TACTAAC	49	20	12.7454	Ca22chrRA_C_albicans_SC5314:62856-62918(+)	CR_00250W	0.00370708	0.155408	ysf3_22_d:ysf3_22_n	22	ysf3	consensus	15-20	62	short	consensus	GTATGT	TAG
intron_ATP17.CR_00250W_A-T_Intron1	TACTAAC	49	20	12.7454	Ca22chrRA_C_albicans_SC5314:62856-62918(+)	CR_00250W	0.0859145	0.0679268	ysf3_37_d:ysf3_37_n	37	ysf3	consensus	15-20	62	short	consensus	GTATGT	TAG
intron_ATP18.C2_00610C_A-T_Intron1	TACTAAC	242	22	12.7454	Ca22chr2A_C_albicans_SC5314:98081-98338(-)	C2_00610C	0.776471	0.00061293	WT_22_d:WT_22_n	22	WT	consensus	21-24	257	short	consensus	GTATGT	TAG
intron_ATP18.C2_00610C_A-T_Intron1	TACTAAC	242	22	12.7454	Ca22chr2A_C_albicans_SC5314:98081-98338(-)	C2_00610C	0.0666893	-0.0177084	WT_37_d:WT_37_n	37	WT	consensus	21-24	257	short	consensus	GTATGT	TAG
intron_ATP18.C2_00610C_A-T_Intron1	TACTAAC	242	22	12.7454	Ca22chr2A_C_albicans_SC5314:98081-98338(-)	C2_00610C	0.00168068	0.166363	ysf3_22_d:ysf3_22_n	22	ysf3	consensus	21-24	257	short	consensus	GTATGT	TAG
intron_ATP18.C2_00610C_A-T_Intron1	TACTAAC	242	22	12.7454	Ca22chr2A_C_albicans_SC5314:98081-98338(-)	C2_00610C	0.0463853	0.137518	ysf3_37_d:ysf3_37_n	37	ysf3	consensus	21-24	257	short	consensus	GTATGT	TAG
intron_ATP2.C4_00270W_A-T_Intron1	TACTAAC	387	30	12.7454	Ca22chr4A_C_albicans_SC5314:39583-39993(+)	C4_00270W	0.888073	0.000206972	WT_22_d:WT_22_n	22	WT	consensus	29-74	410	long	consensus	GTATGT	TAG
intron_ATP2.C4_00270W_A-T_Intron1	TACTAAC	387	30	12.7454	Ca22chr4A_C_albicans_SC5314:39583-39993(+)	C4_00270W	0.0265837	-0.00495318	WT_37_d:WT_37_n	37	WT	consensus	29-74	410	long	consensus	GTATGT	TAG
intron_ATP2.C4_00270W_A-T_Intron1	TACTAAC	387	30	12.7454	Ca22chr4A_C_albicans_SC5314:39583-39993(+)	C4_00270W	1.95815e-05	0.118829	ysf3_22_d:ysf3_22_n	22	ysf3	consensus	29-74	410	long	consensus	GTATGT	TAG
intron_ATP2.C4_00270W_A-T_Intron1	TACTAAC	387	30	12.7454	Ca22chr4A_C_albicans_SC5314:39583-39993(+)	C4_00270W	0.0490895	0.0875284	ysf3_37_d:ysf3_37_n	37	ysf3	consensus	29-74	410	long	consensus	GTATGT	TAG
intron_ATP3.CR_01310W_A-T_Intron1	TACTAAC	223	40	12.7454	Ca22chrRA_C_albicans_SC5314:312042-312298(+)	CR_01310W	0.955239	-0.000202515	WT_22_d:WT_22_n	22	WT	consensus	29-74	256	short	consensus	GTATGT	TAG
intron_ATP3.CR_01310W_A-T_Intron1	TACTAAC	223	40	12.7454	Ca22chrRA_C_albicans_SC5314:312042-312298(+)	CR_01310W	0.156832	-0.0084276	WT_37_d:WT_37_n	37	WT	consensus	29-74	256	short	consensus	GTATGT	TAG
intron_ATP3.CR_01310W_A-T_Intron1	TACTAAC	223	40	12.7454	Ca22chrRA_C_albicans_SC5314:312042-312298(+)	CR_01310W	0.0015925	0.425577	ysf3_22_d:ysf3_22_n	22	ysf3	consensus	29-74	256	short	consensus	GTATGT	TAG
intron_ATP3.CR_01310W_A-T_Intron1	TACTAAC	223	40	12.7454	Ca22chrRA_C_albicans_SC5314:312042-312298(+)	CR_01310W	0.0534168	0.35994	ysf3_37_d:ysf3_37_n	37	ysf3	consensus	29-74	256	short	consensus	GTATGT	TAG
intron_AUT7.C1_05700W_A-T_Intron1	TACTAAC	57	34	12.7454	Ca22chr1A_C_albicans_SC5314:1191614-1191698(+)	C1_05700W	0.26662	0.0129847	WT_22_d:WT_22_n	22	WT	consensus	29-74	84	short	consensus	GTATGT	TAG
intron_AUT7.C1_05700W_A-T_Intron1	TACTAAC	57	34	12.7454	Ca22chr1A_C_albicans_SC5314:1191614-1191698(+)	C1_05700W	0.00998168	-0.107113	WT_37_d:WT_37_n	37	WT	consensus	29-74	84	short	consensus	GTATGT	TAG
intron_AUT7.C1_05700W_A-T_Intron1	TACTAAC	57	34	12.7454	Ca22chr1A_C_albicans_SC5314:1191614-1191698(+)	C1_05700W	0.00112957	0.464571	ysf3_22_d:ysf3_22_n	22	ysf3	consensus	29-74	84	short	consensus	GTATGT	TAG
intron_AUT7.C1_05700W_A-T_Intron1	TACTAAC	57	34	12.7454	Ca22chr1A_C_albicans_SC5314:1191614-1191698(+)	C1_05700W	0.0116941	0.384168	ysf3_37_d:ysf3_37_n	37	ysf3	consensus	29-74	84	short	consensus	GTATGT	TAG
intron_BET4.C1_04070C_A-T_Intron1	TACTAAC	54	37	12.7454	Ca22chr1A_C_albicans_SC5314:856960-857044(-)	C1_04070C	0.762646	-0.00979437	WT_22_d:WT_22_n	22	WT	consensus	29-74	84	short	variable 5'	GTAGGT	TAG
intron_BET4.C1_04070C_A-T_Intron1	TACTAAC	54	37	12.7454	Ca22chr1A_C_albicans_SC5314:856960-857044(-)	C1_04070C			WT_37_d:WT_37_n	37	WT	consensus	29-74	84	short	variable 5'	GTAGGT	TAG
intron_BET4.C1_04070C_A-T_Intron1	TACTAAC	54	37	12.7454	Ca22chr1A_C_albicans_SC5314:856960-857044(-)	C1_04070C			ysf3_22_d:ysf3_22_n	22	ysf3	consensus	29-74	84	short	variable 5'	GTAGGT	TAG
intron_BET4.C1_04070C_A-T_Intron1	TACTAAC	54	37	12.7454	Ca22chr1A_C_albicans_SC5314:856960-857044(-)	C1_04070C		0.327189	ysf3_37_d:ysf3_37_n	37	ysf3	consensus	29-74	84	short	variable 5'	GTAGGT	TAG
intron_BGL22.CR_09420C_A-T_Intron1	TACTAAC	143	20	12.7454	Ca22chrRA_C_albicans_SC5314:2005347-2005503(-)	CR_09420C			WT_22_d:WT_22_n	22	WT	consensus	15-20	156	short	variable 5'	GTAAGT	AAG
intron_BGL22.CR_09420C_A-T_Intron1	TACTAAC	143	20	12.7454	Ca22chrRA_C_albicans_SC5314:2005347-2005503(-)	CR_09420C			WT_37_d:WT_37_n	37	WT	consensus	15-20	156	short	variable 5'	GTAAGT	AAG
intron_BGL22.CR_09420C_A-T_Intron1	TACTAAC	143	20	12.7454	Ca22chrRA_C_albicans_SC5314:2005347-2005503(-)	CR_09420C			ysf3_22_d:ysf3_22_n	22	ysf3	consensus	15-20	156	short	variable 5'	GTAAGT	AAG
intron_BGL22.CR_09420C_A-T_Intron1	TACTAAC	143	20	12.7454	Ca22chrRA_C_albicans_SC5314:2005347-2005503(-)	CR_09420C			ysf3_37_d:ysf3_37_n	37	ysf3	consensus	15-20	156	short	variable 5'	GTAAGT	AAG
intron_CAM1.C3_06010W_A-T_Intron1	TACTAAC	206	30	12.7454	Ca22chr3A_C_albicans_SC5314:1366822-1367051(+)	C3_06010W	0.946367	0.000273349	WT_22_d:WT_22_n	22	WT	consensus	29-74	229	short	consensus	GTATGT	TAG
intron_CAM1.C3_06010W_A-T_Intron1	TACTAAC	206	30	12.7454	Ca22chr3A_C_albicans_SC5314:1366822-1367051(+)	C3_06010W	0.991226	8.70857e-05	WT_37_d:WT_37_n	37	WT	consensus	29-74	229	short	consensus	GTATGT	TAG
intron_CAM1.C3_06010W_A-T_Intron1	TACTAAC	206	30	12.7454	Ca22chr3A_C_albicans_SC5314:1366822-1367051(+)	C3_06010W	0.00297985	0.49995	ysf3_22_d:ysf3_22_n	22	ysf3	consensus	29-74	229	short	consensus	GTATGT	TAG
intron_CAM1.C3_06010W_A-T_Intron1	TACTAAC	206	30	12.7454	Ca22chr3A_C_albicans_SC5314:1366822-1367051(+)	C3_06010W	0.0216797	0.490717	ysf3_37_d:ysf3_37_n	37	ysf3	consensus	29-74	229	short	consensus	GTATGT	TAG
intron_CAN3.C6_00830C_A-T_Intron1	TACTAAC	70	20	12.7454	Ca22chr6A_C_albicans_SC5314:161278-161361(-)	C6_00830C	0.223524	-0.0892935	WT_22_d:WT_22_n	22	WT	consensus	15-20	83	short	consensus	GTATGT	TAG
intron_CAN3.C6_00830C_A-T_Intron1	TACTAAC	70	20	12.7454	Ca22chr6A_C_albicans_SC5314:161278-161361(-)	C6_00830C	0.742281	-0.0217785	WT_37_d:WT_37_n	37	WT	consensus	15-20	83	short	consensus	GTATGT	TAG
intron_CAN3.C6_00830C_A-T_Intron1	TACTAAC	70	20	12.7454	Ca22chr6A_C_albicans_SC5314:161278-161361(-)	C6_00830C	0.0463884	0.406506	ysf3_22_d:ysf3_22_n	22	ysf3	consensus	15-20	83	short	consensus	GTATGT	TAG
intron_CAN3.C6_00830C_A-T_Intron1	TACTAAC	70	20	12.7454	Ca22chr6A_C_albicans_SC5314:161278-161361(-)	C6_00830C	0.00775827	0.447613	ysf3_37_d:ysf3_37_n	37	ysf3	consensus	15-20	83	short	consensus	GTATGT	TAG
intron_CAN3.C6_00830C_A-T_Intron2	TGCTAAC	86	17	7.57352	Ca22chr6A_C_albicans_SC5314:161411-161507(-)	C6_00830C	0.167233	-0.179507	WT_22_d:WT_22_n	22	WT	non-consensus	15-20	96	short	consensus	GTATGT	TAG
intron_CAN3.C6_00830C_A-T_Intron2	TGCTAAC	86	17	7.57352	Ca22chr6A_C_albicans_SC5314:161411-161507(-)	C6_00830C	0.0888545	-0.159374	WT_37_d:WT_37_n	37	WT	non-consensus	15-20	96	short	consensus	GTATGT	TAG
intron_CAN3.C6_00830C_A-T_Intron2	TGCTAAC	86	17	7.57352	Ca22chr6A_C_albicans_SC5314:161411-161507(-)	C6_00830C			ysf3_22_d:ysf3_22_n	22	ysf3	non-consensus	15-20	96	short	consensus	GTATGT	TAG
intron_CAN3.C6_00830C_A-T_Intron2	TGCTAAC	86	17	7.57352	Ca22chr6A_C_albicans_SC5314:161411-161507(-)	C6_00830C	0.271153	0.162874	ysf3_37_d:ysf3_37_n	37	ysf3	non-consensus	15-20	96	short	consensus	GTATGT	TAG
intron_CBF1.C4_06580W_A-T_Intron1	GACTAAC	250	36	9.43881	Ca22chr4A_C_albicans_SC5314:1471038-1471317(+)	C4_06580W	0.642425	-0.0147401	WT_22_d:WT_22_n	22	WT	non-consensus	29-74	279	short	consensus	GTATGT	TAG
intron_CBF1.C4_06580W_A-T_Intron1	GACTAAC	250	36	9.43881	Ca22chr4A_C_albicans_SC5314:1471038-1471317(+)	C4_06580W	0.341848	-0.0316172	WT_37_d:WT_37_n	37	WT	non-consensus	29-74	279	short	consensus	GTATGT	TAG
intron_CBF1.C4_06580W_A-T_Intron1	GACTAAC	250	36	9.43881	Ca22chr4A_C_albicans_SC5314:1471038-1471317(+)	C4_06580W	0.0205365	0.323945	ysf3_22_d:ysf3_22_n	22	ysf3	non-consensus	29-74	279	short	consensus	GTATGT	TAG
intron_CBF1.C4_06580W_A-T_Intron1	GACTAAC	250	36	9.43881	Ca22chr4A_C_albicans_SC5314:1471038-1471317(+)	C4_06580W	0.00771669	0.470307	ysf3_37_d:ysf3_37_n	37	ysf3	non-consensus	29-74	279	short	consensus	GTATGT	TAG
intron_CDC12.C1_03210C_A-T_Intron1	TACTAAC	145	24	12.7454	Ca22chr1A_C_albicans_SC5314:673635-673797(-)	C1_03210C	0.396024	-0.00188971	WT_22_d:WT_22_n	22	WT	consensus	21-24	162	short	consensus	GTATGT	AAG
intron_CDC12.C1_03210C_A-T_Intron1	TACTAAC	145	24	12.7454	Ca22chr1A_C_albicans_SC5314:673635-673797(-)	C1_03210C	0.367067	-0.00710175	WT_37_d:WT_37_n	37	WT	consensus	21-24	162	short	consensus	GTATGT	AAG
intron_CDC12.C1_03210C_A-T_Intron1	TACTAAC	145	24	12.7454	Ca22chr1A_C_albicans_SC5314:673635-673797(-)	C1_03210C	0.010043	0.172904	ysf3_22_d:ysf3_22_n	22	ysf3	consensus	21-24	162	short	consensus	GTATGT	AAG
intron_CDC12.C1_03210C_A-T_Intron1	TACTAAC	145	24	12.7454	Ca22chr1A_C_albicans_SC5314:673635-673797(-)	C1_03210C	0.0358846	0.109969	ysf3_37_d:ysf3_37_n	37	ysf3	consensus	21-24	162	short	consensus	GTATGT	AAG
intron_CDC14.C6_00670W_A-T_Intron1	TACTAAC	61	21	12.7454	Ca22chr6A_C_albicans_SC5314:116883-116958(+)	C6_00670W	0.881597	0.000377931	WT_22_d:WT_22_n	22	WT	consensus	21-24	75	short	consensus	GTATGT	CAG
intron_CDC14.C6_00670W_A-T_Intron1	TACTAAC	61	21	12.7454	Ca22chr6A_C_albicans_SC5314:116883-116958(+)	C6_00670W	0.662012	-0.00266197	WT_37_d:WT_37_n	37	WT	consensus	21-24	75	short	consensus	GTATGT	CAG
intron_CDC14.C6_00670W_A-T_Intron1	TACTAAC	61	21	12.7454	Ca22chr6A_C_albicans_SC5314:116883-116958(+)	C6_00670W	0.00504639	0.221013	ysf3_22_d:ysf3_22_n	22	ysf3	consensus	21-24	75	short	consensus	GTATGT	CAG
intron_CDC14.C6_00670W_A-T_Intron1	TACTAAC	61	21	12.7454	Ca22chr6A_C_albicans_SC5314:116883-116958(+)	C6_00670W	4.56956e-06	0.302165	ysf3_37_d:ysf3_37_n	37	ysf3	consensus	21-24	75	short	consensus	GTATGT	CAG
intron_CDC3.C1_04210C_A-T_Intron1	TACTAAC	92	28	12.7454	Ca22chr1A_C_albicans_SC5314:877668-877781(-)	C1_04210C	0.427008	0.00549045	WT_22_d:WT_22_n	22	WT	consensus	25-28	113	short	consensus	GTATGT	TAG
intron_CDC3.C1_04210C_A-T_Intron1	TACTAAC	92	28	12.7454	Ca22chr1A_C_albicans_SC5314:877668-877781(-)	C1_04210C	0.870727	0.000990554	WT_37_d:WT_37_n	37	WT	consensus	25-28	113	short	consensus	GTATGT	TAG
intron_CDC3.C1_04210C_A-T_Intron1	TACTAAC	92	28	12.7454	Ca22chr1A_C_albicans_SC5314:877668-877781(-)	C1_04210C	0.00848961	0.0329358	ysf3_22_d:ysf3_22_n	22	ysf3	consensus	25-28	113	short	consensus	GTATGT	TAG
intron_CDC3.C1_04210C_A-T_Intron1	TACTAAC	92	28	12.7454	Ca22chr1A_C_albicans_SC5314:877668-877781(-)	C1_04210C	0.222542	0.0689715	ysf3_37_d:ysf3_37_n	37	ysf3	consensus	25-28	113	short	consensus	GTATGT	TAG
intron_CIT1.CR_03500W_A-T_Intron1	TACTAAC	81	19	12.7454	Ca22chrRA_C_albicans_SC5314:777924-778017(+)	CR_03500W	0.420961	0.282095	WT_22_d:WT_22_n	22	WT	consensus	15-20	93	short	consensus	GTATGT	TAG
intron_CIT1.CR_03500W_A-T_Intron1	TACTAAC	81	19	12.7454	Ca22chrRA_C_albicans_SC5314:777924-778017(+)	CR_03500W	0.945592	0.000113396	WT_37_d:WT_37_n	37	WT	consensus	15-20	93	short	consensus	GTATGT	TAG
intron_CIT1.CR_03500W_A-T_Intron1	TACTAAC	81	19	12.7454	Ca22chrRA_C_albicans_SC5314:777924-778017(+)	CR_03500W	0.0165994	0.0783062	ysf3_22_d:ysf3_22_n	22	ysf3	consensus	15-20	93	short	consensus	GTATGT	TAG
intron_CIT1.CR_03500W_A-T_Intron1	TACTAAC	81	19	12.7454	Ca22chrRA_C_albicans_SC5314:777924-778017(+)	CR_03500W	0.0299119	0.104316	ysf3_37_d:ysf3_37_n	37	ysf3	consensus	15-20	93	short	consensus	GTATGT	TAG
intron_CMD1.C4_06030W_A-T_Intron1	TACTAAC	206	23	12.7454	Ca22chr4A_C_albicans_SC5314:1338045-1338267(+)	C4_06030W						consensus	21-24			consensus	GTATGT	TAG
intron_COF1.C5_00370W_A-T_Intron1	AACTAAC	113	22	8.63688	Ca22chr5A_C_albicans_SC5314:67607-67735(+)	C5_00370W	0.477002	-0.0569134	WT_22_d:WT_22_n	22	WT	non-consensus	21-24	128	short	consensus	GTATGT	TAG
intron_COF1.C5_00370W_A-T_Intron1	AACTAAC	113	22	8.63688	Ca22chr5A_C_albicans_SC5314:67607-67735(+)	C5_00370W	0.918966	0.00595238	WT_37_d:WT_37_n	37	WT	non-consensus	21-24	128	short	consensus	GTATGT	TAG
intron_COF1.C5_00370W_A-T_Intron1	AACTAAC	113	22	8.63688	Ca22chr5A_C_albicans_SC5314:67607-67735(+)	C5_00370W	0.269645	0.0519627	ysf3_22_d:ysf3_22_n	22	ysf3	non-consensus	21-24	128	short	consensus	GTATGT	TAG
intron_COF1.C5_00370W_A-T_Intron1	AACTAAC	113	22	8.63688	Ca22chr5A_C_albicans_SC5314:67607-67735(+)	C5_00370W		-0.0124426	ysf3_37_d:ysf3_37_n	37	ysf3	non-consensus	21-24	128	short	consensus	GTATGT	TAG
intron_COF1.C5_00370W_A-T_Intron2	TACTAAC	75	35	12.7454	Ca22chr5A_C_albicans_SC5314:67746-67849(+)	C5_00370W	0.265542	0.0170509	WT_22_d:WT_22_n	22	WT	consensus	29-74	103	short	consensus	GTATGT	TAG
intron_COF1.C5_00370W_A-T_Intron2	TACTAAC	75	35	12.7454	Ca22chr5A_C_albicans_SC5314:67746-67849(+)	C5_00370W	0.604518	0.0145304	WT_37_d:WT_37_n	37	WT	consensus	29-74	103	short	consensus	GTATGT	TAG
intron_COF1.C5_00370W_A-T_Intron2	TACTAAC	75	35	12.7454	Ca22chr5A_C_albicans_SC5314:67746-67849(+)	C5_00370W	0.00406447	0.717409	ysf3_22_d:ysf3_22_n	22	ysf3	consensus	29-74	103	short	consensus	GTATGT	TAG
intron_COF1.C5_00370W_A-T_Intron2	TACTAAC	75	35	12.7454	Ca22chr5A_C_albicans_SC5314:67746-67849(+)	C5_00370W	0.00226738	0.395062	ysf3_37_d:ysf3_37_n	37	ysf3	consensus	29-74	103	short	consensus	GTATGT	TAG
intron_COX19.C1_13410W_A-T_Intron1	TACTAAT	50	27	5.96396	Ca22chr1A_C_albicans_SC5314:2925362-2925432(+)	C1_13410W	0.739267	-0.00210635	WT_22_d:WT_22_n	22	WT	non-consensus	25-28	70	short	consensus	GTATGT	TAG
intron_COX19.C1_13410W_A-T_Intron1	TACTAAT	50	27	5.96396	Ca22chr1A_C_albicans_SC5314:2925362-2925432(+)	C1_13410W	0.0397889	-0.0496525	WT_37_d:WT_37_n	37	WT	non-consensus	25-28	70	short	consensus	GTATGT	TAG
intron_COX19.C1_13410W_A-T_Intron1	TACTAAT	50	27	5.96396	Ca22chr1A_C_albicans_SC5314:2925362-2925432(+)	C1_13410W	2.09461e-05	0.738981	ysf3_22_d:ysf3_22_n	22	ysf3	non-consensus	25-28	70	short	consensus	GTATGT	TAG
intron_COX19.C1_13410W_A-T_Intron1	TACTAAT	50	27	5.96396	Ca22chr1A_C_albicans_SC5314:2925362-2925432(+)	C1_13410W	0.0286983	0.598751	ysf3_37_d:ysf3_37_n	37	ysf3	non-consensus	25-28	70	short	consensus	GTATGT	TAG
intron_COX6.C2_03470C_A-T_Intron1	TACTAAC	62	21	12.7454	Ca22chr2A_C_albicans_SC5314:723991-724067(-)	C2_03470C	0.814365	0.000283013	WT_22_d:WT_22_n	22	WT	consensus	21-24	76	short	consensus	GTATGT	TAG
intron_COX6.C2_03470C_A-T_Intron1	TACTAAC	62	21	12.7454	Ca22chr2A_C_albicans_SC5314:723991-724067(-)	C2_03470C	0.128873	-0.00352675	WT_37_d:WT_37_n	37	WT	consensus	21-24	76	short	consensus	GTATGT	TAG
intron_COX6.C2_03470C_A-T_Intron1	TACTAAC	62	21	12.7454	Ca22chr2A_C_albicans_SC5314:723991-724067(-)	C2_03470C	0.00417071	0.173088	ysf3_22_d:ysf3_22_n	22	ysf3	consensus	21-24	76	short	consensus	GTATGT	TAG
intron_COX6.C2_03470C_A-T_Intron1	TACTAAC	62	21	12.7454	Ca22chr2A_C_albicans_SC5314:723991-724067(-)	C2_03470C	0.0154533	0.117095	ysf3_37_d:ysf3_37_n	37	ysf3	consensus	21-24	76	short	consensus	GTATGT	TAG
intron_CRN1.C7_01850C_A-T_Intron1	TACTAAC	135	26	12.7454	Ca22chr7A_C_albicans_SC5314:401583-401737(-)	C7_01850C	0.296119	-0.00920229	WT_22_d:WT_22_n	22	WT	consensus	25-28	154	short	consensus	GTATGT	TAG
intron_CRN1.C7_01850C_A-T_Intron1	TACTAAC	135	26	12.7454	Ca22chr7A_C_albicans_SC5314:401583-401737(-)	C7_01850C	0.264084	-0.0156648	WT_37_d:WT_37_n	37	WT	consensus	25-28	154	short	consensus	GTATGT	TAG
intron_CRN1.C7_01850C_A-T_Intron1	TACTAAC	135	26	12.7454	Ca22chr7A_C_albicans_SC5314:401583-401737(-)	C7_01850C	6.69133e-06	0.376804	ysf3_22_d:ysf3_22_n	22	ysf3	consensus	25-28	154	short	consensus	GTATGT	TAG
intron_CRN1.C7_01850C_A-T_Intron1	TACTAAC	135	26	12.7454	Ca22chr7A_C_albicans_SC5314:401583-401737(-)	C7_01850C	0.0357868	0.389568	ysf3_37_d:ysf3_37_n	37	ysf3	consensus	25-28	154	short	consensus	GTATGT	CAG
intron_CSK1.C1_14010W_A-T_Intron1	TACTAAC	56	19	12.7454	Ca22chr1A_C_albicans_SC5314:3087827-3087895(+)	C1_14010W						consensus	15-20	68	short	consensus	GTATGT	TAG
intron_CTA3.C1_11540C_A-T_Intron1	TACTAAC	88	21	12.7454	Ca22chr1A_C_albicans_SC5314:2537927-2538029(-)	C1_11540C	0.392861	0.232032	WT_22_d:WT_22_n	22	WT	consensus	21-24	102	short	consensus	GTATGT	TAG
intron_CTA3.C1_11540C_A-T_Intron1	TACTAAC	88	21	12.7454	Ca22chr1A_C_albicans_SC5314:2537927-2538029(-)	C1_11540C	0.366486	-0.0128349	WT_37_d:WT_37_n	37	WT	consensus	21-24	102	short	consensus	GTATGT	TAG
intron_CTA3.C1_11540C_A-T_Intron1	TACTAAC	88	21	12.7454	Ca22chr1A_C_albicans_SC5314:2537927-2538029(-)	C1_11540C	0.108895	0.541665	ysf3_22_d:ysf3_22_n	22	ysf3	consensus	21-24	102	short	consensus	GTATGT	TAG
intron_CTA3.C1_11540C_A-T_Intron1	TACTAAC	88	21	12.7454	Ca22chr1A_C_albicans_SC5314:2537927-2538029(-)	C1_11540C	0.0449849	0.293525	ysf3_37_d:ysf3_37_n	37	ysf3	consensus	21-24	102	short	consensus	GTATGT	AAG
intron_CTP1.C3_04270C_A-T_Intron1	AACTAAC	52	26	8.63688	Ca22chr3A_C_albicans_SC5314:887855-887926(-)	C3_04270C	0.539907	0.00273315	WT_22_d:WT_22_n	22	WT	non-consensus	25-28	71	short	consensus	GTATGT	AAG
intron_CTP1.C3_04270C_A-T_Intron1	AACTAAC	52	26	8.63688	Ca22chr3A_C_albicans_SC5314:887855-887926(-)	C3_04270C	0.46221	-0.00617277	WT_37_d:WT_37_n	37	WT	non-consensus	25-28	71	short	consensus	GTATGT	AAG
intron_CTP1.C3_04270C_A-T_Intron1	AACTAAC	52	26	8.63688	Ca22chr3A_C_albicans_SC5314:887855-887926(-)	C3_04270C	0.00240603	0.332104	ysf3_22_d:ysf3_22_n	22	ysf3	non-consensus	25-28	71	short	consensus	GTATGT	AAG
intron_CTP1.C3_04270C_A-T_Intron1	AACTAAC	52	26	8.63688	Ca22chr3A_C_albicans_SC5314:887855-887926(-)	C3_04270C	0.0416664	0.258743	ysf3_37_d:ysf3_37_n	37	ysf3	non-consensus	25-28	71	short	consensus	GTATGT	TAG
intron_CUP5.C3_04390W_A-T_Intron1	TACTAAC	269	36	12.7454	Ca22chr3A_C_albicans_SC5314:912037-912335(+)	C3_04390W	0.991431	2.01291e-05	WT_22_d:WT_22_n	22	WT	consensus	29-74	298	long	consensus	GTATGT	TAG
intron_CUP5.C3_04390W_A-T_Intron1	TACTAAC	269	36	12.7454	Ca22chr3A_C_albicans_SC5314:912037-912335(+)	C3_04390W	0.0632391	-0.0146734	WT_37_d:WT_37_n	37	WT	consensus	29-74	298	long	consensus	GTATGT	TAG
intron_CUP5.C3_04390W_A-T_Intron1	TACTAAC	269	36	12.7454	Ca22chr3A_C_albicans_SC5314:912037-912335(+)	C3_04390W	0.00153745	0.178988	ysf3_22_d:ysf3_22_n	22	ysf3	consensus	29-74	298	long	consensus	GTATGT	TAG
intron_CUP5.C3_04390W_A-T_Intron1	TACTAAC	269	36	12.7454	Ca22chr3A_C_albicans_SC5314:912037-912335(+)	C3_04390W	0.0687144	0.173805	ysf3_37_d:ysf3_37_n	37	ysf3	consensus	29-74	298	long	variable 5'	GTACGT	CAG
intron_DAD4.CR_08010W_A-T_Intron1	TACTAAC	75	17	12.7454	Ca22chrRA_C_albicans_SC5314:1752022-1752107(+)	CR_08010W	0.930169	-0.000627319	WT_22_d:WT_22_n	22	WT	consensus	15-20	85	short	variable 5'	GTACGT	CAG
intron_DAD4.CR_08010W_A-T_Intron1	TACTAAC	75	17	12.7454	Ca22chrRA_C_albicans_SC5314:1752022-1752107(+)	CR_08010W	0.41266	0.00598982	WT_37_d:WT_37_n	37	WT	consensus	15-20	85	short	variable 5'	GTACGT	CAG
intron_DAD4.CR_08010W_A-T_Intron1	TACTAAC	75	17	12.7454	Ca22chrRA_C_albicans_SC5314:1752022-1752107(+)	CR_08010W	0.00368818	0.341424	ysf3_22_d:ysf3_22_n	22	ysf3	consensus	15-20	85	short	variable 5'	GTACGT	CAG
intron_DAD4.CR_08010W_A-T_Intron1	TACTAAC	75	17	12.7454	Ca22chrRA_C_albicans_SC5314:1752022-1752107(+)	CR_08010W	0.00113157	0.249116	ysf3_37_d:ysf3_37_n	37	ysf3	consensus	15-20	85	short	consensus	GTATGT	TAG
intron_DBP2.CR_02530W_A-T_Intron1	TACTAAC	1038	32	12.7454	Ca22chrRA_C_albicans_SC5314:563243-564306(+)	CR_02530W	0.794273	0.00171465	WT_22_d:WT_22_n	22	WT	consensus	29-74	1063	long	consensus	GTATGT	TAG
intron_DBP2.CR_02530W_A-T_Intron1	TACTAAC	1038	32	12.7454	Ca22chrRA_C_albicans_SC5314:563243-564306(+)	CR_02530W	0.518714	-0.0195175	WT_37_d:WT_37_n	37	WT	consensus	29-74	1063	long	consensus	GTATGT	TAG
intron_DBP2.CR_02530W_A-T_Intron1	TACTAAC	1038	32	12.7454	Ca22chrRA_C_albicans_SC5314:563243-564306(+)	CR_02530W	2.53135e-05	0.0924858	ysf3_22_d:ysf3_22_n	22	ysf3	consensus	29-74	1063	long	consensus	GTATGT	TAG
intron_DBP2.CR_02530W_A-T_Intron1	TACTAAC	1038	32	12.7454	Ca22chrRA_C_albicans_SC5314:563243-564306(+)	CR_02530W	0.0922781	0.11518	ysf3_37_d:ysf3_37_n	37	ysf3	consensus	29-74	1063	long	consensus	GTATGT	AAG
intron_DPM2.C6_00420W_A-T_Intron1	TATTAAC	64	29	6.78589	Ca22chr6A_C_albicans_SC5314:74107-74193(+)	C6_00420W	0.799333	0.000980361	WT_22_d:WT_22_n	22	WT	non-consensus	29-74	86	short	consensus	GTATGT	AAG
intron_DPM2.C6_00420W_A-T_Intron1	TATTAAC	64	29	6.78589	Ca22chr6A_C_albicans_SC5314:74107-74193(+)	C6_00420W	0.808974	-0.00321109	WT_37_d:WT_37_n	37	WT	non-consensus	29-74	86	short	consensus	GTATGT	AAG
intron_DPM2.C6_00420W_A-T_Intron1	TATTAAC	64	29	6.78589	Ca22chr6A_C_albicans_SC5314:74107-74193(+)	C6_00420W	0.0134104	0.669429	ysf3_22_d:ysf3_22_n	22	ysf3	non-consensus	29-74	86	short	consensus	GTATGT	AAG
intron_DPM2.C6_00420W_A-T_Intron1	TATTAAC	64	29	6.78589	Ca22chr6A_C_albicans_SC5314:74107-74193(+)	C6_00420W	0.11088	0.520045	ysf3_37_d:ysf3_37_n	37	ysf3	non-consensus	29-74	86	short	consensus	GTATGT	CAG
intron_DTD2.C3_03010C_A-T_Intron1	CACTAAC	67	21	9.51675	Ca22chr3A_C_albicans_SC5314:639236-639317(-)	C3_03010C	0.754828	-0.00591368	WT_22_d:WT_22_n	22	WT	non-consensus	21-24	81	short	consensus	GTATGT	CAG
intron_DTD2.C3_03010C_A-T_Intron1	CACTAAC	67	21	9.51675	Ca22chr3A_C_albicans_SC5314:639236-639317(-)	C3_03010C	0.033241	-0.0763657	WT_37_d:WT_37_n	37	WT	non-consensus	21-24	81	short	consensus	GTATGT	CAG
intron_DTD2.C3_03010C_A-T_Intron1	CACTAAC	67	21	9.51675	Ca22chr3A_C_albicans_SC5314:639236-639317(-)	C3_03010C	3.53525e-06	0.671422	ysf3_22_d:ysf3_22_n	22	ysf3	non-consensus	21-24	81	short	consensus	GTATGT	CAG
intron_DTD2.C3_03010C_A-T_Intron1	CACTAAC	67	21	9.51675	Ca22chr3A_C_albicans_SC5314:639236-639317(-)	C3_03010C	0.0686433	0.470797	ysf3_37_d:ysf3_37_n	37	ysf3	non-consensus	21-24	81	short	consensus	GTATGT	TAG
intron_DUN1.C5_05100C_A-T_Intron1	TACTAAC	73	30	12.7454	Ca22chr5A_C_albicans_SC5314:1124470-1124566(-)	C5_05100C	0.407229	0.0381029	WT_22_d:WT_22_n	22	WT	consensus	29-74	96	short	consensus	GTATGT	TAG
intron_DUN1.C5_05100C_A-T_Intron1	TACTAAC	73	30	12.7454	Ca22chr5A_C_albicans_SC5314:1124470-1124566(-)	C5_05100C	0.117589	-0.105125	WT_37_d:WT_37_n	37	WT	consensus	29-74	96	short	consensus	GTATGT	TAG
intron_DUN1.C5_05100C_A-T_Intron1	TACTAAC	73	30	12.7454	Ca22chr5A_C_albicans_SC5314:1124470-1124566(-)	C5_05100C	0.000202014	0.346484	ysf3_22_d:ysf3_22_n	22	ysf3	consensus	29-74	96	short	consensus	GTATGT	TAG
intron_DUN1.C5_05100C_A-T_Intron1	TACTAAC	73	30	12.7454	Ca22chr5A_C_albicans_SC5314:1124470-1124566(-)	C5_05100C	0.0248561	0.250694	ysf3_37_d:ysf3_37_n	37	ysf3	consensus	29-74	96	short	variable 5'	GTAAGT	TAG
intron_ECM15.C3_06480C_A-T_Intron1	TACTAAT	112	29	5.96396	Ca22chr3A_C_albicans_SC5314:1479500-1479634(-)	C3_06480C						non-consensus	29-74			variable 5'	GTAAGT	TAG
intron_ECM33.C1_03190C_A-T_Intron1	TACTAAC	875	20	12.7454	Ca22chr1A_C_albicans_SC5314:663387-664275(-)	C1_03190C						consensus	15-20			variable 5'	GTAAGT	TAG
intron_ECM4.CR_02130W_A-T_Intron1	TACTAAC	47	41	12.7454	Ca22chrRA_C_albicans_SC5314:463715-463796(+)	CR_02130W						consensus	29-74			variable 5'	GTAAGT	TAG
intron_EFB1.C4_04480C_A-T_Intron1	TACTAAC	354	18	12.7454	Ca22chr4A_C_albicans_SC5314:963222-963587(-)	C4_04480C	0.878832	-0.000331021	WT_22_d:WT_22_n	22	WT	consensus	15-20	365	long	consensus	GTATGT	TAG
intron_EFB1.C4_04480C_A-T_Intron1	TACTAAC	354	18	12.7454	Ca22chr4A_C_albicans_SC5314:963222-963587(-)	C4_04480C	0.145253	-0.00681615	WT_37_d:WT_37_n	37	WT	consensus	15-20	365	long	consensus	GTATGT	TAG
intron_EFB1.C4_04480C_A-T_Intron1	TACTAAC	354	18	12.7454	Ca22chr4A_C_albicans_SC5314:963222-963587(-)	C4_04480C	0.00166746	0.409104	ysf3_22_d:ysf3_22_n	22	ysf3	consensus	15-20	365	long	consensus	GTATGT	TAG
intron_EFB1.C4_04480C_A-T_Intron1	TACTAAC	354	18	12.7454	Ca22chr4A_C_albicans_SC5314:963222-963587(-)	C4_04480C	0.0601145	0.253584	ysf3_37_d:ysf3_37_n	37	ysf3	consensus	15-20	365	long	consensus	GTATGT	TAG
intron_EFT2.C2_03100W_A-T_Intron1	TACTAAC	182	23	12.7454	Ca22chr2A_C_albicans_SC5314:623501-623699(+)	C2_03100W	0.598906	-0.000441599	WT_22_d:WT_22_n	22	WT	consensus	21-24	198	short	consensus	GTATGT	TAG
intron_EFT2.C2_03100W_A-T_Intron1	TACTAAC	182	23	12.7454	Ca22chr2A_C_albicans_SC5314:623501-623699(+)	C2_03100W	0.000933667	-0.00636291	WT_37_d:WT_37_n	37	WT	consensus	21-24	198	short	consensus	GTATGT	TAG
intron_EFT2.C2_03100W_A-T_Intron1	TACTAAC	182	23	12.7454	Ca22chr2A_C_albicans_SC5314:623501-623699(+)	C2_03100W	0.00256474	0.143985	ysf3_22_d:ysf3_22_n	22	ysf3	consensus	21-24	198	short	consensus	GTATGT	TAG
intron_EFT2.C2_03100W_A-T_Intron1	TACTAAC	182	23	12.7454	Ca22chr2A_C_albicans_SC5314:623501-623699(+)	C2_03100W	0.0739953	0.16474	ysf3_37_d:ysf3_37_n	37	ysf3	consensus	21-24	198	short	consensus	GTATGT	TAG
intron_ENT3.C2_02340C_A-T_Intron1	TACTAAC	53	40	12.7454	Ca22chr2A_C_albicans_SC5314:463632-463718(-)	C2_02340C	0.187685	0.00303459	WT_22_d:WT_22_n	22	WT	consensus	29-74	86	short	consensus	GTATGT	TAG
intron_ENT3.C2_02340C_A-T_Intron1	TACTAAC	53	40	12.7454	Ca22chr2A_C_albicans_SC5314:463632-463718(-)	C2_02340C	0.967598	6.0608e-05	WT_37_d:WT_37_n	37	WT	consensus	29-74	86	short	consensus	GTATGT	TAG
intron_ENT3.C2_02340C_A-T_Intron1	TACTAAC	53	40	12.7454	Ca22chr2A_C_albicans_SC5314:463632-463718(-)	C2_02340C	0.00597392	0.155676	ysf3_22_d:ysf3_22_n	22	ysf3	consensus	29-74	86	short	consensus	GTATGT	TAG
intron_ENT3.C2_02340C_A-T_Intron1	TACTAAC	53	40	12.7454	Ca22chr2A_C_albicans_SC5314:463632-463718(-)	C2_02340C	0.0146036	0.140934	ysf3_37_d:ysf3_37_n	37	ysf3	consensus	29-74	86	short	consensus	GTATGT	TAG
intron_ERP5.C1_10940C_A-T_Intron1	TACTAAC	50	19	12.7454	Ca22chr1A_C_albicans_SC5314:2416206-2416268(-)	C1_10940C	0.549425	-0.000689851	WT_22_d:WT_22_n	22	WT	consensus	15-20	62	short	variable 5'	GTAAGT	TAG
intron_ERP5.C1_10940C_A-T_Intron1	TACTAAC	50	19	12.7454	Ca22chr1A_C_albicans_SC5314:2416206-2416268(-)	C1_10940C	0.00225671	-0.00483129	WT_37_d:WT_37_n	37	WT	consensus	15-20	62	short	variable 5'	GTAAGT	TAG
intron_ERP5.C1_10940C_A-T_Intron1	TACTAAC	50	19	12.7454	Ca22chr1A_C_albicans_SC5314:2416206-2416268(-)	C1_10940C	1.03249e-05	0.0807723	ysf3_22_d:ysf3_22_n	22	ysf3	consensus	15-20	62	short	variable 5'	GTAAGT	TAG
intron_ERP5.C1_10940C_A-T_Intron1	TACTAAC	50	19	12.7454	Ca22chr1A_C_albicans_SC5314:2416206-2416268(-)	C1_10940C	0.0178586	0.0771963	ysf3_37_d:ysf3_37_n	37	ysf3	consensus	15-20	62	short	variable 5'	GTAAGT	TAG
intron_ERV1.CR_03010C_A-T_Intron1	AACTAAC	48	18	8.63688	Ca22chrRA_C_albicans_SC5314:690907-690966(-)	CR_03010C	0.67935	0.0133613	WT_22_d:WT_22_n	22	WT	non-consensus	15-20	59	short	consensus	GTATGT	TAG
intron_ERV1.CR_03010C_A-T_Intron1	AACTAAC	48	18	8.63688	Ca22chrRA_C_albicans_SC5314:690907-690966(-)	CR_03010C	0.409811	-0.0168367	WT_37_d:WT_37_n	37	WT	non-consensus	15-20	59	short	consensus	GTATGT	TAG
intron_ERV1.CR_03010C_A-T_Intron1	AACTAAC	48	18	8.63688	Ca22chrRA_C_albicans_SC5314:690907-690966(-)	CR_03010C	5.52769e-06	0.839486	ysf3_22_d:ysf3_22_n	22	ysf3	non-consensus	15-20	59	short	consensus	GTATGT	TAG
intron_ERV1.CR_03010C_A-T_Intron1	AACTAAC	48	18	8.63688	Ca22chrRA_C_albicans_SC5314:690907-690966(-)	CR_03010C	0.0969883	0.624234	ysf3_37_d:ysf3_37_n	37	ysf3	non-consensus	15-20	59	short	consensus	GTATGT	TAG
intron_FAD1.C1_08650C_A-T_Intron1	TACTAAC	74	18	12.7454	Ca22chr1A_C_albicans_SC5314:1891105-1891190(-)	C1_08650C	0.762689	-0.00397916	WT_22_d:WT_22_n	22	WT	consensus	15-20	85	short	consensus	GTATGT	CAG
intron_FAD1.C1_08650C_A-T_Intron1	TACTAAC	74	18	12.7454	Ca22chr1A_C_albicans_SC5314:1891105-1891190(-)	C1_08650C	0.579049	-0.00469588	WT_37_d:WT_37_n	37	WT	consensus	15-20	85	short	consensus	GTATGT	CAG
intron_FAD1.C1_08650C_A-T_Intron1	TACTAAC	74	18	12.7454	Ca22chr1A_C_albicans_SC5314:1891105-1891190(-)	C1_08650C	0.0219798	0.318102	ysf3_22_d:ysf3_22_n	22	ysf3	consensus	15-20	85	short	consensus	GTATGT	CAG
intron_FAD1.C1_08650C_A-T_Intron1	TACTAAC	74	18	12.7454	Ca22chr1A_C_albicans_SC5314:1891105-1891190(-)	C1_08650C	0.0744252	0.37493	ysf3_37_d:ysf3_37_n	37	ysf3	consensus	15-20	85	short	consensus	GTATGT	CAG
intron_FCA1.C6_00620W_A-T_Intron1	TACTAAC	55	22	12.7454	Ca22chr6A_C_albicans_SC5314:112306-112376(+)	C6_00620W	0.285339	0.00333399	WT_22_d:WT_22_n	22	WT	consensus	21-24	70	short	variable 5'	GTAAGT	TAG
intron_FCA1.C6_00620W_A-T_Intron1	TACTAAC	55	22	12.7454	Ca22chr6A_C_albicans_SC5314:112306-112376(+)	C6_00620W	0.110457	-0.0105787	WT_37_d:WT_37_n	37	WT	consensus	21-24	70	short	variable 5'	GTAAGT	TAG
intron_FCA1.C6_00620W_A-T_Intron1	TACTAAC	55	22	12.7454	Ca22chr6A_C_albicans_SC5314:112306-112376(+)	C6_00620W	0.00199485	0.217127	ysf3_22_d:ysf3_22_n	22	ysf3	consensus	21-24	70	short	variable 5'	GTAAGT	TAG
intron_FCA1.C6_00620W_A-T_Intron1	TACTAAC	55	22	12.7454	Ca22chr6A_C_albicans_SC5314:112306-112376(+)	C6_00620W	0.0231696	0.169124	ysf3_37_d:ysf3_37_n	37	ysf3	consensus	21-24	70	short	variable 5'	GTAAGT	TAG
intron_FDH3.CR_10250C_A-T_Intron1	TACTAAC	182	29	12.7454	Ca22chrRA_C_albicans_SC5314:2187470-2187674(-)	CR_10250C	0.928077	0.000538034	WT_22_d:WT_22_n	22	WT	consensus	29-74	204	short	variable 5'	GTACGT	AAG
intron_FDH3.CR_10250C_A-T_Intron1	TACTAAC	182	29	12.7454	Ca22chrRA_C_albicans_SC5314:2187470-2187674(-)	CR_10250C	0.0158334	-0.00962493	WT_37_d:WT_37_n	37	WT	consensus	29-74	204	short	variable 5'	GTACGT	AAG
intron_FDH3.CR_10250C_A-T_Intron1	TACTAAC	182	29	12.7454	Ca22chrRA_C_albicans_SC5314:2187470-2187674(-)	CR_10250C	3.01509e-05	0.0973261	ysf3_22_d:ysf3_22_n	22	ysf3	consensus	29-74	204	short	variable 5'	GTACGT	AAG
intron_FDH3.CR_10250C_A-T_Intron1	TACTAAC	182	29	12.7454	Ca22chrRA_C_albicans_SC5314:2187470-2187674(-)	CR_10250C	0.0512567	0.0671871	ysf3_37_d:ysf3_37_n	37	ysf3	consensus	29-74	204	short	variable 5'	GTACGT	AAG
intron_FMA1.C1_04450C_A-T_Intron1	TACTAAC	61	17	12.7454	Ca22chr1A_C_albicans_SC5314:918215-918286(-)	C1_04450C	0.808309	-0.00351127	WT_22_d:WT_22_n	22	WT	consensus	15-20	71	short	variable 5'	GTACGT	TAG
intron_FMA1.C1_04450C_A-T_Intron1	TACTAAC	61	17	12.7454	Ca22chr1A_C_albicans_SC5314:918215-918286(-)	C1_04450C	0.166351	-0.0252803	WT_37_d:WT_37_n	37	WT	consensus	15-20	71	short	variable 5'	GTACGT	TAG
intron_FMA1.C1_04450C_A-T_Intron1	TACTAAC	61	17	12.7454	Ca22chr1A_C_albicans_SC5314:918215-918286(-)	C1_04450C	0.503452	-0.223785	ysf3_22_d:ysf3_22_n	22	ysf3	consensus	15-20	71	short	variable 5'	GTACGT	TAG
intron_FMA1.C1_04450C_A-T_Intron1	TACTAAC	61	17	12.7454	Ca22chr1A_C_albicans_SC5314:918215-918286(-)	C1_04450C	0.315339	0.0437336	ysf3_37_d:ysf3_37_n	37	ysf3	consensus	15-20	71	short	variable 5'	GTACGT	TAG
intron_FPG1.C6_01820C_A-T_Intron1	GACTAAC	58	16	9.43881	Ca22chr6A_C_albicans_SC5314:381595-381662(-)	C6_01820C	0.400148	-0.0215971	WT_22_d:WT_22_n	22	WT	non-consensus	15-20	67	short	consensus	GTATGT	CAG
intron_FPG1.C6_01820C_A-T_Intron1	GACTAAC	58	16	9.43881	Ca22chr6A_C_albicans_SC5314:381595-381662(-)	C6_01820C	0.930016	-0.00736192	WT_37_d:WT_37_n	37	WT	non-consensus	15-20	67	short	consensus	GTATGT	CAG
intron_FPG1.C6_01820C_A-T_Intron1	GACTAAC	58	16	9.43881	Ca22chr6A_C_albicans_SC5314:381595-381662(-)	C6_01820C	0.00197127	0.672206	ysf3_22_d:ysf3_22_n	22	ysf3	non-consensus	15-20	67	short	consensus	GTATGT	CAG
intron_FPG1.C6_01820C_A-T_Intron1	GACTAAC	58	16	9.43881	Ca22chr6A_C_albicans_SC5314:381595-381662(-)	C6_01820C	0.000224189	0.61998	ysf3_37_d:ysf3_37_n	37	ysf3	non-consensus	15-20	67	short	consensus	GTATGT	CAG
intron_GBP2.C7_00440C_A-T_Intron1	TGCTAAC	350	21	7.57352	Ca22chr7A_C_albicans_SC5314:73935-74299(-)	C7_00440C	0.422641	-0.315371	WT_22_d:WT_22_n	22	WT	non-consensus	21-24	364	long	consensus	GTATGT	TAG
intron_GBP2.C7_00440C_A-T_Intron1	TGCTAAC	350	21	7.57352	Ca22chr7A_C_albicans_SC5314:73935-74299(-)	C7_00440C	0.484263	0.263431	WT_37_d:WT_37_n	37	WT	non-consensus	21-24	364	long	consensus	GTATGT	TAG
intron_GBP2.C7_00440C_A-T_Intron1	TGCTAAC	350	21	7.57352	Ca22chr7A_C_albicans_SC5314:73935-74299(-)	C7_00440C	9.81453e-05	0.42253	ysf3_22_d:ysf3_22_n	22	ysf3	non-consensus	21-24	364	long	consensus	GTATGT	TAG
intron_GBP2.C7_00440C_A-T_Intron1	TGCTAAC	350	21	7.57352	Ca22chr7A_C_albicans_SC5314:73935-74299(-)	C7_00440C	0.128642	0.229651	ysf3_37_d:ysf3_37_n	37	ysf3	non-consensus	21-24	364	long	consensus	GTATGT	TAG
intron_GND1.C1_13860C_A-T_Intron1	TACTAAC	686	21	12.7454	Ca22chr1A_C_albicans_SC5314:3047260-3047960(-)	C1_13860C	0.802992	0.000386863	WT_22_d:WT_22_n	22	WT	consensus	21-24	700	long	consensus	GTATGT	AAG
intron_GND1.C1_13860C_A-T_Intron1	TACTAAC	686	21	12.7454	Ca22chr1A_C_albicans_SC5314:3047260-3047960(-)	C1_13860C	0.369378	-0.00588681	WT_37_d:WT_37_n	37	WT	consensus	21-24	700	long	consensus	GTATGT	AAG
intron_GND1.C1_13860C_A-T_Intron1	TACTAAC	686	21	12.7454	Ca22chr1A_C_albicans_SC5314:3047260-3047960(-)	C1_13860C	8.1346e-07	0.0384648	ysf3_22_d:ysf3_22_n	22	ysf3	consensus	21-24	700	long	consensus	GTATGT	AAG
intron_GND1.C1_13860C_A-T_Intron1	TACTAAC	686	21	12.7454	Ca22chr1A_C_albicans_SC5314:3047260-3047960(-)	C1_13860C	0.0149432	0.0381774	ysf3_37_d:ysf3_37_n	37	ysf3	consensus	21-24	700	long	consensus	GTATGT	AAG
intron_GTT11.C3_03720W_A-T_Intron1	TACTAAC	62	22	12.7454	Ca22chr3A_C_albicans_SC5314:784742-784819(+)	C3_03720W	0.820536	-0.00172414	WT_22_d:WT_22_n	22	WT	consensus	21-24	77	short	consensus	GTATGT	AAG
intron_GTT11.C3_03720W_A-T_Intron1	TACTAAC	62	22	12.7454	Ca22chr3A_C_albicans_SC5314:784742-784819(+)	C3_03720W	0.195876	0.0104046	WT_37_d:WT_37_n	37	WT	consensus	21-24	77	short	consensus	GTATGT	AAG
intron_GTT11.C3_03720W_A-T_Intron1	TACTAAC	62	22	12.7454	Ca22chr3A_C_albicans_SC5314:784742-784819(+)	C3_03720W	0.000141891	0.571308	ysf3_22_d:ysf3_22_n	22	ysf3	consensus	21-24	77	short	consensus	GTATGT	CAG
intron_GTT11.C3_03720W_A-T_Intron1	TACTAAC	62	22	12.7454	Ca22chr3A_C_albicans_SC5314:784742-784819(+)	C3_03720W	0.0260735	0.643232	ysf3_37_d:ysf3_37_n	37	ysf3	consensus	21-24	77	short	consensus	GTATGT	CAG
intron_GTT12.C3_03600C_A-T_Intron1	TACTAAC	62	22	12.7454	Ca22chr3A_C_albicans_SC5314:763137-763214(-)	C3_03600C			WT_37_d:WT_37_n	37	WT	consensus	21-24	77	short	consensus	GTATGT	CAG
intron_GTT12.C3_03600C_A-T_Intron1	TACTAAC	62	22	12.7454	Ca22chr3A_C_albicans_SC5314:763137-763214(-)	C3_03600C			ysf3_37_d:ysf3_37_n	37	ysf3	consensus	21-24	77	short	consensus	GTATGT	CAG
intron_GTT13.C3_03580C_A-T_Intron1	AACTAAC	99	17	8.63688	Ca22chr3A_C_albicans_SC5314:760028-760137(-)	C3_03580C			WT_22_d:WT_22_n	22	WT	non-consensus	15-20	109	short	consensus	GTATGT	TAG
intron_GTT13.C3_03580C_A-T_Intron1	AACTAAC	99	17	8.63688	Ca22chr3A_C_albicans_SC5314:760028-760137(-)	C3_03580C			WT_37_d:WT_37_n	37	WT	non-consensus	15-20	109	short	consensus	GTATGT	TAG
intron_GTT13.C3_03580C_A-T_Intron1	AACTAAC	99	17	8.63688	Ca22chr3A_C_albicans_SC5314:760028-760137(-)	C3_03580C			ysf3_22_d:ysf3_22_n	22	ysf3	non-consensus	15-20	109	short	consensus	GTATGT	TAG
intron_GTT13.C3_03580C_A-T_Intron1	AACTAAC	99	17	8.63688	Ca22chr3A_C_albicans_SC5314:760028-760137(-)	C3_03580C			ysf3_37_d:ysf3_37_n	37	ysf3	non-consensus	15-20	109	short	consensus	GTATGT	TAG
intron_HAP3.C4_01390W_A-T_Intron1	TACTAAC	76	50	12.7454	Ca22chr4A_C_albicans_SC5314:287721-287840(+)	C4_01390W			WT_22_d:WT_22_n	22	WT	consensus	29-74	119	short	consensus	GTATGT	TAG
intron_HAP3.C4_01390W_A-T_Intron1	TACTAAC	76	50	12.7454	Ca22chr4A_C_albicans_SC5314:287721-287840(+)	C4_01390W			WT_37_d:WT_37_n	37	WT	consensus	29-74	119	short	consensus	GTATGT	TAG
intron_HAP3.C4_01390W_A-T_Intron1	TACTAAC	76	50	12.7454	Ca22chr4A_C_albicans_SC5314:287721-287840(+)	C4_01390W		0.538675	ysf3_22_d:ysf3_22_n	22	ysf3	consensus	29-74	119	short	consensus	GTATGT	TAG
intron_HAP3.C4_01390W_A-T_Intron1	TACTAAC	76	50	12.7454	Ca22chr4A_C_albicans_SC5314:287721-287840(+)	C4_01390W			ysf3_37_d:ysf3_37_n	37	ysf3	consensus	29-74	119	short	consensus	GTATGT	TAG
intron_HAP41.C4_05110C_A-T_Intron1	TACTAAC	803	17	12.7454	Ca22chr4A_C_albicans_SC5314:1098350-1099163(-)	C4_05110C	0.833832	0.00605918	WT_22_d:WT_22_n	22	WT	consensus	15-20	813	long	consensus	GTATGT	TAG
intron_HAP41.C4_05110C_A-T_Intron1	TACTAAC	803	17	12.7454	Ca22chr4A_C_albicans_SC5314:1098350-1099163(-)	C4_05110C	0.0850303	0.124318	WT_37_d:WT_37_n	37	WT	consensus	15-20	813	long	consensus	GTATGT	TAG
intron_HAP41.C4_05110C_A-T_Intron1	TACTAAC	803	17	12.7454	Ca22chr4A_C_albicans_SC5314:1098350-1099163(-)	C4_05110C	0.0111305	0.547563	ysf3_22_d:ysf3_22_n	22	ysf3	consensus	15-20	813	long	consensus	GTATGT	TAG
intron_HAP41.C4_05110C_A-T_Intron1	TACTAAC	803	17	12.7454	Ca22chr4A_C_albicans_SC5314:1098350-1099163(-)	C4_05110C	0.00118943	0.579479	ysf3_37_d:ysf3_37_n	37	ysf3	consensus	15-20	813	long	consensus	GTATGT	TAG
intron_HCH1.C6_01860C_A-T_Intron1	TACTAAC	70	20	12.7454	Ca22chr6A_C_albicans_SC5314:386475-386558(-)	C6_01860C	0.521091	-0.0020086	WT_22_d:WT_22_n	22	WT	consensus	15-20	83	short	consensus	GTATGT	TAG
intron_HCH1.C6_01860C_A-T_Intron1	TACTAAC	70	20	12.7454	Ca22chr6A_C_albicans_SC5314:386475-386558(-)	C6_01860C	0.879216	-0.000553842	WT_37_d:WT_37_n	37	WT	consensus	15-20	83	short	consensus	GTATGT	TAG
intron_HCH1.C6_01860C_A-T_Intron1	TACTAAC	70	20	12.7454	Ca22chr6A_C_albicans_SC5314:386475-386558(-)	C6_01860C	0.014127	0.330476	ysf3_22_d:ysf3_22_n	22	ysf3	consensus	15-20	83	short	consensus	GTATGT	TAG
intron_HCH1.C6_01860C_A-T_Intron1	TACTAAC	70	20	12.7454	Ca22chr6A_C_albicans_SC5314:386475-386558(-)	C6_01860C	0.0861794	0.247212	ysf3_37_d:ysf3_37_n	37	ysf3	consensus	15-20	83	short	consensus	GTATGT	TAG
intron_HGT13.C7_00290C_A-T_Intron1	TACTAAC	56	16	12.7454	Ca22chr7A_C_albicans_SC5314:43651-43716(-)	C7_00290C			WT_22_d:WT_22_n	22	WT	consensus	15-20	65	short	consensus	GTATGT	TAG
intron_HGT13.C7_00290C_A-T_Intron1	TACTAAC	56	16	12.7454	Ca22chr7A_C_albicans_SC5314:43651-43716(-)	C7_00290C			WT_37_d:WT_37_n	37	WT	consensus	15-20	65	short	consensus	GTATGT	TAG
intron_HGT13.C7_00290C_A-T_Intron1	TACTAAC	56	16	12.7454	Ca22chr7A_C_albicans_SC5314:43651-43716(-)	C7_00290C			ysf3_22_d:ysf3_22_n	22	ysf3	consensus	15-20	65	short	consensus	GTATGT	TAG
intron_HGT13.C7_00290C_A-T_Intron1	TACTAAC	56	16	12.7454	Ca22chr7A_C_albicans_SC5314:43651-43716(-)	C7_00290C			ysf3_37_d:ysf3_37_n	37	ysf3	consensus	15-20	65	short	consensus	GTATGT	TAG
intron_HHO1.C7_03180C_A-T_Intron1	TACTAAC	139	32	12.7454	Ca22chr7A_C_albicans_SC5314:691814-691978(-)	C7_03180C	0.79166	0.00327806	WT_22_d:WT_22_n	22	WT	consensus	29-74	164	short	variable 5'	GTGTGT	TAG
intron_HHO1.C7_03180C_A-T_Intron1	TACTAAC	139	32	12.7454	Ca22chr7A_C_albicans_SC5314:691814-691978(-)	C7_03180C	0.273641	-0.0209515	WT_37_d:WT_37_n	37	WT	consensus	29-74	164	short	variable 5'	GTGTGT	TAG
intron_HHO1.C7_03180C_A-T_Intron1	TACTAAC	139	32	12.7454	Ca22chr7A_C_albicans_SC5314:691814-691978(-)	C7_03180C	0.00111037	0.56952	ysf3_22_d:ysf3_22_n	22	ysf3	consensus	29-74	164	short	variable 5'	GTGTGT	TAG
intron_HHO1.C7_03180C_A-T_Intron1	TACTAAC	139	32	12.7454	Ca22chr7A_C_albicans_SC5314:691814-691978(-)	C7_03180C	0.0402618	0.382792	ysf3_37_d:ysf3_37_n	37	ysf3	consensus	29-74	164	short	variable 5'	GTGTGT	TAG
intron_HHO1.C7_03180C_A-T_Intron2	TACTAAC	120	25	12.7454	Ca22chr7A_C_albicans_SC5314:692027-692165(-)	C7_03180C	0.840711	0.0108597	WT_22_d:WT_22_n	22	WT	consensus	25-28	138	short	consensus	GTATGT	TAG
intron_HHO1.C7_03180C_A-T_Intron2	TACTAAC	120	25	12.7454	Ca22chr7A_C_albicans_SC5314:692027-692165(-)	C7_03180C	0.150062	0.126228	WT_37_d:WT_37_n	37	WT	consensus	25-28	138	short	consensus	GTATGT	TAG
intron_HHO1.C7_03180C_A-T_Intron2	TACTAAC	120	25	12.7454	Ca22chr7A_C_albicans_SC5314:692027-692165(-)	C7_03180C	0.000757631	0.788419	ysf3_22_d:ysf3_22_n	22	ysf3	consensus	25-28	138	short	consensus	GTATGT	TAG
intron_HHO1.C7_03180C_A-T_Intron2	TACTAAC	120	25	12.7454	Ca22chr7A_C_albicans_SC5314:692027-692165(-)	C7_03180C	0.00793871	0.588868	ysf3_37_d:ysf3_37_n	37	ysf3	consensus	25-28	138	short	consensus	GTATGT	TAG
intron_HIR1.C2_00330C_A-T_Intron1	AACTAAC	51	22	8.63688	Ca22chr2A_C_albicans_SC5314:41829-41895(-)	C2_00330C	0.287647	-0.0201131	WT_22_d:WT_22_n	22	WT	non-consensus	21-24	66	short	consensus	GTATGT	TAG
intron_HIR1.C2_00330C_A-T_Intron1	AACTAAC	51	22	8.63688	Ca22chr2A_C_albicans_SC5314:41829-41895(-)	C2_00330C	0.096761	-0.0791314	WT_37_d:WT_37_n	37	WT	non-consensus	21-24	66	short	consensus	GTATGT	TAG
intron_HIR1.C2_00330C_A-T_Intron1	AACTAAC	51	22	8.63688	Ca22chr2A_C_albicans_SC5314:41829-41895(-)	C2_00330C	0.00016639	0.736235	ysf3_22_d:ysf3_22_n	22	ysf3	non-consensus	21-24	66	short	consensus	GTATGT	TAG
intron_HIR1.C2_00330C_A-T_Intron1	AACTAAC	51	22	8.63688	Ca22chr2A_C_albicans_SC5314:41829-41895(-)	C2_00330C	0.0598382	0.527674	ysf3_37_d:ysf3_37_n	37	ysf3	non-consensus	21-24	66	short	consensus	GTATGT	TAG
intron_HRT1.C3_02450W_A-T_Intron1	TACTAAC	56	25	12.7454	Ca22chr3A_C_albicans_SC5314:536456-536530(+)	C3_02450W	0.252687	0.00350981	WT_22_d:WT_22_n	22	WT	consensus	25-28	74	short	consensus	GTATGT	TAG
intron_HRT1.C3_02450W_A-T_Intron1	TACTAAC	56	25	12.7454	Ca22chr3A_C_albicans_SC5314:536456-536530(+)	C3_02450W	0.514116	-0.00329808	WT_37_d:WT_37_n	37	WT	consensus	25-28	74	short	consensus	GTATGT	TAG
intron_HRT1.C3_02450W_A-T_Intron1	TACTAAC	56	25	12.7454	Ca22chr3A_C_albicans_SC5314:536456-536530(+)	C3_02450W	0.00551862	0.0998858	ysf3_22_d:ysf3_22_n	22	ysf3	consensus	25-28	74	short	consensus	GTATGT	TAG
intron_HRT1.C3_02450W_A-T_Intron1	TACTAAC	56	25	12.7454	Ca22chr3A_C_albicans_SC5314:536456-536530(+)	C3_02450W	0.0697725	0.0663807	ysf3_37_d:ysf3_37_n	37	ysf3	consensus	25-28	74	short	consensus	GTATGT	TAG
intron_HXT5.CR_03450W_A-T_Intron1	TACTAAC	86	21	12.7454	Ca22chrRA_C_albicans_SC5314:762618-762718(+)	CR_03450W	0.359717	0.20974	WT_22_d:WT_22_n	22	WT	consensus	21-24	100	short	consensus	GTATGT	TAG
intron_HXT5.CR_03450W_A-T_Intron1	TACTAAC	86	21	12.7454	Ca22chrRA_C_albicans_SC5314:762618-762718(+)	CR_03450W	0.0158239	-0.135155	WT_37_d:WT_37_n	37	WT	consensus	21-24	100	short	consensus	GTATGT	TAG
intron_HXT5.CR_03450W_A-T_Intron1	TACTAAC	86	21	12.7454	Ca22chrRA_C_albicans_SC5314:762618-762718(+)	CR_03450W	4.43934e-06	0.571882	ysf3_22_d:ysf3_22_n	22	ysf3	consensus	21-24	100	short	consensus	GTATGT	TAG
intron_HXT5.CR_03450W_A-T_Intron1	TACTAAC	86	21	12.7454	Ca22chrRA_C_albicans_SC5314:762618-762718(+)	CR_03450W	0.00335261	0.388692	ysf3_37_d:ysf3_37_n	37	ysf3	consensus	21-24	100	short	consensus	GTATGT	TAG
intron_IDH1.C1_09630W_A-T_Intron1	TACTAAC	201	25	12.7454	Ca22chr1A_C_albicans_SC5314:2120331-2120550(+)	C1_09630W	0.981489	0.00980048	WT_22_d:WT_22_n	22	WT	consensus	25-28	219	short	consensus	GTATGT	TAG
intron_IDH1.C1_09630W_A-T_Intron1	TACTAAC	201	25	12.7454	Ca22chr1A_C_albicans_SC5314:2120331-2120550(+)	C1_09630W	0.0140451	-0.00876777	WT_37_d:WT_37_n	37	WT	consensus	25-28	219	short	consensus	GTATGT	TAG
intron_IDH1.C1_09630W_A-T_Intron1	TACTAAC	201	25	12.7454	Ca22chr1A_C_albicans_SC5314:2120331-2120550(+)	C1_09630W	0.000275638	0.196931	ysf3_22_d:ysf3_22_n	22	ysf3	consensus	25-28	219	short	consensus	GTATGT	TAG
intron_IDH1.C1_09630W_A-T_Intron1	TACTAAC	201	25	12.7454	Ca22chr1A_C_albicans_SC5314:2120331-2120550(+)	C1_09630W	0.0334001	0.198765	ysf3_37_d:ysf3_37_n	37	ysf3	consensus	25-28	219	short	consensus	GTATGT	TAG
intron_IFG3.C5_00450C_A-T_Intron1	TGCTAAC	52	27	7.57352	Ca22chr5A_C_albicans_SC5314:81503-81575(-)	C5_00450C	0.259097	-0.0185533	WT_22_d:WT_22_n	22	WT	non-consensus	25-28	72	short	consensus	GTATGT	TAG
intron_IFG3.C5_00450C_A-T_Intron1	TGCTAAC	52	27	7.57352	Ca22chr5A_C_albicans_SC5314:81503-81575(-)	C5_00450C	0.235681	-0.0305448	WT_37_d:WT_37_n	37	WT	non-consensus	25-28	72	short	consensus	GTATGT	TAG
intron_IFG3.C5_00450C_A-T_Intron1	TGCTAAC	52	27	7.57352	Ca22chr5A_C_albicans_SC5314:81503-81575(-)	C5_00450C	0.203697	0.167009	ysf3_22_d:ysf3_22_n	22	ysf3	non-consensus	25-28	72	short	consensus	GTATGT	TAG
intron_IFG3.C5_00450C_A-T_Intron1	TGCTAAC	52	27	7.57352	Ca22chr5A_C_albicans_SC5314:81503-81575(-)	C5_00450C	0.263834	0.127166	ysf3_37_d:ysf3_37_n	37	ysf3	non-consensus	25-28	72	short	consensus	GTATGT	TAG
intron_IMH3.C2_06390C_A-T_Intron1	TACTAAC	229	25	12.7454	Ca22chr2A_C_albicans_SC5314:1303313-1303560(-)	C2_06390C	0.95973	-6.61895e-05	WT_22_d:WT_22_n	22	WT	consensus	25-28	247	short	consensus	GTATGT	TAG
intron_IMH3.C2_06390C_A-T_Intron1	TACTAAC	229	25	12.7454	Ca22chr2A_C_albicans_SC5314:1303313-1303560(-)	C2_06390C	0.182503	-0.0157563	WT_37_d:WT_37_n	37	WT	consensus	25-28	247	short	consensus	GTATGT	TAG
intron_IMH3.C2_06390C_A-T_Intron1	TACTAAC	229	25	12.7454	Ca22chr2A_C_albicans_SC5314:1303313-1303560(-)	C2_06390C	0.00287601	0.174245	ysf3_22_d:ysf3_22_n	22	ysf3	consensus	25-28	247	short	consensus	GTATGT	TAG
intron_IMH3.C2_06390C_A-T_Intron1	TACTAAC	229	25	12.7454	Ca22chr2A_C_albicans_SC5314:1303313-1303560(-)	C2_06390C	0.0321196	0.198009	ysf3_37_d:ysf3_37_n	37	ysf3	consensus	25-28	247	short	consensus	GTATGT	TAG
intron_INO4.C2_03840C_A-T_Intron1	TACTGAC	69	22	7.58851	Ca22chr2A_C_albicans_SC5314:809302-809386(-)	C2_03840C	0.594167	-0.0157422	WT_22_d:WT_22_n	22	WT	non-consensus	21-24	84	short	consensus	GTATGT	AAG
intron_INO4.C2_03840C_A-T_Intron1	TACTGAC	69	22	7.58851	Ca22chr2A_C_albicans_SC5314:809302-809386(-)	C2_03840C	0.011028	-0.111546	WT_37_d:WT_37_n	37	WT	non-consensus	21-24	84	short	consensus	GTATGT	AAG
intron_INO4.C2_03840C_A-T_Intron1	TACTGAC	69	22	7.58851	Ca22chr2A_C_albicans_SC5314:809302-809386(-)	C2_03840C	0.000240136	0.413559	ysf3_22_d:ysf3_22_n	22	ysf3	non-consensus	21-24	84	short	consensus	GTATGT	AAG
intron_INO4.C2_03840C_A-T_Intron1	TACTGAC	69	22	7.58851	Ca22chr2A_C_albicans_SC5314:809302-809386(-)	C2_03840C	0.0443906	0.233936	ysf3_37_d:ysf3_37_n	37	ysf3	non-consensus	21-24	84	short	consensus	GTATGT	AAG
intron_INT1.C5_02470W_A-T_Intron1	TACTAAC	404	38	12.7454	Ca22chr5A_C_albicans_SC5314:547767-548202(+)	C5_02470W	0.582271	0.0034676	WT_22_d:WT_22_n	22	WT	consensus	29-74	435	long	consensus	GTATGT	CAG
intron_INT1.C5_02470W_A-T_Intron1	TACTAAC	404	38	12.7454	Ca22chr5A_C_albicans_SC5314:547767-548202(+)	C5_02470W	0.774927	0.0181333	WT_37_d:WT_37_n	37	WT	consensus	29-74	435	long	consensus	GTATGT	CAG
intron_INT1.C5_02470W_A-T_Intron1	TACTAAC	404	38	12.7454	Ca22chr5A_C_albicans_SC5314:547767-548202(+)	C5_02470W	0.000947241	0.528358	ysf3_22_d:ysf3_22_n	22	ysf3	consensus	29-74	435	long	consensus	GTATGT	CAG
intron_INT1.C5_02470W_A-T_Intron1	TACTAAC	404	38	12.7454	Ca22chr5A_C_albicans_SC5314:547767-548202(+)	C5_02470W	0.00467462	0.343536	ysf3_37_d:ysf3_37_n	37	ysf3	consensus	29-74	435	long	consensus	GTATGT	CAG
intron_KEM1.C1_13420C_A-T_Intron1	TACTAAC	57	22	12.7454	Ca22chr1A_C_albicans_SC5314:2930509-2930581(-)	C1_13420C	0.214102	0.0167841	WT_22_d:WT_22_n	22	WT	consensus	21-24	72	short	consensus	GTATGT	TAG
intron_KEM1.C1_13420C_A-T_Intron1	TACTAAC	57	22	12.7454	Ca22chr1A_C_albicans_SC5314:2930509-2930581(-)	C1_13420C	0.338987	-0.0418767	WT_37_d:WT_37_n	37	WT	consensus	21-24	72	short	consensus	GTATGT	TAG
intron_KEM1.C1_13420C_A-T_Intron1	TACTAAC	57	22	12.7454	Ca22chr1A_C_albicans_SC5314:2930509-2930581(-)	C1_13420C		0.232425	ysf3_22_d:ysf3_22_n	22	ysf3	consensus	21-24	72	short	consensus	GTATGT	TAG
intron_KEM1.C1_13420C_A-T_Intron1	TACTAAC	57	22	12.7454	Ca22chr1A_C_albicans_SC5314:2930509-2930581(-)	C1_13420C	0.0309869	0.24043	ysf3_37_d:ysf3_37_n	37	ysf3	consensus	21-24	72	short	consensus	GTATGT	TAG
intron_LMO1.C7_03080W_A-T_Intron1	AACTAAC	54	28	8.63688	Ca22chr7A_C_albicans_SC5314:669616-669691(+)	C7_03080W	0.466065	0.0153252	WT_22_d:WT_22_n	22	WT	non-consensus	25-28	75	short	consensus	GTATGT	TAG
intron_LMO1.C7_03080W_A-T_Intron1	AACTAAC	54	28	8.63688	Ca22chr7A_C_albicans_SC5314:669616-669691(+)	C7_03080W	0.306662	0.0830957	WT_37_d:WT_37_n	37	WT	non-consensus	25-28	75	short	consensus	GTATGT	TAG
intron_LMO1.C7_03080W_A-T_Intron1	AACTAAC	54	28	8.63688	Ca22chr7A_C_albicans_SC5314:669616-669691(+)	C7_03080W	7.85365e-05	0.544627	ysf3_22_d:ysf3_22_n	22	ysf3	non-consensus	25-28	75	short	consensus	GTATGT	TAG
intron_LMO1.C7_03080W_A-T_Intron1	AACTAAC	54	28	8.63688	Ca22chr7A_C_albicans_SC5314:669616-669691(+)	C7_03080W	0.0385517	0.578288	ysf3_37_d:ysf3_37_n	37	ysf3	non-consensus	25-28	75	short	consensus	GTATGT	TAG
intron_LSC2.CR_06760C_A-T_Intron1	TACTAAC	377	21	12.7454	Ca22chrRA_C_albicans_SC5314:1452603-1452994(-)	CR_06760C	0.680591	0.00145041	WT_22_d:WT_22_n	22	WT	consensus	21-24	391	long	consensus	GTATGT	TAG
intron_LSC2.CR_06760C_A-T_Intron1	TACTAAC	377	21	12.7454	Ca22chrRA_C_albicans_SC5314:1452603-1452994(-)	CR_06760C	0.0183391	-0.00989997	WT_37_d:WT_37_n	37	WT	consensus	21-24	391	long	consensus	GTATGT	TAG
intron_LSC2.CR_06760C_A-T_Intron1	TACTAAC	377	21	12.7454	Ca22chrRA_C_albicans_SC5314:1452603-1452994(-)	CR_06760C	0.000707595	0.265413	ysf3_22_d:ysf3_22_n	22	ysf3	consensus	21-24	391	long	consensus	GTATGT	TAG
intron_LSC2.CR_06760C_A-T_Intron1	TACTAAC	377	21	12.7454	Ca22chrRA_C_albicans_SC5314:1452603-1452994(-)	CR_06760C	0.0305686	0.243622	ysf3_37_d:ysf3_37_n	37	ysf3	consensus	21-24	391	long	consensus	GTATGT	TAG
intron_LSM6.CR_00240W_A-T_Intron1	TACTAAC	46	20	12.7454	Ca22chrRA_C_albicans_SC5314:62490-62549(+)	CR_00240W	0.739594	0.0021271	WT_22_d:WT_22_n	22	WT	consensus	15-20	59	short	consensus	GTATGT	TAG
intron_LSM6.CR_00240W_A-T_Intron1	TACTAAC	46	20	12.7454	Ca22chrRA_C_albicans_SC5314:62490-62549(+)	CR_00240W	0.466152	0.125925	WT_37_d:WT_37_n	37	WT	consensus	15-20	59	short	consensus	GTATGT	TAG
intron_LSM6.CR_00240W_A-T_Intron1	TACTAAC	46	20	12.7454	Ca22chrRA_C_albicans_SC5314:62490-62549(+)	CR_00240W	0.000287253	0.435121	ysf3_22_d:ysf3_22_n	22	ysf3	consensus	15-20	59	short	consensus	GTATGT	TAG
intron_LSM6.CR_00240W_A-T_Intron1	TACTAAC	46	20	12.7454	Ca22chrRA_C_albicans_SC5314:62490-62549(+)	CR_00240W	0.0212998	0.257782	ysf3_37_d:ysf3_37_n	37	ysf3	consensus	15-20	59	short	consensus	GTATGT	TAG
intron_LTP1.C1_08260C_A-T_Intron1	TACTAAC	136	33	12.7454	Ca22chr1A_C_albicans_SC5314:1809374-1809536(-)	C1_08260C	0.552971	-0.00375622	WT_22_d:WT_22_n	22	WT	consensus	29-74	162	short	consensus	GTATGT	AAG
intron_LTP1.C1_08260C_A-T_Intron1	TACTAAC	136	33	12.7454	Ca22chr1A_C_albicans_SC5314:1809374-1809536(-)	C1_08260C	0.441964	0.288965	WT_37_d:WT_37_n	37	WT	consensus	29-74	162	short	consensus	GTATGT	AAG
intron_LTP1.C1_08260C_A-T_Intron1	TACTAAC	136	33	12.7454	Ca22chr1A_C_albicans_SC5314:1809374-1809536(-)	C1_08260C	0.00621182	0.287137	ysf3_22_d:ysf3_22_n	22	ysf3	consensus	29-74	162	short	consensus	GTATGT	AAG
intron_LTP1.C1_08260C_A-T_Intron1	TACTAAC	136	33	12.7454	Ca22chr1A_C_albicans_SC5314:1809374-1809536(-)	C1_08260C	0.0178303	0.223691	ysf3_37_d:ysf3_37_n	37	ysf3	consensus	29-74	162	short	consensus	GTATGT	AAG
intron_MAF1.C2_08120W_A-T_Intron1	TACTAAC	167	25	12.7454	Ca22chr2A_C_albicans_SC5314:1646058-1646243(+)	C2_08120W	0.551583	-0.00823417	WT_22_d:WT_22_n	22	WT	consensus	25-28	185	short	consensus	GTATGT	TAG
intron_MAF1.C2_08120W_A-T_Intron1	TACTAAC	167	25	12.7454	Ca22chr2A_C_albicans_SC5314:1646058-1646243(+)	C2_08120W	0.0772457	-0.0718406	WT_37_d:WT_37_n	37	WT	consensus	25-28	185	short	consensus	GTATGT	TAG
intron_MAF1.C2_08120W_A-T_Intron1	TACTAAC	167	25	12.7454	Ca22chr2A_C_albicans_SC5314:1646058-1646243(+)	C2_08120W	0.00678164	0.449961	ysf3_22_d:ysf3_22_n	22	ysf3	consensus	25-28	185	short	consensus	GTATGT	TAG
intron_MAF1.C2_08120W_A-T_Intron1	TACTAAC	167	25	12.7454	Ca22chr2A_C_albicans_SC5314:1646058-1646243(+)	C2_08120W	0.050098	0.382472	ysf3_37_d:ysf3_37_n	37	ysf3	consensus	25-28	185	short	consensus	GTATGT	TAG
intron_MDG1.C1_14290C_A-T_Intron1	TACTAAC	232	23	12.7454	Ca22chr1A_C_albicans_SC5314:3149847-3150095(-)	C1_14290C	0.88525	0.000503874	WT_22_d:WT_22_n	22	WT	consensus	21-24	248	short	consensus	GTATGT	AAG
intron_MDG1.C1_14290C_A-T_Intron1	TACTAAC	232	23	12.7454	Ca22chr1A_C_albicans_SC5314:3149847-3150095(-)	C1_14290C	0.0401345	-0.0192023	WT_37_d:WT_37_n	37	WT	consensus	21-24	248	short	consensus	GTATGT	AAG
intron_MDG1.C1_14290C_A-T_Intron1	TACTAAC	232	23	12.7454	Ca22chr1A_C_albicans_SC5314:3149847-3150095(-)	C1_14290C	1.25246e-06	0.765491	ysf3_22_d:ysf3_22_n	22	ysf3	consensus	21-24	248	short	consensus	GTATGT	AAG
intron_MDG1.C1_14290C_A-T_Intron1	TACTAAC	232	23	12.7454	Ca22chr1A_C_albicans_SC5314:3149847-3150095(-)	C1_14290C	0.0334504	0.579783	ysf3_37_d:ysf3_37_n	37	ysf3	consensus	21-24	248	short	consensus	GTATGT	AAG
intron_MED17.C1_03530W_A-T_Intron1	TACTAAC	57	17	12.7454	Ca22chr1A_C_albicans_SC5314:742293-742360(+)	C1_03530W	0.0197389	0.0106805	WT_22_d:WT_22_n	22	WT	consensus	15-20	67	short	consensus	GTATGT	TAG
intron_MED17.C1_03530W_A-T_Intron1	TACTAAC	57	17	12.7454	Ca22chr1A_C_albicans_SC5314:742293-742360(+)	C1_03530W	0.450735	-0.00974983	WT_37_d:WT_37_n	37	WT	consensus	15-20	67	short	consensus	GTATGT	TAG
intron_MED17.C1_03530W_A-T_Intron1	TACTAAC	57	17	12.7454	Ca22chr1A_C_albicans_SC5314:742293-742360(+)	C1_03530W	0.0470516	0.459987	ysf3_22_d:ysf3_22_n	22	ysf3	consensus	15-20	67	short	consensus	GTATGT	TAG
intron_MED17.C1_03530W_A-T_Intron1	TACTAAC	57	17	12.7454	Ca22chr1A_C_albicans_SC5314:742293-742360(+)	C1_03530W	0.00377854	0.334245	ysf3_37_d:ysf3_37_n	37	ysf3	consensus	15-20	67	short	consensus	GTATGT	TAG
intron_MED19.C6_01640W_A-T_Intron1	TACTAAC	56	29	12.7454	Ca22chr6A_C_albicans_SC5314:339648-339726(+)	C6_01640W	0.756604	0.0146628	WT_22_d:WT_22_n	22	WT	consensus	29-74	78	short	consensus	GTATGT	CAG
intron_MED19.C6_01640W_A-T_Intron1	TACTAAC	56	29	12.7454	Ca22chr6A_C_albicans_SC5314:339648-339726(+)	C6_01640W	0.322707	-0.0410469	WT_37_d:WT_37_n	37	WT	consensus	29-74	78	short	consensus	GTATGT	CAG
intron_MED19.C6_01640W_A-T_Intron1	TACTAAC	56	29	12.7454	Ca22chr6A_C_albicans_SC5314:339648-339726(+)	C6_01640W	0.000789495	0.436962	ysf3_22_d:ysf3_22_n	22	ysf3	consensus	29-74	78	short	consensus	GTATGT	CAG
intron_MED19.C6_01640W_A-T_Intron1	TACTAAC	56	29	12.7454	Ca22chr6A_C_albicans_SC5314:339648-339726(+)	C6_01640W	0.0368584	0.408391	ysf3_37_d:ysf3_37_n	37	ysf3	consensus	29-74	78	short	consensus	GTATGT	CAG
intron_MED20.C4_02840C_A-T_Intron1	TACTAAC	49	36	12.7454	Ca22chr4A_C_albicans_SC5314:592087-592165(-)	C4_02840C	0.450613	0.017781	WT_22_d:WT_22_n	22	WT	consensus	29-74	78	short	consensus	GTATGT	TAG
intron_MED20.C4_02840C_A-T_Intron1	TACTAAC	49	36	12.7454	Ca22chr4A_C_albicans_SC5314:592087-592165(-)	C4_02840C		-0.0383668	WT_37_d:WT_37_n	37	WT	consensus	29-74	78	short	consensus	GTATGT	TAG
intron_MED20.C4_02840C_A-T_Intron1	TACTAAC	49	36	12.7454	Ca22chr4A_C_albicans_SC5314:592087-592165(-)	C4_02840C		0.0705826	ysf3_22_d:ysf3_22_n	22	ysf3	consensus	29-74	78	short	consensus	GTATGT	TAG
intron_MED20.C4_02840C_A-T_Intron1	TACTAAC	49	36	12.7454	Ca22chr4A_C_albicans_SC5314:592087-592165(-)	C4_02840C	0.388042	0.311949	ysf3_37_d:ysf3_37_n	37	ysf3	consensus	29-74	78	short	consensus	GTATGT	TAG
intron_MLC1.CR_03090C_A-T_Intron1	TACTAAC	52	22	12.7454	Ca22chrRA_C_albicans_SC5314:702255-702322(-)	CR_03090C	0.678586	0.00123918	WT_22_d:WT_22_n	22	WT	consensus	21-24	67	short	variable 5'	GTACGT	TAG
intron_MLC1.CR_03090C_A-T_Intron1	TACTAAC	52	22	12.7454	Ca22chrRA_C_albicans_SC5314:702255-702322(-)	CR_03090C	0.893207	0.000258663	WT_37_d:WT_37_n	37	WT	consensus	21-24	67	short	variable 5'	GTACGT	TAG
intron_MLC1.CR_03090C_A-T_Intron1	TACTAAC	52	22	12.7454	Ca22chrRA_C_albicans_SC5314:702255-702322(-)	CR_03090C	3.94026e-05	0.0950306	ysf3_22_d:ysf3_22_n	22	ysf3	consensus	21-24	67	short	variable 5'	GTACGT	TAG
intron_MLC1.CR_03090C_A-T_Intron1	TACTAAC	52	22	12.7454	Ca22chrRA_C_albicans_SC5314:702255-702322(-)	CR_03090C	0.0504132	0.0633952	ysf3_37_d:ysf3_37_n	37	ysf3	consensus	21-24	67	short	variable 5'	GTACGT	TAG
intron_MMD1.C1_06900C_A-T_Intron1	TACTAAC	72	24	12.7454	Ca22chr1A_C_albicans_SC5314:1469965-1470054(-)	C1_06900C	0.98673	0.000123178	WT_22_d:WT_22_n	22	WT	consensus	21-24	89	short	consensus	GTATGT	CAG
intron_MMD1.C1_06900C_A-T_Intron1	TACTAAC	72	24	12.7454	Ca22chr1A_C_albicans_SC5314:1469965-1470054(-)	C1_06900C	0.0558439	-0.00909723	WT_37_d:WT_37_n	37	WT	consensus	21-24	89	short	consensus	GTATGT	CAG
intron_MMD1.C1_06900C_A-T_Intron1	TACTAAC	72	24	12.7454	Ca22chr1A_C_albicans_SC5314:1469965-1470054(-)	C1_06900C	8.46845e-07	0.61109	ysf3_22_d:ysf3_22_n	22	ysf3	consensus	21-24	89	short	consensus	GTATGT	CAG
intron_MMD1.C1_06900C_A-T_Intron1	TACTAAC	72	24	12.7454	Ca22chr1A_C_albicans_SC5314:1469965-1470054(-)	C1_06900C	0.0186766	0.342554	ysf3_37_d:ysf3_37_n	37	ysf3	consensus	21-24	89	short	consensus	GTATGT	CAG
intron_MMD1.C1_06900C_A-T_Intron2	TACTAAC	66	19	12.7454	Ca22chr1A_C_albicans_SC5314:1470115-1470193(-)	C1_06900C	0.880261	0.00109712	WT_22_d:WT_22_n	22	WT	consensus	15-20	78	short	consensus	GTATGT	TAG
intron_MMD1.C1_06900C_A-T_Intron2	TACTAAC	66	19	12.7454	Ca22chr1A_C_albicans_SC5314:1470115-1470193(-)	C1_06900C	0.0732756	-0.0243031	WT_37_d:WT_37_n	37	WT	consensus	15-20	78	short	consensus	GTATGT	TAG
intron_MMD1.C1_06900C_A-T_Intron2	TACTAAC	66	19	12.7454	Ca22chr1A_C_albicans_SC5314:1470115-1470193(-)	C1_06900C	0.000538899	0.660642	ysf3_22_d:ysf3_22_n	22	ysf3	consensus	15-20	78	short	consensus	GTATGT	TAG
intron_MMD1.C1_06900C_A-T_Intron2	TACTAAC	66	19	12.7454	Ca22chr1A_C_albicans_SC5314:1470115-1470193(-)	C1_06900C	0.02458	0.405291	ysf3_37_d:ysf3_37_n	37	ysf3	consensus	15-20	78	short	consensus	GTATGT	TAG
intron_MTLA1.C5_01740C_A-T_Intron1	TACTAAC	225	38	12.7454	Ca22chr5A_C_albicans_SC5314:393561-393817(-)	C5_01740C	0.214967	0.0683806	WT_22_d:WT_22_n	22	WT	consensus	29-74	256	short	consensus	GTATGT	AAG
intron_MTLA1.C5_01740C_A-T_Intron1	TACTAAC	225	38	12.7454	Ca22chr5A_C_albicans_SC5314:393561-393817(-)	C5_01740C	0.11832	-0.150794	WT_37_d:WT_37_n	37	WT	consensus	29-74	256	short	consensus	GTATGT	AAG
intron_MTLA1.C5_01740C_A-T_Intron1	TACTAAC	225	38	12.7454	Ca22chr5A_C_albicans_SC5314:393561-393817(-)	C5_01740C	0.000866848	0.548807	ysf3_22_d:ysf3_22_n	22	ysf3	consensus	29-74	256	short	consensus	GTATGT	AAG
intron_MTLA1.C5_01740C_A-T_Intron1	TACTAAC	225	38	12.7454	Ca22chr5A_C_albicans_SC5314:393561-393817(-)	C5_01740C	0.00704938	0.352913	ysf3_37_d:ysf3_37_n	37	ysf3	consensus	29-74	256	short	consensus	GTATGT	AAG
intron_MTLA1.C5_01740C_A-T_Intron2	TACTAAC	65	16	12.7454	Ca22chr5A_C_albicans_SC5314:394189-394263(-)	C5_01740C	0.437114	-0.0215132	WT_22_d:WT_22_n	22	WT	consensus	15-20	74	short	variable 5'	GTAAGT	TAG
intron_MTLA1.C5_01740C_A-T_Intron2	TACTAAC	65	16	12.7454	Ca22chr5A_C_albicans_SC5314:394189-394263(-)	C5_01740C	0.131176	-0.0415781	WT_37_d:WT_37_n	37	WT	consensus	15-20	74	short	variable 5'	GTAAGT	TAG
intron_MTLA1.C5_01740C_A-T_Intron2	TACTAAC	65	16	12.7454	Ca22chr5A_C_albicans_SC5314:394189-394263(-)	C5_01740C	2.93143e-05	0.785449	ysf3_22_d:ysf3_22_n	22	ysf3	consensus	15-20	74	short	variable 5'	GTAAGT	TAG
intron_MTLA1.C5_01740C_A-T_Intron2	TACTAAC	65	16	12.7454	Ca22chr5A_C_albicans_SC5314:394189-394263(-)	C5_01740C	0.02423	0.594853	ysf3_37_d:ysf3_37_n	37	ysf3	consensus	15-20	74	short	variable 5'	GTAAGT	TAG
intron_MTR2.C2_10640C_A-T_Intron1	AACTAAC	48	16	8.63688	Ca22chr2A_C_albicans_SC5314:2192917-2192974(-)	C2_10640C	0.870604	-0.000909162	WT_22_d:WT_22_n	22	WT	non-consensus	15-20	57	short	consensus	GTATGT	TAG
intron_MTR2.C2_10640C_A-T_Intron1	AACTAAC	48	16	8.63688	Ca22chr2A_C_albicans_SC5314:2192917-2192974(-)	C2_10640C	0.491991	-0.00748702	WT_37_d:WT_37_n	37	WT	non-consensus	15-20	57	short	consensus	GTATGT	TAG
intron_MTR2.C2_10640C_A-T_Intron1	AACTAAC	48	16	8.63688	Ca22chr2A_C_albicans_SC5314:2192917-2192974(-)	C2_10640C	0.272734	0.242846	ysf3_22_d:ysf3_22_n	22	ysf3	non-consensus	15-20	57	short	consensus	GTATGT	TAG
intron_MTR2.C2_10640C_A-T_Intron1	AACTAAC	48	16	8.63688	Ca22chr2A_C_albicans_SC5314:2192917-2192974(-)	C2_10640C	0.102013	0.2879	ysf3_37_d:ysf3_37_n	37	ysf3	non-consensus	15-20	57	short	consensus	GTATGT	TAG
intron_MUQ1.C2_00260C_A-T_Intron1	TACTAAC	46	17	12.7454	Ca22chr2A_C_albicans_SC5314:34716-34772(-)	C2_00260C	0.0183029	-0.00782096	WT_22_d:WT_22_n	22	WT	consensus	15-20	56	short	consensus	GTATGT	TAG
intron_MUQ1.C2_00260C_A-T_Intron1	TACTAAC	46	17	12.7454	Ca22chr2A_C_albicans_SC5314:34716-34772(-)	C2_00260C	0.224946	-0.00708765	WT_37_d:WT_37_n	37	WT	consensus	15-20	56	short	consensus	GTATGT	TAG
intron_MUQ1.C2_00260C_A-T_Intron1	TACTAAC	46	17	12.7454	Ca22chr2A_C_albicans_SC5314:34716-34772(-)	C2_00260C	4.63136e-05	0.388735	ysf3_22_d:ysf3_22_n	22	ysf3	consensus	15-20	56	short	consensus	GTATGT	TAG
intron_MUQ1.C2_00260C_A-T_Intron1	TACTAAC	46	17	12.7454	Ca22chr2A_C_albicans_SC5314:34716-34772(-)	C2_00260C	0.0505673	0.31372	ysf3_37_d:ysf3_37_n	37	ysf3	consensus	15-20	56	short	consensus	GTATGT	TAG
intron_MVB12.CR_04790W_A-T_Intron1	TACTAAC	58	25	12.7454	Ca22chrRA_C_albicans_SC5314:1037067-1037143(+)	CR_04790W	0.424635	-0.00814152	WT_22_d:WT_22_n	22	WT	consensus	25-28	76	short	variable 5'	GTAAGT	TAG
intron_MVB12.CR_04790W_A-T_Intron1	TACTAAC	58	25	12.7454	Ca22chrRA_C_albicans_SC5314:1037067-1037143(+)	CR_04790W	0.104854	-0.0274458	WT_37_d:WT_37_n	37	WT	consensus	25-28	76	short	variable 5'	GTAAGT	TAG
intron_MVB12.CR_04790W_A-T_Intron1	TACTAAC	58	25	12.7454	Ca22chrRA_C_albicans_SC5314:1037067-1037143(+)	CR_04790W	0.000666416	0.393397	ysf3_22_d:ysf3_22_n	22	ysf3	consensus	25-28	76	short	variable 5'	GTAAGT	TAG
intron_MVB12.CR_04790W_A-T_Intron1	TACTAAC	58	25	12.7454	Ca22chrRA_C_albicans_SC5314:1037067-1037143(+)	CR_04790W	0.0490995	0.765572	ysf3_37_d:ysf3_37_n	37	ysf3	consensus	25-28	76	short	variable 5'	GTAAGT	TAG
intron_MVD.C1_00070W_A-T_Intron1	TACTAAC	43	15	12.7454	Ca22chr1A_C_albicans_SC5314:13816-13867(+)	C1_00070W	0.509705	-0.00129917	WT_22_d:WT_22_n	22	WT	consensus	15-20	51	short	consensus	GTATGT	TAG
intron_MVD.C1_00070W_A-T_Intron1	TACTAAC	43	15	12.7454	Ca22chr1A_C_albicans_SC5314:13816-13867(+)	C1_00070W	0.055973	-0.00652613	WT_37_d:WT_37_n	37	WT	consensus	15-20	51	short	consensus	GTATGT	TAG
intron_MVD.C1_00070W_A-T_Intron1	TACTAAC	43	15	12.7454	Ca22chr1A_C_albicans_SC5314:13816-13867(+)	C1_00070W	0.0018456	0.399958	ysf3_22_d:ysf3_22_n	22	ysf3	consensus	15-20	51	short	consensus	GTATGT	TAG
intron_MVD.C1_00070W_A-T_Intron1	TACTAAC	43	15	12.7454	Ca22chr1A_C_albicans_SC5314:13816-13867(+)	C1_00070W	0.0545955	0.282362	ysf3_37_d:ysf3_37_n	37	ysf3	consensus	15-20	51	short	consensus	GTATGT	TAG
intron_NA.C1_00450C_A-T_Intron1	TACTAAC	76	21	12.7454	Ca22chr1A_C_albicans_SC5314:73091-73181(-)	C1_00450C	0.878081	-0.000293279	WT_22_d:WT_22_n	22	WT	consensus	21-24	90	short	consensus	GTATGT	AAG
intron_NA.C1_00450C_A-T_Intron1	TACTAAC	76	21	12.7454	Ca22chr1A_C_albicans_SC5314:73091-73181(-)	C1_00450C	0.0145561	-0.00847533	WT_37_d:WT_37_n	37	WT	consensus	21-24	90	short	consensus	GTATGT	AAG
intron_NA.C1_00450C_A-T_Intron1	TACTAAC	76	21	12.7454	Ca22chr1A_C_albicans_SC5314:73091-73181(-)	C1_00450C	0.00264906	0.141705	ysf3_22_d:ysf3_22_n	22	ysf3	consensus	21-24	90	short	consensus	GTATGT	AAG
intron_NA.C1_00450C_A-T_Intron1	TACTAAC	76	21	12.7454	Ca22chr1A_C_albicans_SC5314:73091-73181(-)	C1_00450C	0.0727987	0.15635	ysf3_37_d:ysf3_37_n	37	ysf3	consensus	21-24	90	short	consensus	GTATGT	AAG
intron_NA.C1_00970W_A-T_Intron1	TACTAAC	56	18	12.7454	Ca22chr1A_C_albicans_SC5314:198284-198351(+)	C1_00970W	0.921384	-0.00260284	WT_22_d:WT_22_n	22	WT	consensus	15-20	67	short	variable 5'	GTACGT	TAG
intron_NA.C1_00970W_A-T_Intron1	TACTAAC	56	18	12.7454	Ca22chr1A_C_albicans_SC5314:198284-198351(+)	C1_00970W	0.085258	-0.0991046	WT_37_d:WT_37_n	37	WT	consensus	15-20	67	short	variable 5'	GTACGT	TAG
intron_NA.C1_00970W_A-T_Intron1	TACTAAC	56	18	12.7454	Ca22chr1A_C_albicans_SC5314:198284-198351(+)	C1_00970W	0.00340745	0.33526	ysf3_22_d:ysf3_22_n	22	ysf3	consensus	15-20	67	short	variable 5'	GTACGT	TAG
intron_NA.C1_00970W_A-T_Intron1	TACTAAC	56	18	12.7454	Ca22chr1A_C_albicans_SC5314:198284-198351(+)	C1_00970W	0.0504872	0.346449	ysf3_37_d:ysf3_37_n	37	ysf3	consensus	15-20	67	short	variable 5'	GTACGT	TAG
intron_NA.C1_01610C_A-T_Intron1	AACTAAC	165	20	8.63688	Ca22chr1A_C_albicans_SC5314:325739-325917(-)	C1_01610C	0.793146	0.0095486	WT_22_d:WT_22_n	22	WT	non-consensus	15-20	178	short	consensus	GTATGT	TAG
intron_NA.C1_01610C_A-T_Intron1	AACTAAC	165	20	8.63688	Ca22chr1A_C_albicans_SC5314:325739-325917(-)	C1_01610C	0.576722	0.0459965	WT_37_d:WT_37_n	37	WT	non-consensus	15-20	178	short	consensus	GTATGT	TAG
intron_NA.C1_01610C_A-T_Intron1	AACTAAC	165	20	8.63688	Ca22chr1A_C_albicans_SC5314:325739-325917(-)	C1_01610C	0.436298	0.408154	ysf3_22_d:ysf3_22_n	22	ysf3	non-consensus	15-20	178	short	consensus	GTATGT	TAG
intron_NA.C1_01610C_A-T_Intron1	AACTAAC	165	20	8.63688	Ca22chr1A_C_albicans_SC5314:325739-325917(-)	C1_01610C		0.662175	ysf3_37_d:ysf3_37_n	37	ysf3	non-consensus	15-20	178	short	consensus	GTATGT	TAG
intron_NA.C1_01930W_A-T_Intron1	TACTAAC	271	22	12.7454	Ca22chr1A_C_albicans_SC5314:400619-400905(+)	C1_01930W	0.990926	-0.0014538	WT_22_d:WT_22_n	22	WT	consensus	21-24	286	short	consensus	GTATGT	AAG
intron_NA.C1_01930W_A-T_Intron1	TACTAAC	271	22	12.7454	Ca22chr1A_C_albicans_SC5314:400619-400905(+)	C1_01930W	0.235026	0.0524359	WT_37_d:WT_37_n	37	WT	consensus	21-24	286	short	consensus	GTATGT	AAG
intron_NA.C1_01930W_A-T_Intron1	TACTAAC	271	22	12.7454	Ca22chr1A_C_albicans_SC5314:400619-400905(+)	C1_01930W		0.424579	ysf3_22_d:ysf3_22_n	22	ysf3	consensus	21-24	286	short	consensus	GTATGT	AAG
intron_NA.C1_01930W_A-T_Intron1	TACTAAC	271	22	12.7454	Ca22chr1A_C_albicans_SC5314:400619-400905(+)	C1_01930W	0.0642641	0.485629	ysf3_37_d:ysf3_37_n	37	ysf3	consensus	21-24	286	short	consensus	GTATGT	AAG
intron_NA.C1_02060W_A-T_Intron1	TACTAAC	348	23	12.7454	Ca22chr1A_C_albicans_SC5314:426012-426376(+)	C1_02060W	0.403282	0.289991	WT_22_d:WT_22_n	22	WT	consensus	21-24	364	long	variable 5'	GTATGA	TAG
intron_NA.C1_02060W_A-T_Intron1	TACTAAC	348	23	12.7454	Ca22chr1A_C_albicans_SC5314:426012-426376(+)	C1_02060W	0.0193458	-0.0358502	WT_37_d:WT_37_n	37	WT	consensus	21-24	364	long	variable 5'	GTATGA	TAG
intron_NA.C1_02060W_A-T_Intron1	TACTAAC	348	23	12.7454	Ca22chr1A_C_albicans_SC5314:426012-426376(+)	C1_02060W	0.0356377	0.650449	ysf3_22_d:ysf3_22_n	22	ysf3	consensus	21-24	364	long	variable 5'	GTATGA	TAG
intron_NA.C1_02060W_A-T_Intron1	TACTAAC	348	23	12.7454	Ca22chr1A_C_albicans_SC5314:426012-426376(+)	C1_02060W	0.0125164	0.69019	ysf3_37_d:ysf3_37_n	37	ysf3	consensus	21-24	364	long	variable 5'	GTATGA	TAG
intron_NA.C1_02330C_A-T_Intron1	TACTAAC	444	26	12.7454	Ca22chr1A_C_albicans_SC5314:487714-488177(-)	C1_02330C	0.741126	-0.000337511	WT_22_d:WT_22_n	22	WT	consensus	25-28	463	long	consensus	GTATGT	CAG
intron_NA.C1_02330C_A-T_Intron1	TACTAAC	444	26	12.7454	Ca22chr1A_C_albicans_SC5314:487714-488177(-)	C1_02330C	0.173968	-0.00257778	WT_37_d:WT_37_n	37	WT	consensus	25-28	463	long	consensus	GTATGT	CAG
intron_NA.C1_02330C_A-T_Intron1	TACTAAC	444	26	12.7454	Ca22chr1A_C_albicans_SC5314:487714-488177(-)	C1_02330C	0.0385982	0.303496	ysf3_22_d:ysf3_22_n	22	ysf3	consensus	25-28	463	long	consensus	GTATGT	CAG
intron_NA.C1_02330C_A-T_Intron1	TACTAAC	444	26	12.7454	Ca22chr1A_C_albicans_SC5314:487714-488177(-)	C1_02330C	0.0292574	0.0869272	ysf3_37_d:ysf3_37_n	37	ysf3	consensus	25-28	463	long	consensus	GTATGT	CAG
intron_NA.C1_02770W_A-T_Intron1	TACTAAC	86	26	12.7454	Ca22chr1A_C_albicans_SC5314:581353-581458(+)	C1_02770W	0.713881	0.00328775	WT_22_d:WT_22_n	22	WT	consensus	25-28	105	short	consensus	GTATGT	TAG
intron_NA.C1_02770W_A-T_Intron1	TACTAAC	86	26	12.7454	Ca22chr1A_C_albicans_SC5314:581353-581458(+)	C1_02770W	0.0581047	-0.0143992	WT_37_d:WT_37_n	37	WT	consensus	25-28	105	short	consensus	GTATGT	TAG
intron_NA.C1_02770W_A-T_Intron1	TACTAAC	86	26	12.7454	Ca22chr1A_C_albicans_SC5314:581353-581458(+)	C1_02770W	3.3909e-06	0.633314	ysf3_22_d:ysf3_22_n	22	ysf3	consensus	25-28	105	short	consensus	GTATGT	TAG
intron_NA.C1_02770W_A-T_Intron1	TACTAAC	86	26	12.7454	Ca22chr1A_C_albicans_SC5314:581353-581458(+)	C1_02770W	0.0224489	0.372042	ysf3_37_d:ysf3_37_n	37	ysf3	consensus	25-28	105	short	consensus	GTATGT	TAG
intron_NA.C1_03100W_A-T_Intron1	TACTAAC	182	18	12.7454	Ca22chr1A_C_albicans_SC5314:645118-645311(+)	C1_03100W		-0.00174978	WT_22_d:WT_22_n	22	WT	consensus	15-20	193	short	consensus	GTATGT	TAG
intron_NA.C1_03100W_A-T_Intron1	TACTAAC	182	18	12.7454	Ca22chr1A_C_albicans_SC5314:645118-645311(+)	C1_03100W	0.763393	0.0123314	WT_37_d:WT_37_n	37	WT	consensus	15-20	193	short	consensus	GTATGT	TAG
intron_NA.C1_03100W_A-T_Intron1	TACTAAC	182	18	12.7454	Ca22chr1A_C_albicans_SC5314:645118-645311(+)	C1_03100W	0.124408	0.552989	ysf3_22_d:ysf3_22_n	22	ysf3	consensus	15-20	193	short	consensus	GTATGT	TAG
intron_NA.C1_03100W_A-T_Intron1	TACTAAC	182	18	12.7454	Ca22chr1A_C_albicans_SC5314:645118-645311(+)	C1_03100W	0.0514443	0.302999	ysf3_37_d:ysf3_37_n	37	ysf3	consensus	15-20	193	short	consensus	GTATGT	TAG
intron_NA.C1_03150C_A-T_Intron1	TACTAAC	63	34	12.7454	Ca22chr1A_C_albicans_SC5314:657075-657165(-)	C1_03150C	0.998842	-2.95082e-05	WT_22_d:WT_22_n	22	WT	consensus	29-74	90	short	consensus	GTATGT	TAG
intron_NA.C1_03150C_A-T_Intron1	TACTAAC	63	34	12.7454	Ca22chr1A_C_albicans_SC5314:657075-657165(-)	C1_03150C	0.485766	0.0194654	WT_37_d:WT_37_n	37	WT	consensus	29-74	90	short	consensus	GTATGT	TAG
intron_NA.C1_03150C_A-T_Intron1	TACTAAC	63	34	12.7454	Ca22chr1A_C_albicans_SC5314:657075-657165(-)	C1_03150C	8.99639e-06	0.655013	ysf3_22_d:ysf3_22_n	22	ysf3	consensus	29-74	90	short	consensus	GTATGT	TAG
intron_NA.C1_03150C_A-T_Intron1	TACTAAC	63	34	12.7454	Ca22chr1A_C_albicans_SC5314:657075-657165(-)	C1_03150C	0.0856856	0.241939	ysf3_37_d:ysf3_37_n	37	ysf3	consensus	29-74	90	short	consensus	GTATGT	TAG
intron_NA.C1_03270W_A-T_Intron1	TACTAAC	46	35	12.7454	Ca22chr1A_C_albicans_SC5314:683927-684001(+)	C1_03270W	0.808716	-0.0160038	WT_22_d:WT_22_n	22	WT	consensus	29-74	74	short	consensus	GTATGT	TAG
intron_NA.C1_03270W_A-T_Intron1	TACTAAC	46	35	12.7454	Ca22chr1A_C_albicans_SC5314:683927-684001(+)	C1_03270W	0.0283514	-0.169173	WT_37_d:WT_37_n	37	WT	consensus	29-74	74	short	consensus	GTATGT	TAG
intron_NA.C1_03270W_A-T_Intron1	TACTAAC	46	35	12.7454	Ca22chr1A_C_albicans_SC5314:683927-684001(+)	C1_03270W	6.85282e-05	0.712464	ysf3_22_d:ysf3_22_n	22	ysf3	consensus	29-74	74	short	consensus	GTATGT	TAG
intron_NA.C1_03270W_A-T_Intron1	TACTAAC	46	35	12.7454	Ca22chr1A_C_albicans_SC5314:683927-684001(+)	C1_03270W	0.107494	0.505583	ysf3_37_d:ysf3_37_n	37	ysf3	consensus	29-74	74	short	consensus	GTATGT	TAG
intron_NA.C1_03620C_A-T_Intron1	TACTAGC	316	20	7.19125	Ca22chr1A_C_albicans_SC5314:751648-751977(-)	C1_03620C	0.820114	0.0102903	WT_22_d:WT_22_n	22	WT	non-consensus	15-20	329	long	consensus	GTATGT	CAG
intron_NA.C1_03620C_A-T_Intron1	TACTAGC	316	20	7.19125	Ca22chr1A_C_albicans_SC5314:751648-751977(-)	C1_03620C	0.23584	0.0754808	WT_37_d:WT_37_n	37	WT	non-consensus	15-20	329	long	consensus	GTATGT	CAG
intron_NA.C1_03620C_A-T_Intron1	TACTAGC	316	20	7.19125	Ca22chr1A_C_albicans_SC5314:751648-751977(-)	C1_03620C	0.000136515	0.730156	ysf3_22_d:ysf3_22_n	22	ysf3	non-consensus	15-20	329	long	consensus	GTATGT	CAG
intron_NA.C1_03620C_A-T_Intron1	TACTAGC	316	20	7.19125	Ca22chr1A_C_albicans_SC5314:751648-751977(-)	C1_03620C	0.00116455	0.726899	ysf3_37_d:ysf3_37_n	37	ysf3	non-consensus	15-20	329	long	consensus	GTATGT	CAG
intron_NA.C1_04430C_A-T_Intron1	TACTAAC	55	17	12.7454	Ca22chr1A_C_albicans_SC5314:917161-917226(-)	C1_04430C	0.141156	-0.0151433	WT_22_d:WT_22_n	22	WT	consensus	15-20	65	short	consensus	GTATGT	TAG
intron_NA.C1_04430C_A-T_Intron1	TACTAAC	55	17	12.7454	Ca22chr1A_C_albicans_SC5314:917161-917226(-)	C1_04430C	0.0296425	-0.0277189	WT_37_d:WT_37_n	37	WT	consensus	15-20	65	short	consensus	GTATGT	TAG
intron_NA.C1_04430C_A-T_Intron1	TACTAAC	55	17	12.7454	Ca22chr1A_C_albicans_SC5314:917161-917226(-)	C1_04430C	0.000741274	0.219369	ysf3_22_d:ysf3_22_n	22	ysf3	consensus	15-20	65	short	consensus	GTATGT	TAG
intron_NA.C1_04430C_A-T_Intron1	TACTAAC	55	17	12.7454	Ca22chr1A_C_albicans_SC5314:917161-917226(-)	C1_04430C	0.0951306	0.0613079	ysf3_37_d:ysf3_37_n	37	ysf3	consensus	15-20	65	short	consensus	GTATGT	TAG
intron_NA.C1_05180C_A-T_Intron1	TACTAAC	123	37	12.7454	Ca22chr1A_C_albicans_SC5314:1097347-1097500(-)	C1_05180C	0.39463	0.00280057	WT_22_d:WT_22_n	22	WT	consensus	29-74	153	short	consensus	GTATGT	TAG
intron_NA.C1_05180C_A-T_Intron1	TACTAAC	123	37	12.7454	Ca22chr1A_C_albicans_SC5314:1097347-1097500(-)	C1_05180C	0.835435	-0.000801737	WT_37_d:WT_37_n	37	WT	consensus	29-74	153	short	consensus	GTATGT	TAG
intron_NA.C1_05180C_A-T_Intron1	TACTAAC	123	37	12.7454	Ca22chr1A_C_albicans_SC5314:1097347-1097500(-)	C1_05180C	0.0373881	0.28971	ysf3_22_d:ysf3_22_n	22	ysf3	consensus	29-74	153	short	consensus	GTATGT	TAG
intron_NA.C1_05180C_A-T_Intron1	TACTAAC	123	37	12.7454	Ca22chr1A_C_albicans_SC5314:1097347-1097500(-)	C1_05180C	0.236482	0.423381	ysf3_37_d:ysf3_37_n	37	ysf3	consensus	29-74	153	short	consensus	GTATGT	TAG
intron_NA.C1_05190C_A-T_Intron1	TACTAAC	85	24	12.7454	Ca22chr1A_C_albicans_SC5314:1098449-1098551(-)	C1_05190C	0.447972	-0.00420083	WT_22_d:WT_22_n	22	WT	consensus	21-24	102	short	consensus	GTATGT	TAG
intron_NA.C1_05190C_A-T_Intron1	TACTAAC	85	24	12.7454	Ca22chr1A_C_albicans_SC5314:1098449-1098551(-)	C1_05190C	0.0781741	-0.00650743	WT_37_d:WT_37_n	37	WT	consensus	21-24	102	short	consensus	GTATGT	TAG
intron_NA.C1_05190C_A-T_Intron1	TACTAAC	85	24	12.7454	Ca22chr1A_C_albicans_SC5314:1098449-1098551(-)	C1_05190C	0.0285502	0.104764	ysf3_22_d:ysf3_22_n	22	ysf3	consensus	21-24	102	short	consensus	GTATGT	TAG
intron_NA.C1_05190C_A-T_Intron1	TACTAAC	85	24	12.7454	Ca22chr1A_C_albicans_SC5314:1098449-1098551(-)	C1_05190C	0.0826387	0.144544	ysf3_37_d:ysf3_37_n	37	ysf3	consensus	21-24	102	short	consensus	GTATGT	TAG
intron_NA.C1_05720W_A-T_Intron1	TACTAAC	576	19	12.7454	Ca22chr1A_C_albicans_SC5314:1195178-1195766(+)	C1_05720W	0.0565646	-0.0240207	WT_22_d:WT_22_n	22	WT	consensus	15-20	588	long	consensus	GTATGT	TAG
intron_NA.C1_05720W_A-T_Intron1	TACTAAC	576	19	12.7454	Ca22chr1A_C_albicans_SC5314:1195178-1195766(+)	C1_05720W	0.0501822	-0.0815384	WT_37_d:WT_37_n	37	WT	consensus	15-20	588	long	consensus	GTATGT	TAG
intron_NA.C1_05720W_A-T_Intron1	TACTAAC	576	19	12.7454	Ca22chr1A_C_albicans_SC5314:1195178-1195766(+)	C1_05720W	2.00077e-06	0.687241	ysf3_22_d:ysf3_22_n	22	ysf3	consensus	15-20	588	long	consensus	GTATGT	TAG
intron_NA.C1_05720W_A-T_Intron1	TACTAAC	576	19	12.7454	Ca22chr1A_C_albicans_SC5314:1195178-1195766(+)	C1_05720W	0.000750985	0.48984	ysf3_37_d:ysf3_37_n	37	ysf3	consensus	15-20	588	long	consensus	GTATGT	TAG
intron_NA.C1_05720W_A-T_Intron2	TACTAAC	208	23	12.7454	Ca22chr1A_C_albicans_SC5314:1195857-1196081(+)	C1_05720W	0.936477	-0.000173867	WT_22_d:WT_22_n	22	WT	consensus	21-24	224	short	consensus	GTATGT	TAG
intron_NA.C1_05720W_A-T_Intron2	TACTAAC	208	23	12.7454	Ca22chr1A_C_albicans_SC5314:1195857-1196081(+)	C1_05720W	0.170238	-0.0062435	WT_37_d:WT_37_n	37	WT	consensus	21-24	224	short	consensus	GTATGT	TAG
intron_NA.C1_05720W_A-T_Intron2	TACTAAC	208	23	12.7454	Ca22chr1A_C_albicans_SC5314:1195857-1196081(+)	C1_05720W	0.00646733	0.254295	ysf3_22_d:ysf3_22_n	22	ysf3	consensus	21-24	224	short	consensus	GTATGT	TAG
intron_NA.C1_05720W_A-T_Intron2	TACTAAC	208	23	12.7454	Ca22chr1A_C_albicans_SC5314:1195857-1196081(+)	C1_05720W	0.0720093	0.176094	ysf3_37_d:ysf3_37_n	37	ysf3	consensus	21-24	224	short	consensus	GTATGT	TAG
intron_NA.C1_06050C_A-T_Intron1	TACTAAC	85	27	12.7454	Ca22chr1A_C_albicans_SC5314:1271526-1271631(-)	C1_06050C	0.925513	0.000214896	WT_22_d:WT_22_n	22	WT	consensus	25-28	105	short	consensus	GTATGT	TAG
intron_NA.C1_06050C_A-T_Intron1	TACTAAC	85	27	12.7454	Ca22chr1A_C_albicans_SC5314:1271526-1271631(-)	C1_06050C	0.237968	-0.00509561	WT_37_d:WT_37_n	37	WT	consensus	25-28	105	short	consensus	GTATGT	TAG
intron_NA.C1_06050C_A-T_Intron1	TACTAAC	85	27	12.7454	Ca22chr1A_C_albicans_SC5314:1271526-1271631(-)	C1_06050C	0.00198912	0.130448	ysf3_22_d:ysf3_22_n	22	ysf3	consensus	25-28	105	short	consensus	GTATGT	TAG
intron_NA.C1_06050C_A-T_Intron1	TACTAAC	85	27	12.7454	Ca22chr1A_C_albicans_SC5314:1271526-1271631(-)	C1_06050C	0.0515447	0.0457187	ysf3_37_d:ysf3_37_n	37	ysf3	consensus	25-28	105	short	consensus	GTATGT	TAG
intron_NA.C1_06470W_A-T_Intron1	TACTAAC	213	25	12.7454	Ca22chr1A_C_albicans_SC5314:1377817-1378048(+)	C1_06470W	0.304397	-0.000421528	WT_22_d:WT_22_n	22	WT	consensus	25-28	231	short	consensus	GTATGT	TAG
intron_NA.C1_06470W_A-T_Intron1	TACTAAC	213	25	12.7454	Ca22chr1A_C_albicans_SC5314:1377817-1378048(+)	C1_06470W	0.49358	-0.00247524	WT_37_d:WT_37_n	37	WT	consensus	25-28	231	short	consensus	GTATGT	TAG
intron_NA.C1_06470W_A-T_Intron1	TACTAAC	213	25	12.7454	Ca22chr1A_C_albicans_SC5314:1377817-1378048(+)	C1_06470W	0.000542386	0.194025	ysf3_22_d:ysf3_22_n	22	ysf3	consensus	25-28	231	short	consensus	GTATGT	TAG
intron_NA.C1_06470W_A-T_Intron1	TACTAAC	213	25	12.7454	Ca22chr1A_C_albicans_SC5314:1377817-1378048(+)	C1_06470W	0.0152622	0.136228	ysf3_37_d:ysf3_37_n	37	ysf3	consensus	25-28	231	short	consensus	GTATGT	TAG
intron_NA.C1_06480C_A-T_Intron1	TACTAAC	64	24	12.7454	Ca22chr1A_C_albicans_SC5314:1379118-1379199(-)	C1_06480C	0.490157	-0.00340166	WT_22_d:WT_22_n	22	WT	consensus	21-24	81	short	consensus	GTATGT	TAG
intron_NA.C1_06480C_A-T_Intron1	TACTAAC	64	24	12.7454	Ca22chr1A_C_albicans_SC5314:1379118-1379199(-)	C1_06480C	0.626275	-0.00812975	WT_37_d:WT_37_n	37	WT	consensus	21-24	81	short	consensus	GTATGT	TAG
intron_NA.C1_06480C_A-T_Intron1	TACTAAC	64	24	12.7454	Ca22chr1A_C_albicans_SC5314:1379118-1379199(-)	C1_06480C	0.000106967	0.147972	ysf3_22_d:ysf3_22_n	22	ysf3	consensus	21-24	81	short	consensus	GTATGT	TAG
intron_NA.C1_06480C_A-T_Intron1	TACTAAC	64	24	12.7454	Ca22chr1A_C_albicans_SC5314:1379118-1379199(-)	C1_06480C	0.0123997	0.145462	ysf3_37_d:ysf3_37_n	37	ysf3	consensus	21-24	81	short	consensus	GTATGT	TAG
intron_NA.C1_06890C_A-T_Intron1	TACTAAC	425	24	12.7454	Ca22chr1A_C_albicans_SC5314:1468796-1469238(-)	C1_06890C	0.592544	-0.000636778	WT_22_d:WT_22_n	22	WT	consensus	21-24	442	long	consensus	GTATGT	AAG
intron_NA.C1_06890C_A-T_Intron1	TACTAAC	425	24	12.7454	Ca22chr1A_C_albicans_SC5314:1468796-1469238(-)	C1_06890C	0.118563	-0.0075553	WT_37_d:WT_37_n	37	WT	consensus	21-24	442	long	consensus	GTATGT	AAG
intron_NA.C1_06890C_A-T_Intron1	TACTAAC	425	24	12.7454	Ca22chr1A_C_albicans_SC5314:1468796-1469238(-)	C1_06890C	0.0610235	0.0435857	ysf3_22_d:ysf3_22_n	22	ysf3	consensus	21-24	442	long	consensus	GTATGT	AAG
intron_NA.C1_06890C_A-T_Intron1	TACTAAC	425	24	12.7454	Ca22chr1A_C_albicans_SC5314:1468796-1469238(-)	C1_06890C	0.170595	0.0544911	ysf3_37_d:ysf3_37_n	37	ysf3	consensus	21-24	442	long	consensus	GTATGT	AAG
intron_NA.C1_07060C_A-T_Intron1	AACTAAC	169	45	8.63688	Ca22chr1A_C_albicans_SC5314:1508048-1508255(-)	C1_07060C	0.840292	-0.00299979	WT_22_d:WT_22_n	22	WT	non-consensus	29-74	207	short	consensus	GTATGT	CAG
intron_NA.C1_07060C_A-T_Intron1	AACTAAC	169	45	8.63688	Ca22chr1A_C_albicans_SC5314:1508048-1508255(-)	C1_07060C	0.415235	-0.269256	WT_37_d:WT_37_n	37	WT	non-consensus	29-74	207	short	consensus	GTATGT	CAG
intron_NA.C1_07060C_A-T_Intron1	AACTAAC	169	45	8.63688	Ca22chr1A_C_albicans_SC5314:1508048-1508255(-)	C1_07060C	0.247745	0.521111	ysf3_22_d:ysf3_22_n	22	ysf3	non-consensus	29-74	207	short	consensus	GTATGT	CAG
intron_NA.C1_07060C_A-T_Intron1	AACTAAC	169	45	8.63688	Ca22chr1A_C_albicans_SC5314:1508048-1508255(-)	C1_07060C	0.0174234	0.358003	ysf3_37_d:ysf3_37_n	37	ysf3	non-consensus	29-74	207	short	consensus	GTATGT	CAG
intron_NA.C1_07340W_A-T_Intron1	TACTAAC	53	24	12.7454	Ca22chr1A_C_albicans_SC5314:1581170-1581240(+)	C1_07340W	0.384701	-0.0039223	WT_22_d:WT_22_n	22	WT	consensus	21-24	70	short	consensus	GTATGT	TAG
intron_NA.C1_07340W_A-T_Intron1	TACTAAC	53	24	12.7454	Ca22chr1A_C_albicans_SC5314:1581170-1581240(+)	C1_07340W	0.0931811	-0.0219873	WT_37_d:WT_37_n	37	WT	consensus	21-24	70	short	consensus	GTATGT	TAG
intron_NA.C1_07340W_A-T_Intron1	TACTAAC	53	24	12.7454	Ca22chr1A_C_albicans_SC5314:1581170-1581240(+)	C1_07340W	0.0361358	0.233928	ysf3_22_d:ysf3_22_n	22	ysf3	consensus	21-24	70	short	consensus	GTATGT	TAG
intron_NA.C1_07340W_A-T_Intron1	TACTAAC	53	24	12.7454	Ca22chr1A_C_albicans_SC5314:1581170-1581240(+)	C1_07340W	0.154013	0.241166	ysf3_37_d:ysf3_37_n	37	ysf3	consensus	21-24	70	short	consensus	GTATGT	TAG
intron_NA.C1_08710W_A-T_Intron1	AACTAAC	52	17	8.63688	Ca22chr1A_C_albicans_SC5314:1901493-1901555(+)	C1_08710W	0.941674	0.000819447	WT_22_d:WT_22_n	22	WT	non-consensus	15-20	62	short	variable 5'	GTAAGT	TAG
intron_NA.C1_08710W_A-T_Intron1	AACTAAC	52	17	8.63688	Ca22chr1A_C_albicans_SC5314:1901493-1901555(+)	C1_08710W	0.118242	-0.016028	WT_37_d:WT_37_n	37	WT	non-consensus	15-20	62	short	variable 5'	GTAAGT	TAG
intron_NA.C1_08710W_A-T_Intron1	AACTAAC	52	17	8.63688	Ca22chr1A_C_albicans_SC5314:1901493-1901555(+)	C1_08710W	0.00868988	0.379277	ysf3_22_d:ysf3_22_n	22	ysf3	non-consensus	15-20	62	short	variable 5'	GTACGT	TAG
intron_NA.C1_08710W_A-T_Intron1	AACTAAC	52	17	8.63688	Ca22chr1A_C_albicans_SC5314:1901493-1901555(+)	C1_08710W	0.0202833	0.503444	ysf3_37_d:ysf3_37_n	37	ysf3	non-consensus	15-20	62	short	consensus	GTATGT	TAG
intron_NA.C1_08830C_A-T_Intron1	TATTAAC	53	20	6.78589	Ca22chr1A_C_albicans_SC5314:1922113-1922179(-)	C1_08830C			WT_37_d:WT_37_n	37	WT	non-consensus	15-20	66	short	consensus	GTATGT	TAG
intron_NA.C1_08830C_A-T_Intron1	TATTAAC	53	20	6.78589	Ca22chr1A_C_albicans_SC5314:1922113-1922179(-)	C1_08830C			ysf3_37_d:ysf3_37_n	37	ysf3	non-consensus	15-20	66	short	consensus	GTATGT	TAG
intron_NA.C1_08830C_A-T_Intron2	TACTAAC	50	28	12.7454	Ca22chr1A_C_albicans_SC5314:1922238-1922309(-)	C1_08830C						consensus	25-28	71	short	consensus	GTATGT	TAG
intron_NA.C1_09650W_A-T_Intron1	TATTAAC	57	16	6.78589	Ca22chr1A_C_albicans_SC5314:2124277-2124343(+)	C1_09650W	0.624538	-0.00708062	WT_22_d:WT_22_n	22	WT	non-consensus	15-20	66	short	consensus	GTATGT	TAG
intron_NA.C1_09650W_A-T_Intron1	TATTAAC	57	16	6.78589	Ca22chr1A_C_albicans_SC5314:2124277-2124343(+)	C1_09650W	0.0731762	-0.0463367	WT_37_d:WT_37_n	37	WT	non-consensus	15-20	66	short	consensus	GTATGT	TAG
intron_NA.C1_09650W_A-T_Intron1	TATTAAC	57	16	6.78589	Ca22chr1A_C_albicans_SC5314:2124277-2124343(+)	C1_09650W	0.000177875	0.720473	ysf3_22_d:ysf3_22_n	22	ysf3	non-consensus	15-20	66	short	consensus	GTATGT	TAG
intron_NA.C1_09650W_A-T_Intron1	TATTAAC	57	16	6.78589	Ca22chr1A_C_albicans_SC5314:2124277-2124343(+)	C1_09650W	0.0763676	0.506824	ysf3_37_d:ysf3_37_n	37	ysf3	non-consensus	15-20	66	short	consensus	GTATGT	TAG
intron_NA.C1_10680C_A-T_Intron1	TACTAAC	63	35	12.7454	Ca22chr1A_C_albicans_SC5314:2373267-2373358(-)	C1_10680C	0.843848	0.000446925	WT_22_d:WT_22_n	22	WT	consensus	29-74	91	short	consensus_5_only	GTATGT	TTA
intron_NA.C1_10680C_A-T_Intron1	TACTAAC	63	35	12.7454	Ca22chr1A_C_albicans_SC5314:2373267-2373358(-)	C1_10680C	0.790715	0.00151416	WT_37_d:WT_37_n	37	WT	consensus	29-74	91	short	consensus_5_only	GTATGT	TTA
intron_NA.C1_10680C_A-T_Intron1	TACTAAC	63	35	12.7454	Ca22chr1A_C_albicans_SC5314:2373267-2373358(-)	C1_10680C	0.0162465	0.570595	ysf3_22_d:ysf3_22_n	22	ysf3	consensus	29-74	91	short	consensus_5_only	GTATGT	TTA
intron_NA.C1_10680C_A-T_Intron1	TACTAAC	63	35	12.7454	Ca22chr1A_C_albicans_SC5314:2373267-2373358(-)	C1_10680C	0.051702	0.445641	ysf3_37_d:ysf3_37_n	37	ysf3	consensus	29-74	91	short	consensus_5_only	GTATGT	TTA
intron_NA.C1_10750C_A-T_Intron1	TACTAAC	61	19	12.7454	Ca22chr1A_C_albicans_SC5314:2386451-2386524(-)	C1_10750C			WT_22_d:WT_22_n	22	WT	consensus	15-20	73	short	consensus	GTATGT	AAG
intron_NA.C1_10750C_A-T_Intron1	TACTAAC	61	19	12.7454	Ca22chr1A_C_albicans_SC5314:2386451-2386524(-)	C1_10750C			WT_37_d:WT_37_n	37	WT	consensus	15-20	73	short	consensus	GTATGT	AAG
intron_NA.C1_10750C_A-T_Intron1	TACTAAC	61	19	12.7454	Ca22chr1A_C_albicans_SC5314:2386451-2386524(-)	C1_10750C			ysf3_22_d:ysf3_22_n	22	ysf3	consensus	15-20	73	short	consensus	GTATGT	AAG
intron_NA.C1_10750C_A-T_Intron1	TACTAAC	61	19	12.7454	Ca22chr1A_C_albicans_SC5314:2386451-2386524(-)	C1_10750C			ysf3_37_d:ysf3_37_n	37	ysf3	consensus	15-20	73	short	consensus	GTATGT	AAG
intron_NA.C1_10960W_A-T_Intron1	CACTAAC	51	26	9.51675	Ca22chr1A_C_albicans_SC5314:2418439-2418509(+)	C1_10960W	0.182868	-0.0192788	WT_22_d:WT_22_n	22	WT	non-consensus	25-28	70	short	variable 5'	GTAAGT	AAG
intron_NA.C1_10960W_A-T_Intron1	CACTAAC	51	26	9.51675	Ca22chr1A_C_albicans_SC5314:2418439-2418509(+)	C1_10960W	0.00764252	-0.0441141	WT_37_d:WT_37_n	37	WT	non-consensus	25-28	70	short	variable 5'	GTAAGT	AAG
intron_NA.C1_10960W_A-T_Intron1	CACTAAC	51	26	9.51675	Ca22chr1A_C_albicans_SC5314:2418439-2418509(+)	C1_10960W	0.0264045	0.356099	ysf3_22_d:ysf3_22_n	22	ysf3	non-consensus	25-28	70	short	variable 5'	GTAAGT	AAG
intron_NA.C1_10960W_A-T_Intron1	CACTAAC	51	26	9.51675	Ca22chr1A_C_albicans_SC5314:2418439-2418509(+)	C1_10960W	0.0962277	0.22441	ysf3_37_d:ysf3_37_n	37	ysf3	non-consensus	25-28	70	short	variable 5'	GTAAGT	AAG
intron_NA.C1_11050W_A-T_Intron1	TACTAAT	49	40	5.96396	Ca22chr1A_C_albicans_SC5314:2434611-2434693(+)	C1_11050W		0	WT_22_d:WT_22_n	22	WT	non-consensus	29-74	82	short	consensus	GTATGT	TAG
intron_NA.C1_11050W_A-T_Intron1	TACTAAT	49	40	5.96396	Ca22chr1A_C_albicans_SC5314:2434611-2434693(+)	C1_11050W		0	WT_37_d:WT_37_n	37	WT	non-consensus	29-74	82	short	consensus	GTATGT	TAG
intron_NA.C1_11050W_A-T_Intron1	TACTAAT	49	40	5.96396	Ca22chr1A_C_albicans_SC5314:2434611-2434693(+)	C1_11050W		0	ysf3_22_d:ysf3_22_n	22	ysf3	non-consensus	29-74	82	short	consensus	GTATGT	TAG
intron_NA.C1_11050W_A-T_Intron1	TACTAAT	49	40	5.96396	Ca22chr1A_C_albicans_SC5314:2434611-2434693(+)	C1_11050W		0	ysf3_37_d:ysf3_37_n	37	ysf3	non-consensus	29-74	82	short	consensus	GTATGT	TAG
intron_NA.C1_11320C_A-T_Intron1	TACTAAC	62	27	12.7454	Ca22chr1A_C_albicans_SC5314:2485315-2485397(-)	C1_11320C	0.92279	0.00269862	WT_22_d:WT_22_n	22	WT	consensus	25-28	82	short	variable 5'	GTACGT	CAG
intron_NA.C1_11320C_A-T_Intron1	TACTAAC	62	27	12.7454	Ca22chr1A_C_albicans_SC5314:2485315-2485397(-)	C1_11320C	0.0135006	-0.108391	WT_37_d:WT_37_n	37	WT	consensus	25-28	82	short	variable 5'	GTACGT	CAG
intron_NA.C1_11320C_A-T_Intron1	TACTAAC	62	27	12.7454	Ca22chr1A_C_albicans_SC5314:2485315-2485397(-)	C1_11320C			ysf3_22_d:ysf3_22_n	22	ysf3	consensus	25-28	82	short	variable 5'	GTACGT	CAG
intron_NA.C1_11320C_A-T_Intron1	TACTAAC	62	27	12.7454	Ca22chr1A_C_albicans_SC5314:2485315-2485397(-)	C1_11320C	0.136752	0.14238	ysf3_37_d:ysf3_37_n	37	ysf3	consensus	25-28	82	short	variable 5'	GTACGT	CAG
intron_NA.C1_11570W_A-T_Intron1	TACTAAC	63	24	12.7454	Ca22chr1A_C_albicans_SC5314:2540472-2540552(+)	C1_11570W		-0.154472	WT_22_d:WT_22_n	22	WT	consensus	21-24	80	short	variable 5'	GTACGT	TAG
intron_NA.C1_11570W_A-T_Intron1	TACTAAC	63	24	12.7454	Ca22chr1A_C_albicans_SC5314:2540472-2540552(+)	C1_11570W	0.886335	-0.0197493	WT_37_d:WT_37_n	37	WT	consensus	21-24	80	short	variable 5'	GTACGT	TAG
intron_NA.C1_11570W_A-T_Intron1	TACTAAC	63	24	12.7454	Ca22chr1A_C_albicans_SC5314:2540472-2540552(+)	C1_11570W		0.797178	ysf3_22_d:ysf3_22_n	22	ysf3	consensus	21-24	80	short	variable 5'	GTACGT	TAG
intron_NA.C1_11570W_A-T_Intron1	TACTAAC	63	24	12.7454	Ca22chr1A_C_albicans_SC5314:2540472-2540552(+)	C1_11570W		0.677021	ysf3_37_d:ysf3_37_n	37	ysf3	consensus	21-24	80	short	variable 5'	GTACGT	TAG
intron_NA.C1_12150C_A-T_Intron1	GACTAAC	52	24	9.43881	Ca22chr1A_C_albicans_SC5314:2654672-2654741(-)	C1_12150C	0.772788	0.00929404	WT_22_d:WT_22_n	22	WT	non-consensus	21-24	69	short	variable 5'	GTACGT	AAG
intron_NA.C1_12150C_A-T_Intron1	GACTAAC	52	24	9.43881	Ca22chr1A_C_albicans_SC5314:2654672-2654741(-)	C1_12150C	0.274264	-0.0430648	WT_37_d:WT_37_n	37	WT	non-consensus	21-24	69	short	variable 5'	GTACGT	AAG
intron_NA.C1_12150C_A-T_Intron1	GACTAAC	52	24	9.43881	Ca22chr1A_C_albicans_SC5314:2654672-2654741(-)	C1_12150C	0.195981	0.398161	ysf3_22_d:ysf3_22_n	22	ysf3	non-consensus	21-24	69	short	variable 5'	GTACGT	AAG
intron_NA.C1_12150C_A-T_Intron1	GACTAAC	52	24	9.43881	Ca22chr1A_C_albicans_SC5314:2654672-2654741(-)	C1_12150C	0.00153454	0.607395	ysf3_37_d:ysf3_37_n	37	ysf3	non-consensus	21-24	69	short	variable 5'	GTACGT	AAG
intron_NA.C1_12480W_A-T_Intron1	AACTAAC	68	25	8.63688	Ca22chr1A_C_albicans_SC5314:2720942-2721028(+)	C1_12480W	0.758255	-0.0178797	WT_22_d:WT_22_n	22	WT	non-consensus	25-28	86	short	variable 5'	GTGAGT	TAG
intron_NA.C1_12480W_A-T_Intron1	AACTAAC	68	25	8.63688	Ca22chr1A_C_albicans_SC5314:2720942-2721028(+)	C1_12480W		0.198012	WT_37_d:WT_37_n	37	WT	non-consensus	25-28	86	short	variable 5'	GTGAGT	TAG
intron_NA.C1_12480W_A-T_Intron1	AACTAAC	68	25	8.63688	Ca22chr1A_C_albicans_SC5314:2720942-2721028(+)	C1_12480W	0.0383373	0.843918	ysf3_22_d:ysf3_22_n	22	ysf3	non-consensus	25-28	86	short	variable 5'	GTGAGT	TAG
intron_NA.C1_12480W_A-T_Intron1	AACTAAC	68	25	8.63688	Ca22chr1A_C_albicans_SC5314:2720942-2721028(+)	C1_12480W		0.617002	ysf3_37_d:ysf3_37_n	37	ysf3	non-consensus	25-28	86	short	variable 5'	GTGAGT	TAG
intron_NA.C1_12650C_A-T_Intron1	TACTAAC	54	36	12.7454	Ca22chr1A_C_albicans_SC5314:2759016-2759099(-)	C1_12650C	0.304325	0.0188118	WT_22_d:WT_22_n	22	WT	consensus	29-74	83	short	consensus	GTATGT	TAG
intron_NA.C1_12650C_A-T_Intron1	TACTAAC	54	36	12.7454	Ca22chr1A_C_albicans_SC5314:2759016-2759099(-)	C1_12650C	0.399401	-0.0158249	WT_37_d:WT_37_n	37	WT	consensus	29-74	83	short	consensus	GTATGT	TAG
intron_NA.C1_12650C_A-T_Intron1	TACTAAC	54	36	12.7454	Ca22chr1A_C_albicans_SC5314:2759016-2759099(-)	C1_12650C	0.0694541	0.446612	ysf3_22_d:ysf3_22_n	22	ysf3	consensus	29-74	83	short	consensus	GTATGT	TAG
intron_NA.C1_12650C_A-T_Intron1	TACTAAC	54	36	12.7454	Ca22chr1A_C_albicans_SC5314:2759016-2759099(-)	C1_12650C	0.0161942	0.150249	ysf3_37_d:ysf3_37_n	37	ysf3	consensus	29-74	83	short	consensus	GTATGT	TAG
intron_NA.C1_12820C_A-T_Intron1	TACTAAC	279	32	12.7454	Ca22chr1A_C_albicans_SC5314:2791751-2792055(-)	C1_12820C	0.922465	-0.00142701	WT_22_d:WT_22_n	22	WT	consensus	29-74	304	long	consensus	GTATGT	TAG
intron_NA.C1_12820C_A-T_Intron1	TACTAAC	279	32	12.7454	Ca22chr1A_C_albicans_SC5314:2791751-2792055(-)	C1_12820C	0.117248	0.046043	WT_37_d:WT_37_n	37	WT	consensus	29-74	304	long	consensus	GTATGT	TAG
intron_NA.C1_12820C_A-T_Intron1	TACTAAC	279	32	12.7454	Ca22chr1A_C_albicans_SC5314:2791751-2792055(-)	C1_12820C	0.000479172	0.815568	ysf3_22_d:ysf3_22_n	22	ysf3	consensus	29-74	304	long	consensus	GTATGT	TAG
intron_NA.C1_12820C_A-T_Intron1	TACTAAC	279	32	12.7454	Ca22chr1A_C_albicans_SC5314:2791751-2792055(-)	C1_12820C	3.35683e-06	0.71853	ysf3_37_d:ysf3_37_n	37	ysf3	consensus	29-74	304	long	consensus	GTATGT	TAG
intron_NA.C1_12920C_A-T_Intron1	TACTAAC	72	18	12.7454	Ca22chr1A_C_albicans_SC5314:2813127-2813210(-)	C1_12920C	0.879256	-0.00153786	WT_22_d:WT_22_n	22	WT	consensus	15-20	83	short	consensus	GTATGT	TAG
intron_NA.C1_12920C_A-T_Intron1	TACTAAC	72	18	12.7454	Ca22chr1A_C_albicans_SC5314:2813127-2813210(-)	C1_12920C	0.283576	-0.0689892	WT_37_d:WT_37_n	37	WT	consensus	15-20	83	short	consensus	GTATGT	TAG
intron_NA.C1_12920C_A-T_Intron1	TACTAAC	72	18	12.7454	Ca22chr1A_C_albicans_SC5314:2813127-2813210(-)	C1_12920C	0.0184625	0.207109	ysf3_22_d:ysf3_22_n	22	ysf3	consensus	15-20	83	short	consensus	GTATGT	TAG
intron_NA.C1_12920C_A-T_Intron1	TACTAAC	72	18	12.7454	Ca22chr1A_C_albicans_SC5314:2813127-2813210(-)	C1_12920C	0.0169155	0.290966	ysf3_37_d:ysf3_37_n	37	ysf3	consensus	15-20	83	short	consensus	GTATGT	TAG
intron_NA.C1_12920C_A-T_Intron2	TACTAAC	75	22	12.7454	Ca22chr1A_C_albicans_SC5314:2813247-2813337(-)	C1_12920C	0.749096	0.0422096	WT_22_d:WT_22_n	22	WT	consensus	21-24	90	short	consensus	GTATGT	AAG
intron_NA.C1_12920C_A-T_Intron2	TACTAAC	75	22	12.7454	Ca22chr1A_C_albicans_SC5314:2813247-2813337(-)	C1_12920C			WT_37_d:WT_37_n	37	WT	consensus	21-24	90	short	consensus	GTATGT	AAG
intron_NA.C1_12920C_A-T_Intron2	TACTAAC	75	22	12.7454	Ca22chr1A_C_albicans_SC5314:2813247-2813337(-)	C1_12920C	0.283017	0.143514	ysf3_22_d:ysf3_22_n	22	ysf3	consensus	21-24	90	short	consensus	GTATGT	AAG
intron_NA.C1_12920C_A-T_Intron2	TACTAAC	75	22	12.7454	Ca22chr1A_C_albicans_SC5314:2813247-2813337(-)	C1_12920C		-0.152321	ysf3_37_d:ysf3_37_n	37	ysf3	consensus	21-24	90	short	consensus	GTATGT	AAG
intron_NA.C1_13260W_A-T_Intron1	TACTAAC	79	35	12.7454	Ca22chr1A_C_albicans_SC5314:2893335-2893442(+)	C1_13260W	0.228993	0.00806777	WT_22_d:WT_22_n	22	WT	consensus	29-74	107	short	variable 5'	GTACGT	AAG
intron_NA.C1_13260W_A-T_Intron1	TACTAAC	79	35	12.7454	Ca22chr1A_C_albicans_SC5314:2893335-2893442(+)	C1_13260W	0.651735	-0.00733566	WT_37_d:WT_37_n	37	WT	consensus	29-74	107	short	variable 5'	GTACGT	AAG
intron_NA.C1_13260W_A-T_Intron1	TACTAAC	79	35	12.7454	Ca22chr1A_C_albicans_SC5314:2893335-2893442(+)	C1_13260W	0.000759796	0.759773	ysf3_22_d:ysf3_22_n	22	ysf3	consensus	29-74	107	short	variable 5'	GTACGT	AAG
intron_NA.C1_13260W_A-T_Intron1	TACTAAC	79	35	12.7454	Ca22chr1A_C_albicans_SC5314:2893335-2893442(+)	C1_13260W	0.0456801	0.556258	ysf3_37_d:ysf3_37_n	37	ysf3	consensus	29-74	107	short	consensus	GTATGT	TAG
intron_NA.C1_13290W_A-T_Intron1	TACTAAC	50	17	12.7454	Ca22chr1A_C_albicans_SC5314:2896678-2896738(+)	C1_13290W			WT_22_d:WT_22_n	22	WT	consensus	15-20	60	short	consensus	GTATGT	TAG
intron_NA.C1_13290W_A-T_Intron1	TACTAAC	50	17	12.7454	Ca22chr1A_C_albicans_SC5314:2896678-2896738(+)	C1_13290W			WT_37_d:WT_37_n	37	WT	consensus	15-20	60	short	consensus	GTATGT	TAG
intron_NA.C1_13290W_A-T_Intron1	TACTAAC	50	17	12.7454	Ca22chr1A_C_albicans_SC5314:2896678-2896738(+)	C1_13290W			ysf3_22_d:ysf3_22_n	22	ysf3	consensus	15-20	60	short	consensus	GTATGT	TAG
intron_NA.C1_13690C_A-T_Intron1	TACTAAC	60	19	12.7454	Ca22chr1A_C_albicans_SC5314:3009646-3009718(-)	C1_13690C	0.781018	0.00115594	WT_22_d:WT_22_n	22	WT	consensus	15-20	72	short	consensus	GTATGT	TAG
intron_NA.C1_13690C_A-T_Intron1	TACTAAC	60	19	12.7454	Ca22chr1A_C_albicans_SC5314:3009646-3009718(-)	C1_13690C	0.0635577	-0.020031	WT_37_d:WT_37_n	37	WT	consensus	15-20	72	short	consensus	GTATGT	TAG
intron_NA.C1_13690C_A-T_Intron1	TACTAAC	60	19	12.7454	Ca22chr1A_C_albicans_SC5314:3009646-3009718(-)	C1_13690C	0.00337933	0.400798	ysf3_22_d:ysf3_22_n	22	ysf3	consensus	15-20	72	short	consensus	GTATGT	TAG
intron_NA.C1_13690C_A-T_Intron1	TACTAAC	60	19	12.7454	Ca22chr1A_C_albicans_SC5314:3009646-3009718(-)	C1_13690C	0.968314	-0.0142353	ysf3_37_d:ysf3_37_n	37	ysf3	consensus	15-20	72	short	consensus	GTATGT	TAG
intron_NA.C1_14090W_A-T_Intron1	TACTAAC	50	18	12.7454	Ca22chr1A_C_albicans_SC5314:3104892-3104953(+)	C1_14090W	0.850968	0.000799001	WT_22_d:WT_22_n	22	WT	consensus	15-20	61	short	variable 5'	GTACGT	AAG
intron_NA.C1_14090W_A-T_Intron1	TACTAAC	50	18	12.7454	Ca22chr1A_C_albicans_SC5314:3104892-3104953(+)	C1_14090W	0.225824	-0.00440069	WT_37_d:WT_37_n	37	WT	consensus	15-20	61	short	variable 5'	GTACGT	AAG
intron_NA.C1_14090W_A-T_Intron1	TACTAAC	50	18	12.7454	Ca22chr1A_C_albicans_SC5314:3104892-3104953(+)	C1_14090W	0.00084277	0.0980454	ysf3_22_d:ysf3_22_n	22	ysf3	consensus	15-20	61	short	variable 5'	GTACGT	AAG
intron_NA.C1_14090W_A-T_Intron1	TACTAAC	50	18	12.7454	Ca22chr1A_C_albicans_SC5314:3104892-3104953(+)	C1_14090W	0.058822	0.0776702	ysf3_37_d:ysf3_37_n	37	ysf3	consensus	15-20	61	short	variable 5'	GTACGT	AAG
intron_NA.C2_00420W_A-T_Intron1	GTCTAAC	58	24	1.57585	Ca22chr2A_C_albicans_SC5314:63271-63346(+)	C2_00420W	0.626947	0.0123266	WT_22_d:WT_22_n	22	WT	non-consensus	21-24	75	short	consensus	GTATGT	TAG
intron_NA.C2_00420W_A-T_Intron1	GTCTAAC	58	24	1.57585	Ca22chr2A_C_albicans_SC5314:63271-63346(+)	C2_00420W	0.938976	-0.0022456	WT_37_d:WT_37_n	37	WT	non-consensus	21-24	75	short	consensus	GTATGT	TAG
intron_NA.C2_00420W_A-T_Intron1	GTCTAAC	58	24	1.57585	Ca22chr2A_C_albicans_SC5314:63271-63346(+)	C2_00420W	0.00188053	0.788079	ysf3_22_d:ysf3_22_n	22	ysf3	non-consensus	21-24	75	short	consensus	GTATGT	TAG
intron_NA.C2_00420W_A-T_Intron1	GTCTAAC	58	24	1.57585	Ca22chr2A_C_albicans_SC5314:63271-63346(+)	C2_00420W	0.000201471	0.647584	ysf3_37_d:ysf3_37_n	37	ysf3	non-consensus	21-24	75	short	consensus	GTATGT	TAG
intron_NA.C2_00730C_A-T_Intron1	TACTAAC	197	23	12.7454	Ca22chr2A_C_albicans_SC5314:126552-126765(-)	C2_00730C	0.849421	0.00140851	WT_22_d:WT_22_n	22	WT	consensus	21-24	213	short	consensus	GTATGT	TAG
intron_NA.C2_00730C_A-T_Intron1	TACTAAC	197	23	12.7454	Ca22chr2A_C_albicans_SC5314:126552-126765(-)	C2_00730C	0.0771866	-0.0174438	WT_37_d:WT_37_n	37	WT	consensus	21-24	213	short	consensus	GTATGT	TAG
intron_NA.C2_00730C_A-T_Intron1	TACTAAC	197	23	12.7454	Ca22chr2A_C_albicans_SC5314:126552-126765(-)	C2_00730C	0.0111947	0.401565	ysf3_22_d:ysf3_22_n	22	ysf3	consensus	21-24	213	short	consensus	GTATGT	TAG
intron_NA.C2_00730C_A-T_Intron1	TACTAAC	197	23	12.7454	Ca22chr2A_C_albicans_SC5314:126552-126765(-)	C2_00730C	0.00438797	0.370792	ysf3_37_d:ysf3_37_n	37	ysf3	consensus	21-24	213	short	consensus	GTATGT	TAG
intron_NA.C2_01040W_A-T_Intron1	TACTAAC	47	18	12.7454	Ca22chr2A_C_albicans_SC5314:173323-173381(+)	C2_01040W	0.933075	-0.00312166	WT_22_d:WT_22_n	22	WT	consensus	15-20	58	short	variable 5'	GTACGT	TAG
intron_NA.C2_01040W_A-T_Intron1	TACTAAC	47	18	12.7454	Ca22chr2A_C_albicans_SC5314:173323-173381(+)	C2_01040W		0.128219	WT_37_d:WT_37_n	37	WT	consensus	15-20	58	short	variable 5'	GTACGT	TAG
intron_NA.C2_01040W_A-T_Intron1	TACTAAC	47	18	12.7454	Ca22chr2A_C_albicans_SC5314:173323-173381(+)	C2_01040W	0.00953816	0.712378	ysf3_22_d:ysf3_22_n	22	ysf3	consensus	15-20	58	short	variable 5'	GTACGT	TAG
intron_NA.C2_01040W_A-T_Intron1	TACTAAC	47	18	12.7454	Ca22chr2A_C_albicans_SC5314:173323-173381(+)	C2_01040W		0.570552	ysf3_37_d:ysf3_37_n	37	ysf3	consensus	15-20	58	short	variable 5'	GTACGT	TAG
intron_NA.C2_01440C_A-T_Intron1	TACTAAC	63	73	12.7454	Ca22chr2A_C_albicans_SC5314:257661-257790(-)	C2_01440C	0.69188	-0.0071172	WT_22_d:WT_22_n	22	WT	consensus	29-74	129	short	variable 5'	GTACGT	AAG
intron_NA.C2_01440C_A-T_Intron1	TACTAAC	63	73	12.7454	Ca22chr2A_C_albicans_SC5314:257661-257790(-)	C2_01440C	0.227821	-0.0188911	WT_37_d:WT_37_n	37	WT	consensus	29-74	129	short	variable 5'	GTACGT	AAG
intron_NA.C2_01440C_A-T_Intron1	TACTAAC	63	73	12.7454	Ca22chr2A_C_albicans_SC5314:257661-257790(-)	C2_01440C	0.095073	0.111887	ysf3_22_d:ysf3_22_n	22	ysf3	consensus	29-74	129	short	variable 5'	GTACGT	AAG
intron_NA.C2_01440C_A-T_Intron1	TACTAAC	63	73	12.7454	Ca22chr2A_C_albicans_SC5314:257661-257790(-)	C2_01440C	0.050319	0.15418	ysf3_37_d:ysf3_37_n	37	ysf3	consensus	29-74	129	short	consensus	GTATGT	TAG
intron_NA.C2_02570W_A-T_Intron1	TACTAAC	53	20	12.7454	Ca22chr2A_C_albicans_SC5314:519632-519698(+)	C2_02570W			WT_37_d:WT_37_n	37	WT	consensus	15-20	66	short	consensus	GTATGT	TAG
intron_NA.C2_02570W_A-T_Intron1	TACTAAC	53	20	12.7454	Ca22chr2A_C_albicans_SC5314:519632-519698(+)	C2_02570W			ysf3_22_d:ysf3_22_n	22	ysf3	consensus	15-20	66	short	consensus	GTATGT	TAG
intron_NA.C2_02570W_A-T_Intron1	TACTAAC	53	20	12.7454	Ca22chr2A_C_albicans_SC5314:519632-519698(+)	C2_02570W			ysf3_37_d:ysf3_37_n	37	ysf3	consensus	15-20	66	short	consensus	GTATGT	TAG
intron_NA.C2_02870W_A-T_Intron1	CACTAAC	69	17	9.51675	Ca22chr2A_C_albicans_SC5314:574399-574478(+)	C2_02870W	0.927775	-0.00110897	WT_22_d:WT_22_n	22	WT	non-consensus	15-20	79	short	consensus	GTATGT	TAG
intron_NA.C2_02870W_A-T_Intron1	CACTAAC	69	17	9.51675	Ca22chr2A_C_albicans_SC5314:574399-574478(+)	C2_02870W	0.0997177	-0.0556202	WT_37_d:WT_37_n	37	WT	non-consensus	15-20	79	short	consensus	GTATGT	TAG
intron_NA.C2_02870W_A-T_Intron1	CACTAAC	69	17	9.51675	Ca22chr2A_C_albicans_SC5314:574399-574478(+)	C2_02870W	0.00123269	0.52705	ysf3_22_d:ysf3_22_n	22	ysf3	non-consensus	15-20	79	short	consensus	GTATGT	TAG
intron_NA.C2_02870W_A-T_Intron1	CACTAAC	69	17	9.51675	Ca22chr2A_C_albicans_SC5314:574399-574478(+)	C2_02870W	0.030069	0.405961	ysf3_37_d:ysf3_37_n	37	ysf3	non-consensus	15-20	79	short	consensus	GTATGT	TAG
intron_NA.C2_03210W_A-T_Intron1	TACTAAC	91	37	12.7454	Ca22chr2A_C_albicans_SC5314:657139-657260(+)	C2_03210W	0.293619	-0.00960196	WT_22_d:WT_22_n	22	WT	consensus	29-74	121	short	consensus	GTATGT	TAG
intron_NA.C2_03210W_A-T_Intron1	TACTAAC	91	37	12.7454	Ca22chr2A_C_albicans_SC5314:657139-657260(+)	C2_03210W	0.158772	0.0154865	WT_37_d:WT_37_n	37	WT	consensus	29-74	121	short	consensus	GTATGT	TAG
intron_NA.C2_03210W_A-T_Intron1	TACTAAC	91	37	12.7454	Ca22chr2A_C_albicans_SC5314:657139-657260(+)	C2_03210W	0.00447286	0.519571	ysf3_22_d:ysf3_22_n	22	ysf3	consensus	29-74	121	short	consensus	GTATGT	TAG
intron_NA.C2_03210W_A-T_Intron1	TACTAAC	91	37	12.7454	Ca22chr2A_C_albicans_SC5314:657139-657260(+)	C2_03210W	0.00183659	0.165847	ysf3_37_d:ysf3_37_n	37	ysf3	consensus	29-74	121	short	consensus	GTATGT	TAG
intron_NA.C2_03210W_A-T_Intron2	TACTAAC	76	25	12.7454	Ca22chr2A_C_albicans_SC5314:657409-657503(+)	C2_03210W	0.625878	-0.0051558	WT_22_d:WT_22_n	22	WT	consensus	25-28	94	short	consensus	GTATGT	TAG
intron_NA.C2_03210W_A-T_Intron2	TACTAAC	76	25	12.7454	Ca22chr2A_C_albicans_SC5314:657409-657503(+)	C2_03210W	0.491023	-0.0165505	WT_37_d:WT_37_n	37	WT	consensus	25-28	94	short	consensus	GTATGT	TAG
intron_NA.C2_03210W_A-T_Intron2	TACTAAC	76	25	12.7454	Ca22chr2A_C_albicans_SC5314:657409-657503(+)	C2_03210W	7.49483e-06	0.544568	ysf3_22_d:ysf3_22_n	22	ysf3	consensus	25-28	94	short	consensus	GTATGT	TAG
intron_NA.C2_03210W_A-T_Intron2	TACTAAC	76	25	12.7454	Ca22chr2A_C_albicans_SC5314:657409-657503(+)	C2_03210W	0.025712	0.235761	ysf3_37_d:ysf3_37_n	37	ysf3	consensus	25-28	94	short	consensus	GTATGT	TAG
intron_NA.C2_03880C_A-T_Intron1	TACTAAC	52	27	12.7454	Ca22chr2A_C_albicans_SC5314:811591-811663(-)	C2_03880C			WT_22_d:WT_22_n	22	WT	consensus	25-28	72	short	consensus	GTATGT	AAG
intron_NA.C2_03880C_A-T_Intron1	TACTAAC	52	27	12.7454	Ca22chr2A_C_albicans_SC5314:811591-811663(-)	C2_03880C			WT_37_d:WT_37_n	37	WT	consensus	25-28	72	short	consensus	GTATGT	AAG
intron_NA.C2_03880C_A-T_Intron1	TACTAAC	52	27	12.7454	Ca22chr2A_C_albicans_SC5314:811591-811663(-)	C2_03880C		0.056115	ysf3_22_d:ysf3_22_n	22	ysf3	consensus	25-28	72	short	consensus	GTATGT	AAG
intron_NA.C2_03880C_A-T_Intron1	TACTAAC	52	27	12.7454	Ca22chr2A_C_albicans_SC5314:811591-811663(-)	C2_03880C			ysf3_37_d:ysf3_37_n	37	ysf3	consensus	25-28	72	short	consensus	GTATGT	AAG
intron_NA.C2_03880C_A-T_Intron2	TACTAAC	64	27	12.7454	Ca22chr2A_C_albicans_SC5314:811696-811780(-)	C2_03880C	0.312064	-0.0158707	WT_22_d:WT_22_n	22	WT	consensus	25-28	84	short	consensus	GTATGT	TAG
intron_NA.C2_03880C_A-T_Intron2	TACTAAC	64	27	12.7454	Ca22chr2A_C_albicans_SC5314:811696-811780(-)	C2_03880C	0.308082	0.0274499	WT_37_d:WT_37_n	37	WT	consensus	25-28	84	short	consensus	GTATGT	TAG
intron_NA.C2_03880C_A-T_Intron2	TACTAAC	64	27	12.7454	Ca22chr2A_C_albicans_SC5314:811696-811780(-)	C2_03880C	0.00436958	0.616444	ysf3_22_d:ysf3_22_n	22	ysf3	consensus	25-28	84	short	consensus	GTATGT	TAG
intron_NA.C2_03880C_A-T_Intron2	TACTAAC	64	27	12.7454	Ca22chr2A_C_albicans_SC5314:811696-811780(-)	C2_03880C	0.00863318	0.488476	ysf3_37_d:ysf3_37_n	37	ysf3	consensus	25-28	84	short	consensus	GTATGT	TAG
intron_NA.C2_03880C_A-T_Intron3	TACTAAC	49	30	12.7454	Ca22chr2A_C_albicans_SC5314:811927-811999(-)	C2_03880C	0.32651	-0.00519425	WT_22_d:WT_22_n	22	WT	consensus	29-74	72	short	consensus	GTATGT	TAG
intron_NA.C2_03880C_A-T_Intron3	TACTAAC	49	30	12.7454	Ca22chr2A_C_albicans_SC5314:811927-811999(-)	C2_03880C	0.172519	-0.0167272	WT_37_d:WT_37_n	37	WT	consensus	29-74	72	short	consensus	GTATGT	TAG
intron_NA.C2_03880C_A-T_Intron3	TACTAAC	49	30	12.7454	Ca22chr2A_C_albicans_SC5314:811927-811999(-)	C2_03880C	0.000247577	0.414506	ysf3_22_d:ysf3_22_n	22	ysf3	consensus	29-74	72	short	consensus	GTATGT	TAG
intron_NA.C2_03880C_A-T_Intron3	TACTAAC	49	30	12.7454	Ca22chr2A_C_albicans_SC5314:811927-811999(-)	C2_03880C	0.0184082	0.372646	ysf3_37_d:ysf3_37_n	37	ysf3	consensus	29-74	72	short	consensus	GTATGT	TAG
intron_NA.C2_03970W_A-T_Intron1	TACTAAC	55	33	12.7454	Ca22chr2A_C_albicans_SC5314:833299-833380(+)	C2_03970W	0.364917	0.0400713	WT_22_d:WT_22_n	22	WT	consensus	29-74	81	short	variable 5'	GTATAT	TAG
intron_NA.C2_03970W_A-T_Intron1	TACTAAC	55	33	12.7454	Ca22chr2A_C_albicans_SC5314:833299-833380(+)	C2_03970W	0.0403743	-0.102303	WT_37_d:WT_37_n	37	WT	consensus	29-74	81	short	variable 5'	GTATAT	TAG
intron_NA.C2_03970W_A-T_Intron1	TACTAAC	55	33	12.7454	Ca22chr2A_C_albicans_SC5314:833299-833380(+)	C2_03970W	7.55499e-06	0.640734	ysf3_22_d:ysf3_22_n	22	ysf3	consensus	29-74	81	short	variable 5'	GTATAT	TAG
intron_NA.C2_03970W_A-T_Intron1	TACTAAC	55	33	12.7454	Ca22chr2A_C_albicans_SC5314:833299-833380(+)	C2_03970W	0.00284098	0.440124	ysf3_37_d:ysf3_37_n	37	ysf3	consensus	29-74	81	short	variable 5'	GTATAT	TAG
intron_NA.C2_04110W_A-T_Intron1	TATTAAC	12	56	6.78589	Ca22chr2A_C_albicans_SC5314:864242-864303(+)	C2_04110W			WT_22_d:WT_22_n	22	WT	non-consensus	29-74	61	short	consensus	GTATGT	TAG
intron_NA.C2_04110W_A-T_Intron1	TATTAAC	12	56	6.78589	Ca22chr2A_C_albicans_SC5314:864242-864303(+)	C2_04110W			WT_37_d:WT_37_n	37	WT	non-consensus	29-74	61	short	consensus	GTATGT	TAG
intron_NA.C2_04110W_A-T_Intron1	TATTAAC	12	56	6.78589	Ca22chr2A_C_albicans_SC5314:864242-864303(+)	C2_04110W			ysf3_22_d:ysf3_22_n	22	ysf3	non-consensus	29-74	61	short	consensus	GTATGT	TAG
intron_NA.C2_04110W_A-T_Intron1	TATTAAC	12	56	6.78589	Ca22chr2A_C_albicans_SC5314:864242-864303(+)	C2_04110W			ysf3_37_d:ysf3_37_n	37	ysf3	non-consensus	29-74	61	short	consensus	GTATGT	TAG
intron_NA.C2_04280W_A-T_Intron1	TACTAAC	763	29	12.7454	Ca22chr2A_C_albicans_SC5314:898652-899437(+)	C2_04280W	0.598476	0.0129728	WT_22_d:WT_22_n	22	WT	consensus	29-74	785	long	consensus	GTATGT	TAG
intron_NA.C2_04280W_A-T_Intron1	TACTAAC	763	29	12.7454	Ca22chr2A_C_albicans_SC5314:898652-899437(+)	C2_04280W	0.102063	-0.0348519	WT_37_d:WT_37_n	37	WT	consensus	29-74	785	long	consensus	GTATGT	TAG
intron_NA.C2_04280W_A-T_Intron1	TACTAAC	763	29	12.7454	Ca22chr2A_C_albicans_SC5314:898652-899437(+)	C2_04280W	0.00457207	0.227755	ysf3_22_d:ysf3_22_n	22	ysf3	consensus	29-74	785	long	consensus	GTATGT	TAG
intron_NA.C2_04280W_A-T_Intron1	TACTAAC	763	29	12.7454	Ca22chr2A_C_albicans_SC5314:898652-899437(+)	C2_04280W	0.814679	0.00804666	ysf3_37_d:ysf3_37_n	37	ysf3	consensus	29-74	785	long	consensus	GTATGT	TAG
intron_NA.C2_04850C_A-T_Intron1	TACTAAC	52	33	12.7454	Ca22chr2A_C_albicans_SC5314:1014308-1014386(-)	C2_04850C	0.201951	-0.00616029	WT_22_d:WT_22_n	22	WT	consensus	29-74	78	short	consensus	GTATGT	TAG
intron_NA.C2_04850C_A-T_Intron1	TACTAAC	52	33	12.7454	Ca22chr2A_C_albicans_SC5314:1014308-1014386(-)	C2_04850C	0.540185	0.00805765	WT_37_d:WT_37_n	37	WT	consensus	29-74	78	short	consensus	GTATGT	TAG
intron_NA.C2_04850C_A-T_Intron1	TACTAAC	52	33	12.7454	Ca22chr2A_C_albicans_SC5314:1014308-1014386(-)	C2_04850C	0.00192423	0.304019	ysf3_22_d:ysf3_22_n	22	ysf3	consensus	29-74	78	short	consensus	GTATGT	TAG
intron_NA.C2_04850C_A-T_Intron1	TACTAAC	52	33	12.7454	Ca22chr2A_C_albicans_SC5314:1014308-1014386(-)	C2_04850C	0.00141469	0.260459	ysf3_37_d:ysf3_37_n	37	ysf3	consensus	29-74	78	short	consensus	GTATGT	TAG
intron_NA.C2_05300C_A-T_Intron1	TACTAAC	259	30	12.7454	Ca22chr2A_C_albicans_SC5314:1092198-1092480(-)	C2_05300C	0.253646	0.00208003	WT_22_d:WT_22_n	22	WT	consensus	29-74	282	short	consensus	GTATGT	TAG
intron_NA.C2_05300C_A-T_Intron1	TACTAAC	259	30	12.7454	Ca22chr2A_C_albicans_SC5314:1092198-1092480(-)	C2_05300C	0.809005	-0.00383553	WT_37_d:WT_37_n	37	WT	consensus	29-74	282	short	consensus	GTATGT	TAG
intron_NA.C2_05300C_A-T_Intron1	TACTAAC	259	30	12.7454	Ca22chr2A_C_albicans_SC5314:1092198-1092480(-)	C2_05300C	0.0222152	0.32985	ysf3_22_d:ysf3_22_n	22	ysf3	consensus	29-74	282	short	consensus	GTATGT	TAG
intron_NA.C2_05300C_A-T_Intron1	TACTAAC	259	30	12.7454	Ca22chr2A_C_albicans_SC5314:1092198-1092480(-)	C2_05300C	0.190801	0.459012	ysf3_37_d:ysf3_37_n	37	ysf3	consensus	29-74	282	short	consensus	GTATGT	TAG
intron_NA.C2_05410W_A-T_Intron1	TACTAAC	462	27	12.7454	Ca22chr2A_C_albicans_SC5314:1110447-1110929(+)	C2_05410W	0.838935	0.000106758	WT_22_d:WT_22_n	22	WT	consensus	25-28	482	long	variable 5'	GTAAGT	TAG
intron_NA.C2_05410W_A-T_Intron1	TACTAAC	462	27	12.7454	Ca22chr2A_C_albicans_SC5314:1110447-1110929(+)	C2_05410W	0.177101	-0.00383432	WT_37_d:WT_37_n	37	WT	consensus	25-28	482	long	variable 5'	GTAAGT	TAG
intron_NA.C2_05410W_A-T_Intron1	TACTAAC	462	27	12.7454	Ca22chr2A_C_albicans_SC5314:1110447-1110929(+)	C2_05410W	0.0225388	0.0231161	ysf3_22_d:ysf3_22_n	22	ysf3	consensus	25-28	482	long	variable 5'	GTAAGT	TAG
intron_NA.C2_05410W_A-T_Intron1	TACTAAC	462	27	12.7454	Ca22chr2A_C_albicans_SC5314:1110447-1110929(+)	C2_05410W	0.145192	0.0268875	ysf3_37_d:ysf3_37_n	37	ysf3	consensus	25-28	482	long	variable 5'	GTAAGT	TAG
intron_NA.C2_05520W_A-T_Intron1	CACTAAC	45	21	9.51675	Ca22chr2A_C_albicans_SC5314:1125254-1125313(+)	C2_05520W	0.346951	-0.00346444	WT_22_d:WT_22_n	22	WT	non-consensus	21-24	59	short	variable 5'	GTAAGT	TAG
intron_NA.C2_05520W_A-T_Intron1	CACTAAC	45	21	9.51675	Ca22chr2A_C_albicans_SC5314:1125254-1125313(+)	C2_05520W	0.684003	-0.00114967	WT_37_d:WT_37_n	37	WT	non-consensus	21-24	59	short	variable 5'	GTAAGT	TAG
intron_NA.C2_05520W_A-T_Intron1	CACTAAC	45	21	9.51675	Ca22chr2A_C_albicans_SC5314:1125254-1125313(+)	C2_05520W	0.00132029	0.51287	ysf3_22_d:ysf3_22_n	22	ysf3	non-consensus	21-24	59	short	variable 5'	GTAAGT	TAG
intron_NA.C2_05520W_A-T_Intron1	CACTAAC	45	21	9.51675	Ca22chr2A_C_albicans_SC5314:1125254-1125313(+)	C2_05520W	0.0277154	0.314893	ysf3_37_d:ysf3_37_n	37	ysf3	non-consensus	21-24	59	short	variable 5'	GTAAGT	TAG
intron_NA.C2_05540C_A-T_Intron1	TACTAAC	60	23	12.7454	Ca22chr2A_C_albicans_SC5314:1128580-1128656(-)	C2_05540C	0.720246	-0.010878	WT_22_d:WT_22_n	22	WT	consensus	21-24	76	short	consensus	GTATGT	TAG
intron_NA.C2_05540C_A-T_Intron1	TACTAAC	60	23	12.7454	Ca22chr2A_C_albicans_SC5314:1128580-1128656(-)	C2_05540C	0.174762	-0.0450195	WT_37_d:WT_37_n	37	WT	consensus	21-24	76	short	consensus	GTATGT	TAG
intron_NA.C2_05540C_A-T_Intron1	TACTAAC	60	23	12.7454	Ca22chr2A_C_albicans_SC5314:1128580-1128656(-)	C2_05540C	0.00582716	0.505018	ysf3_22_d:ysf3_22_n	22	ysf3	consensus	21-24	76	short	consensus	GTATGT	TAG
intron_NA.C2_05540C_A-T_Intron1	TACTAAC	60	23	12.7454	Ca22chr2A_C_albicans_SC5314:1128580-1128656(-)	C2_05540C	0.0221492	0.420265	ysf3_37_d:ysf3_37_n	37	ysf3	consensus	21-24	76	short	consensus	GTATGT	TAG
intron_NA.C2_05710C_A-T_Intron1	TACTAAC	444	19	12.7454	Ca22chr2A_C_albicans_SC5314:1167469-1167925(-)	C2_05710C	0.380468	0.000612566	WT_22_d:WT_22_n	22	WT	consensus	15-20	456	long	variable 5'	GTATGC	TAG
intron_NA.C2_05710C_A-T_Intron1	TACTAAC	444	19	12.7454	Ca22chr2A_C_albicans_SC5314:1167469-1167925(-)	C2_05710C	0.00280083	-0.00403593	WT_37_d:WT_37_n	37	WT	consensus	15-20	456	long	variable 5'	GTATGC	TAG
intron_NA.C2_05710C_A-T_Intron1	TACTAAC	444	19	12.7454	Ca22chr2A_C_albicans_SC5314:1167469-1167925(-)	C2_05710C	0.00318981	0.121074	ysf3_22_d:ysf3_22_n	22	ysf3	consensus	15-20	456	long	variable 5'	GTATGC	TAG
intron_NA.C2_05710C_A-T_Intron1	TACTAAC	444	19	12.7454	Ca22chr2A_C_albicans_SC5314:1167469-1167925(-)	C2_05710C	0.564282	-0.222851	ysf3_37_d:ysf3_37_n	37	ysf3	consensus	15-20	456	long	variable 5'	GTATGC	TAG
intron_NA.C2_05770W_A-T_Intron1	TACTAAC	86	31	12.7454	Ca22chr2A_C_albicans_SC5314:1178261-1178371(+)	C2_05770W	0.779848	-0.00559753	WT_22_d:WT_22_n	22	WT	consensus	29-74	110	short	consensus	GTATGT	AAG
intron_NA.C2_05770W_A-T_Intron1	TACTAAC	86	31	12.7454	Ca22chr2A_C_albicans_SC5314:1178261-1178371(+)	C2_05770W	0.0629067	-0.0911465	WT_37_d:WT_37_n	37	WT	consensus	29-74	110	short	consensus	GTATGT	AAG
intron_NA.C2_05770W_A-T_Intron1	TACTAAC	86	31	12.7454	Ca22chr2A_C_albicans_SC5314:1178261-1178371(+)	C2_05770W	0.000135662	0.808617	ysf3_22_d:ysf3_22_n	22	ysf3	consensus	29-74	110	short	consensus	GTATGT	AAG
intron_NA.C2_05770W_A-T_Intron1	TACTAAC	86	31	12.7454	Ca22chr2A_C_albicans_SC5314:1178261-1178371(+)	C2_05770W	0.00911412	0.609818	ysf3_37_d:ysf3_37_n	37	ysf3	consensus	29-74	110	short	consensus	GTATGT	AAG
intron_NA.C2_05870W_A-T_Intron1	TACTAAC	48	22	12.7454	Ca22chr2A_C_albicans_SC5314:1204192-1204255(+)	C2_05870W	0.407797	0.00926248	WT_22_d:WT_22_n	22	WT	consensus	21-24	63	short	consensus	GTATGT	TAG
intron_NA.C2_05870W_A-T_Intron1	TACTAAC	48	22	12.7454	Ca22chr2A_C_albicans_SC5314:1204192-1204255(+)	C2_05870W	0.249055	0.0391634	WT_37_d:WT_37_n	37	WT	consensus	21-24	63	short	consensus	GTATGT	TAG
intron_NA.C2_05870W_A-T_Intron1	TACTAAC	48	22	12.7454	Ca22chr2A_C_albicans_SC5314:1204192-1204255(+)	C2_05870W	2.57597e-05	0.86839	ysf3_22_d:ysf3_22_n	22	ysf3	consensus	21-24	63	short	consensus	GTATGT	AAG
intron_NA.C2_05870W_A-T_Intron1	TACTAAC	48	22	12.7454	Ca22chr2A_C_albicans_SC5314:1204192-1204255(+)	C2_05870W	0.000390387	0.677995	ysf3_37_d:ysf3_37_n	37	ysf3	consensus	21-24	63	short	consensus	GTATGT	AAG
intron_NA.C2_05900W_A-T_Intron1	TACTAAC	52	17	12.7454	Ca22chr2A_C_albicans_SC5314:1206502-1206564(+)	C2_05900W			WT_22_d:WT_22_n	22	WT	consensus	15-20	62	short	consensus	GTATGT	AAG
intron_NA.C2_05900W_A-T_Intron1	TACTAAC	52	17	12.7454	Ca22chr2A_C_albicans_SC5314:1206502-1206564(+)	C2_05900W			ysf3_22_d:ysf3_22_n	22	ysf3	consensus	15-20	62	short	consensus	GTATGT	AAG
intron_NA.C2_06510W_A-T_Intron1	TACTAAC	46	24	12.7454	Ca22chr2A_C_albicans_SC5314:1321793-1321856(+)	C2_06510W	0.097686	-0.0854489	WT_22_d:WT_22_n	22	WT	consensus	21-24	63	short	consensus	GTATGT	TAG
intron_NA.C2_06510W_A-T_Intron1	TACTAAC	46	24	12.7454	Ca22chr2A_C_albicans_SC5314:1321793-1321856(+)	C2_06510W	0.257556	-0.114712	WT_37_d:WT_37_n	37	WT	consensus	21-24	63	short	consensus	GTATGT	TAG
intron_NA.C2_06510W_A-T_Intron1	TACTAAC	46	24	12.7454	Ca22chr2A_C_albicans_SC5314:1321793-1321856(+)	C2_06510W		0.858659	ysf3_22_d:ysf3_22_n	22	ysf3	consensus	21-24	63	short	consensus	GTATGT	TAG
intron_NA.C2_06510W_A-T_Intron1	TACTAAC	46	24	12.7454	Ca22chr2A_C_albicans_SC5314:1321793-1321856(+)	C2_06510W	0.00400201	0.754592	ysf3_37_d:ysf3_37_n	37	ysf3	consensus	21-24	63	short	consensus	GTATGT	TAG
intron_NA.C2_06850W_A-T_Intron1	TACTAAC	60	21	12.7454	Ca22chr2A_C_albicans_SC5314:1404235-1404309(+)	C2_06850W	0.960413	0.000233243	WT_22_d:WT_22_n	22	WT	consensus	21-24	74	short	consensus	GTATGT	TAG
intron_NA.C2_06850W_A-T_Intron1	TACTAAC	60	21	12.7454	Ca22chr2A_C_albicans_SC5314:1404235-1404309(+)	C2_06850W	0.767612	0.00363475	WT_37_d:WT_37_n	37	WT	consensus	21-24	74	short	consensus	GTATGT	TAG
intron_NA.C2_06850W_A-T_Intron1	TACTAAC	60	21	12.7454	Ca22chr2A_C_albicans_SC5314:1404235-1404309(+)	C2_06850W	0.0212332	0.116179	ysf3_22_d:ysf3_22_n	22	ysf3	consensus	21-24	74	short	consensus	GTATGT	TAG
intron_NA.C2_06850W_A-T_Intron1	TACTAAC	60	21	12.7454	Ca22chr2A_C_albicans_SC5314:1404235-1404309(+)	C2_06850W	0.0252603	0.261135	ysf3_37_d:ysf3_37_n	37	ysf3	consensus	21-24	74	short	consensus	GTATGT	TAG
intron_NA.C2_07010W_A-T_Intron1	TACTAAC	46	29	12.7454	Ca22chr2A_C_albicans_SC5314:1437429-1437497(+)	C2_07010W	0.349513	0.00260536	WT_22_d:WT_22_n	22	WT	consensus	29-74	68	short	variable 5'	GTTAGT	AAG
intron_NA.C2_07010W_A-T_Intron1	TACTAAC	46	29	12.7454	Ca22chr2A_C_albicans_SC5314:1437429-1437497(+)	C2_07010W	0.102755	-0.0104637	WT_37_d:WT_37_n	37	WT	consensus	29-74	68	short	consensus	GTATGT	TAG
intron_NA.C2_07010W_A-T_Intron1	TACTAAC	46	29	12.7454	Ca22chr2A_C_albicans_SC5314:1437429-1437497(+)	C2_07010W	0.00317342	0.338106	ysf3_22_d:ysf3_22_n	22	ysf3	consensus	29-74	68	short	consensus	GTATGT	TAG
intron_NA.C2_07010W_A-T_Intron1	TACTAAC	46	29	12.7454	Ca22chr2A_C_albicans_SC5314:1437429-1437497(+)	C2_07010W	0.0528163	0.250029	ysf3_37_d:ysf3_37_n	37	ysf3	consensus	29-74	68	short	consensus	GTATGT	TAG
intron_NA.C2_07530C_A-T_Intron1	TACTAAC	53	21	12.7454	Ca22chr2A_C_albicans_SC5314:1536393-1536460(-)	C2_07530C						consensus	21-24	67	short	consensus	GTATGT	TAG
intron_NA.C2_08160C_A-T_Intron1	TACTAAC	142	22	12.7454	Ca22chr2A_C_albicans_SC5314:1655469-1655626(-)	C2_08160C	0.433948	0.00633494	WT_22_d:WT_22_n	22	WT	consensus	21-24	157	short	consensus	GTATGT	TAG
intron_NA.C2_08160C_A-T_Intron1	TACTAAC	142	22	12.7454	Ca22chr2A_C_albicans_SC5314:1655469-1655626(-)	C2_08160C	0.368449	-0.0156186	WT_37_d:WT_37_n	37	WT	consensus	21-24	157	short	consensus	GTATGT	TAG
intron_NA.C2_08160C_A-T_Intron1	TACTAAC	142	22	12.7454	Ca22chr2A_C_albicans_SC5314:1655469-1655626(-)	C2_08160C	0.0040259	0.340708	ysf3_22_d:ysf3_22_n	22	ysf3	consensus	21-24	157	short	consensus	GTATGT	TAG
intron_NA.C2_08160C_A-T_Intron1	TACTAAC	142	22	12.7454	Ca22chr2A_C_albicans_SC5314:1655469-1655626(-)	C2_08160C	0.0285501	0.390699	ysf3_37_d:ysf3_37_n	37	ysf3	consensus	21-24	157	short	consensus	GTATGT	TAG
intron_NA.C2_08180C_A-T_Intron1	TACTAAC	64	26	12.7454	Ca22chr2A_C_albicans_SC5314:1659884-1659967(-)	C2_08180C	0.777609	-0.00110879	WT_22_d:WT_22_n	22	WT	consensus	25-28	83	short	variable 5'	GTACGT	TAG
intron_NA.C2_08180C_A-T_Intron1	TACTAAC	64	26	12.7454	Ca22chr2A_C_albicans_SC5314:1659884-1659967(-)	C2_08180C	0.0738322	-0.0574713	WT_37_d:WT_37_n	37	WT	consensus	25-28	83	short	variable 5'	GTACGT	TAG
intron_NA.C2_08180C_A-T_Intron1	TACTAAC	64	26	12.7454	Ca22chr2A_C_albicans_SC5314:1659884-1659967(-)	C2_08180C	0.00991936	0.186124	ysf3_22_d:ysf3_22_n	22	ysf3	consensus	25-28	83	short	variable 5'	GTACGT	TAG
intron_NA.C2_08180C_A-T_Intron1	TACTAAC	64	26	12.7454	Ca22chr2A_C_albicans_SC5314:1659884-1659967(-)	C2_08180C	0.050408	0.274019	ysf3_37_d:ysf3_37_n	37	ysf3	consensus	25-28	83	short	variable 5'	GTACGT	TAG
intron_NA.C2_09030W_A-T_Intron1	TACTAAC	48	32	12.7454	Ca22chr2A_C_albicans_SC5314:1847795-1847868(+)	C2_09030W	0.992063	0.000246629	WT_22_d:WT_22_n	22	WT	consensus	29-74	73	short	consensus	GTATGT	TAG
intron_NA.C2_09030W_A-T_Intron1	TACTAAC	48	32	12.7454	Ca22chr2A_C_albicans_SC5314:1847795-1847868(+)	C2_09030W	0.320514	-0.0273823	WT_37_d:WT_37_n	37	WT	consensus	29-74	73	short	consensus	GTATGT	TAG
intron_NA.C2_09030W_A-T_Intron1	TACTAAC	48	32	12.7454	Ca22chr2A_C_albicans_SC5314:1847795-1847868(+)	C2_09030W	8.53827e-06	0.713811	ysf3_22_d:ysf3_22_n	22	ysf3	consensus	29-74	73	short	consensus	GTATGT	TAG
intron_NA.C2_09030W_A-T_Intron1	TACTAAC	48	32	12.7454	Ca22chr2A_C_albicans_SC5314:1847795-1847868(+)	C2_09030W	0.00220099	0.570463	ysf3_37_d:ysf3_37_n	37	ysf3	consensus	29-74	73	short	consensus	GTATGT	TAG
intron_NA.C2_09290W_A-T_Intron1	TACTAAC	54	26	12.7454	Ca22chr2A_C_albicans_SC5314:1898837-1898910(+)	C2_09290W	0.7389	-0.00173637	WT_22_d:WT_22_n	22	WT	consensus	25-28	73	short	consensus	GTATGT	TAG
intron_NA.C2_09290W_A-T_Intron1	TACTAAC	54	26	12.7454	Ca22chr2A_C_albicans_SC5314:1898837-1898910(+)	C2_09290W	0.0355528	-0.0311394	WT_37_d:WT_37_n	37	WT	consensus	25-28	73	short	consensus	GTATGT	TAG
intron_NA.C2_09290W_A-T_Intron1	TACTAAC	54	26	12.7454	Ca22chr2A_C_albicans_SC5314:1898837-1898910(+)	C2_09290W	0.0657477	0.146011	ysf3_22_d:ysf3_22_n	22	ysf3	consensus	25-28	73	short	consensus	GTATGT	TAG
intron_NA.C2_09290W_A-T_Intron1	TACTAAC	54	26	12.7454	Ca22chr2A_C_albicans_SC5314:1898837-1898910(+)	C2_09290W	0.136784	0.147133	ysf3_37_d:ysf3_37_n	37	ysf3	consensus	25-28	73	short	consensus	GTATGT	TAG
intron_NA.C2_10000C_A-T_Intron1	TTCTAAC	54	32	4.8824	Ca22chr2A_C_albicans_SC5314:2049102-2049181(-)	C2_10000C			WT_22_d:WT_22_n	22	WT	non-consensus	29-74	79	short	consensus	GTATGT	TAG
intron_NA.C2_10000C_A-T_Intron1	TTCTAAC	54	32	4.8824	Ca22chr2A_C_albicans_SC5314:2049102-2049181(-)	C2_10000C			WT_37_d:WT_37_n	37	WT	non-consensus	29-74	79	short	consensus	GTATGT	TAG
intron_NA.C2_10000C_A-T_Intron1	TTCTAAC	54	32	4.8824	Ca22chr2A_C_albicans_SC5314:2049102-2049181(-)	C2_10000C			ysf3_22_d:ysf3_22_n	22	ysf3	non-consensus	29-74	79	short	consensus	GTATGT	TAG
intron_NA.C2_10000C_A-T_Intron1	TTCTAAC	54	32	4.8824	Ca22chr2A_C_albicans_SC5314:2049102-2049181(-)	C2_10000C			ysf3_37_d:ysf3_37_n	37	ysf3	non-consensus	29-74	79	short	consensus	GTATGT	TAG
intron_NA.C3_00620C_A-T_Intron1	TACTAAC	52	17	12.7454	Ca22chr3A_C_albicans_SC5314:98815-98877(-)	C3_00620C	0.196221	-0.0358305	WT_22_d:WT_22_n	22	WT	consensus	15-20	62	short	consensus	GTATGT	AAG
intron_NA.C3_00620C_A-T_Intron1	TACTAAC	52	17	12.7454	Ca22chr3A_C_albicans_SC5314:98815-98877(-)	C3_00620C	0.120812	-0.0605352	WT_37_d:WT_37_n	37	WT	consensus	15-20	62	short	consensus	GTATGT	AAG
intron_NA.C3_00620C_A-T_Intron1	TACTAAC	52	17	12.7454	Ca22chr3A_C_albicans_SC5314:98815-98877(-)	C3_00620C	0.00698629	0.487648	ysf3_22_d:ysf3_22_n	22	ysf3	consensus	15-20	62	short	consensus	GTATGT	AAG
intron_NA.C3_00620C_A-T_Intron1	TACTAAC	52	17	12.7454	Ca22chr3A_C_albicans_SC5314:98815-98877(-)	C3_00620C	0.00871916	0.519066	ysf3_37_d:ysf3_37_n	37	ysf3	consensus	15-20	62	short	consensus	GTATGT	AAG
intron_NA.C3_01210C_A-T_Intron1	TACTAAC	61	20	12.7454	Ca22chr3A_C_albicans_SC5314:258436-258510(-)	C3_01210C	0.490003	0.00847914	WT_22_d:WT_22_n	22	WT	consensus	15-20	74	short	consensus	GTATGT	TAG
intron_NA.C3_01210C_A-T_Intron1	TACTAAC	61	20	12.7454	Ca22chr3A_C_albicans_SC5314:258436-258510(-)	C3_01210C	0.0537014	-0.0542216	WT_37_d:WT_37_n	37	WT	consensus	15-20	74	short	consensus	GTATGT	TAG
intron_NA.C3_01210C_A-T_Intron1	TACTAAC	61	20	12.7454	Ca22chr3A_C_albicans_SC5314:258436-258510(-)	C3_01210C	0.0114639	0.342078	ysf3_22_d:ysf3_22_n	22	ysf3	consensus	15-20	74	short	consensus	GTATGT	TAG
intron_NA.C3_01210C_A-T_Intron1	TACTAAC	61	20	12.7454	Ca22chr3A_C_albicans_SC5314:258436-258510(-)	C3_01210C	0.0535977	0.197692	ysf3_37_d:ysf3_37_n	37	ysf3	consensus	15-20	74	short	consensus	GTATGT	TAG
intron_NA.C3_01890C_A-T_Intron1	TACTAAC	543	20	12.7454	Ca22chr3A_C_albicans_SC5314:415673-416229(-)	C3_01890C	0.529735	0.0182246	WT_22_d:WT_22_n	22	WT	consensus	15-20	556	long	variable 5'	GTACGT	CAG
intron_NA.C3_01890C_A-T_Intron1	TACTAAC	543	20	12.7454	Ca22chr3A_C_albicans_SC5314:415673-416229(-)	C3_01890C	0.35081	-0.262995	WT_37_d:WT_37_n	37	WT	consensus	15-20	556	long	variable 5'	GTACGT	CAG
intron_NA.C3_01890C_A-T_Intron1	TACTAAC	543	20	12.7454	Ca22chr3A_C_albicans_SC5314:415673-416229(-)	C3_01890C	0.00335625	0.214509	ysf3_22_d:ysf3_22_n	22	ysf3	consensus	15-20	556	long	variable 5'	GTACGT	CAG
intron_NA.C3_01890C_A-T_Intron1	TACTAAC	543	20	12.7454	Ca22chr3A_C_albicans_SC5314:415673-416229(-)	C3_01890C	0.0168191	0.270537	ysf3_37_d:ysf3_37_n	37	ysf3	consensus	15-20	556	long	variable 5'	GTACGT	CAG
intron_NA.C3_02010C_A-T_Intron1	AACTAAC	69	20	8.63688	Ca22chr3A_C_albicans_SC5314:442294-442376(-)	C3_02010C			WT_22_d:WT_22_n	22	WT	non-consensus	15-20	82	short	consensus	GTATGT	TAG
intron_NA.C3_02010C_A-T_Intron1	AACTAAC	69	20	8.63688	Ca22chr3A_C_albicans_SC5314:442294-442376(-)	C3_02010C			WT_37_d:WT_37_n	37	WT	non-consensus	15-20	82	short	consensus	GTATGT	TAG
intron_NA.C3_02010C_A-T_Intron1	AACTAAC	69	20	8.63688	Ca22chr3A_C_albicans_SC5314:442294-442376(-)	C3_02010C			ysf3_22_d:ysf3_22_n	22	ysf3	non-consensus	15-20	82	short	consensus	GTATGT	TAG
intron_NA.C3_02010C_A-T_Intron1	AACTAAC	69	20	8.63688	Ca22chr3A_C_albicans_SC5314:442294-442376(-)	C3_02010C			ysf3_37_d:ysf3_37_n	37	ysf3	non-consensus	15-20	82	short	consensus	GTATGT	TAG
intron_NA.C3_02120W_A-T_Intron1	TACTAAC	52	25	12.7454	Ca22chr3A_C_albicans_SC5314:459280-459350(+)	C3_02120W	0.84533	0.00199106	WT_22_d:WT_22_n	22	WT	consensus	25-28	70	short	consensus	GTATGT	TAG
intron_NA.C3_02120W_A-T_Intron1	TACTAAC	52	25	12.7454	Ca22chr3A_C_albicans_SC5314:459280-459350(+)	C3_02120W	0.218439	-0.0185572	WT_37_d:WT_37_n	37	WT	consensus	25-28	70	short	consensus	GTATGT	TAG
intron_NA.C3_02120W_A-T_Intron1	TACTAAC	52	25	12.7454	Ca22chr3A_C_albicans_SC5314:459280-459350(+)	C3_02120W	0.00622593	0.473577	ysf3_22_d:ysf3_22_n	22	ysf3	consensus	25-28	70	short	consensus	GTATGT	TAG
intron_NA.C3_02120W_A-T_Intron1	TACTAAC	52	25	12.7454	Ca22chr3A_C_albicans_SC5314:459280-459350(+)	C3_02120W	0.0568761	0.401749	ysf3_37_d:ysf3_37_n	37	ysf3	consensus	25-28	70	short	consensus	GTATGT	TAG
intron_NA.C3_02160C_A-T_Intron1	TACTAAC	70	27	12.7454	Ca22chr3A_C_albicans_SC5314:469301-469391(-)	C3_02160C	0.0897505	-0.0405647	WT_22_d:WT_22_n	22	WT	consensus	25-28	90	short	consensus	GTATGT	TAG
intron_NA.C3_02160C_A-T_Intron1	TACTAAC	70	27	12.7454	Ca22chr3A_C_albicans_SC5314:469301-469391(-)	C3_02160C	0.211901	-0.0399903	WT_37_d:WT_37_n	37	WT	consensus	25-28	90	short	consensus	GTATGT	TAG
intron_NA.C3_02160C_A-T_Intron1	TACTAAC	70	27	12.7454	Ca22chr3A_C_albicans_SC5314:469301-469391(-)	C3_02160C	0.0306698	0.36613	ysf3_22_d:ysf3_22_n	22	ysf3	consensus	25-28	90	short	consensus	GTATGT	TAG
intron_NA.C3_02160C_A-T_Intron1	TACTAAC	70	27	12.7454	Ca22chr3A_C_albicans_SC5314:469301-469391(-)	C3_02160C	0.0122911	0.327814	ysf3_37_d:ysf3_37_n	37	ysf3	consensus	25-28	90	short	consensus	GTATGT	TAG
intron_NA.C3_02160C_A-T_Intron2	TACTAAC	137	22	12.7454	Ca22chr3A_C_albicans_SC5314:469436-469588(-)	C3_02160C		-0.00684071	WT_22_d:WT_22_n	22	WT	consensus	21-24	152	short	variable 5'	GTATGA	TAG
intron_NA.C3_02160C_A-T_Intron2	TACTAAC	137	22	12.7454	Ca22chr3A_C_albicans_SC5314:469436-469588(-)	C3_02160C	0.389141	0.0643816	WT_37_d:WT_37_n	37	WT	consensus	21-24	152	short	variable 5'	GTATGA	TAG
intron_NA.C3_02160C_A-T_Intron2	TACTAAC	137	22	12.7454	Ca22chr3A_C_albicans_SC5314:469436-469588(-)	C3_02160C		0.759248	ysf3_22_d:ysf3_22_n	22	ysf3	consensus	21-24	152	short	variable 5'	GTATGA	TAG
intron_NA.C3_02160C_A-T_Intron2	TACTAAC	137	22	12.7454	Ca22chr3A_C_albicans_SC5314:469436-469588(-)	C3_02160C		0.524771	ysf3_37_d:ysf3_37_n	37	ysf3	consensus	21-24	152	short	variable 5'	GTATGA	TAG
intron_NA.C3_02210C_A-T_Intron1	TACTAAC	59	28	12.7454	Ca22chr3A_C_albicans_SC5314:477176-477256(-)	C3_02210C	0.165084	0.00725266	WT_22_d:WT_22_n	22	WT	consensus	25-28	80	short	consensus	GTATGT	TAG
intron_NA.C3_02210C_A-T_Intron1	TACTAAC	59	28	12.7454	Ca22chr3A_C_albicans_SC5314:477176-477256(-)	C3_02210C	0.814314	0.00393662	WT_37_d:WT_37_n	37	WT	consensus	25-28	80	short	consensus	GTATGT	TAG
intron_NA.C3_02210C_A-T_Intron1	TACTAAC	59	28	12.7454	Ca22chr3A_C_albicans_SC5314:477176-477256(-)	C3_02210C			ysf3_22_d:ysf3_22_n	22	ysf3	consensus	25-28	80	short	consensus	GTATGT	TAG
intron_NA.C3_02210C_A-T_Intron1	TACTAAC	59	28	12.7454	Ca22chr3A_C_albicans_SC5314:477176-477256(-)	C3_02210C	0.06306	0.429467	ysf3_37_d:ysf3_37_n	37	ysf3	consensus	25-28	80	short	consensus	GTATGT	TAG
intron_NA.C3_02410C_A-T_Intron1	TACTAAC	252	36	12.7454	Ca22chr3A_C_albicans_SC5314:528341-528622(-)	C3_02410C	0.688112	0.018695	WT_22_d:WT_22_n	22	WT	consensus	29-74	281	short	consensus	GTATGT	TAG
intron_NA.C3_02410C_A-T_Intron1	TACTAAC	252	36	12.7454	Ca22chr3A_C_albicans_SC5314:528341-528622(-)	C3_02410C		-0.0278165	WT_37_d:WT_37_n	37	WT	consensus	29-74	281	short	consensus	GTATGT	TAG
intron_NA.C3_02410C_A-T_Intron1	TACTAAC	252	36	12.7454	Ca22chr3A_C_albicans_SC5314:528341-528622(-)	C3_02410C		0.5579	ysf3_22_d:ysf3_22_n	22	ysf3	consensus	29-74	281	short	consensus	GTATGT	TAG
intron_NA.C3_02410C_A-T_Intron1	TACTAAC	252	36	12.7454	Ca22chr3A_C_albicans_SC5314:528341-528622(-)	C3_02410C	0.0106494	0.28464	ysf3_37_d:ysf3_37_n	37	ysf3	consensus	29-74	281	short	consensus	GTATGT	TAG
intron_NA.C3_02710W_A-T_Intron1	TACTAAC	607	18	12.7454	Ca22chr3A_C_albicans_SC5314:588385-589003(+)	C3_02710W	0.620612	-0.000957671	WT_22_d:WT_22_n	22	WT	consensus	15-20	618	long	variable 5'	GTACGT	AAG
intron_NA.C3_02710W_A-T_Intron1	TACTAAC	607	18	12.7454	Ca22chr3A_C_albicans_SC5314:588385-589003(+)	C3_02710W	0.309737	-0.00199537	WT_37_d:WT_37_n	37	WT	consensus	15-20	618	long	consensus	GTATGT	TAG
intron_NA.C3_02710W_A-T_Intron1	TACTAAC	607	18	12.7454	Ca22chr3A_C_albicans_SC5314:588385-589003(+)	C3_02710W	0.00103958	0.0799953	ysf3_22_d:ysf3_22_n	22	ysf3	consensus	15-20	618	long	consensus	GTATGT	TAG
intron_NA.C3_02710W_A-T_Intron1	TACTAAC	607	18	12.7454	Ca22chr3A_C_albicans_SC5314:588385-589003(+)	C3_02710W	0.00696164	0.0519274	ysf3_37_d:ysf3_37_n	37	ysf3	consensus	15-20	618	long	consensus	GTATGT	TAG
intron_NA.C3_04040W_A-T_Intron1	AACTAAC	77	23	8.63688	Ca22chr3A_C_albicans_SC5314:844569-844662(+)	C3_04040W						non-consensus	21-24	93	short	consensus	GTATGT	TAG
intron_NA.C3_04080W_A-T_Intron1	TACTAAC	93	33	12.7454	Ca22chr3A_C_albicans_SC5314:855017-855136(+)	C3_04080W	0.866188	-0.000229237	WT_22_d:WT_22_n	22	WT	consensus	29-74	119	short	consensus	GTATGT	AAG
intron_NA.C3_04080W_A-T_Intron1	TACTAAC	93	33	12.7454	Ca22chr3A_C_albicans_SC5314:855017-855136(+)	C3_04080W	0.191214	-0.00360702	WT_37_d:WT_37_n	37	WT	consensus	29-74	119	short	consensus	GTATGT	AAG
intron_NA.C3_04080W_A-T_Intron1	TACTAAC	93	33	12.7454	Ca22chr3A_C_albicans_SC5314:855017-855136(+)	C3_04080W	0.00301198	0.0870974	ysf3_22_d:ysf3_22_n	22	ysf3	consensus	29-74	119	short	consensus	GTATGT	AAG
intron_NA.C3_04080W_A-T_Intron1	TACTAAC	93	33	12.7454	Ca22chr3A_C_albicans_SC5314:855017-855136(+)	C3_04080W	0.0374505	0.0596006	ysf3_37_d:ysf3_37_n	37	ysf3	consensus	29-74	119	short	consensus	GTATGT	AAG
intron_NA.C3_04260W_A-T_Intron1	TACTAAC	269	27	12.7454	Ca22chr3A_C_albicans_SC5314:885220-885509(+)	C3_04260W	0.874371	0.00195478	WT_22_d:WT_22_n	22	WT	consensus	25-28	289	long	consensus	GTATGT	CAG
intron_NA.C3_04260W_A-T_Intron1	TACTAAC	269	27	12.7454	Ca22chr3A_C_albicans_SC5314:885220-885509(+)	C3_04260W	0.26259	-0.0429448	WT_37_d:WT_37_n	37	WT	consensus	25-28	289	long	consensus	GTATGT	CAG
intron_NA.C3_04260W_A-T_Intron1	TACTAAC	269	27	12.7454	Ca22chr3A_C_albicans_SC5314:885220-885509(+)	C3_04260W	6.07473e-05	0.742732	ysf3_22_d:ysf3_22_n	22	ysf3	consensus	25-28	289	long	consensus	GTATGT	CAG
intron_NA.C3_04260W_A-T_Intron1	TACTAAC	269	27	12.7454	Ca22chr3A_C_albicans_SC5314:885220-885509(+)	C3_04260W	0.0225475	0.471108	ysf3_37_d:ysf3_37_n	37	ysf3	consensus	25-28	289	long	consensus	GTATGT	CAG
intron_NA.C3_04330C_A-T_Intron1	TACTAAC	50	20	12.7454	Ca22chr3A_C_albicans_SC5314:900900-900963(-)	C3_04330C	0.191069	-0.0637998	WT_22_d:WT_22_n	22	WT	consensus	15-20	63	short	consensus	GTATGT	TAG
intron_NA.C3_04330C_A-T_Intron1	TACTAAC	50	20	12.7454	Ca22chr3A_C_albicans_SC5314:900900-900963(-)	C3_04330C	0.000137938	-0.125808	WT_37_d:WT_37_n	37	WT	consensus	15-20	63	short	consensus	GTATGT	TAG
intron_NA.C3_04330C_A-T_Intron1	TACTAAC	50	20	12.7454	Ca22chr3A_C_albicans_SC5314:900900-900963(-)	C3_04330C	1.6382e-05	0.490524	ysf3_22_d:ysf3_22_n	22	ysf3	consensus	15-20	63	short	consensus	GTATGT	TAG
intron_NA.C3_04330C_A-T_Intron1	TACTAAC	50	20	12.7454	Ca22chr3A_C_albicans_SC5314:900900-900963(-)	C3_04330C	0.00157796	0.430361	ysf3_37_d:ysf3_37_n	37	ysf3	consensus	15-20	63	short	consensus	GTATGT	TAG
intron_NA.C3_04440C_A-T_Intron1	TACTTAC	66	17	6.24404	Ca22chr3A_C_albicans_SC5314:924931-925007(-)	C3_04440C						non-consensus	15-20	76	short	consensus	GTATGT	TAG
intron_NA.C3_04590W_A-T_Intron1	AACTAAC	881	29	8.63688	Ca22chr3A_C_albicans_SC5314:974046-974949(+)	C3_04590W	0.979086	-0.00101733	WT_22_d:WT_22_n	22	WT	non-consensus	29-74	903	long	consensus	GTATGT	TAG
intron_NA.C3_04590W_A-T_Intron1	AACTAAC	881	29	8.63688	Ca22chr3A_C_albicans_SC5314:974046-974949(+)	C3_04590W	0.044274	-0.0570538	WT_37_d:WT_37_n	37	WT	non-consensus	29-74	903	long	consensus	GTATGT	TAG
intron_NA.C3_04590W_A-T_Intron1	AACTAAC	881	29	8.63688	Ca22chr3A_C_albicans_SC5314:974046-974949(+)	C3_04590W	0.00686969	0.25661	ysf3_22_d:ysf3_22_n	22	ysf3	non-consensus	29-74	903	long	consensus	GTATGT	TAG
intron_NA.C3_04590W_A-T_Intron1	AACTAAC	881	29	8.63688	Ca22chr3A_C_albicans_SC5314:974046-974949(+)	C3_04590W	0.00877817	0.141954	ysf3_37_d:ysf3_37_n	37	ysf3	non-consensus	29-74	903	long	consensus	GTATGT	TAG
intron_NA.C3_04810C_A-T_Intron1	TACTAAC	459	22	12.7454	Ca22chr3A_C_albicans_SC5314:1023919-1024393(-)	C3_04810C	0.16269	-0.0016591	WT_22_d:WT_22_n	22	WT	consensus	21-24	474	long	consensus	GTATGT	CAG
intron_NA.C3_04810C_A-T_Intron1	TACTAAC	459	22	12.7454	Ca22chr3A_C_albicans_SC5314:1023919-1024393(-)	C3_04810C	0.0252701	-0.0036266	WT_37_d:WT_37_n	37	WT	consensus	21-24	474	long	consensus	GTATGT	CAG
intron_NA.C3_04810C_A-T_Intron1	TACTAAC	459	22	12.7454	Ca22chr3A_C_albicans_SC5314:1023919-1024393(-)	C3_04810C	1.96551e-05	0.21208	ysf3_22_d:ysf3_22_n	22	ysf3	consensus	21-24	474	long	consensus	GTATGT	CAG
intron_NA.C3_04810C_A-T_Intron1	TACTAAC	459	22	12.7454	Ca22chr3A_C_albicans_SC5314:1023919-1024393(-)	C3_04810C	0.0571469	0.153354	ysf3_37_d:ysf3_37_n	37	ysf3	consensus	21-24	474	long	consensus	GTATGT	TAG
intron_NA.C3_04870W_A-T_Intron1	TACTAAC	58	37	12.7454	Ca22chr3A_C_albicans_SC5314:1044507-1044595(+)	C3_04870W			WT_22_d:WT_22_n	22	WT	consensus	29-74	88	short	consensus	GTATGT	TAG
intron_NA.C3_04870W_A-T_Intron1	TACTAAC	58	37	12.7454	Ca22chr3A_C_albicans_SC5314:1044507-1044595(+)	C3_04870W			WT_37_d:WT_37_n	37	WT	consensus	29-74	88	short	consensus	GTATGT	TAG
intron_NA.C3_04870W_A-T_Intron1	TACTAAC	58	37	12.7454	Ca22chr3A_C_albicans_SC5314:1044507-1044595(+)	C3_04870W			ysf3_22_d:ysf3_22_n	22	ysf3	consensus	29-74	88	short	consensus	GTATGT	TAG
intron_NA.C3_05120C_A-T_Intron1	TACTAAC	45	16	12.7454	Ca22chr3A_C_albicans_SC5314:1099544-1099598(-)	C3_05120C	0.174689	-0.00308153	WT_22_d:WT_22_n	22	WT	consensus	15-20	54	short	variable 5'	GTATGA	AAG
intron_NA.C3_05120C_A-T_Intron1	TACTAAC	45	16	12.7454	Ca22chr3A_C_albicans_SC5314:1099544-1099598(-)	C3_05120C	0.0317559	-0.00819475	WT_37_d:WT_37_n	37	WT	consensus	15-20	54	short	variable 5'	GTATGA	AAG
intron_NA.C3_05120C_A-T_Intron1	TACTAAC	45	16	12.7454	Ca22chr3A_C_albicans_SC5314:1099544-1099598(-)	C3_05120C	0.00706639	0.243708	ysf3_22_d:ysf3_22_n	22	ysf3	consensus	15-20	54	short	variable 5'	GTATGA	AAG
intron_NA.C3_05120C_A-T_Intron1	TACTAAC	45	16	12.7454	Ca22chr3A_C_albicans_SC5314:1099544-1099598(-)	C3_05120C	0.0178796	0.391798	ysf3_37_d:ysf3_37_n	37	ysf3	consensus	15-20	54	short	variable 5'	GTATGA	AAG
intron_NA.C3_05790C_A-T_Intron1	TACTAAC	86	35	12.7454	Ca22chr3A_C_albicans_SC5314:1298393-1298507(-)	C3_05790C	0.730899	-0.0307407	WT_22_d:WT_22_n	22	WT	consensus	29-74	114	short	consensus	GTATGT	AAG
intron_NA.C3_05790C_A-T_Intron1	TACTAAC	86	35	12.7454	Ca22chr3A_C_albicans_SC5314:1298393-1298507(-)	C3_05790C	0.0822716	0.128692	WT_37_d:WT_37_n	37	WT	consensus	29-74	114	short	consensus	GTATGT	AAG
intron_NA.C3_05790C_A-T_Intron1	TACTAAC	86	35	12.7454	Ca22chr3A_C_albicans_SC5314:1298393-1298507(-)	C3_05790C	0.000166694	0.850542	ysf3_22_d:ysf3_22_n	22	ysf3	consensus	29-74	114	short	consensus	GTATGT	AAG
intron_NA.C3_05790C_A-T_Intron1	TACTAAC	86	35	12.7454	Ca22chr3A_C_albicans_SC5314:1298393-1298507(-)	C3_05790C	0.0974957	0.479355	ysf3_37_d:ysf3_37_n	37	ysf3	consensus	29-74	114	short	consensus	GTATGT	AAG
intron_NA.C3_06800C_A-T_Intron1	TACTAAC	176	17	12.7454	Ca22chr3A_C_albicans_SC5314:1551584-1551770(-)	C3_06800C	0.22093	0.0130982	WT_22_d:WT_22_n	22	WT	consensus	15-20	186	short	consensus	GTATGT	TAG
intron_NA.C3_06800C_A-T_Intron1	TACTAAC	176	17	12.7454	Ca22chr3A_C_albicans_SC5314:1551584-1551770(-)	C3_06800C	0.559718	-0.0337764	WT_37_d:WT_37_n	37	WT	consensus	15-20	186	short	consensus	GTATGT	TAG
intron_NA.C3_06800C_A-T_Intron1	TACTAAC	176	17	12.7454	Ca22chr3A_C_albicans_SC5314:1551584-1551770(-)	C3_06800C	0.000616615	0.572629	ysf3_22_d:ysf3_22_n	22	ysf3	consensus	15-20	186	short	consensus	GTATGT	TAG
intron_NA.C3_06800C_A-T_Intron1	TACTAAC	176	17	12.7454	Ca22chr3A_C_albicans_SC5314:1551584-1551770(-)	C3_06800C	0.0265235	0.435295	ysf3_37_d:ysf3_37_n	37	ysf3	consensus	15-20	186	short	consensus	GTATGT	TAG
intron_NA.C3_07130W_A-T_Intron1	TACTAAC	242	25	12.7454	Ca22chr3A_C_albicans_SC5314:1633340-1633600(+)	C3_07130W	0.999647	7.19459e-06	WT_22_d:WT_22_n	22	WT	consensus	25-28	260	short	consensus	GTATGT	TAG
intron_NA.C3_07130W_A-T_Intron1	TACTAAC	242	25	12.7454	Ca22chr3A_C_albicans_SC5314:1633340-1633600(+)	C3_07130W	0.205987	0.0557159	WT_37_d:WT_37_n	37	WT	consensus	25-28	260	short	consensus	GTATGT	TAG
intron_NA.C3_07130W_A-T_Intron1	TACTAAC	242	25	12.7454	Ca22chr3A_C_albicans_SC5314:1633340-1633600(+)	C3_07130W	2.64036e-05	0.77433	ysf3_22_d:ysf3_22_n	22	ysf3	consensus	25-28	260	short	consensus	GTATGT	TAG
intron_NA.C3_07130W_A-T_Intron1	TACTAAC	242	25	12.7454	Ca22chr3A_C_albicans_SC5314:1633340-1633600(+)	C3_07130W	0.00111033	0.551059	ysf3_37_d:ysf3_37_n	37	ysf3	consensus	25-28	260	short	consensus	GTATGT	TAG
intron_NA.C3_07140C_A-T_Intron1	TACTAAC	50	25	12.7454	Ca22chr3A_C_albicans_SC5314:1636010-1636078(-)	C3_07140C	0.569664	0.005159	WT_22_d:WT_22_n	22	WT	consensus	25-28	68	short	variable 5'	GTTAGT	CAG
intron_NA.C3_07140C_A-T_Intron1	TACTAAC	50	25	12.7454	Ca22chr3A_C_albicans_SC5314:1636010-1636078(-)	C3_07140C	0.127244	-0.0469111	WT_37_d:WT_37_n	37	WT	consensus	25-28	68	short	variable 5'	GTTAGT	CAG
intron_NA.C3_07140C_A-T_Intron1	TACTAAC	50	25	12.7454	Ca22chr3A_C_albicans_SC5314:1636010-1636078(-)	C3_07140C	0.0747092	0.167232	ysf3_22_d:ysf3_22_n	22	ysf3	consensus	25-28	68	short	variable 5'	GTTAGT	CAG
intron_NA.C3_07140C_A-T_Intron1	TACTAAC	50	25	12.7454	Ca22chr3A_C_albicans_SC5314:1636010-1636078(-)	C3_07140C	0.176114	0.295249	ysf3_37_d:ysf3_37_n	37	ysf3	consensus	25-28	68	short	variable 5'	GTTAGT	CAG
intron_NA.C3_07380W_A-T_Intron1	TACTAAC	48	38	12.7454	Ca22chr3A_C_albicans_SC5314:1694626-1694705(+)	C3_07380W	0.945746	-0.00175751	WT_22_d:WT_22_n	22	WT	consensus	29-74	79	short	consensus	GTATGT	AAG
intron_NA.C3_07380W_A-T_Intron1	TACTAAC	48	38	12.7454	Ca22chr3A_C_albicans_SC5314:1694626-1694705(+)	C3_07380W	0.172102	-0.0594291	WT_37_d:WT_37_n	37	WT	consensus	29-74	79	short	consensus	GTATGT	AAG
intron_NA.C3_07380W_A-T_Intron1	TACTAAC	48	38	12.7454	Ca22chr3A_C_albicans_SC5314:1694626-1694705(+)	C3_07380W	1.85138e-05	0.778574	ysf3_22_d:ysf3_22_n	22	ysf3	consensus	29-74	79	short	consensus	GTATGT	AAG
intron_NA.C3_07380W_A-T_Intron1	TACTAAC	48	38	12.7454	Ca22chr3A_C_albicans_SC5314:1694626-1694705(+)	C3_07380W	0.0313908	0.631744	ysf3_37_d:ysf3_37_n	37	ysf3	consensus	29-74	79	short	consensus	GTATGT	AAG
intron_NA.C3_07430W_A-T_Intron1	TACTAAC	51	23	12.7454	Ca22chr3A_C_albicans_SC5314:1700512-1700579(+)	C3_07430W	0.214107	-0.00521803	WT_22_d:WT_22_n	22	WT	consensus	21-24	67	short	variable 5'	GTACGT	CAG
intron_NA.C3_07430W_A-T_Intron1	TACTAAC	51	23	12.7454	Ca22chr3A_C_albicans_SC5314:1700512-1700579(+)	C3_07430W	0.0540783	-0.0228548	WT_37_d:WT_37_n	37	WT	consensus	21-24	67	short	variable 5'	GTACGT	CAG
intron_NA.C3_07430W_A-T_Intron1	TACTAAC	51	23	12.7454	Ca22chr3A_C_albicans_SC5314:1700512-1700579(+)	C3_07430W	0.00763643	0.147149	ysf3_22_d:ysf3_22_n	22	ysf3	consensus	21-24	67	short	variable 5'	GTACGT	CAG
intron_NA.C3_07430W_A-T_Intron1	TACTAAC	51	23	12.7454	Ca22chr3A_C_albicans_SC5314:1700512-1700579(+)	C3_07430W	0.0280751	0.162673	ysf3_37_d:ysf3_37_n	37	ysf3	consensus	21-24	67	short	variable 5'	GTACGT	CAG
intron_NA.C3_07680W_A-T_Intron1	TATTAAC	46	18	6.78589	Ca22chr3A_C_albicans_SC5314:1749090-1749147(+)	C3_07680W			WT_22_d:WT_22_n	22	WT	non-consensus	15-20	57	short	consensus	GTATGT	TAG
intron_NA.C3_07680W_A-T_Intron1	TATTAAC	46	18	6.78589	Ca22chr3A_C_albicans_SC5314:1749090-1749147(+)	C3_07680W			WT_37_d:WT_37_n	37	WT	non-consensus	15-20	57	short	consensus	GTATGT	TAG
intron_NA.C3_07680W_A-T_Intron1	TATTAAC	46	18	6.78589	Ca22chr3A_C_albicans_SC5314:1749090-1749147(+)	C3_07680W			ysf3_22_d:ysf3_22_n	22	ysf3	non-consensus	15-20	57	short	consensus	GTATGT	TAG
intron_NA.C3_07680W_A-T_Intron1	TATTAAC	46	18	6.78589	Ca22chr3A_C_albicans_SC5314:1749090-1749147(+)	C3_07680W			ysf3_37_d:ysf3_37_n	37	ysf3	non-consensus	15-20	57	short	consensus	GTATGT	TAG
intron_NA.C3_07690C_A-T_Intron1	GTCTAAC	43	19	1.57585	Ca22chr3A_C_albicans_SC5314:1754639-1754694(-)	C3_07690C	0.373537	-0.0150871	WT_22_d:WT_22_n	22	WT	non-consensus	15-20	55	short	consensus	GTATGT	TAG
intron_NA.C3_07690C_A-T_Intron1	GTCTAAC	43	19	1.57585	Ca22chr3A_C_albicans_SC5314:1754639-1754694(-)	C3_07690C	0.101936	-0.0694864	WT_37_d:WT_37_n	37	WT	non-consensus	15-20	55	short	consensus	GTATGT	TAG
intron_NA.C3_07690C_A-T_Intron1	GTCTAAC	43	19	1.57585	Ca22chr3A_C_albicans_SC5314:1754639-1754694(-)	C3_07690C	0.00236982	0.558231	ysf3_22_d:ysf3_22_n	22	ysf3	non-consensus	15-20	55	short	consensus	GTATGT	TAG
intron_NA.C3_07690C_A-T_Intron1	GTCTAAC	43	19	1.57585	Ca22chr3A_C_albicans_SC5314:1754639-1754694(-)	C3_07690C	0.0178334	0.549105	ysf3_37_d:ysf3_37_n	37	ysf3	non-consensus	15-20	55	short	consensus	GTATGT	TAG
intron_NA.C3_07920W_A-T_Intron1	TACTAAT	43	16	5.96396	Ca22chr3A_C_albicans_SC5314:1783194-1783246(+)	C3_07920W	0.128883	-0.0418174	WT_22_d:WT_22_n	22	WT	non-consensus	15-20	52	short	consensus	GTATGT	TAG
intron_NA.C3_07920W_A-T_Intron1	TACTAAT	43	16	5.96396	Ca22chr3A_C_albicans_SC5314:1783194-1783246(+)	C3_07920W	0.163156	-0.0629414	WT_37_d:WT_37_n	37	WT	non-consensus	15-20	52	short	consensus	GTATGT	TAG
intron_NA.C3_07920W_A-T_Intron1	TACTAAT	43	16	5.96396	Ca22chr3A_C_albicans_SC5314:1783194-1783246(+)	C3_07920W	0.000841286	0.38466	ysf3_22_d:ysf3_22_n	22	ysf3	non-consensus	15-20	52	short	consensus	GTATGT	TAG
intron_NA.C3_07920W_A-T_Intron1	TACTAAT	43	16	5.96396	Ca22chr3A_C_albicans_SC5314:1783194-1783246(+)	C3_07920W	0.0155733	0.348789	ysf3_37_d:ysf3_37_n	37	ysf3	non-consensus	15-20	52	short	consensus	GTATGT	CAG
intron_NA.C4_00290C_A-T_Intron1	TACTAAC	124	23	12.7454	Ca22chr4A_C_albicans_SC5314:43847-43987(-)	C4_00290C			WT_22_d:WT_22_n	22	WT	consensus	21-24	140	short	consensus	GTATGT	CAG
intron_NA.C4_00290C_A-T_Intron1	TACTAAC	124	23	12.7454	Ca22chr4A_C_albicans_SC5314:43847-43987(-)	C4_00290C			WT_37_d:WT_37_n	37	WT	consensus	21-24	140	short	consensus	GTATGT	TAG
intron_NA.C4_00290C_A-T_Intron1	TACTAAC	124	23	12.7454	Ca22chr4A_C_albicans_SC5314:43847-43987(-)	C4_00290C			ysf3_37_d:ysf3_37_n	37	ysf3	consensus	21-24	140	short	consensus	GTATGT	TAG
intron_NA.C4_00290C_A-T_Intron2	TACTAAC	74	19	12.7454	Ca22chr4A_C_albicans_SC5314:43991-44077(-)	C4_00290C			WT_22_d:WT_22_n	22	WT	consensus	15-20	86	short	consensus	GTATGT	TAG
intron_NA.C4_00290C_A-T_Intron2	TACTAAC	74	19	12.7454	Ca22chr4A_C_albicans_SC5314:43991-44077(-)	C4_00290C			WT_37_d:WT_37_n	37	WT	consensus	15-20	86	short	consensus	GTATGT	TAG
intron_NA.C4_00320C_A-T_Intron1	TACTAAC	55	22	12.7454	Ca22chr4A_C_albicans_SC5314:50398-50468(-)	C4_00320C	0.816645	-0.00320397	WT_22_d:WT_22_n	22	WT	consensus	21-24	70	short	variable 5'	GTACGT	AAG
intron_NA.C4_00320C_A-T_Intron1	TACTAAC	55	22	12.7454	Ca22chr4A_C_albicans_SC5314:50398-50468(-)	C4_00320C	0.450736	0.0240847	WT_37_d:WT_37_n	37	WT	consensus	21-24	70	short	variable 5'	GTACGT	AAG
intron_NA.C4_00320C_A-T_Intron1	TACTAAC	55	22	12.7454	Ca22chr4A_C_albicans_SC5314:50398-50468(-)	C4_00320C	4.25827e-06	0.48224	ysf3_22_d:ysf3_22_n	22	ysf3	consensus	21-24	70	short	variable 5'	GTACGT	AAG
intron_NA.C4_00320C_A-T_Intron1	TACTAAC	55	22	12.7454	Ca22chr4A_C_albicans_SC5314:50398-50468(-)	C4_00320C	0.0328331	0.421234	ysf3_37_d:ysf3_37_n	37	ysf3	consensus	21-24	70	short	variable 5'	GTACGT	AAG
intron_NA.C4_00610W_A-T_Intron1	TACTAAC	55	19	12.7454	Ca22chr4A_C_albicans_SC5314:107411-107478(+)	C4_00610W	0.741803	0.020499	WT_22_d:WT_22_n	22	WT	consensus	15-20	67	short	variable 5'	GTACGT	TAG
intron_NA.C4_00610W_A-T_Intron1	TACTAAC	55	19	12.7454	Ca22chr4A_C_albicans_SC5314:107411-107478(+)	C4_00610W	0.175059	-0.103424	WT_37_d:WT_37_n	37	WT	consensus	15-20	67	short	variable 5'	GTACGT	TAG
intron_NA.C4_00610W_A-T_Intron1	TACTAAC	55	19	12.7454	Ca22chr4A_C_albicans_SC5314:107411-107478(+)	C4_00610W	0.208706	0.469232	ysf3_22_d:ysf3_22_n	22	ysf3	consensus	15-20	67	short	variable 5'	GTACGT	TAG
intron_NA.C4_00610W_A-T_Intron1	TACTAAC	55	19	12.7454	Ca22chr4A_C_albicans_SC5314:107411-107478(+)	C4_00610W	0.0631415	0.409121	ysf3_37_d:ysf3_37_n	37	ysf3	consensus	15-20	67	short	variable 5'	GTACGT	TAG
intron_NA.C4_02160C_A-T_Intron1	TACTAAC	52	20	12.7454	Ca22chr4A_C_albicans_SC5314:427610-427675(-)	C4_02160C	0.486341	-0.0166043	WT_22_d:WT_22_n	22	WT	consensus	15-20	65	short	variable 5'	GTTTGT	CAG
intron_NA.C4_02160C_A-T_Intron1	TACTAAC	52	20	12.7454	Ca22chr4A_C_albicans_SC5314:427610-427675(-)	C4_02160C	0.0609244	-0.0736358	WT_37_d:WT_37_n	37	WT	consensus	15-20	65	short	variable 5'	GTTTGT	CAG
intron_NA.C4_02160C_A-T_Intron1	TACTAAC	52	20	12.7454	Ca22chr4A_C_albicans_SC5314:427610-427675(-)	C4_02160C	0.00545252	0.329203	ysf3_22_d:ysf3_22_n	22	ysf3	consensus	15-20	65	short	variable 5'	GTTTGT	CAG
intron_NA.C4_02160C_A-T_Intron1	TACTAAC	52	20	12.7454	Ca22chr4A_C_albicans_SC5314:427610-427675(-)	C4_02160C	0.165571	0.193923	ysf3_37_d:ysf3_37_n	37	ysf3	consensus	15-20	65	short	variable 5'	GTTTGT	CAG
intron_NA.C4_02160C_A-T_Intron2	TACTAAC	128	29	12.7454	Ca22chr4A_C_albicans_SC5314:427811-427961(-)	C4_02160C	0.579397	0.025271	WT_22_d:WT_22_n	22	WT	consensus	29-74	150	short	consensus	GTATGT	CAG
intron_NA.C4_02160C_A-T_Intron2	TACTAAC	128	29	12.7454	Ca22chr4A_C_albicans_SC5314:427811-427961(-)	C4_02160C	0.481155	0.217166	WT_37_d:WT_37_n	37	WT	consensus	29-74	150	short	consensus	GTATGT	TAG
intron_NA.C4_02160C_A-T_Intron2	TACTAAC	128	29	12.7454	Ca22chr4A_C_albicans_SC5314:427811-427961(-)	C4_02160C	0.000250457	0.75965	ysf3_22_d:ysf3_22_n	22	ysf3	consensus	29-74	150	short	consensus	GTATGT	TAG
intron_NA.C4_02160C_A-T_Intron2	TACTAAC	128	29	12.7454	Ca22chr4A_C_albicans_SC5314:427811-427961(-)	C4_02160C	0.0214335	0.479389	ysf3_37_d:ysf3_37_n	37	ysf3	consensus	29-74	150	short	consensus	GTATGT	TAG
intron_NA.C4_02820W_A-T_Intron1	GACTAAC	47	24	9.43881	Ca22chr4A_C_albicans_SC5314:586750-586814(+)	C4_02820W			ysf3_37_d:ysf3_37_n	37	ysf3	non-consensus	21-24	64	short	consensus	GTATGT	TAG
intron_NA.C4_03400W_A-T_Intron1	TACTAAC	256	26	12.7454	Ca22chr4A_C_albicans_SC5314:711457-711732(+)	C4_03400W	0.675645	0.00279675	WT_22_d:WT_22_n	22	WT	consensus	25-28	275	short	consensus	GTATGT	TAG
intron_NA.C4_03400W_A-T_Intron1	TACTAAC	256	26	12.7454	Ca22chr4A_C_albicans_SC5314:711457-711732(+)	C4_03400W	0.145184	-0.00921293	WT_37_d:WT_37_n	37	WT	consensus	25-28	275	short	consensus	GTATGT	TAG
intron_NA.C4_03400W_A-T_Intron1	TACTAAC	256	26	12.7454	Ca22chr4A_C_albicans_SC5314:711457-711732(+)	C4_03400W	0.000116193	0.246816	ysf3_22_d:ysf3_22_n	22	ysf3	consensus	25-28	275	short	consensus	GTATGT	TAG
intron_NA.C4_03400W_A-T_Intron1	TACTAAC	256	26	12.7454	Ca22chr4A_C_albicans_SC5314:711457-711732(+)	C4_03400W	0.00662145	0.212262	ysf3_37_d:ysf3_37_n	37	ysf3	consensus	25-28	275	short	consensus	GTATGT	TAG
intron_NA.C4_04390W_A-T_Intron1	GGCTAAC	554	25	4.26697	Ca22chr4A_C_albicans_SC5314:936841-937413(+)	C4_04390W	0.993427	-0.000257981	WT_22_d:WT_22_n	22	WT	non-consensus	25-28	572	long	consensus	GTATGT	AAG
intron_NA.C4_04390W_A-T_Intron1	GGCTAAC	554	25	4.26697	Ca22chr4A_C_albicans_SC5314:936841-937413(+)	C4_04390W	0.134609	-0.0431364	WT_37_d:WT_37_n	37	WT	non-consensus	25-28	572	long	consensus	GTATGT	AAG
intron_NA.C4_04390W_A-T_Intron1	GGCTAAC	554	25	4.26697	Ca22chr4A_C_albicans_SC5314:936841-937413(+)	C4_04390W	1.75253e-05	0.472666	ysf3_22_d:ysf3_22_n	22	ysf3	non-consensus	25-28	572	long	consensus	GTATGT	AAG
intron_NA.C4_04390W_A-T_Intron1	GGCTAAC	554	25	4.26697	Ca22chr4A_C_albicans_SC5314:936841-937413(+)	C4_04390W	0.0213942	0.383009	ysf3_37_d:ysf3_37_n	37	ysf3	non-consensus	25-28	572	long	consensus	GTATGT	AAG
intron_NA.C4_06150C_A-T_Intron1	TACTAAC	52	20	12.7454	Ca22chr4A_C_albicans_SC5314:1378160-1378225(-)	C4_06150C			WT_22_d:WT_22_n	22	WT	consensus	15-20	65	short	consensus	GTATGT	CAG
intron_NA.C4_06150C_A-T_Intron1	TACTAAC	52	20	12.7454	Ca22chr4A_C_albicans_SC5314:1378160-1378225(-)	C4_06150C			WT_37_d:WT_37_n	37	WT	consensus	15-20	65	short	consensus	GTATGT	CAG
intron_NA.C4_06150C_A-T_Intron1	TACTAAC	52	20	12.7454	Ca22chr4A_C_albicans_SC5314:1378160-1378225(-)	C4_06150C			ysf3_22_d:ysf3_22_n	22	ysf3	consensus	15-20	65	short	consensus	GTATGT	CAG
intron_NA.C4_06150C_A-T_Intron1	TACTAAC	52	20	12.7454	Ca22chr4A_C_albicans_SC5314:1378160-1378225(-)	C4_06150C			ysf3_37_d:ysf3_37_n	37	ysf3	consensus	15-20	65	short	consensus	GTATGT	CAG
intron_NA.C4_06150C_A-T_Intron2	TACTAAC	55	39	12.7454	Ca22chr4A_C_albicans_SC5314:1378279-1378366(-)	C4_06150C			WT_22_d:WT_22_n	22	WT	consensus	29-74	87	short	consensus	GTATGT	TAG
intron_NA.C4_06150C_A-T_Intron2	TACTAAC	55	39	12.7454	Ca22chr4A_C_albicans_SC5314:1378279-1378366(-)	C4_06150C			WT_37_d:WT_37_n	37	WT	consensus	29-74	87	short	consensus	GTATGT	TAG
intron_NA.C4_06150C_A-T_Intron2	TACTAAC	55	39	12.7454	Ca22chr4A_C_albicans_SC5314:1378279-1378366(-)	C4_06150C			ysf3_22_d:ysf3_22_n	22	ysf3	consensus	29-74	87	short	consensus	GTATGT	TAG
intron_NA.C4_06150C_A-T_Intron2	TACTAAC	55	39	12.7454	Ca22chr4A_C_albicans_SC5314:1378279-1378366(-)	C4_06150C			ysf3_37_d:ysf3_37_n	37	ysf3	consensus	29-74	87	short	consensus	GTATGT	TAG
intron_NA.C4_06150C_A-T_Intron3	TACTAAC	40	18	12.7454	Ca22chr4A_C_albicans_SC5314:1378560-1378611(-)	C4_06150C			WT_22_d:WT_22_n	22	WT	consensus	15-20	51	short	consensus	GTATGT	TAG
intron_NA.C4_06150C_A-T_Intron3	TACTAAC	40	18	12.7454	Ca22chr4A_C_albicans_SC5314:1378560-1378611(-)	C4_06150C			WT_37_d:WT_37_n	37	WT	consensus	15-20	51	short	consensus	GTATGT	TAG
intron_NA.C4_06150C_A-T_Intron3	TACTAAC	40	18	12.7454	Ca22chr4A_C_albicans_SC5314:1378560-1378611(-)	C4_06150C			ysf3_22_d:ysf3_22_n	22	ysf3	consensus	15-20	51	short	consensus	GTATGT	TAG
intron_NA.C4_06150C_A-T_Intron3	TACTAAC	40	18	12.7454	Ca22chr4A_C_albicans_SC5314:1378560-1378611(-)	C4_06150C			ysf3_37_d:ysf3_37_n	37	ysf3	consensus	15-20	51	short	consensus	GTATGT	TAG
intron_NA.C4_06690C_A-T_Intron1	TACTAAC	54	21	12.7454	Ca22chr4A_C_albicans_SC5314:1494665-1494733(-)	C4_06690C	0.173122	0.00695575	WT_22_d:WT_22_n	22	WT	consensus	21-24	68	short	consensus	GTATGT	TAG
intron_NA.C4_06690C_A-T_Intron1	TACTAAC	54	21	12.7454	Ca22chr4A_C_albicans_SC5314:1494665-1494733(-)	C4_06690C	0.0149885	-0.0274222	WT_37_d:WT_37_n	37	WT	consensus	21-24	68	short	consensus	GTATGT	TAG
intron_NA.C4_06690C_A-T_Intron1	TACTAAC	54	21	12.7454	Ca22chr4A_C_albicans_SC5314:1494665-1494733(-)	C4_06690C	0.00376033	0.0655067	ysf3_22_d:ysf3_22_n	22	ysf3	consensus	21-24	68	short	consensus	GTATGT	TAG
intron_NA.C4_06690C_A-T_Intron1	TACTAAC	54	21	12.7454	Ca22chr4A_C_albicans_SC5314:1494665-1494733(-)	C4_06690C	0.0205559	0.0621914	ysf3_37_d:ysf3_37_n	37	ysf3	consensus	21-24	68	short	consensus	GTATGT	TAG
intron_NA.C4_06860C_A-T_Intron1	TACTAAC	45	29	12.7454	Ca22chr4A_C_albicans_SC5314:1532023-1532090(-)	C4_06860C	0.036343	0.0296345	WT_22_d:WT_22_n	22	WT	consensus	29-74	67	short	consensus	GTATGT	CAG
intron_NA.C4_06860C_A-T_Intron1	TACTAAC	45	29	12.7454	Ca22chr4A_C_albicans_SC5314:1532023-1532090(-)	C4_06860C	0.572736	-0.00675386	WT_37_d:WT_37_n	37	WT	consensus	29-74	67	short	consensus	GTATGT	CAG
intron_NA.C4_06860C_A-T_Intron1	TACTAAC	45	29	12.7454	Ca22chr4A_C_albicans_SC5314:1532023-1532090(-)	C4_06860C	0.00274576	0.497337	ysf3_22_d:ysf3_22_n	22	ysf3	consensus	29-74	67	short	consensus	GTATGT	CAG
intron_NA.C4_06860C_A-T_Intron1	TACTAAC	45	29	12.7454	Ca22chr4A_C_albicans_SC5314:1532023-1532090(-)	C4_06860C	0.0418749	0.4615	ysf3_37_d:ysf3_37_n	37	ysf3	consensus	29-74	67	short	consensus	GTATGT	CAG
intron_NA.C4_06860C_A-T_Intron2	GACTAAC	42	31	9.43881	Ca22chr4A_C_albicans_SC5314:1532205-1532271(-)	C4_06860C	0.653354	0.0275942	WT_22_d:WT_22_n	22	WT	non-consensus	29-74	66	short	consensus	GTATGT	TAG
intron_NA.C4_06860C_A-T_Intron2	GACTAAC	42	31	9.43881	Ca22chr4A_C_albicans_SC5314:1532205-1532271(-)	C4_06860C	0.00197292	-0.218706	WT_37_d:WT_37_n	37	WT	non-consensus	29-74	66	short	consensus	GTATGT	TAG
intron_NA.C4_06860C_A-T_Intron2	GACTAAC	42	31	9.43881	Ca22chr4A_C_albicans_SC5314:1532205-1532271(-)	C4_06860C	0.00687675	0.417377	ysf3_22_d:ysf3_22_n	22	ysf3	non-consensus	29-74	66	short	consensus	GTATGT	TAG
intron_NA.C4_06860C_A-T_Intron2	GACTAAC	42	31	9.43881	Ca22chr4A_C_albicans_SC5314:1532205-1532271(-)	C4_06860C	0.00273223	0.503577	ysf3_37_d:ysf3_37_n	37	ysf3	non-consensus	29-74	66	short	consensus	GTATGT	TAG
intron_NA.C4_06860C_A-T_Intron3	TGCTAAC	58	19	7.57352	Ca22chr4A_C_albicans_SC5314:1532308-1532378(-)	C4_06860C	0.863822	0.00838193	WT_22_d:WT_22_n	22	WT	non-consensus	15-20	70	short	consensus	GTATGT	TAG
intron_NA.C4_06860C_A-T_Intron3	TGCTAAC	58	19	7.57352	Ca22chr4A_C_albicans_SC5314:1532308-1532378(-)	C4_06860C	0.251314	-0.0728621	WT_37_d:WT_37_n	37	WT	non-consensus	15-20	70	short	consensus	GTATGT	TAG
intron_NA.C4_06860C_A-T_Intron3	TGCTAAC	58	19	7.57352	Ca22chr4A_C_albicans_SC5314:1532308-1532378(-)	C4_06860C	0.00158744	0.582768	ysf3_22_d:ysf3_22_n	22	ysf3	non-consensus	15-20	70	short	consensus	GTATGT	TAG
intron_NA.C4_06860C_A-T_Intron3	TGCTAAC	58	19	7.57352	Ca22chr4A_C_albicans_SC5314:1532308-1532378(-)	C4_06860C	0.00323545	0.572198	ysf3_37_d:ysf3_37_n	37	ysf3	non-consensus	15-20	70	short	consensus	GTATGT	TAG
intron_NA.C5_01050C_A-T_Intron1	TACTAAC	51	20	12.7454	Ca22chr5A_C_albicans_SC5314:224390-224454(-)	C5_01050C	0.127446	0.00228312	WT_22_d:WT_22_n	22	WT	consensus	15-20	64	short	consensus	GTATGT	TAG
intron_NA.C5_01050C_A-T_Intron1	TACTAAC	51	20	12.7454	Ca22chr5A_C_albicans_SC5314:224390-224454(-)	C5_01050C	0.309437	-0.00204285	WT_37_d:WT_37_n	37	WT	consensus	15-20	64	short	consensus	GTATGT	TAG
intron_NA.C5_01050C_A-T_Intron1	TACTAAC	51	20	12.7454	Ca22chr5A_C_albicans_SC5314:224390-224454(-)	C5_01050C	0.00146965	0.333796	ysf3_22_d:ysf3_22_n	22	ysf3	consensus	15-20	64	short	consensus	GTATGT	TAG
intron_NA.C5_01050C_A-T_Intron1	TACTAAC	51	20	12.7454	Ca22chr5A_C_albicans_SC5314:224390-224454(-)	C5_01050C	0.000129972	0.347641	ysf3_37_d:ysf3_37_n	37	ysf3	consensus	15-20	64	short	consensus	GTATGT	TAG
intron_NA.C5_01170W_A-T_Intron1	TACTAAC	62	17	12.7454	Ca22chr5A_C_albicans_SC5314:266689-266761(+)	C5_01170W	0.318299	-0.186018	WT_22_d:WT_22_n	22	WT	consensus	15-20	72	short	consensus	GTATGT	TAG
intron_NA.C5_01170W_A-T_Intron1	TACTAAC	62	17	12.7454	Ca22chr5A_C_albicans_SC5314:266689-266761(+)	C5_01170W	0.706937	-0.0235141	WT_37_d:WT_37_n	37	WT	consensus	15-20	72	short	consensus	GTATGT	TAG
intron_NA.C5_01170W_A-T_Intron1	TACTAAC	62	17	12.7454	Ca22chr5A_C_albicans_SC5314:266689-266761(+)	C5_01170W	1.99348e-05	0.781863	ysf3_22_d:ysf3_22_n	22	ysf3	consensus	15-20	72	short	consensus	GTATGT	TAG
intron_NA.C5_01170W_A-T_Intron1	TACTAAC	62	17	12.7454	Ca22chr5A_C_albicans_SC5314:266689-266761(+)	C5_01170W	0.00913605	0.521017	ysf3_37_d:ysf3_37_n	37	ysf3	consensus	15-20	72	short	consensus	GTATGT	TAG
intron_NA.C5_01420W_A-T_Intron1	TACTAAC	57	18	12.7454	Ca22chr5A_C_albicans_SC5314:318385-318453(+)	C5_01420W	0.624092	0.0059473	WT_22_d:WT_22_n	22	WT	consensus	15-20	68	short	variable 5'	GTTTGT	TAG
intron_NA.C5_01420W_A-T_Intron1	TACTAAC	57	18	12.7454	Ca22chr5A_C_albicans_SC5314:318385-318453(+)	C5_01420W	0.170213	0.0258475	WT_37_d:WT_37_n	37	WT	consensus	15-20	68	short	variable 5'	GTTTGT	TAG
intron_NA.C5_01420W_A-T_Intron1	TACTAAC	57	18	12.7454	Ca22chr5A_C_albicans_SC5314:318385-318453(+)	C5_01420W	0.000513226	0.599871	ysf3_22_d:ysf3_22_n	22	ysf3	consensus	15-20	68	short	variable 5'	GTTTGT	TAG
intron_NA.C5_01420W_A-T_Intron1	TACTAAC	57	18	12.7454	Ca22chr5A_C_albicans_SC5314:318385-318453(+)	C5_01420W	0.00729684	0.321181	ysf3_37_d:ysf3_37_n	37	ysf3	consensus	15-20	68	short	variable 5'	GTTTGT	TAG
intron_NA.C5_01540W_A-T_Intron1	TACTAAC	366	24	12.7454	Ca22chr5A_C_albicans_SC5314:342931-343314(+)	C5_01540W	0.279603	-0.000925075	WT_22_d:WT_22_n	22	WT	consensus	21-24	383	long	consensus	GTATGT	AAG
intron_NA.C5_01540W_A-T_Intron1	TACTAAC	366	24	12.7454	Ca22chr5A_C_albicans_SC5314:342931-343314(+)	C5_01540W	0.908729	5.07458e-05	WT_37_d:WT_37_n	37	WT	consensus	21-24	383	long	consensus	GTATGT	AAG
intron_NA.C5_01540W_A-T_Intron1	TACTAAC	366	24	12.7454	Ca22chr5A_C_albicans_SC5314:342931-343314(+)	C5_01540W	0.00140892	0.108645	ysf3_22_d:ysf3_22_n	22	ysf3	consensus	21-24	383	long	consensus	GTATGT	AAG
intron_NA.C5_01540W_A-T_Intron1	TACTAAC	366	24	12.7454	Ca22chr5A_C_albicans_SC5314:342931-343314(+)	C5_01540W	0.0523434	0.0770021	ysf3_37_d:ysf3_37_n	37	ysf3	consensus	21-24	383	long	consensus	GTATGT	AAG
intron_NA.C5_02190C_A-T_Intron1	TACTAAC	45	38	12.7454	Ca22chr5A_C_albicans_SC5314:488015-488091(-)	C5_02190C	0.570593	-0.00411904	WT_22_d:WT_22_n	22	WT	consensus	29-74	76	short	consensus	GTATGT	TAG
intron_NA.C5_02190C_A-T_Intron1	TACTAAC	45	38	12.7454	Ca22chr5A_C_albicans_SC5314:488015-488091(-)	C5_02190C	0.00496856	-0.0164588	WT_37_d:WT_37_n	37	WT	consensus	29-74	76	short	consensus	GTATGT	TAG
intron_NA.C5_02190C_A-T_Intron1	TACTAAC	45	38	12.7454	Ca22chr5A_C_albicans_SC5314:488015-488091(-)	C5_02190C	0.000109493	0.671022	ysf3_22_d:ysf3_22_n	22	ysf3	consensus	29-74	76	short	consensus	GTATGT	TAG
intron_NA.C5_02190C_A-T_Intron1	TACTAAC	45	38	12.7454	Ca22chr5A_C_albicans_SC5314:488015-488091(-)	C5_02190C	0.0755647	0.396314	ysf3_37_d:ysf3_37_n	37	ysf3	consensus	29-74	76	short	consensus	GTATGT	TAG
intron_NA.C5_02810W_A-T_Intron1	TACTAAC	54	22	12.7454	Ca22chr5A_C_albicans_SC5314:629323-629392(+)	C5_02810W	0.975937	-0.000430122	WT_22_d:WT_22_n	22	WT	consensus	21-24	69	short	consensus	GTATGT	CAG
intron_NA.C5_02810W_A-T_Intron1	TACTAAC	54	22	12.7454	Ca22chr5A_C_albicans_SC5314:629323-629392(+)	C5_02810W	0.026856	-0.0263305	WT_37_d:WT_37_n	37	WT	consensus	21-24	69	short	consensus	GTATGT	CAG
intron_NA.C5_02810W_A-T_Intron1	TACTAAC	54	22	12.7454	Ca22chr5A_C_albicans_SC5314:629323-629392(+)	C5_02810W	0.0156236	0.22106	ysf3_22_d:ysf3_22_n	22	ysf3	consensus	21-24	69	short	consensus	GTATGT	CAG
intron_NA.C5_02810W_A-T_Intron1	TACTAAC	54	22	12.7454	Ca22chr5A_C_albicans_SC5314:629323-629392(+)	C5_02810W	0.0127458	0.35501	ysf3_37_d:ysf3_37_n	37	ysf3	consensus	21-24	69	short	consensus	GTATGT	CAG
intron_NA.C5_03110C_A-T_Intron1	TACTAAC	56	25	12.7454	Ca22chr5A_C_albicans_SC5314:690974-691048(-)	C5_03110C	0.72837	-0.00230593	WT_22_d:WT_22_n	22	WT	consensus	25-28	74	short	consensus	GTATGT	TAG
intron_NA.C5_03110C_A-T_Intron1	TACTAAC	56	25	12.7454	Ca22chr5A_C_albicans_SC5314:690974-691048(-)	C5_03110C	0.190176	-0.0293565	WT_37_d:WT_37_n	37	WT	consensus	25-28	74	short	consensus	GTATGT	TAG
intron_NA.C5_03110C_A-T_Intron1	TACTAAC	56	25	12.7454	Ca22chr5A_C_albicans_SC5314:690974-691048(-)	C5_03110C	0.0135849	0.343451	ysf3_22_d:ysf3_22_n	22	ysf3	consensus	25-28	74	short	consensus	GTATGT	TAG
intron_NA.C5_03110C_A-T_Intron1	TACTAAC	56	25	12.7454	Ca22chr5A_C_albicans_SC5314:690974-691048(-)	C5_03110C	0.00114718	0.425985	ysf3_37_d:ysf3_37_n	37	ysf3	consensus	25-28	74	short	consensus	GTATGT	TAG
intron_NA.C5_03400C_A-T_Intron1	TACTAAC	53	24	12.7454	Ca22chr5A_C_albicans_SC5314:767357-767427(-)	C5_03400C	0.329693	0.00411644	WT_22_d:WT_22_n	22	WT	consensus	21-24	70	short	variable 5'	GTAAGT	TAG
intron_NA.C5_03400C_A-T_Intron1	TACTAAC	53	24	12.7454	Ca22chr5A_C_albicans_SC5314:767357-767427(-)	C5_03400C	0.486401	-0.00798619	WT_37_d:WT_37_n	37	WT	consensus	21-24	70	short	variable 5'	GTAAGT	TAG
intron_NA.C5_03400C_A-T_Intron1	TACTAAC	53	24	12.7454	Ca22chr5A_C_albicans_SC5314:767357-767427(-)	C5_03400C	0.0161141	0.183819	ysf3_22_d:ysf3_22_n	22	ysf3	consensus	21-24	70	short	variable 5'	GTAAGT	TAG
intron_NA.C5_03400C_A-T_Intron1	TACTAAC	53	24	12.7454	Ca22chr5A_C_albicans_SC5314:767357-767427(-)	C5_03400C	0.0327125	0.15776	ysf3_37_d:ysf3_37_n	37	ysf3	consensus	21-24	70	short	variable 5'	GTAAGT	TAG
intron_NA.C5_03400C_A-T_Intron2	TACTAAC	58	34	12.7454	Ca22chr5A_C_albicans_SC5314:767650-767735(-)	C5_03400C	0.289278	0.00214851	WT_22_d:WT_22_n	22	WT	consensus	29-74	85	short	consensus	GTATGT	TAG
intron_NA.C5_03400C_A-T_Intron2	TACTAAC	58	34	12.7454	Ca22chr5A_C_albicans_SC5314:767650-767735(-)	C5_03400C	0.214054	-0.0159126	WT_37_d:WT_37_n	37	WT	consensus	29-74	85	short	consensus	GTATGT	TAG
intron_NA.C5_03400C_A-T_Intron2	TACTAAC	58	34	12.7454	Ca22chr5A_C_albicans_SC5314:767650-767735(-)	C5_03400C	0.0390607	0.277914	ysf3_22_d:ysf3_22_n	22	ysf3	consensus	29-74	85	short	consensus	GTATGT	TAG
intron_NA.C5_03400C_A-T_Intron2	TACTAAC	58	34	12.7454	Ca22chr5A_C_albicans_SC5314:767650-767735(-)	C5_03400C	0.0637161	0.248943	ysf3_37_d:ysf3_37_n	37	ysf3	consensus	29-74	85	short	consensus	GTATGT	TAG
intron_NA.C5_03800W_A-T_Intron1	TACTAAC	95	29	12.7454	Ca22chr5A_C_albicans_SC5314:838599-838716(+)	C5_03800W	0.181869	0.00601782	WT_22_d:WT_22_n	22	WT	consensus	29-74	117	short	consensus	GTATGT	TAG
intron_NA.C5_03800W_A-T_Intron1	TACTAAC	95	29	12.7454	Ca22chr5A_C_albicans_SC5314:838599-838716(+)	C5_03800W	0.0474355	-0.0272715	WT_37_d:WT_37_n	37	WT	consensus	29-74	117	short	consensus	GTATGT	TAG
intron_NA.C5_03800W_A-T_Intron1	TACTAAC	95	29	12.7454	Ca22chr5A_C_albicans_SC5314:838599-838716(+)	C5_03800W	0.00220238	0.447623	ysf3_22_d:ysf3_22_n	22	ysf3	consensus	29-74	117	short	consensus	GTATGT	TAG
intron_NA.C5_03800W_A-T_Intron1	TACTAAC	95	29	12.7454	Ca22chr5A_C_albicans_SC5314:838599-838716(+)	C5_03800W	0.101534	0.344495	ysf3_37_d:ysf3_37_n	37	ysf3	consensus	29-74	117	short	consensus	GTATGT	TAG
intron_NA.C5_04860C_A-T_Intron1	TACTAAC	65	39	12.7454	Ca22chr5A_C_albicans_SC5314:1060357-1060454(-)	C5_04860C	0.795433	0.00502597	WT_22_d:WT_22_n	22	WT	consensus	29-74	97	short	variable 5'	GTACGT	TAG
intron_NA.C5_04860C_A-T_Intron1	TACTAAC	65	39	12.7454	Ca22chr5A_C_albicans_SC5314:1060357-1060454(-)	C5_04860C	0.711229	-0.0132086	WT_37_d:WT_37_n	37	WT	consensus	29-74	97	short	variable 5'	GTACGT	TAG
intron_NA.C5_04860C_A-T_Intron1	TACTAAC	65	39	12.7454	Ca22chr5A_C_albicans_SC5314:1060357-1060454(-)	C5_04860C	0.00794189	0.807224	ysf3_22_d:ysf3_22_n	22	ysf3	consensus	29-74	97	short	variable 5'	GTACGT	TAG
intron_NA.C5_04860C_A-T_Intron1	TACTAAC	65	39	12.7454	Ca22chr5A_C_albicans_SC5314:1060357-1060454(-)	C5_04860C	0.0431724	0.639508	ysf3_37_d:ysf3_37_n	37	ysf3	consensus	29-74	97	short	variable 5'	GTACGT	TAG
intron_NA.C6_00660C_A-T_Intron1	TACTAAC	52	17	12.7454	Ca22chr6A_C_albicans_SC5314:115875-115937(-)	C6_00660C	0.742137	0.0023164	WT_22_d:WT_22_n	22	WT	consensus	15-20	62	short	consensus	GTATGT	TAG
intron_NA.C6_00660C_A-T_Intron1	TACTAAC	52	17	12.7454	Ca22chr6A_C_albicans_SC5314:115875-115937(-)	C6_00660C	0.119523	0.00951248	WT_37_d:WT_37_n	37	WT	consensus	15-20	62	short	consensus	GTATGT	TAG
intron_NA.C6_00660C_A-T_Intron1	TACTAAC	52	17	12.7454	Ca22chr6A_C_albicans_SC5314:115875-115937(-)	C6_00660C	0.000833979	0.587872	ysf3_22_d:ysf3_22_n	22	ysf3	consensus	15-20	62	short	consensus	GTATGT	TAG
intron_NA.C6_00660C_A-T_Intron1	TACTAAC	52	17	12.7454	Ca22chr6A_C_albicans_SC5314:115875-115937(-)	C6_00660C	0.0167782	0.448609	ysf3_37_d:ysf3_37_n	37	ysf3	consensus	15-20	62	short	consensus	GTATGT	TAG
intron_NA.C6_00660C_A-T_Intron2	TACTAAC	55	20	12.7454	Ca22chr6A_C_albicans_SC5314:116190-116258(-)	C6_00660C	0.224863	-0.00488836	WT_22_d:WT_22_n	22	WT	consensus	15-20	68	short	variable 5'	GTACGT	TAG
intron_NA.C6_00660C_A-T_Intron2	TACTAAC	55	20	12.7454	Ca22chr6A_C_albicans_SC5314:116190-116258(-)	C6_00660C	0.0804475	-0.0181828	WT_37_d:WT_37_n	37	WT	consensus	15-20	68	short	variable 5'	GTACGT	TAG
intron_NA.C6_00660C_A-T_Intron2	TACTAAC	55	20	12.7454	Ca22chr6A_C_albicans_SC5314:116190-116258(-)	C6_00660C	0.00879434	0.432995	ysf3_22_d:ysf3_22_n	22	ysf3	consensus	15-20	68	short	variable 5'	GTACGT	TAG
intron_NA.C6_00660C_A-T_Intron2	TACTAAC	55	20	12.7454	Ca22chr6A_C_albicans_SC5314:116190-116258(-)	C6_00660C	0.00323142	0.442887	ysf3_37_d:ysf3_37_n	37	ysf3	consensus	15-20	68	short	variable 5'	GTACGT	TAG
intron_NA.C6_00660C_A-T_Intron3	TACTAAC	47	24	12.7454	Ca22chr6A_C_albicans_SC5314:116355-116419(-)	C6_00660C	0.36498	-0.037287	WT_22_d:WT_22_n	22	WT	consensus	21-24	64	short	consensus	GTATGT	AAG
intron_NA.C6_00660C_A-T_Intron3	TACTAAC	47	24	12.7454	Ca22chr6A_C_albicans_SC5314:116355-116419(-)	C6_00660C		-0.0561415	WT_37_d:WT_37_n	37	WT	consensus	21-24	64	short	consensus	GTATGT	AAG
intron_NA.C6_00660C_A-T_Intron3	TACTAAC	47	24	12.7454	Ca22chr6A_C_albicans_SC5314:116355-116419(-)	C6_00660C	0.000217745	0.782543	ysf3_22_d:ysf3_22_n	22	ysf3	consensus	21-24	64	short	consensus	GTATGT	AAG
intron_NA.C6_00660C_A-T_Intron3	TACTAAC	47	24	12.7454	Ca22chr6A_C_albicans_SC5314:116355-116419(-)	C6_00660C	8.2352e-05	0.712359	ysf3_37_d:ysf3_37_n	37	ysf3	consensus	21-24	64	short	consensus	GTATGT	AAG
intron_NA.C6_00680C_A-T_Intron1	TATTAAC	64	19	6.78589	Ca22chr6A_C_albicans_SC5314:119153-119229(-)	C6_00680C	0.787773	-0.00176275	WT_22_d:WT_22_n	22	WT	non-consensus	15-20	76	short	consensus	GTATGT	CAG
intron_NA.C6_00680C_A-T_Intron1	TATTAAC	64	19	6.78589	Ca22chr6A_C_albicans_SC5314:119153-119229(-)	C6_00680C	0.925575	-0.00290806	WT_37_d:WT_37_n	37	WT	non-consensus	15-20	76	short	consensus	GTATGT	CAG
intron_NA.C6_00680C_A-T_Intron1	TATTAAC	64	19	6.78589	Ca22chr6A_C_albicans_SC5314:119153-119229(-)	C6_00680C	0.00668595	0.20085	ysf3_22_d:ysf3_22_n	22	ysf3	non-consensus	15-20	76	short	consensus	GTATGT	CAG
intron_NA.C6_00680C_A-T_Intron1	TATTAAC	64	19	6.78589	Ca22chr6A_C_albicans_SC5314:119153-119229(-)	C6_00680C	0.0522157	0.242167	ysf3_37_d:ysf3_37_n	37	ysf3	non-consensus	15-20	76	short	consensus	GTATGT	CAG
intron_NA.C6_00770C_A-T_Intron1	TACTAAC	69	23	12.7454	Ca22chr6A_C_albicans_SC5314:136788-136873(-)	C6_00770C	0.0585521	-0.0292396	WT_22_d:WT_22_n	22	WT	consensus	21-24	85	short	consensus	GTATGT	CAG
intron_NA.C6_00770C_A-T_Intron1	TACTAAC	69	23	12.7454	Ca22chr6A_C_albicans_SC5314:136788-136873(-)	C6_00770C	0.263588	-0.0894168	WT_37_d:WT_37_n	37	WT	consensus	21-24	85	short	consensus	GTATGT	CAG
intron_NA.C6_00770C_A-T_Intron1	TACTAAC	69	23	12.7454	Ca22chr6A_C_albicans_SC5314:136788-136873(-)	C6_00770C	0.0203242	0.46979	ysf3_22_d:ysf3_22_n	22	ysf3	consensus	21-24	85	short	consensus	GTATGT	CAG
intron_NA.C6_00770C_A-T_Intron1	TACTAAC	69	23	12.7454	Ca22chr6A_C_albicans_SC5314:136788-136873(-)	C6_00770C	0.0627896	0.354795	ysf3_37_d:ysf3_37_n	37	ysf3	consensus	21-24	85	short	consensus	GTATGT	CAG
intron_NA.C6_01090C_A-T_Intron1	AACTAAC	57	17	8.63688	Ca22chr6A_C_albicans_SC5314:213809-213876(-)	C6_01090C		0	WT_22_d:WT_22_n	22	WT	non-consensus	15-20	67	short	variable 5'	GTATGA	TAG
intron_NA.C6_01090C_A-T_Intron1	AACTAAC	57	17	8.63688	Ca22chr6A_C_albicans_SC5314:213809-213876(-)	C6_01090C		0	WT_37_d:WT_37_n	37	WT	non-consensus	15-20	67	short	variable 5'	GTATGA	TAG
intron_NA.C6_01090C_A-T_Intron1	AACTAAC	57	17	8.63688	Ca22chr6A_C_albicans_SC5314:213809-213876(-)	C6_01090C			ysf3_22_d:ysf3_22_n	22	ysf3	non-consensus	15-20	67	short	variable 5'	GTATGA	TAG
intron_NA.C6_01090C_A-T_Intron1	AACTAAC	57	17	8.63688	Ca22chr6A_C_albicans_SC5314:213809-213876(-)	C6_01090C			ysf3_37_d:ysf3_37_n	37	ysf3	non-consensus	15-20	67	short	variable 5'	GTATGA	TAG
intron_NA.C6_01210W_A-T_Intron1	TACTAAC	48	24	12.7454	Ca22chr6A_C_albicans_SC5314:237888-237953(+)	C6_01210W	0.478263	-0.010599	WT_22_d:WT_22_n	22	WT	consensus	21-24	65	short	consensus	GTATGT	AAG
intron_NA.C6_01210W_A-T_Intron1	TACTAAC	48	24	12.7454	Ca22chr6A_C_albicans_SC5314:237888-237953(+)	C6_01210W	0.0366698	-0.0510974	WT_37_d:WT_37_n	37	WT	consensus	21-24	65	short	consensus	GTATGT	AAG
intron_NA.C6_01210W_A-T_Intron1	TACTAAC	48	24	12.7454	Ca22chr6A_C_albicans_SC5314:237888-237953(+)	C6_01210W	0.00457341	0.617967	ysf3_22_d:ysf3_22_n	22	ysf3	consensus	21-24	65	short	consensus	GTATGT	AAG
intron_NA.C6_01210W_A-T_Intron1	TACTAAC	48	24	12.7454	Ca22chr6A_C_albicans_SC5314:237888-237953(+)	C6_01210W	0.118699	0.371734	ysf3_37_d:ysf3_37_n	37	ysf3	consensus	21-24	65	short	consensus	GTATGT	AAG
intron_NA.C6_01330C_A-T_Intron1	TACTAAC	60	27	12.7454	Ca22chr6A_C_albicans_SC5314:266542-266622(-)	C6_01330C		0	WT_22_d:WT_22_n	22	WT	consensus	25-28	80	short	consensus	GTATGT	TAG
intron_NA.C6_01330C_A-T_Intron1	TACTAAC	60	27	12.7454	Ca22chr6A_C_albicans_SC5314:266542-266622(-)	C6_01330C	0.15505	0.177184	WT_37_d:WT_37_n	37	WT	consensus	25-28	80	short	consensus	GTATGT	TAG
intron_NA.C6_01330C_A-T_Intron1	TACTAAC	60	27	12.7454	Ca22chr6A_C_albicans_SC5314:266542-266622(-)	C6_01330C		0.0733506	ysf3_22_d:ysf3_22_n	22	ysf3	consensus	25-28	80	short	consensus	GTATGT	TAG
intron_NA.C6_01330C_A-T_Intron1	TACTAAC	60	27	12.7454	Ca22chr6A_C_albicans_SC5314:266542-266622(-)	C6_01330C		0.0430108	ysf3_37_d:ysf3_37_n	37	ysf3	consensus	25-28	80	short	consensus	GTATGT	TAG
intron_NA.C6_01340C_A-T_Intron1	TACTAAC	72	25	12.7454	Ca22chr6A_C_albicans_SC5314:267638-267728(-)	C6_01340C	0.0934572	-0.0259303	WT_22_d:WT_22_n	22	WT	consensus	25-28	90	short	variable 5'	GTAGGT	TAG
intron_NA.C6_01340C_A-T_Intron1	TACTAAC	72	25	12.7454	Ca22chr6A_C_albicans_SC5314:267638-267728(-)	C6_01340C	0.159091	0.0289642	WT_37_d:WT_37_n	37	WT	consensus	25-28	90	short	variable 5'	GTAGGT	TAG
intron_NA.C6_01340C_A-T_Intron1	TACTAAC	72	25	12.7454	Ca22chr6A_C_albicans_SC5314:267638-267728(-)	C6_01340C	5.58317e-06	0.717475	ysf3_22_d:ysf3_22_n	22	ysf3	consensus	25-28	90	short	variable 5'	GTAGGT	TAG
intron_NA.C6_01340C_A-T_Intron1	TACTAAC	72	25	12.7454	Ca22chr6A_C_albicans_SC5314:267638-267728(-)	C6_01340C	0.0221591	0.532386	ysf3_37_d:ysf3_37_n	37	ysf3	consensus	25-28	90	short	variable 5'	GTAGGT	TAG
intron_NA.C6_02350C_A-T_Intron1	GACTAAC	77	38	9.43881	Ca22chr6A_C_albicans_SC5314:492877-492985(-)	C6_02350C	0.82498	0.00216088	WT_22_d:WT_22_n	22	WT	non-consensus	29-74	108	short	variable 5'	GTACGT	TAG
intron_NA.C6_02350C_A-T_Intron1	GACTAAC	77	38	9.43881	Ca22chr6A_C_albicans_SC5314:492877-492985(-)	C6_02350C	0.2848	0.0478253	WT_37_d:WT_37_n	37	WT	non-consensus	29-74	108	short	variable 5'	GTACGT	TAG
intron_NA.C6_02350C_A-T_Intron1	GACTAAC	77	38	9.43881	Ca22chr6A_C_albicans_SC5314:492877-492985(-)	C6_02350C	0.000632006	0.780333	ysf3_22_d:ysf3_22_n	22	ysf3	non-consensus	29-74	108	short	variable 5'	GTACGT	TAG
intron_NA.C6_02350C_A-T_Intron1	GACTAAC	77	38	9.43881	Ca22chr6A_C_albicans_SC5314:492877-492985(-)	C6_02350C	0.0124489	0.614758	ysf3_37_d:ysf3_37_n	37	ysf3	non-consensus	29-74	108	short	variable 5'	GTACGT	TAG
intron_NA.C6_02930W_A-T_Intron1	TACTAAC	63	23	12.7454	Ca22chr6A_C_albicans_SC5314:603432-603511(+)	C6_02930W	0.513705	-0.00524219	WT_22_d:WT_22_n	22	WT	consensus	21-24	79	short	variable 5'	GTACGA	TAG
intron_NA.C6_02930W_A-T_Intron1	TACTAAC	63	23	12.7454	Ca22chr6A_C_albicans_SC5314:603432-603511(+)	C6_02930W	0.0531952	-0.0173458	WT_37_d:WT_37_n	37	WT	consensus	21-24	79	short	variable 5'	GTACGA	TAG
intron_NA.C6_02930W_A-T_Intron1	TACTAAC	63	23	12.7454	Ca22chr6A_C_albicans_SC5314:603432-603511(+)	C6_02930W	0.0265915	0.148784	ysf3_22_d:ysf3_22_n	22	ysf3	consensus	21-24	79	short	variable 5'	GTACGA	TAG
intron_NA.C6_02930W_A-T_Intron1	TACTAAC	63	23	12.7454	Ca22chr6A_C_albicans_SC5314:603432-603511(+)	C6_02930W	0.0426399	0.217232	ysf3_37_d:ysf3_37_n	37	ysf3	consensus	21-24	79	short	variable 5'	GTACGA	TAG
intron_NA.C6_02930W_A-T_Intron2	TACTAAC	57	22	12.7454	Ca22chr6A_C_albicans_SC5314:605781-605853(+)	C6_02930W	0.901069	0.00314049	WT_22_d:WT_22_n	22	WT	consensus	21-24	72	short	consensus	GTATGT	CAG
intron_NA.C6_02930W_A-T_Intron2	TACTAAC	57	22	12.7454	Ca22chr6A_C_albicans_SC5314:605781-605853(+)	C6_02930W	0.118944	-0.0733842	WT_37_d:WT_37_n	37	WT	consensus	21-24	72	short	consensus	GTATGT	CAG
intron_NA.C6_02930W_A-T_Intron2	TACTAAC	57	22	12.7454	Ca22chr6A_C_albicans_SC5314:605781-605853(+)	C6_02930W	4.6892e-05	0.678015	ysf3_22_d:ysf3_22_n	22	ysf3	consensus	21-24	72	short	consensus	GTATGT	CAG
intron_NA.C6_02930W_A-T_Intron2	TACTAAC	57	22	12.7454	Ca22chr6A_C_albicans_SC5314:605781-605853(+)	C6_02930W	0.00975756	0.575012	ysf3_37_d:ysf3_37_n	37	ysf3	consensus	21-24	72	short	consensus	GTATGT	CAG
intron_NA.C6_03390W_A-T_Intron1	TACTAAC	105	22	12.7454	Ca22chr6A_C_albicans_SC5314:714513-714633(+)	C6_03390W	0.661911	0.00511032	WT_22_d:WT_22_n	22	WT	consensus	21-24	120	short	consensus	GTATGT	CAG
intron_NA.C6_03390W_A-T_Intron1	TACTAAC	105	22	12.7454	Ca22chr6A_C_albicans_SC5314:714513-714633(+)	C6_03390W	0.254465	-0.0259799	WT_37_d:WT_37_n	37	WT	consensus	21-24	120	short	consensus	GTATGT	CAG
intron_NA.C6_03390W_A-T_Intron1	TACTAAC	105	22	12.7454	Ca22chr6A_C_albicans_SC5314:714513-714633(+)	C6_03390W	0.00336204	0.21487	ysf3_22_d:ysf3_22_n	22	ysf3	consensus	21-24	120	short	consensus	GTATGT	CAG
intron_NA.C6_03390W_A-T_Intron1	TACTAAC	105	22	12.7454	Ca22chr6A_C_albicans_SC5314:714513-714633(+)	C6_03390W	0.0678524	0.182969	ysf3_37_d:ysf3_37_n	37	ysf3	consensus	21-24	120	short	consensus	GTATGT	CAG
intron_NA.C6_04100W_A-T_Intron1	TACTAAC	277	27	12.7454	Ca22chr6A_C_albicans_SC5314:890086-890383(+)	C6_04100W	0.361573	0.00318127	WT_22_d:WT_22_n	22	WT	consensus	25-28	297	long	consensus	GTATGT	CAG
intron_NA.C6_04100W_A-T_Intron1	TACTAAC	277	27	12.7454	Ca22chr6A_C_albicans_SC5314:890086-890383(+)	C6_04100W	0.187114	0.0291268	WT_37_d:WT_37_n	37	WT	consensus	25-28	297	long	consensus	GTATGT	CAG
intron_NA.C6_04100W_A-T_Intron1	TACTAAC	277	27	12.7454	Ca22chr6A_C_albicans_SC5314:890086-890383(+)	C6_04100W	0.000581153	0.219689	ysf3_22_d:ysf3_22_n	22	ysf3	consensus	25-28	297	long	consensus	GTATGT	CAG
intron_NA.C6_04100W_A-T_Intron1	TACTAAC	277	27	12.7454	Ca22chr6A_C_albicans_SC5314:890086-890383(+)	C6_04100W	0.022656	0.122484	ysf3_37_d:ysf3_37_n	37	ysf3	consensus	25-28	297	long	consensus	GTATGT	CAG
intron_NA.C7_00630C_A-T_Intron1	TACTAAC	170	27	12.7454	Ca22chr7A_C_albicans_SC5314:105411-105601(-)	C7_00630C		0.0268645	WT_22_d:WT_22_n	22	WT	consensus	25-28	190	short	consensus	GTATGT	TAG
intron_NA.C7_00630C_A-T_Intron1	TACTAAC	170	27	12.7454	Ca22chr7A_C_albicans_SC5314:105411-105601(-)	C7_00630C	0.145778	-0.0688234	WT_37_d:WT_37_n	37	WT	consensus	25-28	190	short	consensus	GTATGT	TAG
intron_NA.C7_00630C_A-T_Intron1	TACTAAC	170	27	12.7454	Ca22chr7A_C_albicans_SC5314:105411-105601(-)	C7_00630C	0.0170118	0.748367	ysf3_22_d:ysf3_22_n	22	ysf3	consensus	25-28	190	short	consensus	GTATGT	TAG
intron_NA.C7_00630C_A-T_Intron1	TACTAAC	170	27	12.7454	Ca22chr7A_C_albicans_SC5314:105411-105601(-)	C7_00630C	0.0732758	0.413621	ysf3_37_d:ysf3_37_n	37	ysf3	consensus	25-28	190	short	consensus	GTATGT	TAG
intron_NA.C7_00790W_A-T_Intron1	TACTAAC	60	20	12.7454	Ca22chr7A_C_albicans_SC5314:151973-152046(+)	C7_00790W		0.103405	WT_22_d:WT_22_n	22	WT	consensus	15-20	73	short	variable 5'	GTACGT	TAG
intron_NA.C7_00790W_A-T_Intron1	TACTAAC	60	20	12.7454	Ca22chr7A_C_albicans_SC5314:151973-152046(+)	C7_00790W			WT_37_d:WT_37_n	37	WT	consensus	15-20	73	short	variable 5'	GTACGT	TAG
intron_NA.C7_00790W_A-T_Intron1	TACTAAC	60	20	12.7454	Ca22chr7A_C_albicans_SC5314:151973-152046(+)	C7_00790W	0.0335874	0.316871	ysf3_22_d:ysf3_22_n	22	ysf3	consensus	15-20	73	short	variable 5'	GTACGT	TAG
intron_NA.C7_00790W_A-T_Intron1	TACTAAC	60	20	12.7454	Ca22chr7A_C_albicans_SC5314:151973-152046(+)	C7_00790W	0.256979	0.129435	ysf3_37_d:ysf3_37_n	37	ysf3	consensus	15-20	73	short	variable 5'	GTACGT	TAG
intron_NA.C7_00790W_A-T_Intron2	TACTAAC	68	25	12.7454	Ca22chr7A_C_albicans_SC5314:152117-152203(+)	C7_00790W	0.326942	0.0459246	WT_22_d:WT_22_n	22	WT	consensus	25-28	86	short	consensus	GTATGT	TAG
intron_NA.C7_00790W_A-T_Intron2	TACTAAC	68	25	12.7454	Ca22chr7A_C_albicans_SC5314:152117-152203(+)	C7_00790W	0.663517	-0.0297715	WT_37_d:WT_37_n	37	WT	consensus	25-28	86	short	consensus	GTATGT	TAG
intron_NA.C7_00790W_A-T_Intron2	TACTAAC	68	25	12.7454	Ca22chr7A_C_albicans_SC5314:152117-152203(+)	C7_00790W	0.0062003	0.695805	ysf3_22_d:ysf3_22_n	22	ysf3	consensus	25-28	86	short	consensus	GTATGT	TAG
intron_NA.C7_00790W_A-T_Intron2	TACTAAC	68	25	12.7454	Ca22chr7A_C_albicans_SC5314:152117-152203(+)	C7_00790W	0.0334998	0.459488	ysf3_37_d:ysf3_37_n	37	ysf3	consensus	25-28	86	short	consensus	GTATGT	TAG
intron_NA.C7_01070C_A-T_Intron1	TACTAAC	53	27	12.7454	Ca22chr7A_C_albicans_SC5314:226556-226629(-)	C7_01070C	0.397766	0.0102795	WT_22_d:WT_22_n	22	WT	consensus	25-28	73	short	variable 5'	GTAAGT	AAG
intron_NA.C7_01070C_A-T_Intron1	TACTAAC	53	27	12.7454	Ca22chr7A_C_albicans_SC5314:226556-226629(-)	C7_01070C	0.340796	-0.0308304	WT_37_d:WT_37_n	37	WT	consensus	25-28	73	short	variable 5'	GTAAGT	AAG
intron_NA.C7_01070C_A-T_Intron1	TACTAAC	53	27	12.7454	Ca22chr7A_C_albicans_SC5314:226556-226629(-)	C7_01070C	0.0436282	0.666648	ysf3_22_d:ysf3_22_n	22	ysf3	consensus	25-28	73	short	variable 5'	GTAAGT	AAG
intron_NA.C7_01070C_A-T_Intron1	TACTAAC	53	27	12.7454	Ca22chr7A_C_albicans_SC5314:226556-226629(-)	C7_01070C	0.00296976	0.436243	ysf3_37_d:ysf3_37_n	37	ysf3	consensus	25-28	73	short	variable 5'	GTAAGT	AAG
intron_NA.C7_01610W_A-T_Intron1	TACTAAC	55	23	12.7454	Ca22chr7A_C_albicans_SC5314:347267-347338(+)	C7_01610W	0.30283	-0.00885228	WT_22_d:WT_22_n	22	WT	consensus	21-24	71	short	variable 5'	GTACGT	TAG
intron_NA.C7_01610W_A-T_Intron1	TACTAAC	55	23	12.7454	Ca22chr7A_C_albicans_SC5314:347267-347338(+)	C7_01610W	0.00200441	-0.0293319	WT_37_d:WT_37_n	37	WT	consensus	21-24	71	short	variable 5'	GTACGT	TAG
intron_NA.C7_01610W_A-T_Intron1	TACTAAC	55	23	12.7454	Ca22chr7A_C_albicans_SC5314:347267-347338(+)	C7_01610W	0.43905	0.270377	ysf3_22_d:ysf3_22_n	22	ysf3	consensus	21-24	71	short	variable 5'	GTACGT	TAG
intron_NA.C7_01610W_A-T_Intron1	TACTAAC	55	23	12.7454	Ca22chr7A_C_albicans_SC5314:347267-347338(+)	C7_01610W	0.0913898	0.371901	ysf3_37_d:ysf3_37_n	37	ysf3	consensus	21-24	71	short	variable 5'	GTACGT	TAG
intron_NA.C7_01650W_A-T_Intron1	TACTAAC	126	21	12.7454	Ca22chr7A_C_albicans_SC5314:355447-355587(+)	C7_01650W	0.487919	0.0217503	WT_22_d:WT_22_n	22	WT	consensus	21-24	140	short	variable 5'	GTACGT	TAG
intron_NA.C7_01650W_A-T_Intron1	TACTAAC	126	21	12.7454	Ca22chr7A_C_albicans_SC5314:355447-355587(+)	C7_01650W	0.215036	-0.0278902	WT_37_d:WT_37_n	37	WT	consensus	21-24	140	short	variable 5'	GTACGT	TAG
intron_NA.C7_01650W_A-T_Intron1	TACTAAC	126	21	12.7454	Ca22chr7A_C_albicans_SC5314:355447-355587(+)	C7_01650W	0.223792	-0.0420497	ysf3_22_d:ysf3_22_n	22	ysf3	consensus	21-24	140	short	variable 5'	GTACGT	TAG
intron_NA.C7_01650W_A-T_Intron1	TACTAAC	126	21	12.7454	Ca22chr7A_C_albicans_SC5314:355447-355587(+)	C7_01650W	0.492815	-0.0840537	ysf3_37_d:ysf3_37_n	37	ysf3	consensus	21-24	140	short	variable 5'	GTACGT	TAG
intron_NA.C7_02100W_A-T_Intron1	TACTAAC	48	20	12.7454	Ca22chr7A_C_albicans_SC5314:463570-463631(+)	C7_02100W	0.68084	-0.000919478	WT_22_d:WT_22_n	22	WT	consensus	15-20	61	short	consensus	GTATGT	CAG
intron_NA.C7_02100W_A-T_Intron1	TACTAAC	48	20	12.7454	Ca22chr7A_C_albicans_SC5314:463570-463631(+)	C7_02100W	0.248184	-0.00688762	WT_37_d:WT_37_n	37	WT	consensus	15-20	61	short	consensus	GTATGT	CAG
intron_NA.C7_02100W_A-T_Intron1	TACTAAC	48	20	12.7454	Ca22chr7A_C_albicans_SC5314:463570-463631(+)	C7_02100W	0.0990445	0.586015	ysf3_22_d:ysf3_22_n	22	ysf3	consensus	15-20	61	short	consensus	GTATGT	CAG
intron_NA.C7_02100W_A-T_Intron1	TACTAAC	48	20	12.7454	Ca22chr7A_C_albicans_SC5314:463570-463631(+)	C7_02100W	0.895983	0.0468981	ysf3_37_d:ysf3_37_n	37	ysf3	consensus	15-20	61	short	consensus	GTATGT	CAG
intron_NA.C7_02470C_A-T_Intron1	TACTAAC	75	24	12.7454	Ca22chr7A_C_albicans_SC5314:532873-532965(-)	C7_02470C	0.427726	-0.00247063	WT_22_d:WT_22_n	22	WT	consensus	21-24	92	short	consensus	GTATGT	TAG
intron_NA.C7_02470C_A-T_Intron1	TACTAAC	75	24	12.7454	Ca22chr7A_C_albicans_SC5314:532873-532965(-)	C7_02470C	0.401006	-0.013978	WT_37_d:WT_37_n	37	WT	consensus	21-24	92	short	consensus	GTATGT	TAG
intron_NA.C7_02470C_A-T_Intron1	TACTAAC	75	24	12.7454	Ca22chr7A_C_albicans_SC5314:532873-532965(-)	C7_02470C	0.0327979	0.252354	ysf3_22_d:ysf3_22_n	22	ysf3	consensus	21-24	92	short	consensus	GTATGT	TAG
intron_NA.C7_02470C_A-T_Intron1	TACTAAC	75	24	12.7454	Ca22chr7A_C_albicans_SC5314:532873-532965(-)	C7_02470C	0.000335864	0.228418	ysf3_37_d:ysf3_37_n	37	ysf3	consensus	21-24	92	short	consensus	GTATGT	TAG
intron_NA.C7_02510W_A-T_Intron1	TATTAAC	54	34	6.78589	Ca22chr7A_C_albicans_SC5314:540440-540521(+)	C7_02510W	0.937076	-0.00297731	WT_22_d:WT_22_n	22	WT	non-consensus	29-74	81	short	consensus	GTATGT	TAG
intron_NA.C7_02510W_A-T_Intron1	TATTAAC	54	34	6.78589	Ca22chr7A_C_albicans_SC5314:540440-540521(+)	C7_02510W	0.345605	-0.0417432	WT_37_d:WT_37_n	37	WT	non-consensus	29-74	81	short	consensus	GTATGT	TAG
intron_NA.C7_02510W_A-T_Intron1	TATTAAC	54	34	6.78589	Ca22chr7A_C_albicans_SC5314:540440-540521(+)	C7_02510W	0.0157713	0.397144	ysf3_22_d:ysf3_22_n	22	ysf3	non-consensus	29-74	81	short	consensus	GTATGT	TAG
intron_NA.C7_02510W_A-T_Intron1	TATTAAC	54	34	6.78589	Ca22chr7A_C_albicans_SC5314:540440-540521(+)	C7_02510W	5.18689e-05	0.437392	ysf3_37_d:ysf3_37_n	37	ysf3	non-consensus	29-74	81	short	consensus	GTATGT	TAG
intron_NA.C7_04260W_A-T_Intron1	TACTAAC	410	17	12.7454	Ca22chr7A_C_albicans_SC5314:930781-931201(+)	C7_04260W	0.994828	-0.000148086	WT_22_d:WT_22_n	22	WT	consensus	15-20	420	long	consensus	GTATGT	AAG
intron_NA.C7_04260W_A-T_Intron1	TACTAAC	410	17	12.7454	Ca22chr7A_C_albicans_SC5314:930781-931201(+)	C7_04260W	0.04307	0.031577	WT_37_d:WT_37_n	37	WT	consensus	15-20	420	long	consensus	GTATGT	AAG
intron_NA.C7_04260W_A-T_Intron1	TACTAAC	410	17	12.7454	Ca22chr7A_C_albicans_SC5314:930781-931201(+)	C7_04260W	1.24985e-05	0.655299	ysf3_22_d:ysf3_22_n	22	ysf3	consensus	15-20	420	long	consensus	GTATGT	AAG
intron_NA.C7_04260W_A-T_Intron1	TACTAAC	410	17	12.7454	Ca22chr7A_C_albicans_SC5314:930781-931201(+)	C7_04260W	0.0150436	0.570213	ysf3_37_d:ysf3_37_n	37	ysf3	consensus	15-20	420	long	consensus	GTATGT	AAG
intron_NA.CR_00820C_A-T_Intron1	TACTAAC	64	34	12.7454	Ca22chrRA_C_albicans_SC5314:189865-189956(-)	CR_00820C	0.285952	-0.0159361	WT_22_d:WT_22_n	22	WT	consensus	29-74	91	short	consensus	GTATGT	CAG
intron_NA.CR_00820C_A-T_Intron1	TACTAAC	64	34	12.7454	Ca22chrRA_C_albicans_SC5314:189865-189956(-)	CR_00820C	0.382482	-0.217519	WT_37_d:WT_37_n	37	WT	consensus	29-74	91	short	consensus	GTATGT	CAG
intron_NA.CR_00820C_A-T_Intron1	TACTAAC	64	34	12.7454	Ca22chrRA_C_albicans_SC5314:189865-189956(-)	CR_00820C	0.0355787	0.662512	ysf3_22_d:ysf3_22_n	22	ysf3	consensus	29-74	91	short	consensus	GTATGT	CAG
intron_NA.CR_00820C_A-T_Intron1	TACTAAC	64	34	12.7454	Ca22chrRA_C_albicans_SC5314:189865-189956(-)	CR_00820C	0.0918515	0.558167	ysf3_37_d:ysf3_37_n	37	ysf3	consensus	29-74	91	short	consensus	GTATGT	CAG
intron_NA.CR_01300W_A-T_Intron1	AACTAAC	52	36	8.63688	Ca22chrRA_C_albicans_SC5314:310829-310910(+)	CR_01300W	0.0910641	0.00185423	WT_22_d:WT_22_n	22	WT	non-consensus	29-74	81	short	consensus	GTATGT	TAG
intron_NA.CR_01300W_A-T_Intron1	AACTAAC	52	36	8.63688	Ca22chrRA_C_albicans_SC5314:310829-310910(+)	CR_01300W	0.423071	-0.00662364	WT_37_d:WT_37_n	37	WT	non-consensus	29-74	81	short	consensus	GTATGT	TAG
intron_NA.CR_01300W_A-T_Intron1	AACTAAC	52	36	8.63688	Ca22chrRA_C_albicans_SC5314:310829-310910(+)	CR_01300W	0.0106366	0.110919	ysf3_22_d:ysf3_22_n	22	ysf3	non-consensus	29-74	81	short	consensus	GTATGT	TAG
intron_NA.CR_01300W_A-T_Intron1	AACTAAC	52	36	8.63688	Ca22chrRA_C_albicans_SC5314:310829-310910(+)	CR_01300W	0.0164737	0.113447	ysf3_37_d:ysf3_37_n	37	ysf3	non-consensus	29-74	81	short	consensus	GTATGT	TAG
intron_NA.CR_01490C_A-T_Intron1	TGCTAAC	65	32	7.57352	Ca22chrRA_C_albicans_SC5314:344761-344851(-)	CR_01490C	0.516362	0.00686404	WT_22_d:WT_22_n	22	WT	non-consensus	29-74	90	short	variable 5'	GTACGT	AAG
intron_NA.CR_01490C_A-T_Intron1	TGCTAAC	65	32	7.57352	Ca22chrRA_C_albicans_SC5314:344761-344851(-)	CR_01490C	0.0578571	-0.0136417	WT_37_d:WT_37_n	37	WT	non-consensus	29-74	90	short	variable 5'	GTACGT	AAG
intron_NA.CR_01490C_A-T_Intron1	TGCTAAC	65	32	7.57352	Ca22chrRA_C_albicans_SC5314:344761-344851(-)	CR_01490C	0.00479475	0.259141	ysf3_22_d:ysf3_22_n	22	ysf3	non-consensus	29-74	90	short	variable 5'	GTACGT	AAG
intron_NA.CR_01490C_A-T_Intron1	TGCTAAC	65	32	7.57352	Ca22chrRA_C_albicans_SC5314:344761-344851(-)	CR_01490C	0.0190223	0.171197	ysf3_37_d:ysf3_37_n	37	ysf3	non-consensus	29-74	90	short	variable 5'	GTACGT	AAG
intron_NA.CR_02100C_A-T_Intron1	TACTAAT	47	16	5.96396	Ca22chrRA_C_albicans_SC5314:459322-459378(-)	CR_02100C	0.531457	0.153922	WT_22_d:WT_22_n	22	WT	non-consensus	15-20	56	short	consensus	GTATGT	AAG
intron_NA.CR_02100C_A-T_Intron1	TACTAAT	47	16	5.96396	Ca22chrRA_C_albicans_SC5314:459322-459378(-)	CR_02100C	0.644028	-0.0295443	WT_37_d:WT_37_n	37	WT	non-consensus	15-20	56	short	consensus	GTATGT	TAG
intron_NA.CR_02100C_A-T_Intron1	TACTAAT	47	16	5.96396	Ca22chrRA_C_albicans_SC5314:459322-459378(-)	CR_02100C	1.50045e-05	0.561093	ysf3_22_d:ysf3_22_n	22	ysf3	non-consensus	15-20	56	short	consensus	GTATGT	TAG
intron_NA.CR_02100C_A-T_Intron1	TACTAAT	47	16	5.96396	Ca22chrRA_C_albicans_SC5314:459322-459378(-)	CR_02100C	0.00576499	0.408393	ysf3_37_d:ysf3_37_n	37	ysf3	non-consensus	15-20	56	short	consensus	GTATGT	TAG
intron_NA.CR_02340W_A-T_Intron1	TACTAAC	61	17	12.7454	Ca22chrRA_C_albicans_SC5314:518352-518423(+)	CR_02340W			ysf3_37_d:ysf3_37_n	37	ysf3	consensus	15-20	71	short	consensus	GTATGT	TAG
intron_NA.CR_03260W_A-T_Intron1	TACTAAC	47	25	12.7454	Ca22chrRA_C_albicans_SC5314:732053-732118(+)	CR_03260W	0.626633	0.00444029	WT_22_d:WT_22_n	22	WT	consensus	25-28	65	short	consensus	GTATGT	AAG
intron_NA.CR_03260W_A-T_Intron1	TACTAAC	47	25	12.7454	Ca22chrRA_C_albicans_SC5314:732053-732118(+)	CR_03260W	0.137073	-0.0369734	WT_37_d:WT_37_n	37	WT	consensus	25-28	65	short	consensus	GTATGT	AAG
intron_NA.CR_03260W_A-T_Intron1	TACTAAC	47	25	12.7454	Ca22chrRA_C_albicans_SC5314:732053-732118(+)	CR_03260W	2.41596e-05	0.522951	ysf3_22_d:ysf3_22_n	22	ysf3	consensus	25-28	65	short	consensus	GTATGT	AAG
intron_NA.CR_03260W_A-T_Intron1	TACTAAC	47	25	12.7454	Ca22chrRA_C_albicans_SC5314:732053-732118(+)	CR_03260W	0.00858911	0.503761	ysf3_37_d:ysf3_37_n	37	ysf3	consensus	25-28	65	short	consensus	GTATGT	AAG
intron_NA.CR_03310C_A-T_Intron1	TACTAAC	53	56	12.7454	Ca22chrRA_C_albicans_SC5314:742936-743038(-)	CR_03310C	0.597205	0.0446539	WT_22_d:WT_22_n	22	WT	consensus	29-74	102	short	variable 5'	GTAAGT	TAG
intron_NA.CR_03310C_A-T_Intron1	TACTAAC	53	56	12.7454	Ca22chrRA_C_albicans_SC5314:742936-743038(-)	CR_03310C	0.620572	-0.056056	WT_37_d:WT_37_n	37	WT	consensus	29-74	102	short	variable 5'	GTAAGT	TAG
intron_NA.CR_03310C_A-T_Intron1	TACTAAC	53	56	12.7454	Ca22chrRA_C_albicans_SC5314:742936-743038(-)	CR_03310C	0.0382664	0.264669	ysf3_22_d:ysf3_22_n	22	ysf3	consensus	29-74	102	short	variable 5'	GTAAGT	TAG
intron_NA.CR_03310C_A-T_Intron1	TACTAAC	53	56	12.7454	Ca22chrRA_C_albicans_SC5314:742936-743038(-)	CR_03310C	0.293145	0.0728087	ysf3_37_d:ysf3_37_n	37	ysf3	consensus	29-74	102	short	variable 5'	GTAAGT	TAG
intron_NA.CR_03310C_A-T_Intron2	TACTAAC	48	17	12.7454	Ca22chrRA_C_albicans_SC5314:743076-743134(-)	CR_03310C	0.527669	0.021156	WT_22_d:WT_22_n	22	WT	consensus	15-20	58	short	consensus	GTATGT	TAG
intron_NA.CR_03310C_A-T_Intron2	TACTAAC	48	17	12.7454	Ca22chrRA_C_albicans_SC5314:743076-743134(-)	CR_03310C	0.104858	-0.1337	WT_37_d:WT_37_n	37	WT	consensus	15-20	58	short	consensus	GTATGT	TAG
intron_NA.CR_03310C_A-T_Intron2	TACTAAC	48	17	12.7454	Ca22chrRA_C_albicans_SC5314:743076-743134(-)	CR_03310C	0.009307	0.688371	ysf3_22_d:ysf3_22_n	22	ysf3	consensus	15-20	58	short	consensus	GTATGT	TAG
intron_NA.CR_03310C_A-T_Intron2	TACTAAC	48	17	12.7454	Ca22chrRA_C_albicans_SC5314:743076-743134(-)	CR_03310C	0.000783648	0.46514	ysf3_37_d:ysf3_37_n	37	ysf3	consensus	15-20	58	short	consensus	GTATGT	TAG
intron_NA.CR_04020C_A-T_Intron1	TACTAAC	74	24	12.7454	Ca22chrRA_C_albicans_SC5314:905790-905881(-)	CR_04020C	0.637895	-0.00381383	WT_22_d:WT_22_n	22	WT	consensus	21-24	91	short	consensus	GTATGT	TAG
intron_NA.CR_04020C_A-T_Intron1	TACTAAC	74	24	12.7454	Ca22chrRA_C_albicans_SC5314:905790-905881(-)	CR_04020C	0.0917826	-0.0124269	WT_37_d:WT_37_n	37	WT	consensus	21-24	91	short	consensus	GTATGT	TAG
intron_NA.CR_04020C_A-T_Intron1	TACTAAC	74	24	12.7454	Ca22chrRA_C_albicans_SC5314:905790-905881(-)	CR_04020C	0.000166787	0.40688	ysf3_22_d:ysf3_22_n	22	ysf3	consensus	21-24	91	short	consensus	GTATGT	TAG
intron_NA.CR_04020C_A-T_Intron1	TACTAAC	74	24	12.7454	Ca22chrRA_C_albicans_SC5314:905790-905881(-)	CR_04020C	0.0194006	0.371161	ysf3_37_d:ysf3_37_n	37	ysf3	consensus	21-24	91	short	consensus	GTATGT	TAG
intron_NA.CR_06690C_A-T_Intron1	TGCTAAC	56	22	7.57352	Ca22chrRA_C_albicans_SC5314:1440565-1440636(-)	CR_06690C	0.331687	0.00656014	WT_22_d:WT_22_n	22	WT	non-consensus	21-24	71	short	consensus	GTATGT	TAG
intron_NA.CR_06690C_A-T_Intron1	TGCTAAC	56	22	7.57352	Ca22chrRA_C_albicans_SC5314:1440565-1440636(-)	CR_06690C	0.446316	-0.0188797	WT_37_d:WT_37_n	37	WT	non-consensus	21-24	71	short	consensus	GTATGT	TAG
intron_NA.CR_06690C_A-T_Intron1	TGCTAAC	56	22	7.57352	Ca22chrRA_C_albicans_SC5314:1440565-1440636(-)	CR_06690C	0.00513383	0.268549	ysf3_22_d:ysf3_22_n	22	ysf3	non-consensus	21-24	71	short	consensus	GTATGT	TAG
intron_NA.CR_06690C_A-T_Intron1	TGCTAAC	56	22	7.57352	Ca22chrRA_C_albicans_SC5314:1440565-1440636(-)	CR_06690C	0.0417351	0.158457	ysf3_37_d:ysf3_37_n	37	ysf3	non-consensus	21-24	71	short	consensus	GTATGT	TAG
intron_NA.CR_06780W_A-T_Intron1	TACTAAC	70	30	12.7454	Ca22chrRA_C_albicans_SC5314:1455544-1455637(+)	CR_06780W	0.990821	-0.000123082	WT_22_d:WT_22_n	22	WT	consensus	29-74	93	short	consensus	GTATGT	AAG
intron_NA.CR_06780W_A-T_Intron1	TACTAAC	70	30	12.7454	Ca22chrRA_C_albicans_SC5314:1455544-1455637(+)	CR_06780W	0.290914	-0.016276	WT_37_d:WT_37_n	37	WT	consensus	29-74	93	short	consensus	GTATGT	AAG
intron_NA.CR_06780W_A-T_Intron1	TACTAAC	70	30	12.7454	Ca22chrRA_C_albicans_SC5314:1455544-1455637(+)	CR_06780W	0.0145484	0.39819	ysf3_22_d:ysf3_22_n	22	ysf3	consensus	29-74	93	short	consensus	GTATGT	AAG
intron_NA.CR_06780W_A-T_Intron1	TACTAAC	70	30	12.7454	Ca22chrRA_C_albicans_SC5314:1455544-1455637(+)	CR_06780W	0.0453112	0.406649	ysf3_37_d:ysf3_37_n	37	ysf3	consensus	29-74	93	short	consensus	GTATGT	AAG
intron_NA.CR_06850C_A-T_Intron1	TACTAAC	60	16	12.7454	Ca22chrRA_C_albicans_SC5314:1467337-1467406(-)	CR_06850C	0.428593	-0.0828985	WT_22_d:WT_22_n	22	WT	consensus	15-20	69	short	consensus	GTATGT	TAG
intron_NA.CR_06850C_A-T_Intron1	TACTAAC	60	16	12.7454	Ca22chrRA_C_albicans_SC5314:1467337-1467406(-)	CR_06850C	0.378333	-0.224787	WT_37_d:WT_37_n	37	WT	consensus	15-20	69	short	consensus	GTATGT	TAG
intron_NA.CR_06850C_A-T_Intron1	TACTAAC	60	16	12.7454	Ca22chrRA_C_albicans_SC5314:1467337-1467406(-)	CR_06850C	0.0481238	0.549024	ysf3_22_d:ysf3_22_n	22	ysf3	consensus	15-20	69	short	consensus	GTATGT	TAG
intron_NA.CR_06850C_A-T_Intron1	TACTAAC	60	16	12.7454	Ca22chrRA_C_albicans_SC5314:1467337-1467406(-)	CR_06850C	0.619941	0.175315	ysf3_37_d:ysf3_37_n	37	ysf3	consensus	15-20	69	short	consensus	GTATGT	TAG
intron_NA.CR_07510W_A-T_Intron1	TACTAAC	48	32	12.7454	Ca22chrRA_C_albicans_SC5314:1627321-1627394(+)	CR_07510W	0.279188	0.0709774	WT_22_d:WT_22_n	22	WT	consensus	29-74	73	short	consensus	GTATGT	AAG
intron_NA.CR_07510W_A-T_Intron1	TACTAAC	48	32	12.7454	Ca22chrRA_C_albicans_SC5314:1627321-1627394(+)	CR_07510W			WT_37_d:WT_37_n	37	WT	consensus	29-74	73	short	consensus	GTATGT	AAG
intron_NA.CR_07510W_A-T_Intron1	TACTAAC	48	32	12.7454	Ca22chrRA_C_albicans_SC5314:1627321-1627394(+)	CR_07510W	0.00407035	0.312663	ysf3_22_d:ysf3_22_n	22	ysf3	consensus	29-74	73	short	consensus	GTATGT	AAG
intron_NA.CR_07510W_A-T_Intron1	TACTAAC	48	32	12.7454	Ca22chrRA_C_albicans_SC5314:1627321-1627394(+)	CR_07510W	0.0473537	0.517716	ysf3_37_d:ysf3_37_n	37	ysf3	consensus	29-74	73	short	consensus	GTATGT	AAG
intron_NA.CR_08380C_A-T_Intron1	AACTAAC	45	18	8.63688	Ca22chrRA_C_albicans_SC5314:1812563-1812619(-)	CR_08380C			WT_22_d:WT_22_n	22	WT	non-consensus	15-20	56	short	consensus	GTATGT	TAG
intron_NA.CR_08380C_A-T_Intron1	AACTAAC	45	18	8.63688	Ca22chrRA_C_albicans_SC5314:1812563-1812619(-)	CR_08380C			WT_37_d:WT_37_n	37	WT	non-consensus	15-20	56	short	consensus	GTATGT	TAG
intron_NA.CR_08380C_A-T_Intron1	AACTAAC	45	18	8.63688	Ca22chrRA_C_albicans_SC5314:1812563-1812619(-)	CR_08380C			ysf3_22_d:ysf3_22_n	22	ysf3	non-consensus	15-20	56	short	consensus	GTATGT	TAG
intron_NA.CR_08380C_A-T_Intron1	AACTAAC	45	18	8.63688	Ca22chrRA_C_albicans_SC5314:1812563-1812619(-)	CR_08380C			ysf3_37_d:ysf3_37_n	37	ysf3	non-consensus	15-20	56	short	consensus	GTATGT	TAG
intron_NA.CR_08520C_A-T_Intron1	TACTAAC	59	36	12.7454	Ca22chrRA_C_albicans_SC5314:1840990-1841078(-)	CR_08520C	0.658133	0.00494524	WT_22_d:WT_22_n	22	WT	consensus	29-74	88	short	consensus	GTATGT	TAG
intron_NA.CR_08520C_A-T_Intron1	TACTAAC	59	36	12.7454	Ca22chrRA_C_albicans_SC5314:1840990-1841078(-)	CR_08520C	0.422332	-0.293559	WT_37_d:WT_37_n	37	WT	consensus	29-74	88	short	consensus	GTATGT	TAG
intron_NA.CR_08520C_A-T_Intron1	TACTAAC	59	36	12.7454	Ca22chrRA_C_albicans_SC5314:1840990-1841078(-)	CR_08520C	0.00714803	0.804729	ysf3_22_d:ysf3_22_n	22	ysf3	consensus	29-74	88	short	consensus	GTATGT	TAG
intron_NA.CR_08520C_A-T_Intron1	TACTAAC	59	36	12.7454	Ca22chrRA_C_albicans_SC5314:1840990-1841078(-)	CR_08520C	0.0198686	0.509443	ysf3_37_d:ysf3_37_n	37	ysf3	consensus	29-74	88	short	consensus	GTATGT	TAG
intron_NA.CR_09440C_A-T_Intron1	TACTAAC	47	27	12.7454	Ca22chrRA_C_albicans_SC5314:2007721-2007788(-)	CR_09440C	0.710738	-0.00317743	WT_22_d:WT_22_n	22	WT	consensus	25-28	67	short	variable 5'	GTAAGT	TAG
intron_NA.CR_09440C_A-T_Intron1	TACTAAC	47	27	12.7454	Ca22chrRA_C_albicans_SC5314:2007721-2007788(-)	CR_09440C	0.192274	-0.0220758	WT_37_d:WT_37_n	37	WT	consensus	25-28	67	short	variable 5'	GTAAGT	TAG
intron_NA.CR_09440C_A-T_Intron1	TACTAAC	47	27	12.7454	Ca22chrRA_C_albicans_SC5314:2007721-2007788(-)	CR_09440C	0.0108894	0.211816	ysf3_22_d:ysf3_22_n	22	ysf3	consensus	25-28	67	short	variable 5'	GTAAGT	TAG
intron_NA.CR_09440C_A-T_Intron1	TACTAAC	47	27	12.7454	Ca22chrRA_C_albicans_SC5314:2007721-2007788(-)	CR_09440C	0.0373386	0.178691	ysf3_37_d:ysf3_37_n	37	ysf3	consensus	25-28	67	short	variable 5'	GTAAGT	TAG
intron_NA.CR_09580C_A-T_Intron1	AACTAAC	84	39	8.63688	Ca22chrRA_C_albicans_SC5314:2041153-2041269(-)	CR_09580C	0.671687	-0.0124649	WT_22_d:WT_22_n	22	WT	non-consensus	29-74	116	short	consensus	GTATGT	AAG
intron_NA.CR_09580C_A-T_Intron1	AACTAAC	84	39	8.63688	Ca22chrRA_C_albicans_SC5314:2041153-2041269(-)	CR_09580C	0.753545	0.0158968	WT_37_d:WT_37_n	37	WT	non-consensus	29-74	116	short	consensus	GTATGT	AAG
intron_NA.CR_09580C_A-T_Intron1	AACTAAC	84	39	8.63688	Ca22chrRA_C_albicans_SC5314:2041153-2041269(-)	CR_09580C		0.655702	ysf3_22_d:ysf3_22_n	22	ysf3	non-consensus	29-74	116	short	consensus	GTATGT	AAG
intron_NA.CR_09580C_A-T_Intron1	AACTAAC	84	39	8.63688	Ca22chrRA_C_albicans_SC5314:2041153-2041269(-)	CR_09580C	0.0116666	0.661275	ysf3_37_d:ysf3_37_n	37	ysf3	non-consensus	29-74	116	short	consensus	GTATGT	AAG
intron_NA.CR_10000C_A-T_Intron1	AACTAAC	49	24	8.63688	Ca22chrRA_C_albicans_SC5314:2144491-2144557(-)	CR_10000C	0.438314	-0.0817926	WT_22_d:WT_22_n	22	WT	non-consensus	21-24	66	short	consensus	GTATGT	CAG
intron_NA.CR_10000C_A-T_Intron1	AACTAAC	49	24	8.63688	Ca22chrRA_C_albicans_SC5314:2144491-2144557(-)	CR_10000C	0.203109	-0.111894	WT_37_d:WT_37_n	37	WT	non-consensus	21-24	66	short	consensus	GTATGT	CAG
intron_NA.CR_10000C_A-T_Intron1	AACTAAC	49	24	8.63688	Ca22chrRA_C_albicans_SC5314:2144491-2144557(-)	CR_10000C		0.505848	ysf3_22_d:ysf3_22_n	22	ysf3	non-consensus	21-24	66	short	consensus	GTATGT	CAG
intron_NA.CR_10000C_A-T_Intron1	AACTAAC	49	24	8.63688	Ca22chrRA_C_albicans_SC5314:2144491-2144557(-)	CR_10000C	0.00633458	0.524883	ysf3_37_d:ysf3_37_n	37	ysf3	non-consensus	21-24	66	short	consensus	GTATGT	CAG
intron_NIF3.C4_05960W_A-T_Intron1	TACTAAC	47	32	12.7454	Ca22chr4A_C_albicans_SC5314:1325526-1325598(+)	C4_05960W	0.744405	-0.00205915	WT_22_d:WT_22_n	22	WT	consensus	29-74	72	short	consensus	GTATGT	TAG
intron_NIF3.C4_05960W_A-T_Intron1	TACTAAC	47	32	12.7454	Ca22chr4A_C_albicans_SC5314:1325526-1325598(+)	C4_05960W	0.409999	-0.013788	WT_37_d:WT_37_n	37	WT	consensus	29-74	72	short	consensus	GTATGT	TAG
intron_NIF3.C4_05960W_A-T_Intron1	TACTAAC	47	32	12.7454	Ca22chr4A_C_albicans_SC5314:1325526-1325598(+)	C4_05960W	0.000176079	0.657587	ysf3_22_d:ysf3_22_n	22	ysf3	consensus	29-74	72	short	consensus	GTATGT	TAG
intron_NIF3.C4_05960W_A-T_Intron1	TACTAAC	47	32	12.7454	Ca22chr4A_C_albicans_SC5314:1325526-1325598(+)	C4_05960W	0.0613856	0.423348	ysf3_37_d:ysf3_37_n	37	ysf3	consensus	29-74	72	short	consensus	GTATGT	TAG
intron_NOG2.C6_03640W_A-T_Intron1	TACTAAC	584	21	12.7454	Ca22chr6A_C_albicans_SC5314:773621-774219(+)	C6_03640W	0.889246	0.000837033	WT_22_d:WT_22_n	22	WT	consensus	21-24	598	long	consensus	GTATGT	TAG
intron_NOG2.C6_03640W_A-T_Intron1	TACTAAC	584	21	12.7454	Ca22chr6A_C_albicans_SC5314:773621-774219(+)	C6_03640W	0.903849	-0.00519181	WT_37_d:WT_37_n	37	WT	consensus	21-24	598	long	consensus	GTATGT	TAG
intron_NOG2.C6_03640W_A-T_Intron1	TACTAAC	584	21	12.7454	Ca22chr6A_C_albicans_SC5314:773621-774219(+)	C6_03640W	2.30619e-05	0.35037	ysf3_22_d:ysf3_22_n	22	ysf3	consensus	21-24	598	long	consensus	GTATGT	TAG
intron_NOG2.C6_03640W_A-T_Intron1	TACTAAC	584	21	12.7454	Ca22chr6A_C_albicans_SC5314:773621-774219(+)	C6_03640W	0.00506317	0.313532	ysf3_37_d:ysf3_37_n	37	ysf3	consensus	21-24	598	long	consensus	GTATGT	TAG
intron_NOT3.C2_01130W_A-T_Intron1	TACTAAC	129	16	12.7454	Ca22chr2A_C_albicans_SC5314:183399-183537(+)	C2_01130W	0.299506	0.0056886	WT_22_d:WT_22_n	22	WT	consensus	15-20	138	short	consensus	GTATGT	TAG
intron_NOT3.C2_01130W_A-T_Intron1	TACTAAC	129	16	12.7454	Ca22chr2A_C_albicans_SC5314:183399-183537(+)	C2_01130W	0.488625	0.00951481	WT_37_d:WT_37_n	37	WT	consensus	15-20	138	short	consensus	GTATGT	TAG
intron_NOT3.C2_01130W_A-T_Intron1	TACTAAC	129	16	12.7454	Ca22chr2A_C_albicans_SC5314:183399-183537(+)	C2_01130W	0.0122729	0.414698	ysf3_22_d:ysf3_22_n	22	ysf3	consensus	15-20	138	short	consensus	GTATGT	TAG
intron_NOT3.C2_01130W_A-T_Intron1	TACTAAC	129	16	12.7454	Ca22chr2A_C_albicans_SC5314:183399-183537(+)	C2_01130W	0.0112156	0.466361	ysf3_37_d:ysf3_37_n	37	ysf3	consensus	15-20	138	short	consensus	GTATGT	TAG
intron_NOT4.CR_03420C_A-T_Intron1	TACTAAC	64	25	12.7454	Ca22chrRA_C_albicans_SC5314:759406-759488(-)	CR_03420C	0.658711	0.00251329	WT_22_d:WT_22_n	22	WT	consensus	25-28	82	short	consensus	GTATGT	TAG
intron_NOT4.CR_03420C_A-T_Intron1	TACTAAC	64	25	12.7454	Ca22chrRA_C_albicans_SC5314:759406-759488(-)	CR_03420C	0.0172337	-0.0142172	WT_37_d:WT_37_n	37	WT	consensus	25-28	82	short	consensus	GTATGT	TAG
intron_NOT4.CR_03420C_A-T_Intron1	TACTAAC	64	25	12.7454	Ca22chrRA_C_albicans_SC5314:759406-759488(-)	CR_03420C	0.0237166	0.199935	ysf3_22_d:ysf3_22_n	22	ysf3	consensus	25-28	82	short	consensus	GTATGT	TAG
intron_NOT4.CR_03420C_A-T_Intron1	TACTAAC	64	25	12.7454	Ca22chrRA_C_albicans_SC5314:759406-759488(-)	CR_03420C	0.0790885	0.274372	ysf3_37_d:ysf3_37_n	37	ysf3	consensus	25-28	82	short	consensus	GTATGT	TAG
intron_NTF2.C1_10100C_A-T_Intron1	TACTAAC	91	25	12.7454	Ca22chr1A_C_albicans_SC5314:2212628-2212737(-)	C1_10100C	0.67188	-0.00163131	WT_22_d:WT_22_n	22	WT	consensus	25-28	109	short	consensus	GTATGT	TAG
intron_NTF2.C1_10100C_A-T_Intron1	TACTAAC	91	25	12.7454	Ca22chr1A_C_albicans_SC5314:2212628-2212737(-)	C1_10100C	0.418455	-0.280545	WT_37_d:WT_37_n	37	WT	consensus	25-28	109	short	consensus	GTATGT	TAG
intron_NTF2.C1_10100C_A-T_Intron1	TACTAAC	91	25	12.7454	Ca22chr1A_C_albicans_SC5314:2212628-2212737(-)	C1_10100C	0.0667033	0.0602864	ysf3_22_d:ysf3_22_n	22	ysf3	consensus	25-28	109	short	consensus	GTATGT	TAG
intron_NTF2.C1_10100C_A-T_Intron1	TACTAAC	91	25	12.7454	Ca22chr1A_C_albicans_SC5314:2212628-2212737(-)	C1_10100C	0.0741695	0.0770177	ysf3_37_d:ysf3_37_n	37	ysf3	consensus	25-28	109	short	consensus	GTATGT	TAG
intron_PDC12.C4_01850C_A-T_Intron1	TACTAAC	110	17	12.7454	Ca22chr4A_C_albicans_SC5314:363910-364030(-)	C4_01850C			WT_22_d:WT_22_n	22	WT	consensus	15-20	120	short	consensus	GTATGT	TAG
intron_PDC12.C4_01850C_A-T_Intron1	TACTAAC	110	17	12.7454	Ca22chr4A_C_albicans_SC5314:363910-364030(-)	C4_01850C	0.860069	-0.0440755	WT_37_d:WT_37_n	37	WT	consensus	15-20	120	short	consensus	GTATGT	TAG
intron_PDC12.C4_01850C_A-T_Intron1	TACTAAC	110	17	12.7454	Ca22chr4A_C_albicans_SC5314:363910-364030(-)	C4_01850C			ysf3_22_d:ysf3_22_n	22	ysf3	consensus	15-20	120	short	consensus	GTATGT	TAG
intron_PDC12.C4_01850C_A-T_Intron1	TACTAAC	110	17	12.7454	Ca22chr4A_C_albicans_SC5314:363910-364030(-)	C4_01850C	0.0168792	0.546777	ysf3_37_d:ysf3_37_n	37	ysf3	consensus	15-20	120	short	consensus	GTATGT	TAG
intron_PET100.C1_09960W_A-T_Intron1	TACTAAC	84	24	12.7454	Ca22chr1A_C_albicans_SC5314:2175001-2175102(+)	C1_09960W	0.480085	-0.015134	WT_22_d:WT_22_n	22	WT	consensus	21-24	101	short	consensus	GTATGT	AAG
intron_PET100.C1_09960W_A-T_Intron1	TACTAAC	84	24	12.7454	Ca22chr1A_C_albicans_SC5314:2175001-2175102(+)	C1_09960W	0.579945	0.0245683	WT_37_d:WT_37_n	37	WT	consensus	21-24	101	short	consensus	GTATGT	AAG
intron_PET100.C1_09960W_A-T_Intron1	TACTAAC	84	24	12.7454	Ca22chr1A_C_albicans_SC5314:2175001-2175102(+)	C1_09960W	0.000104273	0.673319	ysf3_22_d:ysf3_22_n	22	ysf3	consensus	21-24	101	short	consensus	GTATGT	AAG
intron_PET100.C1_09960W_A-T_Intron1	TACTAAC	84	24	12.7454	Ca22chr1A_C_albicans_SC5314:2175001-2175102(+)	C1_09960W	0.0339158	0.444663	ysf3_37_d:ysf3_37_n	37	ysf3	consensus	21-24	101	short	consensus	GTATGT	AAG
intron_PHA2.C3_02460C_A-T_Intron1	TACTAAC	65	20	12.7454	Ca22chr3A_C_albicans_SC5314:538006-538084(-)	C3_02460C	0.710315	0.0123277	WT_22_d:WT_22_n	22	WT	consensus	15-20	78	short	consensus	GTATGT	TAG
intron_PHA2.C3_02460C_A-T_Intron1	TACTAAC	65	20	12.7454	Ca22chr3A_C_albicans_SC5314:538006-538084(-)	C3_02460C	0.0904724	0.113121	WT_37_d:WT_37_n	37	WT	consensus	15-20	78	short	consensus	GTATGT	TAG
intron_PHA2.C3_02460C_A-T_Intron1	TACTAAC	65	20	12.7454	Ca22chr3A_C_albicans_SC5314:538006-538084(-)	C3_02460C	0.00119592	0.548491	ysf3_22_d:ysf3_22_n	22	ysf3	consensus	15-20	78	short	consensus	GTATGT	TAG
intron_PHA2.C3_02460C_A-T_Intron1	TACTAAC	65	20	12.7454	Ca22chr3A_C_albicans_SC5314:538006-538084(-)	C3_02460C	0.0356009	0.457204	ysf3_37_d:ysf3_37_n	37	ysf3	consensus	15-20	78	short	consensus	GTATGT	TAG
intron_PHO85.C1_04520C_A-T_Intron1	TACTAAC	60	26	12.7454	Ca22chr1A_C_albicans_SC5314:933732-933811(-)	C1_04520C	0.0503485	-0.00192947	WT_22_d:WT_22_n	22	WT	consensus	25-28	79	short	consensus	GTATGT	CAG
intron_PHO85.C1_04520C_A-T_Intron1	TACTAAC	60	26	12.7454	Ca22chr1A_C_albicans_SC5314:933732-933811(-)	C1_04520C	0.00801207	-0.0104586	WT_37_d:WT_37_n	37	WT	consensus	25-28	79	short	consensus	GTATGT	AAG
intron_PHO85.C1_04520C_A-T_Intron1	TACTAAC	60	26	12.7454	Ca22chr1A_C_albicans_SC5314:933732-933811(-)	C1_04520C	7.4375e-05	0.0596938	ysf3_22_d:ysf3_22_n	22	ysf3	consensus	25-28	79	short	consensus	GTATGT	AAG
intron_PHO85.C1_04520C_A-T_Intron1	TACTAAC	60	26	12.7454	Ca22chr1A_C_albicans_SC5314:933732-933811(-)	C1_04520C	0.320248	0.294746	ysf3_37_d:ysf3_37_n	37	ysf3	consensus	25-28	79	short	consensus	GTATGT	AAG
intron_PHR3.C4_00090W_A-T_Intron1	TACTAAC	42	18	12.7454	Ca22chr4A_C_albicans_SC5314:12903-12956(+)	C4_00090W			ysf3_37_d:ysf3_37_n	37	ysf3	consensus	15-20	53	short	consensus	GTATGT	AAG
intron_PPH3.CR_03800C_A-T_Intron1	TACTAAC	60	22	12.7454	Ca22chrRA_C_albicans_SC5314:848732-848807(-)	CR_03800C	0.128393	-0.0168341	WT_22_d:WT_22_n	22	WT	consensus	21-24	75	short	consensus	GTATGT	TAG
intron_PPH3.CR_03800C_A-T_Intron1	TACTAAC	60	22	12.7454	Ca22chrRA_C_albicans_SC5314:848732-848807(-)	CR_03800C	0.375668	-0.283318	WT_37_d:WT_37_n	37	WT	consensus	21-24	75	short	consensus	GTATGT	TAG
intron_PPH3.CR_03800C_A-T_Intron1	TACTAAC	60	22	12.7454	Ca22chrRA_C_albicans_SC5314:848732-848807(-)	CR_03800C	0.00160926	0.596301	ysf3_22_d:ysf3_22_n	22	ysf3	consensus	21-24	75	short	consensus	GTATGT	TAG
intron_PPH3.CR_03800C_A-T_Intron1	TACTAAC	60	22	12.7454	Ca22chrRA_C_albicans_SC5314:848732-848807(-)	CR_03800C	0.000399684	0.447574	ysf3_37_d:ysf3_37_n	37	ysf3	consensus	21-24	75	short	consensus	GTATGT	TAG
intron_PRE10.C7_01470C_A-T_Intron1	TACTAAC	66	16	12.7454	Ca22chr7A_C_albicans_SC5314:309977-310052(-)	C7_01470C	0.42327	0.197711	WT_22_d:WT_22_n	22	WT	consensus	15-20	75	short	consensus	GTATGT	TAG
intron_PRE10.C7_01470C_A-T_Intron1	TACTAAC	66	16	12.7454	Ca22chr7A_C_albicans_SC5314:309977-310052(-)	C7_01470C	0.130213	-0.0331362	WT_37_d:WT_37_n	37	WT	consensus	15-20	75	short	consensus	GTATGT	TAG
intron_PRE10.C7_01470C_A-T_Intron1	TACTAAC	66	16	12.7454	Ca22chr7A_C_albicans_SC5314:309977-310052(-)	C7_01470C	0.00867905	0.19961	ysf3_22_d:ysf3_22_n	22	ysf3	consensus	15-20	75	short	consensus	GTATGT	TAG
intron_PRE10.C7_01470C_A-T_Intron1	TACTAAC	66	16	12.7454	Ca22chr7A_C_albicans_SC5314:309977-310052(-)	C7_01470C	0.0521579	0.264155	ysf3_37_d:ysf3_37_n	37	ysf3	consensus	15-20	75	short	consensus	GTATGT	TAG
intron_PRE10.C7_01470C_A-T_Intron2	TACTAAC	51	17	12.7454	Ca22chr7A_C_albicans_SC5314:310101-310162(-)	C7_01470C		0.0451687	WT_22_d:WT_22_n	22	WT	consensus	15-20	61	short	consensus	GTATGT	CAG
intron_PRE10.C7_01470C_A-T_Intron2	TACTAAC	51	17	12.7454	Ca22chr7A_C_albicans_SC5314:310101-310162(-)	C7_01470C			WT_37_d:WT_37_n	37	WT	consensus	15-20	61	short	consensus	GTATGT	CAG
intron_PRE10.C7_01470C_A-T_Intron2	TACTAAC	51	17	12.7454	Ca22chr7A_C_albicans_SC5314:310101-310162(-)	C7_01470C			ysf3_22_d:ysf3_22_n	22	ysf3	consensus	15-20	61	short	consensus	GTATGT	CAG
intron_PRE10.C7_01470C_A-T_Intron2	TACTAAC	51	17	12.7454	Ca22chr7A_C_albicans_SC5314:310101-310162(-)	C7_01470C			ysf3_37_d:ysf3_37_n	37	ysf3	consensus	15-20	61	short	consensus	GTATGT	CAG
intron_PRE6.CR_04550W_A-T_Intron1	TACTAAC	80	22	12.7454	Ca22chrRA_C_albicans_SC5314:999844-999939(+)	CR_04550W	0.780646	0.0328746	WT_22_d:WT_22_n	22	WT	consensus	21-24	95	short	consensus	GTATGT	TAG
intron_PRE6.CR_04550W_A-T_Intron1	TACTAAC	80	22	12.7454	Ca22chrRA_C_albicans_SC5314:999844-999939(+)	CR_04550W		0.271429	WT_37_d:WT_37_n	37	WT	consensus	21-24	95	short	consensus	GTATGT	TAG
intron_PRE6.CR_04550W_A-T_Intron1	TACTAAC	80	22	12.7454	Ca22chrRA_C_albicans_SC5314:999844-999939(+)	CR_04550W	0.116314	0.239625	ysf3_22_d:ysf3_22_n	22	ysf3	consensus	21-24	95	short	consensus	GTATGT	TAG
intron_PRE6.CR_04550W_A-T_Intron1	TACTAAC	80	22	12.7454	Ca22chrRA_C_albicans_SC5314:999844-999939(+)	CR_04550W	0.123282	0.11218	ysf3_37_d:ysf3_37_n	37	ysf3	consensus	21-24	95	short	consensus	GTATGT	TAG
intron_PRE6.CR_04550W_A-T_Intron2	TACTAAC	70	26	12.7454	Ca22chrRA_C_albicans_SC5314:999959-1000048(+)	CR_04550W	0.701523	0.00453071	WT_22_d:WT_22_n	22	WT	consensus	25-28	89	short	consensus	GTATGT	TAG
intron_PRE6.CR_04550W_A-T_Intron2	TACTAAC	70	26	12.7454	Ca22chrRA_C_albicans_SC5314:999959-1000048(+)	CR_04550W	0.133197	-0.0412524	WT_37_d:WT_37_n	37	WT	consensus	25-28	89	short	consensus	GTATGT	TAG
intron_PRE6.CR_04550W_A-T_Intron2	TACTAAC	70	26	12.7454	Ca22chrRA_C_albicans_SC5314:999959-1000048(+)	CR_04550W	0.00283095	0.392885	ysf3_22_d:ysf3_22_n	22	ysf3	consensus	25-28	89	short	consensus	GTATGT	TAG
intron_PRE6.CR_04550W_A-T_Intron2	TACTAAC	70	26	12.7454	Ca22chrRA_C_albicans_SC5314:999959-1000048(+)	CR_04550W	0.0175838	0.39941	ysf3_37_d:ysf3_37_n	37	ysf3	consensus	25-28	89	short	consensus	GTATGT	TAG
intron_PRE8.CR_09380W_A-T_Intron1	TACTAAC	132	22	12.7454	Ca22chrRA_C_albicans_SC5314:1989053-1989200(+)	CR_09380W	0.478466	0.00201445	WT_22_d:WT_22_n	22	WT	consensus	21-24	147	short	variable 5'	GTAAGT	TAG
intron_PRE8.CR_09380W_A-T_Intron1	TACTAAC	132	22	12.7454	Ca22chrRA_C_albicans_SC5314:1989053-1989200(+)	CR_09380W	0.0744006	-0.0098977	WT_37_d:WT_37_n	37	WT	consensus	21-24	147	short	variable 5'	GTAAGT	TAG
intron_PRE8.CR_09380W_A-T_Intron1	TACTAAC	132	22	12.7454	Ca22chrRA_C_albicans_SC5314:1989053-1989200(+)	CR_09380W	0.00075886	0.291806	ysf3_22_d:ysf3_22_n	22	ysf3	consensus	21-24	147	short	variable 5'	GTAAGT	TAG
intron_PRE8.CR_09380W_A-T_Intron1	TACTAAC	132	22	12.7454	Ca22chrRA_C_albicans_SC5314:1989053-1989200(+)	CR_09380W	0.0106727	0.176111	ysf3_37_d:ysf3_37_n	37	ysf3	consensus	21-24	147	short	variable 5'	GTAAGT	TAG
intron_PRM9.C3_01040C_A-T_Intron1	TATTAAC	51	28	6.78589	Ca22chr3A_C_albicans_SC5314:214756-214828(-)	C3_01040C			WT_22_d:WT_22_n	22	WT	non-consensus	25-28	72	short	consensus	GTATGT	TAG
intron_PRM9.C3_01040C_A-T_Intron1	TATTAAC	51	28	6.78589	Ca22chr3A_C_albicans_SC5314:214756-214828(-)	C3_01040C			WT_37_d:WT_37_n	37	WT	non-consensus	25-28	72	short	consensus	GTATGT	TAG
intron_PRM9.C3_01040C_A-T_Intron1	TATTAAC	51	28	6.78589	Ca22chr3A_C_albicans_SC5314:214756-214828(-)	C3_01040C			ysf3_22_d:ysf3_22_n	22	ysf3	non-consensus	25-28	72	short	consensus	GTATGT	TAG
intron_PRM9.C3_01040C_A-T_Intron1	TATTAAC	51	28	6.78589	Ca22chr3A_C_albicans_SC5314:214756-214828(-)	C3_01040C			ysf3_37_d:ysf3_37_n	37	ysf3	non-consensus	25-28	72	short	consensus	GTATGT	TAG
intron_PSF2.C1_05030C_A-T_Intron1	AACTAAC	61	30	8.63688	Ca22chr1A_C_albicans_SC5314:1054595-1054679(-)	C1_05030C	0.820792	-0.00146426	WT_22_d:WT_22_n	22	WT	non-consensus	29-74	84	short	consensus	GTATGT	TAG
intron_PSF2.C1_05030C_A-T_Intron1	AACTAAC	61	30	8.63688	Ca22chr1A_C_albicans_SC5314:1054595-1054679(-)	C1_05030C	0.0584018	-0.0285023	WT_37_d:WT_37_n	37	WT	non-consensus	29-74	84	short	consensus	GTATGT	TAG
intron_PSF2.C1_05030C_A-T_Intron1	AACTAAC	61	30	8.63688	Ca22chr1A_C_albicans_SC5314:1054595-1054679(-)	C1_05030C	0.00468273	0.438962	ysf3_22_d:ysf3_22_n	22	ysf3	non-consensus	29-74	84	short	consensus	GTATGT	TAG
intron_PSF2.C1_05030C_A-T_Intron1	AACTAAC	61	30	8.63688	Ca22chr1A_C_albicans_SC5314:1054595-1054679(-)	C1_05030C	0.0398013	0.447354	ysf3_37_d:ysf3_37_n	37	ysf3	non-consensus	29-74	84	short	consensus	GTATGT	TAG
intron_PTR2.CR_01830C_A-T_Intron1	TACTAAC	71	20	12.7454	Ca22chrRA_C_albicans_SC5314:414456-414540(-)	CR_01830C			WT_37_d:WT_37_n	37	WT	consensus	15-20	84	short	consensus	GTATGT	TAG
intron_RAD23.C2_01850W_A-T_Intron1	TACTAAC	173	19	12.7454	Ca22chr2A_C_albicans_SC5314:341259-341444(+)	C2_01850W	0.838682	0.000562901	WT_22_d:WT_22_n	22	WT	consensus	15-20	185	short	consensus	GTATGT	AAG
intron_RAD23.C2_01850W_A-T_Intron1	TACTAAC	173	19	12.7454	Ca22chr2A_C_albicans_SC5314:341259-341444(+)	C2_01850W	0.800698	-0.00183799	WT_37_d:WT_37_n	37	WT	consensus	15-20	185	short	consensus	GTATGT	AAG
intron_RAD23.C2_01850W_A-T_Intron1	TACTAAC	173	19	12.7454	Ca22chr2A_C_albicans_SC5314:341259-341444(+)	C2_01850W	0.000847572	0.117741	ysf3_22_d:ysf3_22_n	22	ysf3	consensus	15-20	185	short	consensus	GTATGT	AAG
intron_RAD23.C2_01850W_A-T_Intron1	TACTAAC	173	19	12.7454	Ca22chr2A_C_albicans_SC5314:341259-341444(+)	C2_01850W	0.0438786	0.125197	ysf3_37_d:ysf3_37_n	37	ysf3	consensus	15-20	185	short	consensus	GTATGT	AAG
intron_RAD6.C7_03870W_A-T_Intron1	TACTAAT	86	30	5.96396	Ca22chr7A_C_albicans_SC5314:855168-855277(+)	C7_03870W	0.86432	-0.000980898	WT_22_d:WT_22_n	22	WT	non-consensus	29-74	109	short	variable 5'	GTACGT	TAG
intron_RAD6.C7_03870W_A-T_Intron1	TACTAAT	86	30	5.96396	Ca22chr7A_C_albicans_SC5314:855168-855277(+)	C7_03870W	0.073118	-0.0100843	WT_37_d:WT_37_n	37	WT	non-consensus	29-74	109	short	variable 5'	GTACGT	TAG
intron_RAD6.C7_03870W_A-T_Intron1	TACTAAT	86	30	5.96396	Ca22chr7A_C_albicans_SC5314:855168-855277(+)	C7_03870W	0.000688606	0.675918	ysf3_22_d:ysf3_22_n	22	ysf3	non-consensus	29-74	109	short	variable 5'	GTACGT	TAG
intron_RAD6.C7_03870W_A-T_Intron1	TACTAAT	86	30	5.96396	Ca22chr7A_C_albicans_SC5314:855168-855277(+)	C7_03870W	0.016575	0.553252	ysf3_37_d:ysf3_37_n	37	ysf3	non-consensus	29-74	109	short	variable 5'	GTACGT	TAG
intron_RAD6.C7_03870W_A-T_Intron2	GACTAAC	77	36	9.43881	Ca22chr7A_C_albicans_SC5314:855342-855448(+)	C7_03870W	0.741743	-0.00630123	WT_22_d:WT_22_n	22	WT	non-consensus	29-74	106	short	consensus	GTATGT	AAG
intron_RAD6.C7_03870W_A-T_Intron2	GACTAAC	77	36	9.43881	Ca22chr7A_C_albicans_SC5314:855342-855448(+)	C7_03870W	0.929664	-0.00173768	WT_37_d:WT_37_n	37	WT	non-consensus	29-74	106	short	consensus	GTATGT	AAG
intron_RAD6.C7_03870W_A-T_Intron2	GACTAAC	77	36	9.43881	Ca22chr7A_C_albicans_SC5314:855342-855448(+)	C7_03870W	3.41489e-05	0.433228	ysf3_22_d:ysf3_22_n	22	ysf3	non-consensus	29-74	106	short	consensus	GTATGT	AAG
intron_RAD6.C7_03870W_A-T_Intron2	GACTAAC	77	36	9.43881	Ca22chr7A_C_albicans_SC5314:855342-855448(+)	C7_03870W	0.000111802	0.35265	ysf3_37_d:ysf3_37_n	37	ysf3	non-consensus	29-74	106	short	consensus	GTATGT	AAG
intron_RFC1.C2_05790C_A-T_Intron1	TACTAAC	51	21	12.7454	Ca22chr2A_C_albicans_SC5314:1185054-1185119(-)	C2_05790C	0.314847	0.00388664	WT_22_d:WT_22_n	22	WT	consensus	21-24	65	short	consensus	GTATGT	TAG
intron_RFC1.C2_05790C_A-T_Intron1	TACTAAC	51	21	12.7454	Ca22chr2A_C_albicans_SC5314:1185054-1185119(-)	C2_05790C	0.197393	-0.0188916	WT_37_d:WT_37_n	37	WT	consensus	21-24	65	short	consensus	GTATGT	TAG
intron_RFC1.C2_05790C_A-T_Intron1	TACTAAC	51	21	12.7454	Ca22chr2A_C_albicans_SC5314:1185054-1185119(-)	C2_05790C	0.00219056	0.16788	ysf3_22_d:ysf3_22_n	22	ysf3	consensus	21-24	65	short	consensus	GTATGT	TAG
intron_RFC1.C2_05790C_A-T_Intron1	TACTAAC	51	21	12.7454	Ca22chr2A_C_albicans_SC5314:1185054-1185119(-)	C2_05790C	0.0508363	0.205609	ysf3_37_d:ysf3_37_n	37	ysf3	consensus	21-24	65	short	consensus	GTATGT	TAG
intron_RFC3.C5_04000W_A-T_Intron1	TACTAAT	57	21	5.96396	Ca22chr5A_C_albicans_SC5314:881293-881364(+)	C5_04000W	0.769802	-0.00329209	WT_22_d:WT_22_n	22	WT	non-consensus	21-24	71	short	consensus	GTATGT	TAG
intron_RFC3.C5_04000W_A-T_Intron1	TACTAAT	57	21	5.96396	Ca22chr5A_C_albicans_SC5314:881293-881364(+)	C5_04000W	0.079657	-0.0594957	WT_37_d:WT_37_n	37	WT	non-consensus	21-24	71	short	consensus	GTATGT	TAG
intron_RFC3.C5_04000W_A-T_Intron1	TACTAAT	57	21	5.96396	Ca22chr5A_C_albicans_SC5314:881293-881364(+)	C5_04000W	0.00913349	0.45148	ysf3_22_d:ysf3_22_n	22	ysf3	non-consensus	21-24	71	short	consensus	GTATGT	TAG
intron_RFC3.C5_04000W_A-T_Intron1	TACTAAT	57	21	5.96396	Ca22chr5A_C_albicans_SC5314:881293-881364(+)	C5_04000W	0.0463375	0.513643	ysf3_37_d:ysf3_37_n	37	ysf3	non-consensus	21-24	71	short	consensus	GTATGT	TAG
intron_RHA1.C2_09460C_A-T_Intron1	TACTAAC	226	16	12.7454	Ca22chr2A_C_albicans_SC5314:1933131-1933366(-)	C2_09460C	0.728968	-0.00870578	WT_22_d:WT_22_n	22	WT	consensus	15-20	235	short	consensus	GTATGT	TAG
intron_RHA1.C2_09460C_A-T_Intron1	TACTAAC	226	16	12.7454	Ca22chr2A_C_albicans_SC5314:1933131-1933366(-)	C2_09460C	0.651109	0.0629208	WT_37_d:WT_37_n	37	WT	consensus	15-20	235	short	consensus	GTATGT	TAG
intron_RHA1.C2_09460C_A-T_Intron1	TACTAAC	226	16	12.7454	Ca22chr2A_C_albicans_SC5314:1933131-1933366(-)	C2_09460C	0.00116656	0.753812	ysf3_22_d:ysf3_22_n	22	ysf3	consensus	15-20	235	short	consensus	GTATGT	TAG
intron_RHA1.C2_09460C_A-T_Intron1	TACTAAC	226	16	12.7454	Ca22chr2A_C_albicans_SC5314:1933131-1933366(-)	C2_09460C	0.0286187	0.66911	ysf3_37_d:ysf3_37_n	37	ysf3	consensus	15-20	235	short	consensus	GTATGT	TAG
intron_RHO3.C2_05030C_A-T_Intron1	TACTAAC	73	25	12.7454	Ca22chr2A_C_albicans_SC5314:1044054-1044145(-)	C2_05030C	0.219435	-0.00925471	WT_22_d:WT_22_n	22	WT	consensus	25-28	91	short	consensus	GTATGT	CAG
intron_RHO3.C2_05030C_A-T_Intron1	TACTAAC	73	25	12.7454	Ca22chr2A_C_albicans_SC5314:1044054-1044145(-)	C2_05030C	0.0643698	-0.0166113	WT_37_d:WT_37_n	37	WT	consensus	25-28	91	short	consensus	GTATGT	CAG
intron_RHO3.C2_05030C_A-T_Intron1	TACTAAC	73	25	12.7454	Ca22chr2A_C_albicans_SC5314:1044054-1044145(-)	C2_05030C	0.00127217	0.410525	ysf3_22_d:ysf3_22_n	22	ysf3	consensus	25-28	91	short	consensus	GTATGT	CAG
intron_RHO3.C2_05030C_A-T_Intron1	TACTAAC	73	25	12.7454	Ca22chr2A_C_albicans_SC5314:1044054-1044145(-)	C2_05030C	0.0651732	0.265255	ysf3_37_d:ysf3_37_n	37	ysf3	consensus	25-28	91	short	consensus	GTATGT	CAG
intron_RIB4.C1_05560W_A-T_Intron1	TACTAAC	70	20	12.7454	Ca22chr1A_C_albicans_SC5314:1167045-1167128(+)	C1_05560W	0.760443	-0.00131713	WT_22_d:WT_22_n	22	WT	consensus	15-20	83	short	consensus	GTATGT	TAG
intron_RIB4.C1_05560W_A-T_Intron1	TACTAAC	70	20	12.7454	Ca22chr1A_C_albicans_SC5314:1167045-1167128(+)	C1_05560W	0.383204	-0.00658509	WT_37_d:WT_37_n	37	WT	consensus	15-20	83	short	consensus	GTATGT	TAG
intron_RIB4.C1_05560W_A-T_Intron1	TACTAAC	70	20	12.7454	Ca22chr1A_C_albicans_SC5314:1167045-1167128(+)	C1_05560W	4.10577e-05	0.076112	ysf3_22_d:ysf3_22_n	22	ysf3	consensus	15-20	83	short	consensus	GTATGT	TAG
intron_RIB4.C1_05560W_A-T_Intron1	TACTAAC	70	20	12.7454	Ca22chr1A_C_albicans_SC5314:1167045-1167128(+)	C1_05560W	0.0460504	0.061037	ysf3_37_d:ysf3_37_n	37	ysf3	consensus	15-20	83	short	consensus	GTATGT	TAG
intron_RIP1.C3_04430W_A-T_Intron1	TACTAAC	147	29	12.7454	Ca22chr3A_C_albicans_SC5314:922659-922828(+)	C3_04430W	0.658245	-0.000284573	WT_22_d:WT_22_n	22	WT	consensus	29-74	169	short	consensus	GTATGT	TAG
intron_RIP1.C3_04430W_A-T_Intron1	TACTAAC	147	29	12.7454	Ca22chr3A_C_albicans_SC5314:922659-922828(+)	C3_04430W	0.0475241	-0.00601053	WT_37_d:WT_37_n	37	WT	consensus	29-74	169	short	consensus	GTATGT	TAG
intron_RIP1.C3_04430W_A-T_Intron1	TACTAAC	147	29	12.7454	Ca22chr3A_C_albicans_SC5314:922659-922828(+)	C3_04430W	0.0012982	0.107285	ysf3_22_d:ysf3_22_n	22	ysf3	consensus	29-74	169	short	consensus	GTATGT	TAG
intron_RIP1.C3_04430W_A-T_Intron1	TACTAAC	147	29	12.7454	Ca22chr3A_C_albicans_SC5314:922659-922828(+)	C3_04430W	0.0477357	0.082386	ysf3_37_d:ysf3_37_n	37	ysf3	consensus	29-74	169	short	consensus	GTATGT	TAG
intron_ROB1.C1_13620W_A-T_Intron1	TACTAAC	52	21	12.7454	Ca22chr1A_C_albicans_SC5314:2993189-2993255(+)	C1_13620W	0.935468	0.000718606	WT_22_d:WT_22_n	22	WT	consensus	21-24	66	short	variable 5'	GTAAGT	AAG
intron_ROB1.C1_13620W_A-T_Intron1	TACTAAC	52	21	12.7454	Ca22chr1A_C_albicans_SC5314:2993189-2993255(+)	C1_13620W	0.19553	0.524513	WT_37_d:WT_37_n	37	WT	consensus	21-24	66	short	variable 5'	GTAAGT	AAG
intron_ROB1.C1_13620W_A-T_Intron1	TACTAAC	52	21	12.7454	Ca22chr1A_C_albicans_SC5314:2993189-2993255(+)	C1_13620W	0.0157295	0.439964	ysf3_22_d:ysf3_22_n	22	ysf3	consensus	21-24	66	short	variable 5'	GTAAGT	AAG
intron_ROB1.C1_13620W_A-T_Intron1	TACTAAC	52	21	12.7454	Ca22chr1A_C_albicans_SC5314:2993189-2993255(+)	C1_13620W	0.0182335	0.277444	ysf3_37_d:ysf3_37_n	37	ysf3	consensus	21-24	66	short	variable 5'	GTAAGT	AAG
intron_RPB11.C1_00940W_A-T_Intron1	TATTAAC	72	19	6.78589	Ca22chr1A_C_albicans_SC5314:190750-190834(+)	C1_00940W	0.918104	0.000617882	WT_22_d:WT_22_n	22	WT	non-consensus	15-20	84	short	consensus	GTATGT	TAG
intron_RPB11.C1_00940W_A-T_Intron1	TATTAAC	72	19	6.78589	Ca22chr1A_C_albicans_SC5314:190750-190834(+)	C1_00940W	0.350821	-0.00904024	WT_37_d:WT_37_n	37	WT	non-consensus	15-20	84	short	consensus	GTATGT	TAG
intron_RPB11.C1_00940W_A-T_Intron1	TATTAAC	72	19	6.78589	Ca22chr1A_C_albicans_SC5314:190750-190834(+)	C1_00940W	0.0127239	0.390714	ysf3_22_d:ysf3_22_n	22	ysf3	non-consensus	15-20	84	short	consensus	GTATGT	TAG
intron_RPB11.C1_00940W_A-T_Intron1	TATTAAC	72	19	6.78589	Ca22chr1A_C_albicans_SC5314:190750-190834(+)	C1_00940W	0.0132146	0.280586	ysf3_37_d:ysf3_37_n	37	ysf3	non-consensus	15-20	84	short	consensus	GTATGT	TAG
intron_RPL11.C2_06810C_A-T_Intron1	TACTAAC	374	26	12.7454	Ca22chr2A_C_albicans_SC5314:1395984-1396377(-)	C2_06810C	0.534377	0.00208439	WT_22_d:WT_22_n	22	WT	consensus	25-28	393	long	consensus	GTATGT	TAG
intron_RPL11.C2_06810C_A-T_Intron1	TACTAAC	374	26	12.7454	Ca22chr2A_C_albicans_SC5314:1395984-1396377(-)	C2_06810C	0.215949	-0.0073265	WT_37_d:WT_37_n	37	WT	consensus	25-28	393	long	consensus	GTATGT	TAG
intron_RPL11.C2_06810C_A-T_Intron1	TACTAAC	374	26	12.7454	Ca22chr2A_C_albicans_SC5314:1395984-1396377(-)	C2_06810C	0.000388982	0.213374	ysf3_22_d:ysf3_22_n	22	ysf3	consensus	25-28	393	long	consensus	GTATGT	TAG
intron_RPL11.C2_06810C_A-T_Intron1	TACTAAC	374	26	12.7454	Ca22chr2A_C_albicans_SC5314:1395984-1396377(-)	C2_06810C	0.0387446	0.140177	ysf3_37_d:ysf3_37_n	37	ysf3	consensus	25-28	393	long	consensus	GTATGT	TAG
intron_RPL14.C1_13050W_A-T_Intron1	TACTAAC	339	22	12.7454	Ca22chr1A_C_albicans_SC5314:2839858-2840212(+)	C1_13050W	0.655099	0.00011714	WT_22_d:WT_22_n	22	WT	consensus	21-24	354	long	consensus	GTATGT	TAG
intron_RPL14.C1_13050W_A-T_Intron1	TACTAAC	339	22	12.7454	Ca22chr1A_C_albicans_SC5314:2839858-2840212(+)	C1_13050W	0.886591	0.000185125	WT_37_d:WT_37_n	37	WT	consensus	21-24	354	long	consensus	GTATGT	TAG
intron_RPL14.C1_13050W_A-T_Intron1	TACTAAC	339	22	12.7454	Ca22chr1A_C_albicans_SC5314:2839858-2840212(+)	C1_13050W	0.00100505	0.0674541	ysf3_22_d:ysf3_22_n	22	ysf3	consensus	21-24	354	long	consensus	GTATGT	TAG
intron_RPL14.C1_13050W_A-T_Intron1	TACTAAC	339	22	12.7454	Ca22chr1A_C_albicans_SC5314:2839858-2840212(+)	C1_13050W	0.0237224	0.0607227	ysf3_37_d:ysf3_37_n	37	ysf3	consensus	21-24	354	long	consensus	GTATGT	TAG
intron_RPL18.C3_05100C_A-T_Intron1	TACTAAC	442	24	12.7454	Ca22chr3A_C_albicans_SC5314:1097003-1097462(-)	C3_05100C	0.192504	-0.00270307	WT_22_d:WT_22_n	22	WT	consensus	21-24	459	long	consensus	GTATGT	TAG
intron_RPL18.C3_05100C_A-T_Intron1	TACTAAC	442	24	12.7454	Ca22chr3A_C_albicans_SC5314:1097003-1097462(-)	C3_05100C	0.0383294	-0.0128306	WT_37_d:WT_37_n	37	WT	consensus	21-24	459	long	consensus	GTATGT	TAG
intron_RPL18.C3_05100C_A-T_Intron1	TACTAAC	442	24	12.7454	Ca22chr3A_C_albicans_SC5314:1097003-1097462(-)	C3_05100C	0.00056779	0.541898	ysf3_22_d:ysf3_22_n	22	ysf3	consensus	21-24	459	long	consensus	GTATGT	TAG
intron_RPL18.C3_05100C_A-T_Intron1	TACTAAC	442	24	12.7454	Ca22chr3A_C_albicans_SC5314:1097003-1097462(-)	C3_05100C	0.0386004	0.236516	ysf3_37_d:ysf3_37_n	37	ysf3	consensus	21-24	459	long	consensus	GTATGT	TAG
intron_RPL19A.C3_04500C_A-T_Intron1	TACTAAC	417	26	12.7454	Ca22chr3A_C_albicans_SC5314:941848-942284(-)	C3_04500C	0.685549	-0.000640744	WT_22_d:WT_22_n	22	WT	consensus	25-28	436	long	consensus	GTATGT	CAG
intron_RPL19A.C3_04500C_A-T_Intron1	TACTAAC	417	26	12.7454	Ca22chr3A_C_albicans_SC5314:941848-942284(-)	C3_04500C	0.131688	-0.0111695	WT_37_d:WT_37_n	37	WT	consensus	25-28	436	long	consensus	GTATGT	CAG
intron_RPL19A.C3_04500C_A-T_Intron1	TACTAAC	417	26	12.7454	Ca22chr3A_C_albicans_SC5314:941848-942284(-)	C3_04500C	0.0104113	0.129388	ysf3_22_d:ysf3_22_n	22	ysf3	consensus	25-28	436	long	consensus	GTATGT	CAG
intron_RPL19A.C3_04500C_A-T_Intron1	TACTAAC	417	26	12.7454	Ca22chr3A_C_albicans_SC5314:941848-942284(-)	C3_04500C	0.102023	0.149715	ysf3_37_d:ysf3_37_n	37	ysf3	consensus	25-28	436	long	consensus	GTATGT	CAG
intron_RPL2.C1_11060C_A-T_Intron1	TACTAAC	388	23	12.7454	Ca22chr1A_C_albicans_SC5314:2436489-2436893(-)	C1_11060C	0.821408	-0.000212719	WT_22_d:WT_22_n	22	WT	consensus	21-24	404	long	consensus	GTATGT	TAG
intron_RPL2.C1_11060C_A-T_Intron1	TACTAAC	388	23	12.7454	Ca22chr1A_C_albicans_SC5314:2436489-2436893(-)	C1_11060C	0.0503516	-0.00471049	WT_37_d:WT_37_n	37	WT	consensus	21-24	404	long	consensus	GTATGT	TAG
intron_RPL2.C1_11060C_A-T_Intron1	TACTAAC	388	23	12.7454	Ca22chr1A_C_albicans_SC5314:2436489-2436893(-)	C1_11060C	4.93555e-05	0.129919	ysf3_22_d:ysf3_22_n	22	ysf3	consensus	21-24	404	long	consensus	GTATGT	TAG
intron_RPL2.C1_11060C_A-T_Intron1	TACTAAC	388	23	12.7454	Ca22chr1A_C_albicans_SC5314:2436489-2436893(-)	C1_11060C	0.0608723	0.09596	ysf3_37_d:ysf3_37_n	37	ysf3	consensus	21-24	404	long	consensus	GTATGT	TAG
intron_RPL21A.C2_03810C_A-T_Intron1	TACTAAC	313	23	12.7454	Ca22chr2A_C_albicans_SC5314:804853-805182(-)	C2_03810C	0.965509	4.21066e-05	WT_22_d:WT_22_n	22	WT	consensus	21-24	329	long	consensus	GTATGT	TAG
intron_RPL21A.C2_03810C_A-T_Intron1	TACTAAC	313	23	12.7454	Ca22chr2A_C_albicans_SC5314:804853-805182(-)	C2_03810C	0.160029	-0.00475237	WT_37_d:WT_37_n	37	WT	consensus	21-24	329	long	consensus	GTATGT	TAG
intron_RPL21A.C2_03810C_A-T_Intron1	TACTAAC	313	23	12.7454	Ca22chr2A_C_albicans_SC5314:804853-805182(-)	C2_03810C	0.0357398	0.0911807	ysf3_22_d:ysf3_22_n	22	ysf3	consensus	21-24	329	long	consensus	GTATGT	TAG
intron_RPL21A.C2_03810C_A-T_Intron1	TACTAAC	313	23	12.7454	Ca22chr2A_C_albicans_SC5314:804853-805182(-)	C2_03810C	0.129277	0.0933446	ysf3_37_d:ysf3_37_n	37	ysf3	consensus	21-24	329	long	consensus	GTATGT	TAG
intron_RPL23A.C6_02070C_A-T_Intron1	TACTAAC	493	29	12.7454	Ca22chr6A_C_albicans_SC5314:425341-425856(-)	C6_02070C	0.467152	-0.00131107	WT_22_d:WT_22_n	22	WT	consensus	29-74	515	long	consensus	GTATGT	TAG
intron_RPL23A.C6_02070C_A-T_Intron1	TACTAAC	493	29	12.7454	Ca22chr6A_C_albicans_SC5314:425341-425856(-)	C6_02070C	0.114996	-0.0099307	WT_37_d:WT_37_n	37	WT	consensus	29-74	515	long	consensus	GTATGT	TAG
intron_RPL23A.C6_02070C_A-T_Intron1	TACTAAC	493	29	12.7454	Ca22chr6A_C_albicans_SC5314:425341-425856(-)	C6_02070C	0.00725847	0.084287	ysf3_22_d:ysf3_22_n	22	ysf3	consensus	29-74	515	long	consensus	GTATGT	TAG
intron_RPL23A.C6_02070C_A-T_Intron1	TACTAAC	493	29	12.7454	Ca22chr6A_C_albicans_SC5314:425341-425856(-)	C6_02070C	0.0888398	0.086115	ysf3_37_d:ysf3_37_n	37	ysf3	consensus	29-74	515	long	consensus	GTATGT	TAG
intron_RPL25.C6_01970C_A-T_Intron1	TACTAAC	426	26	12.7454	Ca22chr6A_C_albicans_SC5314:403174-403619(-)	C6_01970C	0.818789	0.000191084	WT_22_d:WT_22_n	22	WT	consensus	25-28	445	long	consensus	GTATGT	TAG
intron_RPL25.C6_01970C_A-T_Intron1	TACTAAC	426	26	12.7454	Ca22chr6A_C_albicans_SC5314:403174-403619(-)	C6_01970C	0.192022	-0.00266549	WT_37_d:WT_37_n	37	WT	consensus	25-28	445	long	consensus	GTATGT	TAG
intron_RPL25.C6_01970C_A-T_Intron1	TACTAAC	426	26	12.7454	Ca22chr6A_C_albicans_SC5314:403174-403619(-)	C6_01970C	0.0280384	0.109736	ysf3_22_d:ysf3_22_n	22	ysf3	consensus	25-28	445	long	consensus	GTATGT	TAG
intron_RPL25.C6_01970C_A-T_Intron1	TACTAAC	426	26	12.7454	Ca22chr6A_C_albicans_SC5314:403174-403619(-)	C6_01970C	0.0241005	0.0910877	ysf3_37_d:ysf3_37_n	37	ysf3	consensus	25-28	445	long	consensus	GTATGT	TAG
intron_RPL27A.C1_12390C_A-T_Intron1	TACTAAC	404	19	12.7454	Ca22chr1A_C_albicans_SC5314:2698567-2698983(-)	C1_12390C	0.80265	-0.000307755	WT_22_d:WT_22_n	22	WT	consensus	15-20	416	long	consensus	GTATGT	TAG
intron_RPL27A.C1_12390C_A-T_Intron1	TACTAAC	404	19	12.7454	Ca22chr1A_C_albicans_SC5314:2698567-2698983(-)	C1_12390C	0.021409	-0.0090934	WT_37_d:WT_37_n	37	WT	consensus	15-20	416	long	consensus	GTATGT	TAG
intron_RPL27A.C1_12390C_A-T_Intron1	TACTAAC	404	19	12.7454	Ca22chr1A_C_albicans_SC5314:2698567-2698983(-)	C1_12390C	0.0306582	0.0606675	ysf3_22_d:ysf3_22_n	22	ysf3	consensus	15-20	416	long	consensus	GTATGT	TAG
intron_RPL27A.C1_12390C_A-T_Intron1	TACTAAC	404	19	12.7454	Ca22chr1A_C_albicans_SC5314:2698567-2698983(-)	C1_12390C	0.0908394	0.080989	ysf3_37_d:ysf3_37_n	37	ysf3	consensus	15-20	416	long	consensus	GTATGT	TAG
intron_RPL28.CR_03030C_A-T_Intron1	TACTAAC	335	23	12.7454	Ca22chrRA_C_albicans_SC5314:693131-693482(-)	CR_03030C	0.770661	-0.000323651	WT_22_d:WT_22_n	22	WT	consensus	21-24	351	long	variable 5'	GTCAGT	TAG
intron_RPL28.CR_03030C_A-T_Intron1	TACTAAC	335	23	12.7454	Ca22chrRA_C_albicans_SC5314:693131-693482(-)	CR_03030C	0.109602	-0.00428317	WT_37_d:WT_37_n	37	WT	consensus	21-24	351	long	variable 5'	GTCAGT	TAG
intron_RPL28.CR_03030C_A-T_Intron1	TACTAAC	335	23	12.7454	Ca22chrRA_C_albicans_SC5314:693131-693482(-)	CR_03030C	0.0234394	0.0417649	ysf3_22_d:ysf3_22_n	22	ysf3	consensus	21-24	351	long	variable 5'	GTCAGT	TAG
intron_RPL28.CR_03030C_A-T_Intron1	TACTAAC	335	23	12.7454	Ca22chrRA_C_albicans_SC5314:693131-693482(-)	CR_03030C	0.0949492	0.0403787	ysf3_37_d:ysf3_37_n	37	ysf3	consensus	21-24	351	long	variable 5'	GTCAGT	TAG
intron_RPL30.C4_04900W_A-T_Intron1	TACTAAC	161	27	12.7454	Ca22chr4A_C_albicans_SC5314:1055343-1055524(+)	C4_04900W	0.80706	-0.00186562	WT_22_d:WT_22_n	22	WT	consensus	25-28	181	short	consensus	GTATGT	TAG
intron_RPL30.C4_04900W_A-T_Intron1	TACTAAC	161	27	12.7454	Ca22chr4A_C_albicans_SC5314:1055343-1055524(+)	C4_04900W	0.0251824	-0.0250318	WT_37_d:WT_37_n	37	WT	consensus	25-28	181	short	consensus	GTATGT	TAG
intron_RPL30.C4_04900W_A-T_Intron1	TACTAAC	161	27	12.7454	Ca22chr4A_C_albicans_SC5314:1055343-1055524(+)	C4_04900W	0.00401632	0.271158	ysf3_22_d:ysf3_22_n	22	ysf3	consensus	25-28	181	short	consensus	GTATGT	TAG
intron_RPL30.C4_04900W_A-T_Intron1	TACTAAC	161	27	12.7454	Ca22chr4A_C_albicans_SC5314:1055343-1055524(+)	C4_04900W	0.0195939	0.186233	ysf3_37_d:ysf3_37_n	37	ysf3	consensus	25-28	181	short	consensus	GTATGT	TAG
intron_RPL32.C6_01700W_A-T_Intron1	TACTAAC	424	25	12.7454	Ca22chr6A_C_albicans_SC5314:356945-357387(+)	C6_01700W	0.923964	-0.000149	WT_22_d:WT_22_n	22	WT	consensus	25-28	442	long	consensus	GTATGT	TAG
intron_RPL32.C6_01700W_A-T_Intron1	TACTAAC	424	25	12.7454	Ca22chr6A_C_albicans_SC5314:356945-357387(+)	C6_01700W	0.0475762	-0.00527729	WT_37_d:WT_37_n	37	WT	consensus	25-28	442	long	consensus	GTATGT	TAG
intron_RPL32.C6_01700W_A-T_Intron1	TACTAAC	424	25	12.7454	Ca22chr6A_C_albicans_SC5314:356945-357387(+)	C6_01700W	0.000139703	0.170027	ysf3_22_d:ysf3_22_n	22	ysf3	consensus	25-28	442	long	consensus	GTATGT	TAG
intron_RPL32.C6_01700W_A-T_Intron1	TACTAAC	424	25	12.7454	Ca22chr6A_C_albicans_SC5314:356945-357387(+)	C6_01700W	0.0137965	0.13836	ysf3_37_d:ysf3_37_n	37	ysf3	consensus	25-28	442	long	consensus	GTATGT	TAG
intron_RPL35.C3_04960W_A-T_Intron1	TACTAAC	418	29	12.7454	Ca22chr3A_C_albicans_SC5314:1067840-1068280(+)	C3_04960W	0.751916	0.00062861	WT_22_d:WT_22_n	22	WT	consensus	29-74	440	long	consensus	GTATGT	TAG
intron_RPL35.C3_04960W_A-T_Intron1	TACTAAC	418	29	12.7454	Ca22chr3A_C_albicans_SC5314:1067840-1068280(+)	C3_04960W	0.10891	0.013756	WT_37_d:WT_37_n	37	WT	consensus	29-74	440	long	consensus	GTATGT	TAG
intron_RPL35.C3_04960W_A-T_Intron1	TACTAAC	418	29	12.7454	Ca22chr3A_C_albicans_SC5314:1067840-1068280(+)	C3_04960W	0.105255	0.397664	ysf3_22_d:ysf3_22_n	22	ysf3	consensus	29-74	440	long	consensus	GTATGT	TAG
intron_RPL35.C3_04960W_A-T_Intron1	TACTAAC	418	29	12.7454	Ca22chr3A_C_albicans_SC5314:1067840-1068280(+)	C3_04960W	0.108868	0.212756	ysf3_37_d:ysf3_37_n	37	ysf3	consensus	29-74	440	long	consensus	GTATGT	TAG
intron_RPL37B.C1_11360W_A-T_Intron1	TACTAAC	330	30	12.7454	Ca22chr1A_C_albicans_SC5314:2491982-2492335(+)	C1_11360W	0.880083	0.000254986	WT_22_d:WT_22_n	22	WT	consensus	29-74	353	long	consensus	GTATGT	TAG
intron_RPL37B.C1_11360W_A-T_Intron1	TACTAAC	330	30	12.7454	Ca22chr1A_C_albicans_SC5314:2491982-2492335(+)	C1_11360W	0.113934	-0.00849944	WT_37_d:WT_37_n	37	WT	consensus	29-74	353	long	consensus	GTATGT	TAG
intron_RPL37B.C1_11360W_A-T_Intron1	TACTAAC	330	30	12.7454	Ca22chr1A_C_albicans_SC5314:2491982-2492335(+)	C1_11360W	0.0353907	0.109611	ysf3_22_d:ysf3_22_n	22	ysf3	consensus	29-74	353	long	consensus	GTATGT	TAG
intron_RPL37B.C1_11360W_A-T_Intron1	TACTAAC	330	30	12.7454	Ca22chr1A_C_albicans_SC5314:2491982-2492335(+)	C1_11360W	0.131978	0.09564	ysf3_37_d:ysf3_37_n	37	ysf3	consensus	29-74	353	long	consensus	GTATGT	TAG
intron_RPL39.C2_03960W_A-T_Intron1	TACTAAC	404	28	12.7454	Ca22chr2A_C_albicans_SC5314:831570-831995(+)	C2_03960W	0.996492	-7.49067e-06	WT_22_d:WT_22_n	22	WT	consensus	25-28	425	long	consensus	GTATGT	TAG
intron_RPL39.C2_03960W_A-T_Intron1	TACTAAC	404	28	12.7454	Ca22chr2A_C_albicans_SC5314:831570-831995(+)	C2_03960W	0.19396	-0.00445937	WT_37_d:WT_37_n	37	WT	consensus	25-28	425	long	consensus	GTATGT	TAG
intron_RPL39.C2_03960W_A-T_Intron1	TACTAAC	404	28	12.7454	Ca22chr2A_C_albicans_SC5314:831570-831995(+)	C2_03960W	0.00505849	0.167823	ysf3_22_d:ysf3_22_n	22	ysf3	consensus	25-28	425	long	consensus	GTATGT	TAG
intron_RPL39.C2_03960W_A-T_Intron1	TACTAAC	404	28	12.7454	Ca22chr2A_C_albicans_SC5314:831570-831995(+)	C2_03960W	0.0946498	0.104356	ysf3_37_d:ysf3_37_n	37	ysf3	consensus	25-28	425	long	consensus	GTATGT	TAG
intron_RPL42.C1_10390C_A-T_Intron1	TACTAAC	340	25	12.7454	Ca22chr1A_C_albicans_SC5314:2300208-2300566(-)	C1_10390C	0.822545	-0.000187662	WT_22_d:WT_22_n	22	WT	consensus	25-28	358	long	consensus	GTATGT	TAG
intron_RPL42.C1_10390C_A-T_Intron1	TACTAAC	340	25	12.7454	Ca22chr1A_C_albicans_SC5314:2300208-2300566(-)	C1_10390C	0.00415497	-0.00325832	WT_37_d:WT_37_n	37	WT	consensus	25-28	358	long	consensus	GTATGT	TAG
intron_RPL42.C1_10390C_A-T_Intron1	TACTAAC	340	25	12.7454	Ca22chr1A_C_albicans_SC5314:2300208-2300566(-)	C1_10390C	0.0646112	0.071398	ysf3_22_d:ysf3_22_n	22	ysf3	consensus	25-28	358	long	consensus	GTATGT	TAG
intron_RPL42.C1_10390C_A-T_Intron1	TACTAAC	340	25	12.7454	Ca22chr1A_C_albicans_SC5314:2300208-2300566(-)	C1_10390C	0.136179	0.0894917	ysf3_37_d:ysf3_37_n	37	ysf3	consensus	25-28	358	long	consensus	GTATGT	TAG
intron_RPL43A.C5_04590C_A-T_Intron1	TACTAAC	349	31	12.7454	Ca22chr5A_C_albicans_SC5314:997375-997748(-)	C5_04590C	0.924696	-0.00023194	WT_22_d:WT_22_n	22	WT	consensus	29-74	373	long	consensus	GTATGT	TAG
intron_RPL43A.C5_04590C_A-T_Intron1	TACTAAC	349	31	12.7454	Ca22chr5A_C_albicans_SC5314:997375-997748(-)	C5_04590C	0.100004	-0.00464325	WT_37_d:WT_37_n	37	WT	consensus	29-74	373	long	consensus	GTATGT	TAG
intron_RPL43A.C5_04590C_A-T_Intron1	TACTAAC	349	31	12.7454	Ca22chr5A_C_albicans_SC5314:997375-997748(-)	C5_04590C	0.00456337	0.106034	ysf3_22_d:ysf3_22_n	22	ysf3	consensus	29-74	373	long	consensus	GTATGT	TAG
intron_RPL43A.C5_04590C_A-T_Intron1	TACTAAC	349	31	12.7454	Ca22chr5A_C_albicans_SC5314:997375-997748(-)	C5_04590C	0.215664	0.140198	ysf3_37_d:ysf3_37_n	37	ysf3	consensus	29-74	373	long	consensus	GTATGT	TAG
intron_RPL6.C1_03110W_A-T_Intron1	TACTAAC	342	27	12.7454	Ca22chr1A_C_albicans_SC5314:650075-650437(+)	C1_03110W	0.49016	0.000295088	WT_22_d:WT_22_n	22	WT	consensus	25-28	362	long	consensus	GTATGT	CAG
intron_RPL6.C1_03110W_A-T_Intron1	TACTAAC	342	27	12.7454	Ca22chr1A_C_albicans_SC5314:650075-650437(+)	C1_03110W	0.457362	-0.000794316	WT_37_d:WT_37_n	37	WT	consensus	25-28	362	long	consensus	GTATGT	CAG
intron_RPL6.C1_03110W_A-T_Intron1	TACTAAC	342	27	12.7454	Ca22chr1A_C_albicans_SC5314:650075-650437(+)	C1_03110W	0.00145553	0.145189	ysf3_22_d:ysf3_22_n	22	ysf3	consensus	25-28	362	long	consensus	GTATGT	CAG
intron_RPL6.C1_03110W_A-T_Intron1	TACTAAC	342	27	12.7454	Ca22chr1A_C_albicans_SC5314:650075-650437(+)	C1_03110W	0.0363518	0.0939142	ysf3_37_d:ysf3_37_n	37	ysf3	consensus	25-28	362	long	consensus	GTATGT	CAG
intron_RPL82.C1_11030W_A-T_Intron1	AACTAAC	320	24	8.63688	Ca22chr1A_C_albicans_SC5314:2432312-2432649(+)	C1_11030W	0.0590843	-0.02864	WT_22_d:WT_22_n	22	WT	non-consensus	21-24	337	long	variable 5'	GTAAGT	AAG
intron_RPL82.C1_11030W_A-T_Intron1	AACTAAC	320	24	8.63688	Ca22chr1A_C_albicans_SC5314:2432312-2432649(+)	C1_11030W	0.0555504	-0.0667112	WT_37_d:WT_37_n	37	WT	non-consensus	21-24	337	long	variable 5'	GTAAGT	AAG
intron_RPL82.C1_11030W_A-T_Intron1	AACTAAC	320	24	8.63688	Ca22chr1A_C_albicans_SC5314:2432312-2432649(+)	C1_11030W	0.000253084	0.423082	ysf3_22_d:ysf3_22_n	22	ysf3	non-consensus	21-24	337	long	variable 5'	GTAAGT	AAG
intron_RPL82.C1_11030W_A-T_Intron1	AACTAAC	320	24	8.63688	Ca22chr1A_C_albicans_SC5314:2432312-2432649(+)	C1_11030W	0.0921377	0.404879	ysf3_37_d:ysf3_37_n	37	ysf3	non-consensus	21-24	337	long	variable 5'	GTAAGT	AAG
intron_RPN13.C1_04230W_A-T_Intron1	TACTAAC	137	17	12.7454	Ca22chr1A_C_albicans_SC5314:880102-880249(+)	C1_04230W	0.887373	0.00498143	WT_22_d:WT_22_n	22	WT	consensus	15-20	147	short	consensus	GTATGT	TAG
intron_RPN13.C1_04230W_A-T_Intron1	TACTAAC	137	17	12.7454	Ca22chr1A_C_albicans_SC5314:880102-880249(+)	C1_04230W	0.767059	-0.00868614	WT_37_d:WT_37_n	37	WT	consensus	15-20	147	short	consensus	GTATGT	TAG
intron_RPN13.C1_04230W_A-T_Intron1	TACTAAC	137	17	12.7454	Ca22chr1A_C_albicans_SC5314:880102-880249(+)	C1_04230W	0.00023182	0.594925	ysf3_22_d:ysf3_22_n	22	ysf3	consensus	15-20	147	short	consensus	GTATGT	TAG
intron_RPN13.C1_04230W_A-T_Intron1	TACTAAC	137	17	12.7454	Ca22chr1A_C_albicans_SC5314:880102-880249(+)	C1_04230W	0.00519765	0.408707	ysf3_37_d:ysf3_37_n	37	ysf3	consensus	15-20	147	short	consensus	GTATGT	TAG
intron_RPP2A.CR_08360C_A-T_Intron1	TACTAAC	335	17	12.7454	Ca22chrRA_C_albicans_SC5314:1808991-1809336(-)	CR_08360C	0.917912	-0.000146209	WT_22_d:WT_22_n	22	WT	consensus	15-20	345	long	consensus	GTATGT	TAG
intron_RPP2A.CR_08360C_A-T_Intron1	TACTAAC	335	17	12.7454	Ca22chrRA_C_albicans_SC5314:1808991-1809336(-)	CR_08360C	0.0444903	-0.00384491	WT_37_d:WT_37_n	37	WT	consensus	15-20	345	long	consensus	GTATGT	TAG
intron_RPP2A.CR_08360C_A-T_Intron1	TACTAAC	335	17	12.7454	Ca22chrRA_C_albicans_SC5314:1808991-1809336(-)	CR_08360C	0.0131343	0.141017	ysf3_22_d:ysf3_22_n	22	ysf3	consensus	15-20	345	long	consensus	GTATGT	TAG
intron_RPP2A.CR_08360C_A-T_Intron1	TACTAAC	335	17	12.7454	Ca22chrRA_C_albicans_SC5314:1808991-1809336(-)	CR_08360C	0.0964696	0.0902831	ysf3_37_d:ysf3_37_n	37	ysf3	consensus	15-20	345	long	consensus	GTATGT	TAG
intron_RPS10.C2_08040C_A-T_Intron1	TACTAAC	306	20	12.7454	Ca22chr2A_C_albicans_SC5314:1633597-1633916(-)	C2_08040C	0.672681	0.000359283	WT_22_d:WT_22_n	22	WT	consensus	15-20	319	long	consensus	GTATGT	TAG
intron_RPS10.C2_08040C_A-T_Intron1	TACTAAC	306	20	12.7454	Ca22chr2A_C_albicans_SC5314:1633597-1633916(-)	C2_08040C	0.398311	-0.00143546	WT_37_d:WT_37_n	37	WT	consensus	15-20	319	long	consensus	GTATGT	TAG
intron_RPS10.C2_08040C_A-T_Intron1	TACTAAC	306	20	12.7454	Ca22chr2A_C_albicans_SC5314:1633597-1633916(-)	C2_08040C	0.00073849	0.12657	ysf3_22_d:ysf3_22_n	22	ysf3	consensus	15-20	319	long	consensus	GTATGT	TAG
intron_RPS10.C2_08040C_A-T_Intron1	TACTAAC	306	20	12.7454	Ca22chr2A_C_albicans_SC5314:1633597-1633916(-)	C2_08040C	0.0917002	0.0792319	ysf3_37_d:ysf3_37_n	37	ysf3	consensus	15-20	319	long	consensus	GTATGT	TAG
intron_RPS13.C6_00650C_A-T_Intron1	TACTAAC	390	21	12.7454	Ca22chr6A_C_albicans_SC5314:115110-115514(-)	C6_00650C	0.873994	-0.000697767	WT_22_d:WT_22_n	22	WT	consensus	21-24	404	long	consensus	GTATGT	TAG
intron_RPS13.C6_00650C_A-T_Intron1	TACTAAC	390	21	12.7454	Ca22chr6A_C_albicans_SC5314:115110-115514(-)	C6_00650C	0.102897	-0.0123532	WT_37_d:WT_37_n	37	WT	consensus	21-24	404	long	consensus	GTATGT	TAG
intron_RPS13.C6_00650C_A-T_Intron1	TACTAAC	390	21	12.7454	Ca22chr6A_C_albicans_SC5314:115110-115514(-)	C6_00650C	0.0340827	0.344843	ysf3_22_d:ysf3_22_n	22	ysf3	consensus	21-24	404	long	consensus	GTATGT	TAG
intron_RPS13.C6_00650C_A-T_Intron1	TACTAAC	390	21	12.7454	Ca22chr6A_C_albicans_SC5314:115110-115514(-)	C6_00650C	0.119575	0.234865	ysf3_37_d:ysf3_37_n	37	ysf3	consensus	21-24	404	long	consensus	GTATGT	TAG
intron_RPS14B.C1_06450C_A-T_Intron1	TACTAAC	406	31	12.7454	Ca22chr1A_C_albicans_SC5314:1376231-1376661(-)	C1_06450C	0.997986	-3.24059e-06	WT_22_d:WT_22_n	22	WT	consensus	29-74	430	long	consensus	GTATGT	TAG
intron_RPS14B.C1_06450C_A-T_Intron1	TACTAAC	406	31	12.7454	Ca22chr1A_C_albicans_SC5314:1376231-1376661(-)	C1_06450C	0.0239685	-0.00418072	WT_37_d:WT_37_n	37	WT	consensus	29-74	430	long	consensus	GTATGT	TAG
intron_RPS14B.C1_06450C_A-T_Intron1	TACTAAC	406	31	12.7454	Ca22chr1A_C_albicans_SC5314:1376231-1376661(-)	C1_06450C	0.00084769	0.0527263	ysf3_22_d:ysf3_22_n	22	ysf3	consensus	29-74	430	long	consensus	GTATGT	TAG
intron_RPS14B.C1_06450C_A-T_Intron1	TACTAAC	406	31	12.7454	Ca22chr1A_C_albicans_SC5314:1376231-1376661(-)	C1_06450C	0.0609324	0.0480323	ysf3_37_d:ysf3_37_n	37	ysf3	consensus	29-74	430	long	consensus	GTATGT	TAG
intron_RPS15.C3_04670C_A-T_Intron1	TACTAAC	360	22	12.7454	Ca22chr3A_C_albicans_SC5314:992166-992541(-)	C3_04670C	0.701513	0.000487462	WT_22_d:WT_22_n	22	WT	consensus	21-24	375	long	consensus	GTATGT	TAG
intron_RPS15.C3_04670C_A-T_Intron1	TACTAAC	360	22	12.7454	Ca22chr3A_C_albicans_SC5314:992166-992541(-)	C3_04670C	0.125629	-0.00691075	WT_37_d:WT_37_n	37	WT	consensus	21-24	375	long	consensus	GTATGT	TAG
intron_RPS15.C3_04670C_A-T_Intron1	TACTAAC	360	22	12.7454	Ca22chr3A_C_albicans_SC5314:992166-992541(-)	C3_04670C	0.00885667	0.0890685	ysf3_22_d:ysf3_22_n	22	ysf3	consensus	21-24	375	long	consensus	GTATGT	TAG
intron_RPS15.C3_04670C_A-T_Intron1	TACTAAC	360	22	12.7454	Ca22chr3A_C_albicans_SC5314:992166-992541(-)	C3_04670C	0.138559	0.0809758	ysf3_37_d:ysf3_37_n	37	ysf3	consensus	21-24	375	long	consensus	GTATGT	TAG
intron_RPS16A.C1_03030W_A-T_Intron1	TACTAAC	308	26	12.7454	Ca22chr1A_C_albicans_SC5314:632103-632430(+)	C1_03030W	0.695983	-0.000136827	WT_22_d:WT_22_n	22	WT	consensus	25-28	327	long	consensus	GTATGT	TAG
intron_RPS16A.C1_03030W_A-T_Intron1	TACTAAC	308	26	12.7454	Ca22chr1A_C_albicans_SC5314:632103-632430(+)	C1_03030W	0.103119	-0.00223472	WT_37_d:WT_37_n	37	WT	consensus	25-28	327	long	consensus	GTATGT	TAG
intron_RPS16A.C1_03030W_A-T_Intron1	TACTAAC	308	26	12.7454	Ca22chr1A_C_albicans_SC5314:632103-632430(+)	C1_03030W	0.0174759	0.0718546	ysf3_22_d:ysf3_22_n	22	ysf3	consensus	25-28	327	long	consensus	GTATGT	TAG
intron_RPS16A.C1_03030W_A-T_Intron1	TACTAAC	308	26	12.7454	Ca22chr1A_C_albicans_SC5314:632103-632430(+)	C1_03030W	0.0833794	0.0936675	ysf3_37_d:ysf3_37_n	37	ysf3	consensus	25-28	327	long	consensus	GTATGT	TAG
intron_RPS17B.C1_10870W_A-T_Intron1	TACTAAC	360	26	12.7454	Ca22chr1A_C_albicans_SC5314:2406455-2406834(+)	C1_10870W	0.940666	0.000124097	WT_22_d:WT_22_n	22	WT	consensus	25-28	379	long	consensus	GTATGT	TAG
intron_RPS17B.C1_10870W_A-T_Intron1	TACTAAC	360	26	12.7454	Ca22chr1A_C_albicans_SC5314:2406455-2406834(+)	C1_10870W	0.200141	-0.00630821	WT_37_d:WT_37_n	37	WT	consensus	25-28	379	long	consensus	GTATGT	TAG
intron_RPS17B.C1_10870W_A-T_Intron1	TACTAAC	360	26	12.7454	Ca22chr1A_C_albicans_SC5314:2406455-2406834(+)	C1_10870W	0.0164514	0.0843414	ysf3_22_d:ysf3_22_n	22	ysf3	consensus	25-28	379	long	consensus	GTATGT	TAG
intron_RPS17B.C1_10870W_A-T_Intron1	TACTAAC	360	26	12.7454	Ca22chr1A_C_albicans_SC5314:2406455-2406834(+)	C1_10870W	0.0480151	0.118972	ysf3_37_d:ysf3_37_n	37	ysf3	consensus	25-28	379	long	consensus	GTATGT	TAG
intron_RPS18.C7_00960W_A-T_Intron1	TACTAAC	408	27	12.7454	Ca22chr7A_C_albicans_SC5314:202263-202691(+)	C7_00960W	0.58782	-0.00017675	WT_22_d:WT_22_n	22	WT	consensus	25-28	428	long	consensus	GTATGT	CAG
intron_RPS18.C7_00960W_A-T_Intron1	TACTAAC	408	27	12.7454	Ca22chr7A_C_albicans_SC5314:202263-202691(+)	C7_00960W	0.012259	-0.00285404	WT_37_d:WT_37_n	37	WT	consensus	25-28	428	long	consensus	GTATGT	CAG
intron_RPS18.C7_00960W_A-T_Intron1	TACTAAC	408	27	12.7454	Ca22chr7A_C_albicans_SC5314:202263-202691(+)	C7_00960W	0.0448531	0.0360743	ysf3_22_d:ysf3_22_n	22	ysf3	consensus	25-28	428	long	consensus	GTATGT	CAG
intron_RPS18.C7_00960W_A-T_Intron1	TACTAAC	408	27	12.7454	Ca22chr7A_C_albicans_SC5314:202263-202691(+)	C7_00960W	0.101446	0.0452524	ysf3_37_d:ysf3_37_n	37	ysf3	consensus	25-28	428	long	consensus	GTATGT	CAG
intron_RPS19A.C3_05200W_A-T_Intron1	TACTAAC	347	27	12.7454	Ca22chr3A_C_albicans_SC5314:1130271-1130638(+)	C3_05200W	0.37189	0.000927647	WT_22_d:WT_22_n	22	WT	consensus	25-28	367	long	consensus	GTATGT	TAG
intron_RPS19A.C3_05200W_A-T_Intron1	TACTAAC	347	27	12.7454	Ca22chr3A_C_albicans_SC5314:1130271-1130638(+)	C3_05200W	0.034273	-0.00685692	WT_37_d:WT_37_n	37	WT	consensus	25-28	367	long	consensus	GTATGT	TAG
intron_RPS19A.C3_05200W_A-T_Intron1	TACTAAC	347	27	12.7454	Ca22chr3A_C_albicans_SC5314:1130271-1130638(+)	C3_05200W	0.0014527	0.133093	ysf3_22_d:ysf3_22_n	22	ysf3	consensus	25-28	367	long	consensus	GTATGT	TAG
intron_RPS19A.C3_05200W_A-T_Intron1	TACTAAC	347	27	12.7454	Ca22chr3A_C_albicans_SC5314:1130271-1130638(+)	C3_05200W	0.0422789	0.102107	ysf3_37_d:ysf3_37_n	37	ysf3	consensus	25-28	367	long	consensus	GTATGT	TAG
intron_RPS21B.C1_01370C_A-T_Intron1	TACTAAC	363	21	12.7454	Ca22chr1A_C_albicans_SC5314:269611-269988(-)	C1_01370C	0.68677	-0.000324383	WT_22_d:WT_22_n	22	WT	consensus	21-24	377	long	consensus	GTATGT	TAG
intron_RPS21B.C1_01370C_A-T_Intron1	TACTAAC	363	21	12.7454	Ca22chr1A_C_albicans_SC5314:269611-269988(-)	C1_01370C	0.939214	0.000270983	WT_37_d:WT_37_n	37	WT	consensus	21-24	377	long	consensus	GTATGT	TAG
intron_RPS21B.C1_01370C_A-T_Intron1	TACTAAC	363	21	12.7454	Ca22chr1A_C_albicans_SC5314:269611-269988(-)	C1_01370C	0.00517015	0.574892	ysf3_22_d:ysf3_22_n	22	ysf3	consensus	21-24	377	long	consensus	GTATGT	TAG
intron_RPS21B.C1_01370C_A-T_Intron1	TACTAAC	363	21	12.7454	Ca22chr1A_C_albicans_SC5314:269611-269988(-)	C1_01370C	0.00503928	0.274384	ysf3_37_d:ysf3_37_n	37	ysf3	consensus	21-24	377	long	consensus	GTATGT	TAG
intron_RPS27.CR_07630C_A-T_Intron1	TACTAAC	407	28	12.7454	Ca22chrRA_C_albicans_SC5314:1657408-1657836(-)	CR_07630C	0.40726	0.00133014	WT_22_d:WT_22_n	22	WT	consensus	25-28	428	long	consensus	GTATGT	TAG
intron_RPS27.CR_07630C_A-T_Intron1	TACTAAC	407	28	12.7454	Ca22chrRA_C_albicans_SC5314:1657408-1657836(-)	CR_07630C	0.696754	0.00122507	WT_37_d:WT_37_n	37	WT	consensus	25-28	428	long	consensus	GTATGT	TAG
intron_RPS27.CR_07630C_A-T_Intron1	TACTAAC	407	28	12.7454	Ca22chrRA_C_albicans_SC5314:1657408-1657836(-)	CR_07630C	0.0136699	0.226194	ysf3_22_d:ysf3_22_n	22	ysf3	consensus	25-28	428	long	consensus	GTATGT	TAG
intron_RPS27.CR_07630C_A-T_Intron1	TACTAAC	407	28	12.7454	Ca22chrRA_C_albicans_SC5314:1657408-1657836(-)	CR_07630C	0.000376224	0.167529	ysf3_37_d:ysf3_37_n	37	ysf3	consensus	25-28	428	long	consensus	GTATGT	TAG
intron_RPS28B.C7_00710W_A-T_Intron1	TATTAAC	51	28	6.78589	Ca22chr7A_C_albicans_SC5314:131587-131659(+)	C7_00710W	0.271737	0.00047254	WT_22_d:WT_22_n	22	WT	non-consensus	25-28	72	short	consensus	GTATGT	TAG
intron_RPS28B.C7_00710W_A-T_Intron1	TATTAAC	51	28	6.78589	Ca22chr7A_C_albicans_SC5314:131587-131659(+)	C7_00710W	0.11666	-0.00130226	WT_37_d:WT_37_n	37	WT	non-consensus	25-28	72	short	consensus	GTATGT	TAG
intron_RPS28B.C7_00710W_A-T_Intron1	TATTAAC	51	28	6.78589	Ca22chr7A_C_albicans_SC5314:131587-131659(+)	C7_00710W	0.00257568	0.0930433	ysf3_22_d:ysf3_22_n	22	ysf3	non-consensus	25-28	72	short	consensus	GTATGT	TAG
intron_RPS28B.C7_00710W_A-T_Intron1	TATTAAC	51	28	6.78589	Ca22chr7A_C_albicans_SC5314:131587-131659(+)	C7_00710W	0.0556735	0.06623	ysf3_37_d:ysf3_37_n	37	ysf3	non-consensus	25-28	72	short	consensus	GTATGT	TAG
intron_RPS30.CR_03770C_A-T_Intron1	TACTAAC	318	25	12.7454	Ca22chrRA_C_albicans_SC5314:840470-840806(-)	CR_03770C	0.964547	9.05786e-05	WT_22_d:WT_22_n	22	WT	consensus	25-28	336	long	consensus	GTATGT	TAG
intron_RPS30.CR_03770C_A-T_Intron1	TACTAAC	318	25	12.7454	Ca22chrRA_C_albicans_SC5314:840470-840806(-)	CR_03770C	0.059276	-0.005221	WT_37_d:WT_37_n	37	WT	consensus	25-28	336	long	consensus	GTATGT	TAG
intron_RPS30.CR_03770C_A-T_Intron1	TACTAAC	318	25	12.7454	Ca22chrRA_C_albicans_SC5314:840470-840806(-)	CR_03770C	0.000611683	0.145478	ysf3_22_d:ysf3_22_n	22	ysf3	consensus	25-28	336	long	consensus	GTATGT	TAG
intron_RPS30.CR_03770C_A-T_Intron1	TACTAAC	318	25	12.7454	Ca22chrRA_C_albicans_SC5314:840470-840806(-)	CR_03770C	0.0259104	0.114491	ysf3_37_d:ysf3_37_n	37	ysf3	consensus	25-28	336	long	consensus	GTATGT	TAG
intron_RPS42.C1_01640W_A-T_Intron1	CACTAAC	550	25	9.51675	Ca22chr1A_C_albicans_SC5314:332734-333302(+)	C1_01640W	0.661395	-0.00330814	WT_22_d:WT_22_n	22	WT	non-consensus	25-28	568	long	consensus	GTATGT	TAG
intron_RPS42.C1_01640W_A-T_Intron1	CACTAAC	550	25	9.51675	Ca22chr1A_C_albicans_SC5314:332734-333302(+)	C1_01640W	0.0112302	-0.0299836	WT_37_d:WT_37_n	37	WT	non-consensus	25-28	568	long	consensus	GTATGT	TAG
intron_RPS42.C1_01640W_A-T_Intron1	CACTAAC	550	25	9.51675	Ca22chr1A_C_albicans_SC5314:332734-333302(+)	C1_01640W	0.00466532	0.514235	ysf3_22_d:ysf3_22_n	22	ysf3	non-consensus	25-28	568	long	consensus	GTATGT	TAG
intron_RPS42.C1_01640W_A-T_Intron1	CACTAAC	550	25	9.51675	Ca22chr1A_C_albicans_SC5314:332734-333302(+)	C1_01640W	0.094002	0.344953	ysf3_37_d:ysf3_37_n	37	ysf3	non-consensus	25-28	568	long	consensus	GTATGT	TAG
intron_RPS6A.C4_01270W_A-T_Intron1	TACTAAC	400	32	12.7454	Ca22chr4A_C_albicans_SC5314:255603-256028(+)	C4_01270W	0.842032	-0.00025993	WT_22_d:WT_22_n	22	WT	consensus	29-74	425	long	consensus	GTATGT	CAG
intron_RPS6A.C4_01270W_A-T_Intron1	TACTAAC	400	32	12.7454	Ca22chr4A_C_albicans_SC5314:255603-256028(+)	C4_01270W	0.175176	-0.00321116	WT_37_d:WT_37_n	37	WT	consensus	29-74	425	long	consensus	GTATGT	CAG
intron_RPS6A.C4_01270W_A-T_Intron1	TACTAAC	400	32	12.7454	Ca22chr4A_C_albicans_SC5314:255603-256028(+)	C4_01270W	0.0521158	0.0319875	ysf3_22_d:ysf3_22_n	22	ysf3	consensus	29-74	425	long	consensus	GTATGT	CAG
intron_RPS6A.C4_01270W_A-T_Intron1	TACTAAC	400	32	12.7454	Ca22chr4A_C_albicans_SC5314:255603-256028(+)	C4_01270W	0.127189	0.0519095	ysf3_37_d:ysf3_37_n	37	ysf3	consensus	29-74	425	long	consensus	GTATGT	CAG
intron_RPS9B.C2_03820C_A-T_Intron1	TTCTAAC	474	21	4.8824	Ca22chr2A_C_albicans_SC5314:806241-806729(-)	C2_03820C	0.748401	-0.000279817	WT_22_d:WT_22_n	22	WT	non-consensus	21-24	488	long	consensus	GTATGT	AAG
intron_RPS9B.C2_03820C_A-T_Intron1	TTCTAAC	474	21	4.8824	Ca22chr2A_C_albicans_SC5314:806241-806729(-)	C2_03820C	0.0455778	-0.0107524	WT_37_d:WT_37_n	37	WT	non-consensus	21-24	488	long	consensus	GTATGT	AAG
intron_RPS9B.C2_03820C_A-T_Intron1	TTCTAAC	474	21	4.8824	Ca22chr2A_C_albicans_SC5314:806241-806729(-)	C2_03820C	0.0140832	0.172755	ysf3_22_d:ysf3_22_n	22	ysf3	non-consensus	21-24	488	long	consensus	GTATGT	AAG
intron_RPS9B.C2_03820C_A-T_Intron1	TTCTAAC	474	21	4.8824	Ca22chr2A_C_albicans_SC5314:806241-806729(-)	C2_03820C	0.115885	0.125043	ysf3_37_d:ysf3_37_n	37	ysf3	non-consensus	21-24	488	long	consensus	GTATGT	AAG
intron_RSC58.C2_00570W_A-T_Intron1	GACTAAC	60	20	9.43881	Ca22chr2A_C_albicans_SC5314:90673-90746(+)	C2_00570W	0.062069	0.018682	WT_22_d:WT_22_n	22	WT	non-consensus	15-20	73	short	consensus	GTATGT	CAG
intron_RSC58.C2_00570W_A-T_Intron1	GACTAAC	60	20	9.43881	Ca22chr2A_C_albicans_SC5314:90673-90746(+)	C2_00570W	0.618428	0.0134363	WT_37_d:WT_37_n	37	WT	non-consensus	15-20	73	short	consensus	GTATGT	CAG
intron_RSC58.C2_00570W_A-T_Intron1	GACTAAC	60	20	9.43881	Ca22chr2A_C_albicans_SC5314:90673-90746(+)	C2_00570W	0.0354337	0.389776	ysf3_22_d:ysf3_22_n	22	ysf3	non-consensus	15-20	73	short	consensus	GTATGT	CAG
intron_RSC58.C2_00570W_A-T_Intron1	GACTAAC	60	20	9.43881	Ca22chr2A_C_albicans_SC5314:90673-90746(+)	C2_00570W	0.000785475	0.317641	ysf3_37_d:ysf3_37_n	37	ysf3	non-consensus	15-20	73	short	consensus	GTATGT	CAG
intron_RSR1.CR_02140W_A-T_Intron1	TACTAAC	58	23	12.7454	Ca22chrRA_C_albicans_SC5314:465459-465533(+)	CR_02140W	0.5049	0.000254147	WT_22_d:WT_22_n	22	WT	consensus	21-24	74	short	consensus	GTATGT	CAG
intron_RSR1.CR_02140W_A-T_Intron1	TACTAAC	58	23	12.7454	Ca22chrRA_C_albicans_SC5314:465459-465533(+)	CR_02140W	0.0535185	-0.0176979	WT_37_d:WT_37_n	37	WT	consensus	21-24	74	short	consensus	GTATGT	CAG
intron_RSR1.CR_02140W_A-T_Intron1	TACTAAC	58	23	12.7454	Ca22chrRA_C_albicans_SC5314:465459-465533(+)	CR_02140W	0.002235	0.141466	ysf3_22_d:ysf3_22_n	22	ysf3	consensus	21-24	74	short	consensus	GTATGT	CAG
intron_RSR1.CR_02140W_A-T_Intron1	TACTAAC	58	23	12.7454	Ca22chrRA_C_albicans_SC5314:465459-465533(+)	CR_02140W	0.0545296	0.0927081	ysf3_37_d:ysf3_37_n	37	ysf3	consensus	21-24	74	short	consensus	GTATGT	CAG
intron_SAR1.C6_02220W_A-T_Intron1	TACTAAC	125	40	12.7454	Ca22chr6A_C_albicans_SC5314:461402-461560(+)	C6_02220W	0.8789	-0.00078161	WT_22_d:WT_22_n	22	WT	consensus	29-74	158	short	consensus	GTATGT	CAG
intron_SAR1.C6_02220W_A-T_Intron1	TACTAAC	125	40	12.7454	Ca22chr6A_C_albicans_SC5314:461402-461560(+)	C6_02220W	0.0167665	-0.00670987	WT_37_d:WT_37_n	37	WT	consensus	29-74	158	short	consensus	GTATGT	CAG
intron_SAR1.C6_02220W_A-T_Intron1	TACTAAC	125	40	12.7454	Ca22chr6A_C_albicans_SC5314:461402-461560(+)	C6_02220W	0.00617125	0.184923	ysf3_22_d:ysf3_22_n	22	ysf3	consensus	29-74	158	short	consensus	GTATGT	CAG
intron_SAR1.C6_02220W_A-T_Intron1	TACTAAC	125	40	12.7454	Ca22chr6A_C_albicans_SC5314:461402-461560(+)	C6_02220W	0.0117179	0.147616	ysf3_37_d:ysf3_37_n	37	ysf3	consensus	29-74	158	short	consensus	GTATGT	CAG
intron_SEC22.CR_03970C_A-T_Intron1	TACTAAC	65	19	12.7454	Ca22chrRA_C_albicans_SC5314:899651-899728(-)	CR_03970C	0.858335	0.000603672	WT_22_d:WT_22_n	22	WT	consensus	15-20	77	short	consensus	GTATGT	TAG
intron_SEC22.CR_03970C_A-T_Intron1	TACTAAC	65	19	12.7454	Ca22chrRA_C_albicans_SC5314:899651-899728(-)	CR_03970C	0.702004	-0.00442319	WT_37_d:WT_37_n	37	WT	consensus	15-20	77	short	consensus	GTATGT	TAG
intron_SEC22.CR_03970C_A-T_Intron1	TACTAAC	65	19	12.7454	Ca22chrRA_C_albicans_SC5314:899651-899728(-)	CR_03970C	0.0547086	0.11243	ysf3_22_d:ysf3_22_n	22	ysf3	consensus	15-20	77	short	consensus	GTATGT	TAG
intron_SEC22.CR_03970C_A-T_Intron1	TACTAAC	65	19	12.7454	Ca22chrRA_C_albicans_SC5314:899651-899728(-)	CR_03970C	0.146058	0.136161	ysf3_37_d:ysf3_37_n	37	ysf3	consensus	15-20	77	short	consensus	GTATGT	TAG
intron_SIN3.C1_00930C_A-T_Intron1	TACTAAC	157	29	12.7454	Ca22chr1A_C_albicans_SC5314:189170-189349(-)	C1_00930C	0.863919	-0.00052754	WT_22_d:WT_22_n	22	WT	consensus	29-74	179	short	consensus	GTATGT	TAG
intron_SIN3.C1_00930C_A-T_Intron1	TACTAAC	157	29	12.7454	Ca22chr1A_C_albicans_SC5314:189170-189349(-)	C1_00930C	0.608232	0.00177127	WT_37_d:WT_37_n	37	WT	consensus	29-74	179	short	consensus	GTATGT	TAG
intron_SIN3.C1_00930C_A-T_Intron1	TACTAAC	157	29	12.7454	Ca22chr1A_C_albicans_SC5314:189170-189349(-)	C1_00930C	0.00302132	0.566408	ysf3_22_d:ysf3_22_n	22	ysf3	consensus	29-74	179	short	consensus	GTATGT	TAG
intron_SIN3.C1_00930C_A-T_Intron1	TACTAAC	157	29	12.7454	Ca22chr1A_C_albicans_SC5314:189170-189349(-)	C1_00930C	0.00740879	0.434297	ysf3_37_d:ysf3_37_n	37	ysf3	consensus	29-74	179	short	consensus	GTATGT	TAG
intron_SIN3.C1_00930C_A-T_Intron2	TACTAAC	72	20	12.7454	Ca22chr1A_C_albicans_SC5314:189693-189778(-)	C1_00930C	0.442273	-0.00200639	WT_22_d:WT_22_n	22	WT	consensus	15-20	85	short	consensus	GTATGT	TAG
intron_SIN3.C1_00930C_A-T_Intron2	TACTAAC	72	20	12.7454	Ca22chr1A_C_albicans_SC5314:189693-189778(-)	C1_00930C	0.225104	-0.00523428	WT_37_d:WT_37_n	37	WT	consensus	15-20	85	short	consensus	GTATGT	TAG
intron_SIN3.C1_00930C_A-T_Intron2	TACTAAC	72	20	12.7454	Ca22chr1A_C_albicans_SC5314:189693-189778(-)	C1_00930C	0.00159969	0.296049	ysf3_22_d:ysf3_22_n	22	ysf3	consensus	15-20	85	short	consensus	GTATGT	TAG
intron_SIN3.C1_00930C_A-T_Intron2	TACTAAC	72	20	12.7454	Ca22chr1A_C_albicans_SC5314:189693-189778(-)	C1_00930C	0.015572	0.298776	ysf3_37_d:ysf3_37_n	37	ysf3	consensus	15-20	85	short	consensus	GTATGT	TAG
intron_SIN3.C1_00930C_A-T_Intron3	TACTAAC	51	20	12.7454	Ca22chr1A_C_albicans_SC5314:189900-189964(-)	C1_00930C	0.389585	0.0119172	WT_22_d:WT_22_n	22	WT	consensus	15-20	64	short	consensus	GTATGT	TAG
intron_SIN3.C1_00930C_A-T_Intron3	TACTAAC	51	20	12.7454	Ca22chr1A_C_albicans_SC5314:189900-189964(-)	C1_00930C	0.147112	-0.0296558	WT_37_d:WT_37_n	37	WT	consensus	15-20	64	short	consensus	GTATGT	TAG
intron_SIN3.C1_00930C_A-T_Intron3	TACTAAC	51	20	12.7454	Ca22chr1A_C_albicans_SC5314:189900-189964(-)	C1_00930C	3.52401e-05	0.614	ysf3_22_d:ysf3_22_n	22	ysf3	consensus	15-20	64	short	consensus	GTATGT	TAG
intron_SIN3.C1_00930C_A-T_Intron3	TACTAAC	51	20	12.7454	Ca22chr1A_C_albicans_SC5314:189900-189964(-)	C1_00930C	0.00665057	0.507525	ysf3_37_d:ysf3_37_n	37	ysf3	consensus	15-20	64	short	consensus	GTATGT	TAG
intron_SIN3.C1_00930C_A-T_Intron4	TACTAAC	55	27	12.7454	Ca22chr1A_C_albicans_SC5314:190011-190086(-)	C1_00930C	0.798423	-0.000664235	WT_22_d:WT_22_n	22	WT	consensus	25-28	75	short	variable 5'	GTAAGT	TAG
intron_SIN3.C1_00930C_A-T_Intron4	TACTAAC	55	27	12.7454	Ca22chr1A_C_albicans_SC5314:190011-190086(-)	C1_00930C	0.886429	-0.000976218	WT_37_d:WT_37_n	37	WT	consensus	25-28	75	short	variable 5'	GTAAGT	TAG
intron_SIN3.C1_00930C_A-T_Intron4	TACTAAC	55	27	12.7454	Ca22chr1A_C_albicans_SC5314:190011-190086(-)	C1_00930C	0.00347733	0.231244	ysf3_22_d:ysf3_22_n	22	ysf3	consensus	25-28	75	short	variable 5'	GTAAGT	TAG
intron_SIN3.C1_00930C_A-T_Intron4	TACTAAC	55	27	12.7454	Ca22chr1A_C_albicans_SC5314:190011-190086(-)	C1_00930C	0.018797	0.319252	ysf3_37_d:ysf3_37_n	37	ysf3	consensus	25-28	75	short	variable 5'	GTAAGT	TAG
intron_SKO1.C1_03770W_A-T_Intron1	TACTAAC	71	46	12.7454	Ca22chr1A_C_albicans_SC5314:788307-788417(+)	C1_03770W	0.164435	-0.0379053	WT_22_d:WT_22_n	22	WT	consensus	29-74	110	short	consensus	GTATGT	TAG
intron_SKO1.C1_03770W_A-T_Intron1	TACTAAC	71	46	12.7454	Ca22chr1A_C_albicans_SC5314:788307-788417(+)	C1_03770W	0.624854	0.131829	WT_37_d:WT_37_n	37	WT	consensus	29-74	110	short	consensus	GTATGT	TAG
intron_SKO1.C1_03770W_A-T_Intron1	TACTAAC	71	46	12.7454	Ca22chr1A_C_albicans_SC5314:788307-788417(+)	C1_03770W	0.00463349	0.771167	ysf3_22_d:ysf3_22_n	22	ysf3	consensus	29-74	110	short	consensus	GTATGT	TAG
intron_SKO1.C1_03770W_A-T_Intron1	TACTAAC	71	46	12.7454	Ca22chr1A_C_albicans_SC5314:788307-788417(+)	C1_03770W	0.043888	0.576661	ysf3_37_d:ysf3_37_n	37	ysf3	consensus	29-74	110	short	consensus	GTATGT	TAG
intron_SLR1.C2_10290W_A-T_Intron1	GACTAAC	811	35	9.43881	Ca22chr2A_C_albicans_SC5314:2120911-2121750(+)	C2_10290W	0.74705	-0.0162737	WT_22_d:WT_22_n	22	WT	non-consensus	29-74	839	long	consensus	GTATGT	TAG
intron_SLR1.C2_10290W_A-T_Intron1	GACTAAC	811	35	9.43881	Ca22chr2A_C_albicans_SC5314:2120911-2121750(+)	C2_10290W	0.297286	-0.0881749	WT_37_d:WT_37_n	37	WT	non-consensus	29-74	839	long	consensus	GTATGT	TAG
intron_SLR1.C2_10290W_A-T_Intron1	GACTAAC	811	35	9.43881	Ca22chr2A_C_albicans_SC5314:2120911-2121750(+)	C2_10290W	0.590628	0.0776588	ysf3_22_d:ysf3_22_n	22	ysf3	non-consensus	29-74	839	long	consensus	GTATGT	TAG
intron_SLR1.C2_10290W_A-T_Intron1	GACTAAC	811	35	9.43881	Ca22chr2A_C_albicans_SC5314:2120911-2121750(+)	C2_10290W	0.216884	0.095825	ysf3_37_d:ysf3_37_n	37	ysf3	non-consensus	29-74	839	long	consensus	GTATGT	TAG
intron_SMD2.C2_06240W_A-T_Intron1	TACTAAC	53	31	12.7454	Ca22chr2A_C_albicans_SC5314:1272068-1272145(+)	C2_06240W	0.0884832	-0.0360655	WT_22_d:WT_22_n	22	WT	consensus	29-74	77	short	consensus	GTATGT	TAG
intron_SMD2.C2_06240W_A-T_Intron1	TACTAAC	53	31	12.7454	Ca22chr2A_C_albicans_SC5314:1272068-1272145(+)	C2_06240W		0.0899677	WT_37_d:WT_37_n	37	WT	consensus	29-74	77	short	consensus	GTATGT	TAG
intron_SMD2.C2_06240W_A-T_Intron1	TACTAAC	53	31	12.7454	Ca22chr2A_C_albicans_SC5314:1272068-1272145(+)	C2_06240W	0.00143395	0.206956	ysf3_22_d:ysf3_22_n	22	ysf3	consensus	29-74	77	short	consensus	GTATGT	TAG
intron_SMD2.C2_06240W_A-T_Intron1	TACTAAC	53	31	12.7454	Ca22chr2A_C_albicans_SC5314:1272068-1272145(+)	C2_06240W	0.0198076	0.08406	ysf3_37_d:ysf3_37_n	37	ysf3	consensus	29-74	77	short	consensus	GTATGT	TAG
intron_SNP3.CR_04260W_A-T_Intron1	TACTAAC	62	24	12.7454	Ca22chrRA_C_albicans_SC5314:954047-954126(+)	CR_04260W	0.426881	-0.24766	WT_22_d:WT_22_n	22	WT	consensus	21-24	79	short	consensus	GTATGT	CAG
intron_SNP3.CR_04260W_A-T_Intron1	TACTAAC	62	24	12.7454	Ca22chrRA_C_albicans_SC5314:954047-954126(+)	CR_04260W	0.15152	-0.00610705	WT_37_d:WT_37_n	37	WT	consensus	21-24	79	short	consensus	GTATGT	CAG
intron_SNP3.CR_04260W_A-T_Intron1	TACTAAC	62	24	12.7454	Ca22chrRA_C_albicans_SC5314:954047-954126(+)	CR_04260W	0.00605632	0.161277	ysf3_22_d:ysf3_22_n	22	ysf3	consensus	21-24	79	short	consensus	GTATGT	CAG
intron_SNP3.CR_04260W_A-T_Intron1	TACTAAC	62	24	12.7454	Ca22chrRA_C_albicans_SC5314:954047-954126(+)	CR_04260W	0.226244	0.430208	ysf3_37_d:ysf3_37_n	37	ysf3	consensus	21-24	79	short	consensus	GTATGT	CAG
intron_SOD1.C4_02320C_A-T_Intron1	TACTAAC	218	34	12.7454	Ca22chr4A_C_albicans_SC5314:461386-461631(-)	C4_02320C	0.438729	-0.00235706	WT_22_d:WT_22_n	22	WT	consensus	29-74	245	short	consensus	GTATGT	TAG
intron_SOD1.C4_02320C_A-T_Intron1	TACTAAC	218	34	12.7454	Ca22chr4A_C_albicans_SC5314:461386-461631(-)	C4_02320C	0.0576336	-0.0176034	WT_37_d:WT_37_n	37	WT	consensus	29-74	245	short	consensus	GTATGT	TAG
intron_SOD1.C4_02320C_A-T_Intron1	TACTAAC	218	34	12.7454	Ca22chr4A_C_albicans_SC5314:461386-461631(-)	C4_02320C	0.000254665	0.171643	ysf3_22_d:ysf3_22_n	22	ysf3	consensus	29-74	245	short	consensus	GTATGT	TAG
intron_SOD1.C4_02320C_A-T_Intron1	TACTAAC	218	34	12.7454	Ca22chr4A_C_albicans_SC5314:461386-461631(-)	C4_02320C	0.0488108	0.090948	ysf3_37_d:ysf3_37_n	37	ysf3	consensus	29-74	245	short	consensus	GTATGT	TAG
intron_SOD3.C7_00110W_A-T_Intron1	TACTAAC	46	21	12.7454	Ca22chr7A_C_albicans_SC5314:16086-16146(+)	C7_00110W	0.626933	0.0004114	WT_22_d:WT_22_n	22	WT	consensus	21-24	60	short	variable 5'	GTGAGT	TAG
intron_SOD3.C7_00110W_A-T_Intron1	TACTAAC	46	21	12.7454	Ca22chr7A_C_albicans_SC5314:16086-16146(+)	C7_00110W	0.863986	-0.000302	WT_37_d:WT_37_n	37	WT	consensus	21-24	60	short	variable 5'	GTGAGT	TAG
intron_SOD3.C7_00110W_A-T_Intron1	TACTAAC	46	21	12.7454	Ca22chr7A_C_albicans_SC5314:16086-16146(+)	C7_00110W	0.0111084	0.220067	ysf3_22_d:ysf3_22_n	22	ysf3	consensus	21-24	60	short	variable 5'	GTGAGT	TAG
intron_SOD3.C7_00110W_A-T_Intron1	TACTAAC	46	21	12.7454	Ca22chr7A_C_albicans_SC5314:16086-16146(+)	C7_00110W	0.180758	0.0861067	ysf3_37_d:ysf3_37_n	37	ysf3	consensus	21-24	60	short	variable 5'	GTGAGT	TAG
intron_SPR28.C5_02540C_A-T_Intron1	TACTAAC	62	18	12.7454	Ca22chr5A_C_albicans_SC5314:567172-567245(-)	C5_02540C			WT_22_d:WT_22_n	22	WT	consensus	15-20	73	short	consensus	GTATGT	TAG
intron_SPR28.C5_02540C_A-T_Intron1	TACTAAC	62	18	12.7454	Ca22chr5A_C_albicans_SC5314:567172-567245(-)	C5_02540C			WT_37_d:WT_37_n	37	WT	consensus	15-20	73	short	consensus	GTATGT	TAG
intron_SPR28.C5_02540C_A-T_Intron1	TACTAAC	62	18	12.7454	Ca22chr5A_C_albicans_SC5314:567172-567245(-)	C5_02540C			ysf3_22_d:ysf3_22_n	22	ysf3	consensus	15-20	73	short	consensus	GTATGT	TAG
intron_SPR28.C5_02540C_A-T_Intron1	TACTAAC	62	18	12.7454	Ca22chr5A_C_albicans_SC5314:567172-567245(-)	C5_02540C		0.558333	ysf3_37_d:ysf3_37_n	37	ysf3	consensus	15-20	73	short	consensus	GTATGT	TAG
intron_SPR28.C5_02540C_A-T_Intron2	TATTAAC	66	61	6.78589	Ca22chr5A_C_albicans_SC5314:567465-567585(-)	C5_02540C			WT_22_d:WT_22_n	22	WT	non-consensus	29-74	120	short	consensus	GTATGT	TAG
intron_SPR28.C5_02540C_A-T_Intron2	TATTAAC	66	61	6.78589	Ca22chr5A_C_albicans_SC5314:567465-567585(-)	C5_02540C			WT_37_d:WT_37_n	37	WT	non-consensus	29-74	120	short	consensus	GTATGT	TAG
intron_SPR28.C5_02540C_A-T_Intron2	TATTAAC	66	61	6.78589	Ca22chr5A_C_albicans_SC5314:567465-567585(-)	C5_02540C			ysf3_22_d:ysf3_22_n	22	ysf3	non-consensus	29-74	120	short	consensus	GTATGT	TAG
intron_SPR28.C5_02540C_A-T_Intron2	TATTAAC	66	61	6.78589	Ca22chr5A_C_albicans_SC5314:567465-567585(-)	C5_02540C			ysf3_37_d:ysf3_37_n	37	ysf3	non-consensus	29-74	120	short	consensus	GTATGT	TAG
intron_SRT1.C1_12270W_A-T_Intron1	TACTAAT	48	24	5.96396	Ca22chr1A_C_albicans_SC5314:2678462-2678527(+)	C1_12270W	0.142154	-0.141461	WT_22_d:WT_22_n	22	WT	non-consensus	21-24	65	short	consensus	GTATGT	TAG
intron_SRT1.C1_12270W_A-T_Intron1	TACTAAT	48	24	5.96396	Ca22chr1A_C_albicans_SC5314:2678462-2678527(+)	C1_12270W	0.0320036	-0.322451	WT_37_d:WT_37_n	37	WT	non-consensus	21-24	65	short	consensus	GTATGT	TAG
intron_SRT1.C1_12270W_A-T_Intron1	TACTAAT	48	24	5.96396	Ca22chr1A_C_albicans_SC5314:2678462-2678527(+)	C1_12270W	0.0292186	0.283404	ysf3_22_d:ysf3_22_n	22	ysf3	non-consensus	21-24	65	short	consensus	GTATGT	TAG
intron_SRT1.C1_12270W_A-T_Intron1	TACTAAT	48	24	5.96396	Ca22chr1A_C_albicans_SC5314:2678462-2678527(+)	C1_12270W	0.0059429	0.284392	ysf3_37_d:ysf3_37_n	37	ysf3	non-consensus	21-24	65	short	consensus	GTATGT	TAG
intron_SSH1.C1_05530C_A-T_Intron1	AACTAAC	88	29	8.63688	Ca22chr1A_C_albicans_SC5314:1162770-1162880(-)	C1_05530C	0.809208	0.00205954	WT_22_d:WT_22_n	22	WT	non-consensus	29-74	110	short	consensus	GTATGT	AAG
intron_SSH1.C1_05530C_A-T_Intron1	AACTAAC	88	29	8.63688	Ca22chr1A_C_albicans_SC5314:1162770-1162880(-)	C1_05530C	0.450113	0.0109702	WT_37_d:WT_37_n	37	WT	non-consensus	29-74	110	short	consensus	GTATGT	AAG
intron_SSH1.C1_05530C_A-T_Intron1	AACTAAC	88	29	8.63688	Ca22chr1A_C_albicans_SC5314:1162770-1162880(-)	C1_05530C		0.219966	ysf3_22_d:ysf3_22_n	22	ysf3	non-consensus	29-74	110	short	consensus	GTATGT	AAG
intron_SSH1.C1_05530C_A-T_Intron1	AACTAAC	88	29	8.63688	Ca22chr1A_C_albicans_SC5314:1162770-1162880(-)	C1_05530C	0.040924	0.321135	ysf3_37_d:ysf3_37_n	37	ysf3	non-consensus	29-74	110	short	consensus	GTATGT	AAG
intron_STE18.C7_01730C_A-T_Intron1	TACTAAC	50	25	12.7454	Ca22chr7A_C_albicans_SC5314:374148-374216(-)	C7_01730C	0.0288205	0.0906953	WT_22_d:WT_22_n	22	WT	consensus	25-28	68	short	consensus	GTATGT	AAG
intron_STE18.C7_01730C_A-T_Intron1	TACTAAC	50	25	12.7454	Ca22chr7A_C_albicans_SC5314:374148-374216(-)	C7_01730C	0.0662703	-0.0950672	WT_37_d:WT_37_n	37	WT	consensus	25-28	68	short	consensus	GTATGT	AAG
intron_STE18.C7_01730C_A-T_Intron1	TACTAAC	50	25	12.7454	Ca22chr7A_C_albicans_SC5314:374148-374216(-)	C7_01730C	0.00674827	0.443584	ysf3_22_d:ysf3_22_n	22	ysf3	consensus	25-28	68	short	consensus	GTATGT	AAG
intron_STE18.C7_01730C_A-T_Intron1	TACTAAC	50	25	12.7454	Ca22chr7A_C_albicans_SC5314:374148-374216(-)	C7_01730C	0.0825495	0.354773	ysf3_37_d:ysf3_37_n	37	ysf3	consensus	25-28	68	short	consensus	GTATGT	AAG
intron_STE24.C4_00280W_A-T_Intron1	TACTAAC	44	16	12.7454	Ca22chr4A_C_albicans_SC5314:41668-41721(+)	C4_00280W	0.418714	-0.0187819	WT_22_d:WT_22_n	22	WT	consensus	15-20	53	short	consensus	GTATGT	TAG
intron_STE24.C4_00280W_A-T_Intron1	TACTAAC	44	16	12.7454	Ca22chr4A_C_albicans_SC5314:41668-41721(+)	C4_00280W	0.0226445	0.0323391	WT_37_d:WT_37_n	37	WT	consensus	15-20	53	short	consensus	GTATGT	TAG
intron_STE24.C4_00280W_A-T_Intron1	TACTAAC	44	16	12.7454	Ca22chr4A_C_albicans_SC5314:41668-41721(+)	C4_00280W	0.00325881	0.436591	ysf3_22_d:ysf3_22_n	22	ysf3	consensus	15-20	53	short	consensus	GTATGT	TAG
intron_STE24.C4_00280W_A-T_Intron1	TACTAAC	44	16	12.7454	Ca22chr4A_C_albicans_SC5314:41668-41721(+)	C4_00280W	0.00948218	0.518911	ysf3_37_d:ysf3_37_n	37	ysf3	consensus	15-20	53	short	consensus	GTATGT	TAG
intron_SUB2.C4_00220C_A-T_Intron1	TACTAAC	64	22	12.7454	Ca22chr4A_C_albicans_SC5314:34461-34540(-)	C4_00220C	0.960692	-0.000160648	WT_22_d:WT_22_n	22	WT	consensus	21-24	79	short	consensus	GTATGT	TAG
intron_SUB2.C4_00220C_A-T_Intron1	TACTAAC	64	22	12.7454	Ca22chr4A_C_albicans_SC5314:34461-34540(-)	C4_00220C	0.507054	-0.00490846	WT_37_d:WT_37_n	37	WT	consensus	21-24	79	short	consensus	GTATGT	TAG
intron_SUB2.C4_00220C_A-T_Intron1	TACTAAC	64	22	12.7454	Ca22chr4A_C_albicans_SC5314:34461-34540(-)	C4_00220C	0.00455417	0.188556	ysf3_22_d:ysf3_22_n	22	ysf3	consensus	21-24	79	short	consensus	GTATGT	TAG
intron_SUB2.C4_00220C_A-T_Intron1	TACTAAC	64	22	12.7454	Ca22chr4A_C_albicans_SC5314:34461-34540(-)	C4_00220C	0.000545165	0.178377	ysf3_37_d:ysf3_37_n	37	ysf3	consensus	21-24	79	short	consensus	GTATGT	TAG
intron_SWI4.C1_01790W_A-T_Intron1	TACTAAC	142	21	12.7454	Ca22chr1A_C_albicans_SC5314:372266-372422(+)	C1_01790W	0.498406	0.00358578	WT_22_d:WT_22_n	22	WT	consensus	21-24	156	short	consensus	GTATGT	TAG
intron_SWI4.C1_01790W_A-T_Intron1	TACTAAC	142	21	12.7454	Ca22chr1A_C_albicans_SC5314:372266-372422(+)	C1_01790W	0.0930447	-0.0280986	WT_37_d:WT_37_n	37	WT	consensus	21-24	156	short	consensus	GTATGT	TAG
intron_SWI4.C1_01790W_A-T_Intron1	TACTAAC	142	21	12.7454	Ca22chr1A_C_albicans_SC5314:372266-372422(+)	C1_01790W	2.79169e-06	0.590223	ysf3_22_d:ysf3_22_n	22	ysf3	consensus	21-24	156	short	consensus	GTATGT	TAG
intron_SWI4.C1_01790W_A-T_Intron1	TACTAAC	142	21	12.7454	Ca22chr1A_C_albicans_SC5314:372266-372422(+)	C1_01790W	0.0534267	0.42089	ysf3_37_d:ysf3_37_n	37	ysf3	consensus	21-24	156	short	consensus	GTATGT	TAG
intron_TAF14.C2_04220C_A-T_Intron1	TACTAAC	101	24	12.7454	Ca22chr2A_C_albicans_SC5314:886843-886961(-)	C2_04220C	0.55654	0.00362744	WT_22_d:WT_22_n	22	WT	consensus	21-24	118	short	consensus	GTATGT	TAG
intron_TAF14.C2_04220C_A-T_Intron1	TACTAAC	101	24	12.7454	Ca22chr2A_C_albicans_SC5314:886843-886961(-)	C2_04220C	0.0644948	-0.0139681	WT_37_d:WT_37_n	37	WT	consensus	21-24	118	short	consensus	GTATGT	TAG
intron_TAF14.C2_04220C_A-T_Intron1	TACTAAC	101	24	12.7454	Ca22chr2A_C_albicans_SC5314:886843-886961(-)	C2_04220C	0.00379676	0.485834	ysf3_22_d:ysf3_22_n	22	ysf3	consensus	21-24	118	short	consensus	GTATGT	TAG
intron_TAF14.C2_04220C_A-T_Intron1	TACTAAC	101	24	12.7454	Ca22chr2A_C_albicans_SC5314:886843-886961(-)	C2_04220C	0.0349974	0.348194	ysf3_37_d:ysf3_37_n	37	ysf3	consensus	21-24	118	short	consensus	GTATGT	TAG
intron_TEM1.C1_03080C_A-T_Intron1	TACTAAC	67	18	12.7454	Ca22chr1A_C_albicans_SC5314:642529-642607(-)	C1_03080C	0.209464	0.00452943	WT_22_d:WT_22_n	22	WT	consensus	15-20	78	short	consensus	GTATGT	TAG
intron_TEM1.C1_03080C_A-T_Intron1	TACTAAC	67	18	12.7454	Ca22chr1A_C_albicans_SC5314:642529-642607(-)	C1_03080C	0.76787	-0.00195618	WT_37_d:WT_37_n	37	WT	consensus	15-20	78	short	consensus	GTATGT	TAG
intron_TEM1.C1_03080C_A-T_Intron1	TACTAAC	67	18	12.7454	Ca22chr1A_C_albicans_SC5314:642529-642607(-)	C1_03080C	0.0173741	0.150667	ysf3_22_d:ysf3_22_n	22	ysf3	consensus	15-20	78	short	consensus	GTATGT	TAG
intron_TEM1.C1_03080C_A-T_Intron1	TACTAAC	67	18	12.7454	Ca22chr1A_C_albicans_SC5314:642529-642607(-)	C1_03080C	0.058587	0.215155	ysf3_37_d:ysf3_37_n	37	ysf3	consensus	15-20	78	short	consensus	GTATGT	TAG
intron_TFB3.C5_00690C_A-T_Intron1	GACTAAC	50	17	9.43881	Ca22chr5A_C_albicans_SC5314:159244-159304(-)	C5_00690C		-0.0495169	WT_22_d:WT_22_n	22	WT	non-consensus	15-20	60	short	consensus	GTATGT	CAG
intron_TFB3.C5_00690C_A-T_Intron1	GACTAAC	50	17	9.43881	Ca22chr5A_C_albicans_SC5314:159244-159304(-)	C5_00690C			WT_37_d:WT_37_n	37	WT	non-consensus	15-20	60	short	consensus	GTATGT	CAG
intron_TFB3.C5_00690C_A-T_Intron1	GACTAAC	50	17	9.43881	Ca22chr5A_C_albicans_SC5314:159244-159304(-)	C5_00690C	0.00250729	0.930831	ysf3_22_d:ysf3_22_n	22	ysf3	non-consensus	15-20	60	short	consensus	GTATGT	CAG
intron_TFB3.C5_00690C_A-T_Intron1	GACTAAC	50	17	9.43881	Ca22chr5A_C_albicans_SC5314:159244-159304(-)	C5_00690C		0.669717	ysf3_37_d:ysf3_37_n	37	ysf3	non-consensus	15-20	60	short	consensus	GTATGT	CAG
intron_TFP1.C3_01630W_A-T_Intron1	TACTAAC	57	27	12.7454	Ca22chr3A_C_albicans_SC5314:355876-355953(+)	C3_01630W	0.435049	0.00180344	WT_22_d:WT_22_n	22	WT	consensus	25-28	77	short	consensus	GTATGT	TAG
intron_TFP1.C3_01630W_A-T_Intron1	TACTAAC	57	27	12.7454	Ca22chr3A_C_albicans_SC5314:355876-355953(+)	C3_01630W	0.499179	0.00334669	WT_37_d:WT_37_n	37	WT	consensus	25-28	77	short	consensus	GTATGT	TAG
intron_TFP1.C3_01630W_A-T_Intron1	TACTAAC	57	27	12.7454	Ca22chr3A_C_albicans_SC5314:355876-355953(+)	C3_01630W	0.00623604	0.411739	ysf3_22_d:ysf3_22_n	22	ysf3	consensus	25-28	77	short	consensus	GTATGT	TAG
intron_TFP1.C3_01630W_A-T_Intron1	TACTAAC	57	27	12.7454	Ca22chr3A_C_albicans_SC5314:355876-355953(+)	C3_01630W	0.0178204	0.235692	ysf3_37_d:ysf3_37_n	37	ysf3	consensus	25-28	77	short	consensus	GTATGT	TAG
intron_TIM9.C7_03630C_A-T_Intron1	TACTAAC	78	29	12.7454	Ca22chr7A_C_albicans_SC5314:809116-809216(-)	C7_03630C	0.427236	0.00189022	WT_22_d:WT_22_n	22	WT	consensus	29-74	100	short	consensus	GTATGT	TAG
intron_TIM9.C7_03630C_A-T_Intron1	TACTAAC	78	29	12.7454	Ca22chr7A_C_albicans_SC5314:809116-809216(-)	C7_03630C	0.595746	-0.00349164	WT_37_d:WT_37_n	37	WT	consensus	29-74	100	short	consensus	GTATGT	TAG
intron_TIM9.C7_03630C_A-T_Intron1	TACTAAC	78	29	12.7454	Ca22chr7A_C_albicans_SC5314:809116-809216(-)	C7_03630C	0.000125904	0.371418	ysf3_22_d:ysf3_22_n	22	ysf3	consensus	29-74	100	short	consensus	GTATGT	TAG
intron_TIM9.C7_03630C_A-T_Intron1	TACTAAC	78	29	12.7454	Ca22chr7A_C_albicans_SC5314:809116-809216(-)	C7_03630C	0.012347	0.330939	ysf3_37_d:ysf3_37_n	37	ysf3	consensus	29-74	100	short	consensus	GTATGT	TAG
intron_TPM2.CR_08460W_A-T_Intron1	TACTAAC	373	21	12.7454	Ca22chrRA_C_albicans_SC5314:1826851-1827238(+)	CR_08460W	0.873984	0.00227825	WT_22_d:WT_22_n	22	WT	consensus	21-24	387	long	consensus	GTATGT	TAG
intron_TPM2.CR_08460W_A-T_Intron1	TACTAAC	373	21	12.7454	Ca22chrRA_C_albicans_SC5314:1826851-1827238(+)	CR_08460W	0.211027	0.017731	WT_37_d:WT_37_n	37	WT	consensus	21-24	387	long	consensus	GTATGT	TAG
intron_TPM2.CR_08460W_A-T_Intron1	TACTAAC	373	21	12.7454	Ca22chrRA_C_albicans_SC5314:1826851-1827238(+)	CR_08460W	0.0249878	0.345529	ysf3_22_d:ysf3_22_n	22	ysf3	consensus	21-24	387	long	consensus	GTATGT	TAG
intron_TPM2.CR_08460W_A-T_Intron1	TACTAAC	373	21	12.7454	Ca22chrRA_C_albicans_SC5314:1826851-1827238(+)	CR_08460W	0.0646854	0.185008	ysf3_37_d:ysf3_37_n	37	ysf3	consensus	21-24	387	long	consensus	GTATGT	TAG
intron_TPS3.C2_10690W_A-T_Intron1	TACTAAC	51	18	12.7454	Ca22chr2A_C_albicans_SC5314:2198753-2198815(+)	C2_10690W	0.703127	-0.00253198	WT_22_d:WT_22_n	22	WT	consensus	15-20	62	short	variable 5'	GTATGA	TAG
intron_TPS3.C2_10690W_A-T_Intron1	TACTAAC	51	18	12.7454	Ca22chr2A_C_albicans_SC5314:2198753-2198815(+)	C2_10690W	0.100855	-0.0311393	WT_37_d:WT_37_n	37	WT	consensus	15-20	62	short	variable 5'	GTATGA	TAG
intron_TPS3.C2_10690W_A-T_Intron1	TACTAAC	51	18	12.7454	Ca22chr2A_C_albicans_SC5314:2198753-2198815(+)	C2_10690W	0.0115355	0.233746	ysf3_22_d:ysf3_22_n	22	ysf3	consensus	15-20	62	short	variable 5'	GTATGA	TAG
intron_TPS3.C2_10690W_A-T_Intron1	TACTAAC	51	18	12.7454	Ca22chr2A_C_albicans_SC5314:2198753-2198815(+)	C2_10690W	0.125151	0.144985	ysf3_37_d:ysf3_37_n	37	ysf3	consensus	15-20	62	short	variable 5'	GTATGA	TAG
intron_TRI1.C1_00910W_A-T_Intron1	TACTAAC	64	18	12.7454	Ca22chr1A_C_albicans_SC5314:179870-179945(+)	C1_00910W	0.192766	-0.021757	WT_22_d:WT_22_n	22	WT	consensus	15-20	75	short	consensus	GTATGT	TAG
intron_TRI1.C1_00910W_A-T_Intron1	TACTAAC	64	18	12.7454	Ca22chr1A_C_albicans_SC5314:179870-179945(+)	C1_00910W		-0.0871082	WT_37_d:WT_37_n	37	WT	consensus	15-20	75	short	consensus	GTATGT	TAG
intron_TRI1.C1_00910W_A-T_Intron1	TACTAAC	64	18	12.7454	Ca22chr1A_C_albicans_SC5314:179870-179945(+)	C1_00910W	0.0343798	0.687299	ysf3_22_d:ysf3_22_n	22	ysf3	consensus	15-20	75	short	consensus	GTATGT	TAG
intron_TRI1.C1_00910W_A-T_Intron1	TACTAAC	64	18	12.7454	Ca22chr1A_C_albicans_SC5314:179870-179945(+)	C1_00910W	0.0707728	0.533142	ysf3_37_d:ysf3_37_n	37	ysf3	consensus	15-20	75	short	consensus	GTATGT	TAG
intron_TRI1.C1_00910W_A-T_Intron2	TATTAAC	50	44	6.78589	Ca22chr1A_C_albicans_SC5314:180041-180128(+)	C1_00910W	0.341512	0.0134653	WT_22_d:WT_22_n	22	WT	non-consensus	29-74	87	short	consensus	GTATGT	TAG
intron_TRI1.C1_00910W_A-T_Intron2	TATTAAC	50	44	6.78589	Ca22chr1A_C_albicans_SC5314:180041-180128(+)	C1_00910W	0.843761	0.00758797	WT_37_d:WT_37_n	37	WT	non-consensus	29-74	87	short	consensus	GTATGT	TAG
intron_TRI1.C1_00910W_A-T_Intron2	TATTAAC	50	44	6.78589	Ca22chr1A_C_albicans_SC5314:180041-180128(+)	C1_00910W	0.00470378	0.643256	ysf3_22_d:ysf3_22_n	22	ysf3	non-consensus	29-74	87	short	consensus	GTATGT	TAG
intron_TRI1.C1_00910W_A-T_Intron2	TATTAAC	50	44	6.78589	Ca22chr1A_C_albicans_SC5314:180041-180128(+)	C1_00910W	0.00114535	0.427208	ysf3_37_d:ysf3_37_n	37	ysf3	non-consensus	29-74	87	short	consensus	GTATGT	TAG
intron_TRI1.C1_00910W_A-T_Intron3	TACTAAC	68	25	12.7454	Ca22chr1A_C_albicans_SC5314:180558-180644(+)	C1_00910W	0.445462	-0.0178198	WT_22_d:WT_22_n	22	WT	consensus	25-28	86	short	consensus	GTATGT	CAG
intron_TRI1.C1_00910W_A-T_Intron3	TACTAAC	68	25	12.7454	Ca22chr1A_C_albicans_SC5314:180558-180644(+)	C1_00910W	0.374219	0.0367933	WT_37_d:WT_37_n	37	WT	consensus	25-28	86	short	consensus	GTATGT	CAG
intron_TRI1.C1_00910W_A-T_Intron3	TACTAAC	68	25	12.7454	Ca22chr1A_C_albicans_SC5314:180558-180644(+)	C1_00910W	0.00100978	0.767856	ysf3_22_d:ysf3_22_n	22	ysf3	consensus	25-28	86	short	consensus	GTATGT	CAG
intron_TRI1.C1_00910W_A-T_Intron3	TACTAAC	68	25	12.7454	Ca22chr1A_C_albicans_SC5314:180558-180644(+)	C1_00910W	0.000307694	0.587982	ysf3_37_d:ysf3_37_n	37	ysf3	consensus	25-28	86	short	consensus	GTATGT	CAG
intron_TRP2.CR_01590C_A-T_Intron1	AACTAAC	55	22	8.63688	Ca22chrRA_C_albicans_SC5314:363436-363506(-)	CR_01590C	0.445096	0.0469356	WT_22_d:WT_22_n	22	WT	non-consensus	21-24	70	short	consensus	GTATGT	TAG
intron_TRP2.CR_01590C_A-T_Intron1	AACTAAC	55	22	8.63688	Ca22chrRA_C_albicans_SC5314:363436-363506(-)	CR_01590C	0.0964296	0.060853	WT_37_d:WT_37_n	37	WT	non-consensus	21-24	70	short	consensus	GTATGT	TAG
intron_TRP2.CR_01590C_A-T_Intron1	AACTAAC	55	22	8.63688	Ca22chrRA_C_albicans_SC5314:363436-363506(-)	CR_01590C	0.0250006	0.784636	ysf3_22_d:ysf3_22_n	22	ysf3	non-consensus	21-24	70	short	consensus	GTATGT	TAG
intron_TRP2.CR_01590C_A-T_Intron1	AACTAAC	55	22	8.63688	Ca22chrRA_C_albicans_SC5314:363436-363506(-)	CR_01590C	0.0261701	0.561174	ysf3_37_d:ysf3_37_n	37	ysf3	non-consensus	21-24	70	short	consensus	GTATGT	TAG
intron_TUB1.CR_09120C_A-T_Intron1	TACTAAC	202	19	12.7454	Ca22chrRA_C_albicans_SC5314:1946612-1946826(-)	CR_09120C	0.660585	-0.000553282	WT_22_d:WT_22_n	22	WT	consensus	15-20	214	short	consensus	GTATGT	TAG
intron_TUB1.CR_09120C_A-T_Intron1	TACTAAC	202	19	12.7454	Ca22chrRA_C_albicans_SC5314:1946612-1946826(-)	CR_09120C	0.0502358	-0.0059409	WT_37_d:WT_37_n	37	WT	consensus	15-20	214	short	consensus	GTATGT	TAG
intron_TUB1.CR_09120C_A-T_Intron1	TACTAAC	202	19	12.7454	Ca22chrRA_C_albicans_SC5314:1946612-1946826(-)	CR_09120C	0.0157805	0.208601	ysf3_22_d:ysf3_22_n	22	ysf3	consensus	15-20	214	short	consensus	GTATGT	TAG
intron_TUB1.CR_09120C_A-T_Intron1	TACTAAC	202	19	12.7454	Ca22chrRA_C_albicans_SC5314:1946612-1946826(-)	CR_09120C	0.0873886	0.135119	ysf3_37_d:ysf3_37_n	37	ysf3	consensus	15-20	214	short	consensus	GTATGT	TAG
intron_TUB2.C1_00710C_A-T_Intron1	TACTAAC	145	26	12.7454	Ca22chr1A_C_albicans_SC5314:125170-125334(-)	C1_00710C	0.521449	-0.00385898	WT_22_d:WT_22_n	22	WT	consensus	25-28	164	short	consensus	GTATGT	TAG
intron_TUB2.C1_00710C_A-T_Intron1	TACTAAC	145	26	12.7454	Ca22chr1A_C_albicans_SC5314:125170-125334(-)	C1_00710C	0.330028	-0.00675962	WT_37_d:WT_37_n	37	WT	consensus	25-28	164	short	consensus	GTATGT	TAG
intron_TUB2.C1_00710C_A-T_Intron1	TACTAAC	145	26	12.7454	Ca22chr1A_C_albicans_SC5314:125170-125334(-)	C1_00710C	0.00337444	0.171121	ysf3_22_d:ysf3_22_n	22	ysf3	consensus	25-28	164	short	consensus	GTATGT	TAG
intron_TUB2.C1_00710C_A-T_Intron1	TACTAAC	145	26	12.7454	Ca22chr1A_C_albicans_SC5314:125170-125334(-)	C1_00710C	0.0333811	0.191419	ysf3_37_d:ysf3_37_n	37	ysf3	consensus	25-28	164	short	consensus	GTATGT	TAG
intron_TUB2.C1_00710C_A-T_Intron2	TACTAAC	194	28	12.7454	Ca22chr1A_C_albicans_SC5314:125370-125585(-)	C1_00710C			WT_22_d:WT_22_n	22	WT	consensus	25-28	215	short	variable 5'	GTAAGT	TAG
intron_TUB2.C1_00710C_A-T_Intron2	TACTAAC	194	28	12.7454	Ca22chr1A_C_albicans_SC5314:125370-125585(-)	C1_00710C			WT_37_d:WT_37_n	37	WT	consensus	25-28	215	short	variable 5'	GTAAGT	TAG
intron_TUB2.C1_00710C_A-T_Intron2	TACTAAC	194	28	12.7454	Ca22chr1A_C_albicans_SC5314:125370-125585(-)	C1_00710C			ysf3_22_d:ysf3_22_n	22	ysf3	consensus	25-28	215	short	variable 5'	GTAAGT	TAG
intron_TUB2.C1_00710C_A-T_Intron2	TACTAAC	194	28	12.7454	Ca22chr1A_C_albicans_SC5314:125370-125585(-)	C1_00710C			ysf3_37_d:ysf3_37_n	37	ysf3	consensus	25-28	215	short	variable 5'	GTAAGT	TAG
intron_TUB4.C4_05570C_A-T_Intron1	TACTAAC	64	23	12.7454	Ca22chr4A_C_albicans_SC5314:1216874-1216954(-)	C4_05570C	0.508844	-0.0063631	WT_22_d:WT_22_n	22	WT	consensus	21-24	80	short	consensus	GTATGT	TAG
intron_TUB4.C4_05570C_A-T_Intron1	TACTAAC	64	23	12.7454	Ca22chr4A_C_albicans_SC5314:1216874-1216954(-)	C4_05570C	0.0247954	-0.0602927	WT_37_d:WT_37_n	37	WT	consensus	21-24	80	short	consensus	GTATGT	TAG
intron_TUB4.C4_05570C_A-T_Intron1	TACTAAC	64	23	12.7454	Ca22chr4A_C_albicans_SC5314:1216874-1216954(-)	C4_05570C	0.00442904	0.719155	ysf3_22_d:ysf3_22_n	22	ysf3	consensus	21-24	80	short	consensus	GTATGT	TAG
intron_TUB4.C4_05570C_A-T_Intron1	TACTAAC	64	23	12.7454	Ca22chr4A_C_albicans_SC5314:1216874-1216954(-)	C4_05570C	0.109496	0.519317	ysf3_37_d:ysf3_37_n	37	ysf3	consensus	21-24	80	short	consensus	GTATGT	TAG
intron_UBC4.CR_09970W_A-T_Intron1	TACTAAC	421	30	12.7454	Ca22chrRA_C_albicans_SC5314:2133589-2134033(+)	CR_09970W	0.433399	-0.00199035	WT_22_d:WT_22_n	22	WT	consensus	29-74	444	long	consensus	GTATGT	AAG
intron_UBC4.CR_09970W_A-T_Intron1	TACTAAC	421	30	12.7454	Ca22chrRA_C_albicans_SC5314:2133589-2134033(+)	CR_09970W	0.0519974	-0.00626744	WT_37_d:WT_37_n	37	WT	consensus	29-74	444	long	consensus	GTATGT	AAG
intron_UBC4.CR_09970W_A-T_Intron1	TACTAAC	421	30	12.7454	Ca22chrRA_C_albicans_SC5314:2133589-2134033(+)	CR_09970W	3.74425e-05	0.0917208	ysf3_22_d:ysf3_22_n	22	ysf3	consensus	29-74	444	long	consensus	GTATGT	AAG
intron_UBC4.CR_09970W_A-T_Intron1	TACTAAC	421	30	12.7454	Ca22chrRA_C_albicans_SC5314:2133589-2134033(+)	CR_09970W	0.0406345	0.0664609	ysf3_37_d:ysf3_37_n	37	ysf3	consensus	29-74	444	long	consensus	GTATGT	AAG
intron_UBP6.C1_00440W_A-T_Intron1	TACTAAC	63	21	12.7454	Ca22chr1A_C_albicans_SC5314:71080-71157(+)	C1_00440W	0.313686	-0.0250042	WT_22_d:WT_22_n	22	WT	consensus	21-24	77	short	consensus	GTATGT	TAG
intron_UBP6.C1_00440W_A-T_Intron1	TACTAAC	63	21	12.7454	Ca22chr1A_C_albicans_SC5314:71080-71157(+)	C1_00440W	0.143691	-0.0341456	WT_37_d:WT_37_n	37	WT	consensus	21-24	77	short	consensus	GTATGT	TAG
intron_UBP6.C1_00440W_A-T_Intron1	TACTAAC	63	21	12.7454	Ca22chr1A_C_albicans_SC5314:71080-71157(+)	C1_00440W	0.00335362	0.329398	ysf3_22_d:ysf3_22_n	22	ysf3	consensus	21-24	77	short	consensus	GTATGT	TAG
intron_UBP6.C1_00440W_A-T_Intron1	TACTAAC	63	21	12.7454	Ca22chr1A_C_albicans_SC5314:71080-71157(+)	C1_00440W	0.0147584	0.229489	ysf3_37_d:ysf3_37_n	37	ysf3	consensus	21-24	77	short	consensus	GTATGT	TAG
intron_UGP1.CR_04660C_A-T_Intron1	AACTAAC	124	23	8.63688	Ca22chrRA_C_albicans_SC5314:1017842-1017982(-)	CR_04660C	0.998903	1.90441e-06	WT_22_d:WT_22_n	22	WT	non-consensus	21-24	140	short	consensus	GTATGT	TAG
intron_UGP1.CR_04660C_A-T_Intron1	AACTAAC	124	23	8.63688	Ca22chrRA_C_albicans_SC5314:1017842-1017982(-)	CR_04660C	0.128758	-0.00877733	WT_37_d:WT_37_n	37	WT	non-consensus	21-24	140	short	consensus	GTATGT	TAG
intron_UGP1.CR_04660C_A-T_Intron1	AACTAAC	124	23	8.63688	Ca22chrRA_C_albicans_SC5314:1017842-1017982(-)	CR_04660C	0.00531129	0.09224	ysf3_22_d:ysf3_22_n	22	ysf3	non-consensus	21-24	140	short	consensus	GTATGT	TAG
intron_UGP1.CR_04660C_A-T_Intron1	AACTAAC	124	23	8.63688	Ca22chrRA_C_albicans_SC5314:1017842-1017982(-)	CR_04660C	0.0958368	0.0968598	ysf3_37_d:ysf3_37_n	37	ysf3	non-consensus	21-24	140	short	consensus	GTATGT	TAG
intron_VAN1.C3_07500W_A-T_Intron1	TACTAAC	64	37	12.7454	Ca22chr3A_C_albicans_SC5314:1713154-1713248(+)	C3_07500W	0.400828	0.0029069	WT_22_d:WT_22_n	22	WT	consensus	29-74	94	short	consensus	GTATGT	CAG
intron_VAN1.C3_07500W_A-T_Intron1	TACTAAC	64	37	12.7454	Ca22chr3A_C_albicans_SC5314:1713154-1713248(+)	C3_07500W	0.208777	-0.012129	WT_37_d:WT_37_n	37	WT	consensus	29-74	94	short	consensus	GTATGT	CAG
intron_VAN1.C3_07500W_A-T_Intron1	TACTAAC	64	37	12.7454	Ca22chr3A_C_albicans_SC5314:1713154-1713248(+)	C3_07500W	0.00497406	0.30818	ysf3_22_d:ysf3_22_n	22	ysf3	consensus	29-74	94	short	consensus	GTATGT	CAG
intron_VAN1.C3_07500W_A-T_Intron1	TACTAAC	64	37	12.7454	Ca22chr3A_C_albicans_SC5314:1713154-1713248(+)	C3_07500W	0.00271657	0.197226	ysf3_37_d:ysf3_37_n	37	ysf3	consensus	29-74	94	short	consensus	GTATGT	CAG
intron_VMA13.CR_05080W_A-T_Intron1	TACTAAC	46	28	12.7454	Ca22chrRA_C_albicans_SC5314:1099610-1099677(+)	CR_05080W	0.33624	-0.00341802	WT_22_d:WT_22_n	22	WT	consensus	25-28	67	short	consensus	GTATGT	TAG
intron_VMA13.CR_05080W_A-T_Intron1	TACTAAC	46	28	12.7454	Ca22chrRA_C_albicans_SC5314:1099610-1099677(+)	CR_05080W	0.106072	-0.0140157	WT_37_d:WT_37_n	37	WT	consensus	25-28	67	short	consensus	GTATGT	TAG
intron_VMA13.CR_05080W_A-T_Intron1	TACTAAC	46	28	12.7454	Ca22chrRA_C_albicans_SC5314:1099610-1099677(+)	CR_05080W	0.00247061	0.1271	ysf3_22_d:ysf3_22_n	22	ysf3	consensus	25-28	67	short	consensus	GTATGT	TAG
intron_VMA13.CR_05080W_A-T_Intron1	TACTAAC	46	28	12.7454	Ca22chrRA_C_albicans_SC5314:1099610-1099677(+)	CR_05080W	0.0117211	0.216444	ysf3_37_d:ysf3_37_n	37	ysf3	consensus	25-28	67	short	consensus	GTATGT	TAG
intron_VMA4.CR_01970C_A-T_Intron1	TACTAAC	56	19	12.7454	Ca22chrRA_C_albicans_SC5314:430957-431025(-)	CR_01970C	0.249783	-0.00214276	WT_22_d:WT_22_n	22	WT	consensus	15-20	68	short	consensus	GTATGT	TAG
intron_VMA4.CR_01970C_A-T_Intron1	TACTAAC	56	19	12.7454	Ca22chrRA_C_albicans_SC5314:430957-431025(-)	CR_01970C	0.0134979	-0.0107204	WT_37_d:WT_37_n	37	WT	consensus	15-20	68	short	consensus	GTATGT	TAG
intron_VMA4.CR_01970C_A-T_Intron1	TACTAAC	56	19	12.7454	Ca22chrRA_C_albicans_SC5314:430957-431025(-)	CR_01970C	0.00837225	0.0733063	ysf3_22_d:ysf3_22_n	22	ysf3	consensus	15-20	68	short	consensus	GTATGT	TAG
intron_VMA4.CR_01970C_A-T_Intron1	TACTAAC	56	19	12.7454	Ca22chrRA_C_albicans_SC5314:430957-431025(-)	CR_01970C	0.329245	0.378659	ysf3_37_d:ysf3_37_n	37	ysf3	consensus	15-20	68	short	consensus	GTATGT	TAG
intron_VPS24.C2_00930C_A-T_Intron1	AACTAAC	59	19	8.63688	Ca22chr2A_C_albicans_SC5314:155131-155202(-)	C2_00930C	0.576182	-0.00238134	WT_22_d:WT_22_n	22	WT	non-consensus	15-20	71	short	consensus	GTATGT	TAG
intron_VPS24.C2_00930C_A-T_Intron1	AACTAAC	59	19	8.63688	Ca22chr2A_C_albicans_SC5314:155131-155202(-)	C2_00930C	0.0426012	-0.0295231	WT_37_d:WT_37_n	37	WT	non-consensus	15-20	71	short	consensus	GTATGT	TAG
intron_VPS24.C2_00930C_A-T_Intron1	AACTAAC	59	19	8.63688	Ca22chr2A_C_albicans_SC5314:155131-155202(-)	C2_00930C	0.00590915	0.269838	ysf3_22_d:ysf3_22_n	22	ysf3	non-consensus	15-20	71	short	consensus	GTATGT	TAG
intron_VPS24.C2_00930C_A-T_Intron1	AACTAAC	59	19	8.63688	Ca22chr2A_C_albicans_SC5314:155131-155202(-)	C2_00930C	0.00822725	0.2929	ysf3_37_d:ysf3_37_n	37	ysf3	non-consensus	15-20	71	short	consensus	GTATGT	TAG
intron_VTI1.C3_03400C_A-T_Intron1	TACTAAC	56	74	12.7454	Ca22chr3A_C_albicans_SC5314:718250-718373(-)	C3_03400C	0.0562402	-0.0232743	WT_22_d:WT_22_n	22	WT	consensus	29-74	123	short	consensus	GTATGT	TAG
intron_VTI1.C3_03400C_A-T_Intron1	TACTAAC	56	74	12.7454	Ca22chr3A_C_albicans_SC5314:718250-718373(-)	C3_03400C	0.0162715	-0.0431116	WT_37_d:WT_37_n	37	WT	consensus	29-74	123	short	consensus	GTATGT	TAG
intron_VTI1.C3_03400C_A-T_Intron1	TACTAAC	56	74	12.7454	Ca22chr3A_C_albicans_SC5314:718250-718373(-)	C3_03400C	4.98393e-06	0.548766	ysf3_22_d:ysf3_22_n	22	ysf3	consensus	29-74	123	short	consensus	GTATGT	TAG
intron_VTI1.C3_03400C_A-T_Intron1	TACTAAC	56	74	12.7454	Ca22chr3A_C_albicans_SC5314:718250-718373(-)	C3_03400C	0.000455748	0.540358	ysf3_37_d:ysf3_37_n	37	ysf3	consensus	29-74	123	short	consensus	GTATGT	TAG
intron_YST1.C3_05370C_A-T_Intron1	TACTAAC	370	28	12.7454	Ca22chr3A_C_albicans_SC5314:1193722-1194113(-)	C3_05370C	0.591186	-0.000214132	WT_22_d:WT_22_n	22	WT	consensus	25-28	391	long	variable 5'	GTATGA	TAG
intron_YST1.C3_05370C_A-T_Intron1	TACTAAC	370	28	12.7454	Ca22chr3A_C_albicans_SC5314:1193722-1194113(-)	C3_05370C	0.141869	-0.00124545	WT_37_d:WT_37_n	37	WT	consensus	25-28	391	long	variable 5'	GTATGA	TAG
intron_YST1.C3_05370C_A-T_Intron1	TACTAAC	370	28	12.7454	Ca22chr3A_C_albicans_SC5314:1193722-1194113(-)	C3_05370C	7.4735e-05	0.0688389	ysf3_22_d:ysf3_22_n	22	ysf3	consensus	25-28	391	long	variable 5'	GTATGA	TAG
intron_YST1.C3_05370C_A-T_Intron1	TACTAAC	370	28	12.7454	Ca22chr3A_C_albicans_SC5314:1193722-1194113(-)	C3_05370C	0.0343215	0.0446282	ysf3_37_d:ysf3_37_n	37	ysf3	consensus	25-28	391	long	variable 5'	GTATGA	TAG
intron_YUH2.C5_04430C_A-T_Intron1	TACTAAC	57	19	12.7454	Ca22chr5A_C_albicans_SC5314:976618-976687(-)	C5_04430C	0.930736	-0.000480729	WT_22_d:WT_22_n	22	WT	consensus	15-20	69	short	consensus	GTATGT	TAG
intron_YUH2.C5_04430C_A-T_Intron1	TACTAAC	57	19	12.7454	Ca22chr5A_C_albicans_SC5314:976618-976687(-)	C5_04430C	0.208851	-0.0216386	WT_37_d:WT_37_n	37	WT	consensus	15-20	69	short	consensus	GTATGT	TAG
intron_YUH2.C5_04430C_A-T_Intron1	TACTAAC	57	19	12.7454	Ca22chr5A_C_albicans_SC5314:976618-976687(-)	C5_04430C	0.112889	0.131762	ysf3_22_d:ysf3_22_n	22	ysf3	consensus	15-20	69	short	consensus	GTATGT	TAG
intron_YUH2.C5_04430C_A-T_Intron1	TACTAAC	57	19	12.7454	Ca22chr5A_C_albicans_SC5314:976618-976687(-)	C5_04430C	0.850571	0.0407959	ysf3_37_d:ysf3_37_n	37	ysf3	consensus	15-20	69	short	consensus	GTATGT	TAG
intron_ZCF11.CR_03050C_A-T_Intron1	TACTAAC	73	33	12.7454	Ca22chrRA_C_albicans_SC5314:697343-697442(-)	CR_03050C		0.00282486	WT_22_d:WT_22_n	22	WT	consensus	29-74	99	short	consensus	GTATGT	AAG
intron_ZCF11.CR_03050C_A-T_Intron1	TACTAAC	73	33	12.7454	Ca22chrRA_C_albicans_SC5314:697343-697442(-)	CR_03050C	0.311171	-0.0142318	WT_37_d:WT_37_n	37	WT	consensus	29-74	99	short	consensus	GTATGT	AAG
intron_ZCF11.CR_03050C_A-T_Intron1	TACTAAC	73	33	12.7454	Ca22chrRA_C_albicans_SC5314:697343-697442(-)	CR_03050C	0.0197818	0.411436	ysf3_22_d:ysf3_22_n	22	ysf3	consensus	29-74	99	short	consensus	GTATGT	AAG
intron_ZCF11.CR_03050C_A-T_Intron1	TACTAAC	73	33	12.7454	Ca22chrRA_C_albicans_SC5314:697343-697442(-)	CR_03050C	0.0502228	0.290972	ysf3_37_d:ysf3_37_n	37	ysf3	consensus	29-74	99	short	consensus	GTATGT	AAG
intron_ZCF18.C6_01790C_A-T_Intron1	TACTAAC	50	17	12.7454	Ca22chr6A_C_albicans_SC5314:378018-378078(-)	C6_01790C	0.0798089	-0.133258	WT_22_d:WT_22_n	22	WT	consensus	15-20	60	short	variable 5'	GTAAGT	TAG
intron_ZCF18.C6_01790C_A-T_Intron1	TACTAAC	50	17	12.7454	Ca22chr6A_C_albicans_SC5314:378018-378078(-)	C6_01790C	0.505523	-0.0584679	WT_37_d:WT_37_n	37	WT	consensus	15-20	60	short	variable 5'	GTAAGT	TAG
intron_ZCF18.C6_01790C_A-T_Intron1	TACTAAC	50	17	12.7454	Ca22chr6A_C_albicans_SC5314:378018-378078(-)	C6_01790C	0.00013185	0.703899	ysf3_22_d:ysf3_22_n	22	ysf3	consensus	15-20	60	short	variable 5'	GTAAGT	TAG
intron_ZCF18.C6_01790C_A-T_Intron1	TACTAAC	50	17	12.7454	Ca22chr6A_C_albicans_SC5314:378018-378078(-)	C6_01790C	0.000864631	0.629426	ysf3_37_d:ysf3_37_n	37	ysf3	consensus	15-20	60	short	variable 5'	GTAAGT	TAG
intron_ZCF24.C1_02010C_A-T_Intron1	TACTAAC	63	22	12.7454	Ca22chr1A_C_albicans_SC5314:416136-416214(-)	C1_02010C	0.35372	0.0703521	WT_22_d:WT_22_n	22	WT	consensus	21-24	78	short	consensus	GTATGT	TAG
intron_ZCF24.C1_02010C_A-T_Intron1	TACTAAC	63	22	12.7454	Ca22chr1A_C_albicans_SC5314:416136-416214(-)	C1_02010C	0.0180412	-0.137328	WT_37_d:WT_37_n	37	WT	consensus	21-24	78	short	consensus	GTATGT	TAG
intron_ZCF24.C1_02010C_A-T_Intron1	TACTAAC	63	22	12.7454	Ca22chr1A_C_albicans_SC5314:416136-416214(-)	C1_02010C	0.00865809	0.715273	ysf3_22_d:ysf3_22_n	22	ysf3	consensus	21-24	78	short	consensus	GTATGT	TAG
intron_ZCF24.C1_02010C_A-T_Intron1	TACTAAC	63	22	12.7454	Ca22chr1A_C_albicans_SC5314:416136-416214(-)	C1_02010C	0.241829	0.276433	ysf3_37_d:ysf3_37_n	37	ysf3	consensus	21-24	78	short	consensus	GTATGT	TAG
intron_ZFU2.C3_07200C_A-T_Intron1	TACTAAC	103	66	12.7454	Ca22chr3A_C_albicans_SC5314:1651024-1651186(-)	C3_07200C	0.703931	-0.021014	WT_22_d:WT_22_n	22	WT	consensus	29-74	162	short
intron_ZFU2.C3_07200C_A-T_Intron1	TACTAAC	103	66	12.7454	Ca22chr3A_C_albicans_SC5314:1651024-1651186(-)	C3_07200C	0.000722676	-0.160722	WT_37_d:WT_37_n	37	WT	consensus	29-74	162	short
intron_ZFU2.C3_07200C_A-T_Intron1	TACTAAC	103	66	12.7454	Ca22chr3A_C_albicans_SC5314:1651024-1651186(-)	C3_07200C		0.72411	ysf3_22_d:ysf3_22_n	22	ysf3	consensus	29-74	162	short
intron_ZFU2.C3_07200C_A-T_Intron1	TACTAAC	103	66	12.7454	Ca22chr3A_C_albicans_SC5314:1651024-1651186(-)	C3_07200C	0.0284349	0.535	ysf3_37_d:ysf3_37_n	37	ysf3	consensus	29-74	162	short
