# Supplementary material for: Expansion of the functional genomics GRACE library reveals genes relevant for temperature-dependent fitness in Candida albicans
Source: PLoS Biol. 2025 Oct 17;23(10):e3003409. doi: 10.1371/journal.pbio.3003409 (PMC12533916; doi:10.1371/journal.pbio.3003409)
Supplement: S5 Data — (XLSX) [file pbio.3003409.s016.xlsx]

## Sheet: Sheet1
Supplementary Data 5: Intron-containing gene expression based on splicing state.
intron_count_norm_avg			counts of mapped reads overlapping intron, normalized by total mapped reads and averaged between replicates
exon_count_norm_avg			Difference of intron_count_norm_avg and normalized and averaged total gene counts (not shown)
exon_RPK			exon_count_norm_avg / exon_length_kb
unspliced_RPK			exon_RPK * frcIR.mean
spliced_RPK			exon_RPK *(1 - frcIR.mean)
sample	geneID	intron_count_norm_avg	exon_count_norm_avg	intron_length	exon_length_kb	exon_RPK	frcIR.mean	unspliced_RPK	spliced_RPK
WT_22_d	C1_00070W	2.89331e-05	0.000242899	51	1.252	0.000194009	0.0182104	3.53298e-06	0.000190476
WT_22_d	C1_00440W	5.78599e-06	9.76944e-05	77	1.691	5.77732e-05	0.0371201	2.14455e-06	5.56286e-05
WT_22_d	C1_00450C	2.13568e-05	4.26244e-05	90	0.672	6.34292e-05	0.0062029	3.93445e-07	6.30357e-05
WT_22_d	C1_00940W	7.14458e-06	1.21489e-05	84	0.732	1.65969e-05	0.00978926	1.62471e-07	1.64344e-05
WT_22_d	C1_00970W	9.51259e-07	1.20333e-05	67	0.758	1.5875e-05	0.0857212	1.36083e-06	1.45142e-05
WT_22_d	C1_01370C	0.00011972	0.000491286	377	0.45	0.00109175	0.00627597	6.85177e-06	0.00108489
WT_22_d	C1_01610C	3.00029e-07	6.43353e-07	178	1.361	4.72706e-07	0.0643939	3.04394e-08	4.42267e-07
WT_22_d	C1_01640W	3.07545e-05	0.000631582	568	0.969	0.000651787	0.0186503	1.2156e-05	0.000639631
WT_22_d	C1_01790W	3.20287e-06	6.39564e-05	156	3.25	1.96789e-05	0.0186896	3.6779e-07	1.93111e-05
WT_22_d	C1_01930W	4.0696e-07	2.03188e-05	286	1.46	1.3917e-05	0.31737	4.41683e-06	9.50015e-06
WT_22_d	C1_02010C	4.25101e-07	5.52175e-06	78	2.44	2.26301e-06	0.226985	5.1367e-07	1.74934e-06
WT_22_d	C1_02060W	8.80977e-06	2.04851e-05	364	0.751	2.72772e-05	0.371209	1.01255e-05	1.71516e-05
WT_22_d	C1_02330C	6.83084e-05	0.000170369	463	0.651	0.000261703	0.00437654	1.14535e-06	0.000260558
WT_22_d	C1_02420C	3.79011e-06	0.000256341	1182	6.074	4.2203e-05	0.0278488	1.1753e-06	4.10277e-05
WT_22_d	C1_02460W	4.98672e-05	0.00129544	347	0.806	0.00160724	0.0335009	5.3844e-05	0.0015534
WT_22_d	C1_02770W	6.78099e-06	9.66633e-06	105	0.426	2.26909e-05	0.0855119	1.94034e-06	2.07506e-05
WT_22_d	C1_03030W	0.00023793	0.00106343	327	0.67	0.00158722	0.0010934	1.73547e-06	0.00158548
WT_22_d	C1_03080C	3.22727e-06	8.98437e-06	78	0.765	1.17443e-05	0.00500225	5.87478e-08	1.16855e-05
WT_22_d	C1_03100W	2.39909e-06	0.000183017	193	4.514	4.05444e-05	0	0	4.05444e-05
WT_22_d	C1_03110W	0.000105871	0.000992307	362	0.912	0.00108806	0.00273203	2.97261e-06	0.00108508
WT_22_d	C1_03150C	5.86531e-06	3.49629e-05	90	0.921	3.79619e-05	0.10291	3.90667e-06	3.40552e-05
WT_22_d	C1_03210C	1.00835e-05	0.000141096	162	1.488	9.48228e-05	0.00856635	8.12285e-07	9.40105e-05
WT_22_d	C1_03220C	5.278e-05	0.00080208	743	1.333	0.000601711	0.0155852	9.37779e-06	0.000592333
WT_22_d	C1_03270W	4.04928e-07	6.17358e-06	74	1.431	4.31417e-06	0.11121	4.79781e-07	3.83439e-06
WT_22_d	C1_03530W	2.28649e-06	3.48862e-05	67	1.952	1.7872e-05	0.0125092	2.23565e-07	1.76485e-05
WT_22_d	C1_03620C	4.96799e-05	8.52371e-05	329	0.459	0.000185702	0.302422	5.61603e-05	0.000129541
WT_22_d	C1_03770W	4.52318e-07	2.04384e-05	110	2.152	9.49741e-06	0.0575486	5.46562e-07	8.95085e-06
WT_22_d	C1_04070C	5.80227e-07	3.76873e-06	84	1.459	2.58309e-06	0.0626263	1.61769e-07	2.42132e-06
WT_22_d	C1_04210C	5.09453e-06	8.85081e-05	113	1.612	5.49058e-05	0.0170188	9.3443e-07	5.39714e-05
WT_22_d	C1_04230W	4.20758e-06	4.28049e-05	147	1.034	4.13974e-05	0.407145	1.68547e-05	2.45427e-05
WT_22_d	C1_04290C	2.88924e-05	0.000523983	1077	2.239	0.000234025	0.551778	0.00012913	0.000104895
WT_22_d	C1_04400C	2.36736e-05	0.000678996	445	2.686	0.000252791	1	0.000252791	0
WT_22_d	C1_04430C	2.51417e-06	5.45374e-05	65	1.761	3.09695e-05	0.0386743	1.19773e-06	2.97718e-05
WT_22_d	C1_04450C	7.63347e-06	3.47315e-05	71	0.947	3.66753e-05	0.0318853	1.1694e-06	3.55059e-05
WT_22_d	C1_04520C	7.80204e-06	3.58434e-05	79	1.135	3.15801e-05	0.00338641	1.06943e-07	3.14732e-05
WT_22_d	C1_05030C	3.62032e-06	6.22035e-06	84	0.777	8.0056e-06	0.0176556	1.41344e-07	7.86426e-06
WT_22_d	C1_05180C	5.40964e-06	6.00228e-06	153	0.564	1.06423e-05	0.00473213	5.03609e-08	1.0592e-05
WT_22_d	C1_05190C	1.34844e-05	9.04733e-06	102	0.554	1.63309e-05	0.0113631	1.8557e-07	1.61453e-05
WT_22_d	C1_05530C	2.97379e-06	8.5211e-05	110	1.802	4.72869e-05	0.00826371	3.90766e-07	4.68962e-05
WT_22_d	C1_05560W	1.99362e-05	2.91289e-05	83	1.534	1.89889e-05	0.0204199	3.8775e-07	1.86011e-05
WT_22_d	C1_06050C	1.64344e-05	3.38325e-05	105	0.41	8.25182e-05	0.00704016	5.80941e-07	8.19373e-05
WT_22_d	C1_06130C	7.43695e-06	4.66269e-05	19	2.081	2.2406e-05	1	2.2406e-05	0
WT_22_d	C1_06450C	0.000203617	0.00102688	430	0.605	0.00169732	0.00489072	8.30112e-06	0.00168902
WT_22_d	C1_06470W	0.000132874	0.000669906	231	0.526	0.00127358	0.00550883	7.01596e-06	0.00126657
WT_22_d	C1_06480C	4.75204e-06	4.47598e-05	81	0.678	6.60174e-05	0.00680831	4.49467e-07	6.55679e-05
WT_22_d	C1_06890C	0.000323385	0.000600933	442	0.464	0.00129511	0.00394936	5.11488e-06	0.00129
WT_22_d	C1_07050C	8.87163e-07	1.38783e-05	378	2.303	6.02619e-06	0.0768512	4.6312e-07	5.56307e-06
WT_22_d	C1_07060C	7.19411e-06	7.89123e-06	207	0.601	1.31302e-05	0.0300986	3.95199e-07	1.2735e-05
WT_22_d	C1_07340W	2.10333e-06	0.00011923	70	3.21	3.71433e-05	0.00266518	9.89934e-08	3.70443e-05
WT_22_d	C1_08260C	1.22116e-05	2.52544e-05	162	0.617	4.0931e-05	0.0143371	5.86832e-07	4.03441e-05
WT_22_d	C1_08480C	1.89581e-06	1.34179e-05	68	0.643	2.08677e-05	0.12268	2.56005e-06	1.83076e-05
WT_22_d	C1_08650C	1.73818e-06	1.38413e-05	85	1.081	1.28042e-05	0.02268	2.90398e-07	1.25138e-05
WT_22_d	C1_08710W	6.59809e-07	9.6501e-06	62	1.059	9.11246e-06	0.0128155	1.16781e-07	8.99568e-06
WT_22_d	C1_09030C	8.14131e-06	0.000107067	264	0.883	0.000121253	0.545795	6.61794e-05	5.50738e-05
WT_22_d	C1_09630W	3.43385e-05	0.000452619	219	1.256	0.000360365	0.294611	0.000106168	0.000254198
WT_22_d	C1_09650W	5.11073e-06	5.8235e-05	66	2.045	2.84768e-05	0.13427	3.82357e-06	2.46532e-05
WT_22_d	C1_09960W	1.52983e-06	5.72758e-06	101	0.547	1.04709e-05	0.0505177	5.28966e-07	9.94193e-06
WT_22_d	C1_10100C	6.39633e-06	8.38877e-05	109	0.516	0.000162573	0.0050413	8.19579e-07	0.000161753
WT_22_d	C1_10390C	0.000146907	0.000524589	358	0.611	0.000858574	0.00351484	3.01775e-06	0.000855556
WT_22_d	C1_10680C	3.71246e-06	0.000190954	91	3.905	4.88998e-05	0.00170242	8.32479e-08	4.88166e-05
WT_22_d	C1_10750C	5.35248e-06	1.65376e-05	73	0.391	4.22957e-05
WT_22_d	C1_10870W	5.73473e-05	0.000672011	379	0.671	0.00100151	0.0047254	4.73252e-06	0.000996775
WT_22_d	C1_10940C	1.51137e-05	8.99236e-05	62	0.847	0.000106167	0.00257351	2.73222e-07	0.000105894
WT_22_d	C1_10960W	5.61967e-06	1.83792e-05	70	0.953	1.92856e-05	0.0333407	6.42995e-07	1.86426e-05
WT_22_d	C1_11030W	6.10465e-05	0.000247775	337	0.917	0.000270202	0.516305	0.000139507	0.000130695
WT_22_d	C1_11040W	7.14047e-05	0.000220041	200	0.389	0.000565658	0.0169584	9.59268e-06	0.000556066
WT_22_d	C1_11050W	1.92217e-07	7.11268e-05	82	1.473	4.82871e-05	1	4.82871e-05	0
WT_22_d	C1_11060C	0.000171573	0.0024962	404	0.981	0.00254455	0.00323866	8.24093e-06	0.00253631
WT_22_d	C1_11320C	4.66859e-06	1.41843e-05	82	0.423	3.35326e-05	0.146596	4.91577e-06	2.86169e-05
WT_22_d	C1_11360W	0.000129285	0.000476355	353	0.542	0.000878884	0.00468193	4.11487e-06	0.000874769
WT_22_d	C1_11540C	2.16412e-06	0.000129975	102	4.199	3.09539e-05	0.248056	7.6783e-06	2.32756e-05
WT_22_d	C1_11570W	2.08075e-07	2.9274e-06	80	0.922	3.17505e-06	0.0121951	3.87201e-08	3.13633e-06
WT_22_d	C1_11850W	5.38744e-07	6.09684e-06	950	1.593	3.82727e-06	0.598155	2.2893e-06	1.53797e-06
WT_22_d	C1_12150C	8.83718e-07	2.58568e-06	69	0.768	3.36677e-06	0.0931849	3.13732e-07	3.05304e-06
WT_22_d	C1_12270W	3.68976e-07	2.42217e-06	65	1.253	1.9331e-06	0.600653	1.16112e-06	7.71977e-07
WT_22_d	C1_12390C	0.000109258	0.000429614	416	0.578	0.000743276	0.00594907	4.4218e-06	0.000738854
WT_22_d	C1_12480W	3.61211e-07	1.65121e-06	86	1.126	1.46644e-06	0.0623434	9.14226e-08	1.37501e-06
WT_22_d	C1_12650C	7.88212e-07	3.73814e-06	83	0.748	4.99751e-06	0.0240474	1.20177e-07	4.87733e-06
WT_22_d	C1_12820C	7.86563e-06	2.17181e-05	304	0.961	2.25995e-05	0.0582819	1.31714e-06	2.12823e-05
WT_22_d	C1_13050W	0.000267356	0.000356507	354	0.673	0.000529728	0.00171785	9.09994e-07	0.000528818
WT_22_d	C1_13260W	8.16281e-06	4.42013e-05	107	0.673	6.5678e-05	0.0187065	1.22861e-06	6.44494e-05
WT_22_d	C1_13290W	2.68797e-09	2.1857e-07	60	1.663	1.31431e-07
WT_22_d	C1_13410W	2.48225e-06	3.98144e-06	70	0.648	6.1442e-06	0.0641093	3.939e-07	5.75029e-06
WT_22_d	C1_13420C	7.54834e-07	9.32469e-05	72	4.988	1.86942e-05	0.0183062	3.42221e-07	1.8352e-05
WT_22_d	C1_13620W	8.64797e-06	0.000230158	66	3.331	6.90957e-05	0.0201602	1.39298e-06	6.77027e-05
WT_22_d	C1_13690C	1.75123e-05	4.6844e-05	72	0.748	6.26256e-05	0.0186997	1.17108e-06	6.14546e-05
WT_22_d	C1_13700W	0.00011298	0.00116235	658	1.422	0.000817405	0.00503579	4.11628e-06	0.000813288
WT_22_d	C1_13860C	8.28015e-05	0.0015157	700	1.656	0.000915277	0.00647614	5.92746e-06	0.00090935
WT_22_d	C1_14010W	0	2.41272e-08	68	1.125	2.14464e-08
WT_22_d	C1_14090W	1.6466e-05	4.74102e-05	61	0.46	0.000103066	0.0057621	5.93874e-07	0.000102472
WT_22_d	C1_14290C	2.80513e-05	0.000648553	248	2.317	0.000279911	0.0268024	7.50228e-06	0.000272409
WT_22_d	C2_00260C	8.84756e-06	6.89543e-05	56	1.199	5.75099e-05	0.00949268	5.45923e-07	5.69639e-05
WT_22_d	C2_00330C	1.99151e-06	4.8402e-05	66	2.919	1.65817e-05	0.0256058	4.24588e-07	1.61571e-05
WT_22_d	C2_00420W	2.58347e-06	1.62883e-05	75	0.948	1.71817e-05	0.13599	2.33655e-06	1.48452e-05
WT_22_d	C2_00570W	2.75996e-06	9.29154e-05	73	1.867	4.97672e-05	0.0251587	1.25208e-06	4.85151e-05
WT_22_d	C2_00610C	6.58161e-05	3.0611e-05	257	0.399	7.67192e-05	0.0163766	1.2564e-06	7.54628e-05
WT_22_d	C2_00730C	1.25613e-06	3.4875e-05	213	3.278	1.06391e-05	0.00959812	1.02115e-07	1.0537e-05
WT_22_d	C2_00930C	3.45497e-06	1.96657e-05	71	0.844	2.33006e-05	0.00921327	2.14675e-07	2.30859e-05
WT_22_d	C2_01040W	9.08148e-07	6.29358e-06	58	0.645	9.75749e-06	0.0576812	5.62823e-07	9.19467e-06
WT_22_d	C2_01130W	1.23756e-06	7.70968e-05	138	2.462	3.13147e-05	0.00823171	2.57773e-07	3.10569e-05
WT_22_d	C2_01440C	3.98679e-06	3.53749e-06	129	0.412	8.58613e-06	0.0233863	2.00798e-07	8.38534e-06
WT_22_d	C2_01610C	1.86014e-05	0.00103011	404	0.533	0.00193267	0.0799663	0.000154548	0.00177812
WT_22_d	C2_01620W	2.75695e-05	0.000230127	320	0.916	0.000251231	0.0131249	3.29738e-06	0.000247933
WT_22_d	C2_01850W	1.49186e-05	0.000155114	185	1.504	0.000103134	0.00600815	6.19646e-07	0.000102515
WT_22_d	C2_02030W	2.30196e-05	0.000147491	113	1.273	0.000115861	0.00697856	8.0854e-07	0.000115052
WT_22_d	C2_02340C	1.58969e-05	0.000193094	86	1.592	0.00012129	0.00741327	8.99159e-07	0.000120391
WT_22_d	C2_02470C	1.59987e-08	3.99059e-08	68	2.483	1.60716e-08
WT_22_d	C2_02570W	0	3.5323e-07	66	1.987	1.77771e-07
WT_22_d	C2_02870W	4.81004e-06	1.88535e-05	79	0.899	2.09716e-05	0.0341447	7.16069e-07	2.02555e-05
WT_22_d	C2_03100W	5.82431e-05	0.00353784	198	2.679	0.00132058	0.00221902	2.9304e-06	0.00131765
WT_22_d	C2_03470C	3.02555e-05	0.000199083	76	0.801	0.000248543	0.0027053	6.72383e-07	0.000247871
WT_22_d	C2_03810C	0.000234115	0.00124021	329	0.616	0.00201333	0.00253402	5.10181e-06	0.00200822
WT_22_d	C2_03820C	0.000132369	0.00114746	488	0.715	0.00160484	0.0028937	4.64393e-06	0.0016002
WT_22_d	C2_03840C	4.01299e-06	7.65994e-06	84	0.596	1.28522e-05	0.148591	1.90973e-06	1.09425e-05
WT_22_d	C2_03960W	0.000119665	0.000354606	425	0.433	0.000818951	0.0112615	9.22263e-06	0.000809729
WT_22_d	C2_03970W	9.44016e-07	2.65974e-05	81	1.232	2.15888e-05	0.127501	2.75259e-06	1.88362e-05
WT_22_d	C2_04110W	1.06658e-08	2.1709e-06	61	3.862	5.62119e-07
WT_22_d	C2_04220C	1.17132e-05	0.000140494	118	1.087	0.000129249	0.0304302	3.93308e-06	0.000125316
WT_22_d	C2_04280W	1.07345e-05	7.87128e-05	785	2.094	3.75897e-05	0.766016	2.87943e-05	8.79537e-06
WT_22_d	C2_04850C	6.82962e-06	9.53203e-05	78	1.576	6.04824e-05	0.0509833	3.0836e-06	5.73988e-05
WT_22_d	C2_05030C	9.61328e-06	5.23495e-05	91	0.961	5.4474e-05	0.0487568	2.65598e-06	5.18181e-05
WT_22_d	C2_05300C	7.47261e-06	8.89659e-05	282	1.07	8.31457e-05	0.0122023	1.01457e-06	8.21312e-05
WT_22_d	C2_05410W	0.000362216	0.000506631	482	0.476	0.00106435	0.00105832	1.12642e-06	0.00106322
WT_22_d	C2_05520W	2.98266e-06	2.02666e-05	59	0.848	2.38993e-05	0.00535856	1.28066e-07	2.37713e-05
WT_22_d	C2_05540C	1.45908e-06	2.00308e-05	76	1.246	1.60761e-05	0.0214317	3.44537e-07	1.57315e-05
WT_22_d	C2_05610C	0.000160569	0.00202425	365	0.927	0.00218366	0.00150133	3.2784e-06	0.00218038
WT_22_d	C2_05710C	0.000210861	0.000650038	456	0.524	0.00124053	0.00314309	3.8991e-06	0.00123663
WT_22_d	C2_05770W	8.18065e-07	8.44934e-06	110	2.206	3.83017e-06	0.0595046	2.27912e-07	3.60225e-06
WT_22_d	C2_05790C	4.10402e-06	0.000100278	65	2.776	3.61232e-05	0.010782	3.8948e-07	3.57337e-05
WT_22_d	C2_05870W	3.53252e-06	3.54691e-06	63	0.267	1.32843e-05	0.105189	1.39737e-06	1.18869e-05
WT_22_d	C2_05900W	1.45985e-08	1.42622e-07	62	1.172	1.21691e-07
WT_22_d	C2_06240W	1.5408e-06	6.10629e-06	77	0.514	1.18799e-05	0.00759494	9.02275e-08	1.17897e-05
WT_22_d	C2_06290C	1.88709e-05	9.43282e-05	375	0.453	0.00020823	0.0135637	2.82438e-06	0.000205406
WT_22_d	C2_06390C	5.27657e-05	0.000410428	247	1.802	0.000227763	0.00513656	1.16992e-06	0.000226593
WT_22_d	C2_06510W	3.15223e-07	5.67916e-06	63	1.408	4.0335e-06	0.0298774	1.2051e-07	3.91298e-06
WT_22_d	C2_06810C	6.29407e-05	0.000781305	393	0.669	0.00116787	0.0119148	1.39149e-05	0.00115396
WT_22_d	C2_06850W	8.26692e-07	4.48873e-06	74	1.124	3.99353e-06	0.00323625	1.2924e-08	3.9806e-06
WT_22_d	C2_07010W	1.71405e-05	0.000170138	68	1.284	0.000132506	0.0173482	2.29874e-06	0.000130207
WT_22_d	C2_07530C	0	1.62861e-06	67	2.873	5.66869e-07
WT_22_d	C2_08040C	0.000362005	0.000834332	319	0.581	0.00143603	0.00605137	8.68994e-06	0.00142734
WT_22_d	C2_08120W	6.71767e-06	6.29727e-05	185	1.442	4.36704e-05	0.0449157	1.96148e-06	4.17089e-05
WT_22_d	C2_08160C	1.45887e-05	8.92592e-05	157	0.706	0.00012643	0.0223835	2.82993e-06	0.0001236
WT_22_d	C2_08180C	2.26572e-06	3.14226e-05	83	1.54	2.04043e-05	0.00194932	3.97744e-08	2.03645e-05
WT_22_d	C2_09030W	1.84539e-06	2.94247e-06	73	0.806	3.65071e-06	0.229691	8.38534e-07	2.81218e-06
WT_22_d	C2_09080C	0	3.07036e-07	116	1.769	1.73565e-07
WT_22_d	C2_09290W	9.57984e-06	4.59157e-06	73	0.364	1.26142e-05	0.00935102	1.17956e-07	1.24962e-05
WT_22_d	C2_09460C	1.6482e-06	5.22171e-05	235	3.425	1.52459e-05	0.0354943	5.41141e-07	1.47047e-05
WT_22_d	C2_10000C	2.29521e-08	2.72479e-07	79	0.618	4.40904e-07
WT_22_d	C2_10290W	3.23002e-05	0.000169073	839	1.029	0.000164308	0.103731	1.70439e-05	0.000147264
WT_22_d	C2_10640C	5.94077e-06	2.48017e-05	57	0.897	2.76496e-05	0.0204421	5.65216e-07	2.70844e-05
WT_22_d	C2_10690W	3.09952e-06	0.000162923	62	3.353	4.85903e-05	0.0172706	8.39186e-07	4.77512e-05
WT_22_d	C2_10810W	2.14124e-06	1.88358e-05	186	0.759	2.48167e-05	0.956796	2.37445e-05	1.07218e-06
WT_22_d	C3_00620C	1.59424e-06	9.14692e-06	62	0.902	1.01407e-05	0.0730723	7.41004e-07	9.3997e-06
WT_22_d	C3_00670C	5.37594e-09	7.32889e-05	76	4.935	1.48508e-05
WT_22_d	C3_01040C	3.41972e-08	8.59218e-07	72	3.657	2.34952e-07
WT_22_d	C3_01210C	2.97245e-06	2.90907e-05	74	1.212	2.40022e-05	0.0401907	9.64666e-07	2.30376e-05
WT_22_d	C3_01470W	4.42546e-06	3.93717e-05	114	0.99	3.97694e-05	0.0214257	8.52088e-07	3.89173e-05
WT_22_d	C3_01630W	7.50067e-06	0.000199762	77	2.045	9.76831e-05	0.00276458	2.70053e-07	9.74131e-05
WT_22_d	C3_01890C	7.60176e-06	0.000102853	556	2.003	5.13496e-05	0.404542	2.0773e-05	3.05765e-05
WT_22_d	C3_02010C	1.12882e-08	1.57756e-07	82	1.094	1.44201e-07
WT_22_d	C3_02120W	2.54115e-06	2.31199e-05	70	1.548	1.49353e-05	0.0329175	4.91634e-07	1.44437e-05
WT_22_d	C3_02210C	1.68255e-06	3.11261e-05	80	2.535	1.22785e-05	0.00988424	1.21364e-07	1.21572e-05
WT_22_d	C3_02410C	7.79772e-07	8.63907e-06	281	1.485	5.81756e-06	0.0636636	3.70367e-07	5.44719e-06
WT_22_d	C3_02450W	8.05764e-06	1.38349e-05	74	0.834	1.65886e-05	0.00766201	1.27102e-07	1.64615e-05
WT_22_d	C3_02460C	1.09044e-06	6.09901e-06	78	1.22	4.99919e-06	0.110782	5.53818e-07	4.44537e-06
WT_22_d	C3_02640C	5.14762e-07	6.26728e-05	698	2.858	2.19289e-05	0.0422535	9.26573e-07	2.10023e-05
WT_22_d	C3_02710W	8.19596e-06	1.77209e-05	618	0.533	3.32474e-05	0.00524484	1.74378e-07	3.3073e-05
WT_22_d	C3_03010C	6.52557e-06	5.38891e-05	81	1.166	4.6217e-05	0.284905	1.31675e-05	3.30496e-05
WT_22_d	C3_03400C	4.13786e-06	1.25426e-05	123	0.876	1.4318e-05	0.0359156	5.1424e-07	1.38038e-05
WT_22_d	C3_03580C	2.96852e-08	2.33877e-07	109	1.002	2.3341e-07
WT_22_d	C3_03600C	0	5.85186e-06	77	1.644	3.55953e-06
WT_22_d	C3_03720W	3.63039e-06	2.54823e-05	77	0.914	2.788e-05	0.0184431	5.14194e-07	2.73658e-05
WT_22_d	C3_04080W	3.83281e-05	0.000159758	119	1.001	0.000159598	0.00337906	5.39293e-07	0.000159059
WT_22_d	C3_04260W	1.88743e-06	2.18351e-05	289	1.733	1.25996e-05	0.0728294	9.17619e-07	1.16819e-05
WT_22_d	C3_04270C	4.32414e-06	3.4833e-05	71	1.054	3.30484e-05	0.00988093	3.26549e-07	3.27219e-05
WT_22_d	C3_04330C	5.73891e-06	1.12407e-05	63	0.627	1.79277e-05	0.370656	6.64501e-06	1.12827e-05
WT_22_d	C3_04390W	4.5458e-05	0.000164828	298	0.799	0.000206293	0.0163547	3.37386e-06	0.00020292
WT_22_d	C3_04430W	6.79117e-05	0.000307713	169	0.967	0.000318215	0.00283225	9.01262e-07	0.000317313
WT_22_d	C3_04440C	0	2.71229e-07	76	3.631	7.46981e-08
WT_22_d	C3_04500C	0.000104624	0.00168861	436	0.809	0.00208728	0.00404237	8.43754e-06	0.00207884
WT_22_d	C3_04590W	7.94188e-05	0.000197985	903	0.895	0.000221212	0.199228	4.40717e-05	0.000177141
WT_22_d	C3_04670C	0.000229743	0.00106052	375	0.678	0.00156419	0.0058357	9.12814e-06	0.00155506
WT_22_d	C3_04810C	8.56552e-05	0.00118372	474	0.993	0.00119206	0.00806432	9.61318e-06	0.00118245
WT_22_d	C3_04870W	8.35358e-09	7.99457e-08	88	1.533	5.21499e-08
WT_22_d	C3_04960W	8.01523e-05	0.000252071	440	0.604	0.000417336	0.00489028	2.04089e-06	0.000415295
WT_22_d	C3_05100C	0.000351528	0.00100607	459	0.765	0.00131512	0.0203782	2.67999e-05	0.00128832
WT_22_d	C3_05120C	6.59587e-06	2.62589e-05	54	0.692	3.79464e-05	0.0043344	1.64475e-07	3.7782e-05
WT_22_d	C3_05200W	0.000239052	0.000848387	367	0.68	0.00124763	0.00922286	1.15067e-05	0.00123612
WT_22_d	C3_05370C	0.000410845	0.00165382	391	0.99	0.00167052	0.00209792	3.50461e-06	0.00166702
WT_22_d	C3_05410W	1.35794e-06	6.22975e-05	355	2.689	2.31675e-05	0.0236357	5.47582e-07	2.262e-05
WT_22_d	C3_05790C	7.71703e-07	7.54032e-06	114	1.3	5.80024e-06	0.217357	1.26072e-06	4.53952e-06
WT_22_d	C3_06010W	4.27186e-05	0.000594581	229	1.358	0.000437836	0.00955686	4.18434e-06	0.000433652
WT_22_d	C3_06430W	3.06376e-06	4.96995e-05	90	1.277	3.89189e-05	0.132286	5.14843e-06	3.37705e-05
WT_22_d	C3_06800C	2.53534e-06	1.30695e-05	186	1.146	1.14044e-05	0.0393709	4.49002e-07	1.09554e-05
WT_22_d	C3_07130W	5.16845e-06	4.33516e-05	260	0.719	6.02943e-05	0.0503374	3.03506e-06	5.72593e-05
WT_22_d	C3_07140C	7.48056e-07	8.16923e-06	68	2.113	3.86618e-06	0.0107146	4.14244e-08	3.82475e-06
WT_22_d	C3_07200C	6.95755e-07	7.53949e-06	162	1.72	4.38343e-06	0.291158	1.27627e-06	3.10716e-06
WT_22_d	C3_07380W	1.95607e-06	1.81893e-05	79	1.017	1.78852e-05	0.196528	3.51496e-06	1.43703e-05
WT_22_d	C3_07430W	2.56929e-06	3.19912e-05	67	1.505	2.12566e-05	0.00825498	1.75473e-07	2.10812e-05
WT_22_d	C3_07500W	4.55563e-06	0.000127352	94	1.633	7.79863e-05	0.00528965	4.1252e-07	7.75738e-05
WT_22_d	C3_07680W	2.75981e-08	5.19374e-05	57	4.776	1.08747e-05
WT_22_d	C3_07690C	6.03629e-06	2.99228e-05	55	0.797	3.75443e-05	0.0337912	1.26867e-06	3.62757e-05
WT_22_d	C3_07920W	6.2669e-06	8.59412e-05	52	2.054	4.18409e-05	0.557138	2.33112e-05	1.85298e-05
WT_22_d	C4_00090W	5.37594e-09	3.33282e-08	53	1.464	2.27652e-08
WT_22_d	C4_00220C	1.84565e-05	0.00035294	79	1.427	0.00024733	0.0212214	5.24869e-06	0.000242082
WT_22_d	C4_00270W	0.000114047	0.00146519	410	1.656	0.000884778	0.00557844	4.93568e-06	0.000879842
WT_22_d	C4_00280W	2.39772e-06	0.000182272	53	1.709	0.000106654	0.0186787	1.99217e-06	0.000104662
WT_22_d	C4_00320C	1.324e-06	8.58637e-06	70	0.985	8.71713e-06	0.0251157	2.18937e-07	8.49819e-06
WT_22_d	C4_00610W	5.47195e-07	1.19719e-05	67	1.098	1.09034e-05	0.142684	1.55574e-06	9.34762e-06
WT_22_d	C4_01270W	0.000211357	0.00183186	425	0.985	0.00185976	0.0032425	6.03026e-06	0.00185373
WT_22_d	C4_01390W	7.42586e-08	1.00817e-06	119	1.207	8.35267e-07
WT_22_d	C4_01520C	0.000109339	0.00069539	389	0.961	0.000723611	0.00230464	1.66766e-06	0.000721943
WT_22_d	C4_01700C	0.000116765	0.000518651	224	0.432	0.00120058	0.927394	0.00111341	8.71691e-05
WT_22_d	C4_01850C	2.49747e-08	7.31017e-07	120	2.381	3.07021e-07
WT_22_d	C4_02320C	1.7207e-05	8.57164e-05	245	0.713	0.000120219	0.0119684	1.43884e-06	0.000118781
WT_22_d	C4_02640C	4.11794e-07	1.24149e-05	232	1.666	7.45189e-06	0.0142857	1.06456e-07	7.34544e-06
WT_22_d	C4_02820W	0	1.05404e-07	64	2.409	4.37541e-08
WT_22_d	C4_02840C	6.3903e-07	6.53683e-06	78	0.937	6.97634e-06	0.0289855	2.02213e-07	6.77413e-06
WT_22_d	C4_03400W	7.43673e-06	8.08171e-06	275	0.252	3.20703e-05	0.0226461	7.26267e-07	3.1344e-05
WT_22_d	C4_04390W	0.000118358	0.000430512	572	0.626	0.000687718	0.0804305	5.53135e-05	0.000632405
WT_22_d	C4_04480C	0.000220164	0.000929644	365	0.807	0.00115197	0.0079785	9.19103e-06	0.00114278
WT_22_d	C4_04890C	1.97647e-05	0.000655835	351	0.73	0.000898404	0.00530046	4.76196e-06	0.000893643
WT_22_d	C4_04900W	0.000129642	0.000337592	181	0.492	0.000686163	0.0397229	2.72564e-05	0.000658907
WT_22_d	C4_04970C	1.10671e-05	4.97466e-05	168	0.802	6.20281e-05	0.00673861	4.17983e-07	6.16102e-05
WT_22_d	C4_05110C	2.80241e-06	2.32999e-05	813	1.566	1.48786e-05	0.198786	2.95767e-06	1.1921e-05
WT_22_d	C4_05570C	2.05777e-06	1.65963e-05	80	1.713	9.68846e-06	0.0364536	3.5318e-07	9.33528e-06
WT_22_d	C4_05960W	6.79866e-06	2.435e-05	72	0.949	2.56586e-05	0.0518136	1.32946e-06	2.43291e-05
WT_22_d	C4_06580W	9.35989e-06	0.000115341	279	0.846	0.000136337	0.0834235	1.13737e-05	0.000124963
WT_22_d	C4_06690C	6.29719e-06	4.47956e-05	68	0.547	8.18932e-05	0.0132151	1.08223e-06	8.08109e-05
WT_22_d	C5_00450C	1.02173e-06	1.03769e-05	72	1.176	8.8239e-06	0.00536176	4.73116e-08	8.77659e-06
WT_22_d	C5_00690C	1.66979e-07	5.07253e-06	60	1.151	4.40706e-06	0	0	4.40706e-06
WT_22_d	C5_01050C	1.54296e-05	3.02471e-05	64	0.625	4.83954e-05	0.00616812	2.98509e-07	4.80969e-05
WT_22_d	C5_01170W	8.93361e-07	3.7389e-06	72	0.901	4.14972e-06	0.0801573	3.3263e-07	3.81709e-06
WT_22_d	C5_01420W	3.5157e-06	1.64216e-05	68	0.252	6.51651e-05	0.0303541	1.97803e-06	6.31871e-05
WT_22_d	C5_01540W	0.000290492	0.000743676	383	0.92	0.000808344	0.00520398	4.2066e-06	0.000804137
WT_22_d	C5_01570C	2.7373e-08	0.000150308	96	4.911	3.06064e-05
WT_22_d	C5_01750C	6.50851e-07	3.86204e-06
WT_22_d	C5_02190C	1.4119e-05	2.3614e-05	76	0.294	8.03198e-05	0.0374043	3.00431e-06	7.73155e-05
WT_22_d	C5_02310C	5.44586e-06	8.24158e-05	84	4.345	1.8968e-05	1	1.8968e-05	0
WT_22_d	C5_02470W	1.34493e-06	9.53833e-05	435	5.382	1.77227e-05	0.00946282	1.67706e-07	1.75549e-05
WT_22_d	C5_02810W	7.96589e-07	4.11679e-06	69	0.576	7.14721e-06	0.0307401	2.19706e-07	6.92751e-06
WT_22_d	C5_03110C	8.61242e-07	1.17443e-05	74	0.836	1.40482e-05	0.00298507	4.19348e-08	1.40062e-05
WT_22_d	C5_03540C	0.000178616	0.0010845	353	0.583	0.00186021	0.00772802	1.43758e-05	0.00184584
WT_22_d	C5_03800W	1.23849e-05	2.62607e-05	117	0.712	3.68831e-05	0.0196078	7.23194e-07	3.61599e-05
WT_22_d	C5_04000W	6.16501e-06	1.73009e-05	71	1.133	1.527e-05	0.048842	7.45816e-07	1.45242e-05
WT_22_d	C5_04430C	5.70064e-06	4.24577e-05	69	0.987	4.3017e-05	0.0186154	8.00776e-07	4.22162e-05
WT_22_d	C5_04590C	9.94426e-05	0.000405134	373	0.513	0.000789736	0.00544546	4.30047e-06	0.000785435
WT_22_d	C5_04860C	2.47709e-06	5.47978e-06	97	0.7	7.82826e-06	0.0340359	2.66442e-07	7.56182e-06
WT_22_d	C5_05100C	1.49266e-06	2.22809e-05	96	1.855	1.20113e-05	0.143144	1.71935e-06	1.02919e-05
WT_22_d	C6_00420W	7.20254e-06	1.81464e-05	86	0.45	4.03254e-05	0.0166775	6.72526e-07	3.96529e-05
WT_22_d	C6_00620W	9.89304e-06	2.86415e-05	70	0.582	4.92122e-05	0.0174029	8.56437e-07	4.83558e-05
WT_22_d	C6_00650C	0.000160135	0.000583307	404	0.603	0.000967342	0.0103969	1.00574e-05	0.000957285
WT_22_d	C6_00670W	3.74575e-06	5.71284e-05	75	1.93	2.96002e-05	0.00423466	1.25347e-07	2.94748e-05
WT_22_d	C6_00680C	1.02442e-06	7.54742e-06	76	0.706	1.06904e-05	0.0110927	1.18585e-07	1.05718e-05
WT_22_d	C6_00770C	1.07465e-06	1.47754e-05	85	1.847	7.9997e-06	0.0114651	9.17177e-08	7.90798e-06
WT_22_d	C6_00820W	2.94681e-06	0.000330429	1021	1.749	0.000188925	0.0216989	4.09946e-06	0.000184825
WT_22_d	C6_01090C	2.01069e-07	6.07922e-07	67	0.855	7.1102e-07	0	0	7.1102e-07
WT_22_d	C6_01210W	1.86895e-05	3.24008e-05	65	0.571	5.67439e-05	0.08071	4.5798e-06	5.21641e-05
WT_22_d	C6_01330C	2.91127e-07	6.70881e-06	80	1.182	5.67581e-06	1	5.67581e-06	0
WT_22_d	C6_01340C	4.9969e-06	1.30662e-05	90	1.049	1.24558e-05	0.0510387	6.3573e-07	1.18201e-05
WT_22_d	C6_01610W	0.000233389	0.000692097	717	0.802	0.000862964	0.00124467	1.0741e-06	0.00086189
WT_22_d	C6_01640W	1.0303e-06	9.13832e-06	78	0.671	1.3619e-05	0.0843048	1.14814e-06	1.24708e-05
WT_22_d	C6_01700W	0.000105022	0.000670056	442	0.594	0.00112804	0.0055571	6.26864e-06	0.00112177
WT_22_d	C6_01790C	8.85688e-07	1.46457e-05	60	1.732	8.45593e-06	0.199573	1.68758e-06	6.76835e-06
WT_22_d	C6_01820C	1.26451e-06	1.67722e-05	67	1.227	1.36693e-05	0.182736	2.49786e-06	1.11714e-05
WT_22_d	C6_01860C	1.26773e-05	2.26851e-05	83	0.577	3.93156e-05	0.00771572	3.03348e-07	3.90122e-05
WT_22_d	C6_01970C	9.40456e-05	0.00095413	445	0.556	0.00171606	0.00300238	5.15227e-06	0.00171091
WT_22_d	C6_02070C	0.000166879	0.00058295	515	0.568	0.00102632	0.0047374	4.86208e-06	0.00102146
WT_22_d	C6_02220W	1.30202e-05	0.000106486	158	0.855	0.000124545	0.0119846	1.49262e-06	0.000123052
WT_22_d	C6_02350C	1.98462e-06	2.01313e-05	108	1.839	1.09469e-05	0.0231162	2.5305e-07	1.06938e-05
WT_22_d	C6_03390W	3.77119e-06	2.99513e-05	120	1.354	2.21206e-05	0.0545965	1.20771e-06	2.09129e-05
WT_22_d	C6_03640W	3.09078e-06	4.44238e-05	598	1.748	2.54141e-05	0.0114736	2.91592e-07	2.51225e-05
WT_22_d	C6_04100W	5.84818e-06	0.00011175	297	1.517	7.3665e-05	0.00839854	6.18678e-07	7.30463e-05
WT_22_d	C7_00110W	1.73768e-05	4.35819e-05	60	0.837	5.20692e-05	0.0026972	1.40441e-07	5.19287e-05
WT_22_d	C7_00290C	6.99668e-08	1.43502e-06	65	2.125	6.75303e-07
WT_22_d	C7_00440C	3.65547e-05	0.000327157	364	1.631	0.000200587	0.0544041	1.09127e-05	0.000189674
WT_22_d	C7_00630C	1.79416e-07	2.23612e-06	190	2.132	1.04884e-06	0.111111	1.16538e-07	9.323e-07
WT_22_d	C7_00710W	0.000135415	0.000453485	72	0.489	0.000927373	0.00520655	4.82841e-06	0.000922544
WT_22_d	C7_00750W	1.45217e-05	3.59058e-05	123	0.429	8.36965e-05	0.0413152	3.45794e-06	8.02386e-05
WT_22_d	C7_00960W	0.00028636	0.00105408	428	0.605	0.00174229	0.00188	3.2755e-06	0.00173901
WT_22_d	C7_01070C	6.24289e-07	6.39613e-05	73	3.591	1.78116e-05	0.0347	6.18061e-07	1.71935e-05
WT_22_d	C7_01250W	0.0003921	0.00183295	259	1.114	0.00164537	0.00180584	2.97128e-06	0.0016424
WT_22_d	C7_01610W	1.15257e-05	2.42976e-05	71	0.475	5.11528e-05	0.0220074	1.12574e-06	5.0027e-05
WT_22_d	C7_01650W	1.39242e-05	0.00011581	140	1.554	7.45238e-05	0.652516	4.8628e-05	2.58958e-05
WT_22_d	C7_01730C	2.70295e-07	1.33603e-06	68	0.63	2.12068e-06	0.168549	3.57438e-07	1.76324e-06
WT_22_d	C7_01850C	6.98784e-06	0.000132109	154	2.326	5.67967e-05	0.0301742	1.71379e-06	5.50829e-05
WT_22_d	C7_02100W	1.722e-05	0.000192599	61	1.327	0.000145138	0.0126028	1.82916e-06	0.000143309
WT_22_d	C7_02470C	2.99055e-06	2.04342e-05	92	0.931	2.19486e-05	0.010883	2.38868e-07	2.17098e-05
WT_22_d	C7_02510W	4.1083e-06	1.47607e-05	81	0.82	1.80008e-05	0.0467612	8.41739e-07	1.71591e-05
WT_22_d	C7_03080W	8.53648e-07	4.23089e-05	75	2.006	2.10912e-05	0.0403219	8.50435e-07	2.02407e-05
WT_22_d	C7_03630C	2.11414e-05	8.32943e-06	100	0.571	1.45874e-05	0.0083134	1.21271e-07	1.44662e-05
WT_22_d	C7_04170W	1.80703e-07	6.06622e-06	52	1.125	5.3922e-06
WT_22_d	C7_04260W	1.56676e-05	9.90625e-05	420	1.918	5.16488e-05	0.325001	1.67859e-05	3.48629e-05
WT_22_d	CR_00240W	5.86112e-06	2.78511e-05	59	0.323	8.62264e-05	0.0320535	2.76386e-06	8.34625e-05
WT_22_d	CR_00250W	9.83821e-05	8.86053e-05	62	0.39	0.000227193	0.0103535	2.35224e-06	0.000224841
WT_22_d	CR_00640W	2.29708e-06	0.000528461	384	7.156	7.38487e-05	0.0536542	3.96229e-06	6.98864e-05
WT_22_d	CR_00820C	2.316e-06	8.74629e-06	91	0.986	8.87048e-06	0.0298866	2.65108e-07	8.60537e-06
WT_22_d	CR_01040C	4.3738e-06	7.76726e-06	81	0.686	1.13225e-05	0.100134	1.13377e-06	1.01888e-05
WT_22_d	CR_01300W	6.23512e-06	3.40083e-05	81	0.78	4.36004e-05	0.0047083	2.05284e-07	4.33951e-05
WT_22_d	CR_01310W	2.3173e-05	0.000167376	256	1.037	0.000161404	0.020252	3.26875e-06	0.000158135
WT_22_d	CR_01490C	1.70054e-05	7.08751e-05	90	0.653	0.000108538	0.0377435	4.09659e-06	0.000104441
WT_22_d	CR_01590C	3.28798e-06	7.78763e-05	70	1.842	4.22781e-05	0.0889577	3.76096e-06	3.85172e-05
WT_22_d	CR_01830C	0	5.21225e-08	84	4.118	1.26572e-08
WT_22_d	CR_01860W	2.1997e-08	1.67868e-05	58	0.741	2.26543e-05
WT_22_d	CR_01970C	2.09055e-05	8.13726e-05	68	0.862	9.43998e-05	0.00589077	5.56087e-07	9.38437e-05
WT_22_d	CR_02100C	1.53598e-06	6.63718e-06	56	0.549	1.20896e-05	0.585055	7.07307e-06	5.01651e-06
WT_22_d	CR_02140W	8.62043e-06	7.29587e-05	74	1.022	7.13882e-05	0.012791	9.13127e-07	7.0475e-05
WT_22_d	CR_02340W	0	2.26624e-08	71	1.257	1.8029e-08
WT_22_d	CR_02530W	2.86677e-05	0.000210022	1063	1.889	0.000111181	0.0152751	1.6983e-06	0.000109483
WT_22_d	CR_03010C	1.40354e-06	5.01899e-06	59	0.701	7.15976e-06	0.126684	9.0703e-07	6.25273e-06
WT_22_d	CR_03030C	0.000412336	0.000831992	351	0.561	0.00148305	0.00431358	6.39725e-06	0.00147665
WT_22_d	CR_03050C	8.41023e-07	1.73583e-05	99	1.923	9.02668e-06	0.00282486	2.54991e-08	9.00118e-06
WT_22_d	CR_03090C	1.18263e-05	5.95709e-05	67	0.628	9.48581e-05	0.0120455	1.14262e-06	9.37155e-05
WT_22_d	CR_03260W	1.78301e-06	7.26297e-06	65	1.389	5.22892e-06	0.0413529	2.16231e-07	5.01269e-06
WT_22_d	CR_03420C	3.32454e-06	5.96023e-05	82	1.822	3.27126e-05	0.00751174	2.45728e-07	3.24669e-05
WT_22_d	CR_03450W	9.03335e-07	1.75388e-05	100	1.771	9.90335e-06	0.289454	2.86657e-06	7.03678e-06
WT_22_d	CR_03500W	1.52942e-05	0.000200808	93	1.619	0.000124032	0.284434	3.5279e-05	8.87532e-05
WT_22_d	CR_03770C	0.000169234	0.000250659	336	0.454	0.000552111	0.00618197	3.41314e-06	0.000548698
WT_22_d	CR_03800C	1.23435e-06	1.20507e-05	75	1.069	1.12729e-05	0.0295887	3.3355e-07	1.09393e-05
WT_22_d	CR_03970C	4.12973e-06	1.1557e-05	77	0.728	1.5875e-05	0.00510142	8.09853e-08	1.57941e-05
WT_22_d	CR_04020C	4.47535e-06	2.19632e-05	91	0.814	2.69819e-05	0.0230705	6.22485e-07	2.63594e-05
WT_22_d	CR_04260W	5.68721e-06	7.99284e-06	79	0.51	1.56722e-05	0.0115577	1.81135e-07	1.54911e-05
WT_22_d	CR_04660C	2.86555e-05	0.000271616	140	1.735	0.000156551	0.00644501	1.00897e-06	0.000155542
WT_22_d	CR_04790W	3.70558e-06	5.01502e-06	76	0.65	7.71542e-06	0.0172794	1.33318e-07	7.5821e-06
WT_22_d	CR_05080W	2.86333e-06	3.53903e-05	67	1.699	2.08301e-05	0.00665095	1.3854e-07	2.06915e-05
WT_22_d	CR_05580C	0	6.26053e-07	73	1.809	3.46077e-07
WT_22_d	CR_06050W	1.37959e-05	6.68573e-05	91	1.309	5.10751e-05	0.0308458	1.57545e-06	4.94996e-05
WT_22_d	CR_06690C	2.9249e-06	2.25795e-05	71	0.861	2.62247e-05	0.0436009	1.14342e-06	2.50813e-05
WT_22_d	CR_06760C	3.31829e-05	0.000411238	391	1.382	0.000297567	0.0266461	7.92901e-06	0.000289638
WT_22_d	CR_06780W	3.85233e-06	2.29202e-05	93	1.255	1.82631e-05	0.0244498	4.46531e-07	1.78166e-05
WT_22_d	CR_06850C	3.83466e-06	1.87172e-06	69	0.345	5.42528e-06	0.0260546	1.41353e-07	5.28393e-06
WT_22_d	CR_07050C	1.93608e-06	0.000262546	542	7.28	3.6064e-05	0.231065	8.33312e-06	2.77308e-05
WT_22_d	CR_07510W	3.88076e-07	4.12419e-06	73	0.642	6.42397e-06	0.0790297	5.07685e-07	5.91629e-06
WT_22_d	CR_07630C	5.24887e-05	0.000565441	428	0.594	0.000951921	0.00507826	4.83411e-06	0.000947087
WT_22_d	CR_07650W	8.24068e-06	0.000176315	160	1.743	0.000101156	0.0337267	3.41167e-06	9.77445e-05
WT_22_d	CR_08010W	5.7011e-06	1.02028e-05	85	0.678	1.50483e-05	0.0148981	2.24192e-07	1.48241e-05
WT_22_d	CR_08360C	8.00463e-05	0.000343215	345	0.533	0.00064393	0.00289066	1.86138e-06	0.000642069
WT_22_d	CR_08380C	3.29955e-08	9.81345e-06	56	1.913	5.12988e-06
WT_22_d	CR_08460W	1.79792e-05	0.000229595	387	0.679	0.000338137	0.0378818	1.28092e-05	0.000325328
WT_22_d	CR_08480C	0.000104131	0.000262827	527	0.579	0.000453932	0.00573537	2.60347e-06	0.000451328
WT_22_d	CR_08520C	5.77112e-06	1.46587e-05	88	0.994	1.47472e-05	0.0621831	9.17024e-07	1.38301e-05
WT_22_d	CR_08950W	1.3411e-05	0.000150818	66	1.294	0.000116552	0.0402904	4.69592e-06	0.000111856
WT_22_d	CR_09120C	2.8052e-05	0.000288312	214	1.67	0.000172642	0.00717935	1.23946e-06	0.000171403
WT_22_d	CR_09380W	1.64888e-05	6.81659e-05	147	1.048	6.50438e-05	0.0119067	7.74456e-07	6.42694e-05
WT_22_d	CR_09420C	2.13747e-08	6.9701e-07	156	3.525	1.97733e-07
WT_22_d	CR_09440C	6.85042e-06	3.82779e-05	67	1.189	3.21934e-05	0.0279467	8.99699e-07	3.12937e-05
WT_22_d	CR_09580C	1.91866e-06	2.27192e-05	116	1.26	1.80311e-05	0.35895	6.47226e-06	1.15588e-05
WT_22_d	CR_09970W	5.52556e-05	0.000174664	444	0.713	0.000244971	0.0160287	3.92656e-06	0.000241044
WT_22_d	CR_10000C	5.60688e-07	3.85914e-06	66	0.751	5.13867e-06	0.38629	1.98501e-06	3.15366e-06
WT_22_d	CR_10250C	3.46633e-05	0.000357974	204	1.296	0.000276214	0.0272313	7.52168e-06	0.000268693
WT_22_d	CR_10490W	1.5734e-05	0.000187189	60	0.799	0.000234279	0.0226625	5.30934e-06	0.000228969
WT_22_n	C1_00070W	2.62461e-05	0.000235228	51	1.252	0.000187881	0.0195095	3.66548e-06	0.000184216
WT_22_n	C1_00440W	5.28533e-06	0.000103684	77	1.691	6.13153e-05	0.0621243	3.80917e-06	5.75061e-05
WT_22_n	C1_00450C	2.38094e-05	4.56501e-05	90	0.672	6.79317e-05	0.00649618	4.41297e-07	6.74904e-05
WT_22_n	C1_00940W	7.9937e-06	1.46049e-05	84	0.732	1.9952e-05	0.00917138	1.82987e-07	1.9769e-05
WT_22_n	C1_00970W	1.01917e-06	1.20127e-05	67	0.758	1.58479e-05	0.088324	1.39975e-06	1.44482e-05
WT_22_n	C1_01370C	0.000130279	0.000503629	377	0.45	0.00111918	0.00660036	7.38696e-06	0.00111179
WT_22_n	C1_01610C	3.38824e-07	9.52999e-07	178	1.361	7.00219e-07	0.0548453	3.84038e-08	6.61816e-07
WT_22_n	C1_01640W	3.12654e-05	0.00061711	568	0.969	0.000636852	0.0219585	1.39843e-05	0.000622868
WT_22_n	C1_01790W	3.4785e-06	6.38243e-05	156	3.25	1.96382e-05	0.0151038	2.96611e-07	1.93416e-05
WT_22_n	C1_01930W	4.0303e-07	1.66343e-05	286	1.46	1.13933e-05	0.318824	3.63246e-06	7.76086e-06
WT_22_n	C1_02010C	3.99083e-07	4.58887e-06	78	2.44	1.88069e-06	0.156633	2.94577e-07	1.58611e-06
WT_22_n	C1_02060W	1.14436e-05	2.01328e-05	364	0.751	2.6808e-05	0.0812175	2.17728e-06	2.46307e-05
WT_22_n	C1_02330C	8.15344e-05	0.000181378	463	0.651	0.000278615	0.00471405	1.31341e-06	0.000277302
WT_22_n	C1_02420C	4.02813e-06	0.000259027	1182	6.074	4.26451e-05	0.0280172	1.1948e-06	4.14503e-05
WT_22_n	C1_02460W	5.06201e-05	0.00128569	347	0.806	0.00159514	0.0336895	5.37396e-05	0.0015414
WT_22_n	C1_02770W	6.75302e-06	9.90243e-06	105	0.426	2.32452e-05	0.0822242	1.91131e-06	2.13338e-05
WT_22_n	C1_03030W	0.000249995	0.0010963	327	0.67	0.00163627	0.00123023	2.01299e-06	0.00163425
WT_22_n	C1_03080C	3.81963e-06	9.21493e-06	78	0.765	1.20457e-05	0.000472813	5.69535e-09	1.204e-05
WT_22_n	C1_03100W	2.47211e-06	0.000177735	193	4.514	3.93741e-05	0.00174978	6.88961e-08	3.93052e-05
WT_22_n	C1_03110W	0.000107813	0.00104977	362	0.912	0.00115107	0.00243695	2.80509e-06	0.00114826
WT_22_n	C1_03150C	5.64179e-06	3.15771e-05	90	0.921	3.42856e-05	0.10294	3.52936e-06	3.07563e-05
WT_22_n	C1_03210C	1.05908e-05	0.000137881	162	1.488	9.26617e-05	0.0104561	9.68876e-07	9.16928e-05
WT_22_n	C1_03220C	6.02797e-05	0.00081068	743	1.333	0.000608162	0.014199	8.63527e-06	0.000599527
WT_22_n	C1_03270W	4.60884e-07	5.49883e-06	74	1.431	3.84265e-06	0.127214	4.88839e-07	3.35381e-06
WT_22_n	C1_03530W	1.58238e-06	3.46883e-05	67	1.952	1.77706e-05	0.00182874	3.24979e-08	1.77381e-05
WT_22_n	C1_03620C	5.68816e-05	9.2057e-05	329	0.459	0.00020056	0.292132	5.859e-05	0.00014197
WT_22_n	C1_03770W	5.44428e-07	2.13296e-05	110	2.152	9.91153e-06	0.0954538	9.46093e-07	8.96543e-06
WT_22_n	C1_04070C	3.91672e-07	3.56243e-06	84	1.459	2.44169e-06	0.0724206	1.76829e-07	2.26486e-06
WT_22_n	C1_04210C	5.27002e-06	8.61469e-05	113	1.612	5.3441e-05	0.0115283	6.16086e-07	5.28249e-05
WT_22_n	C1_04230W	4.46276e-06	4.37613e-05	147	1.034	4.23224e-05	0.402163	1.70205e-05	2.53019e-05
WT_22_n	C1_04290C	2.99524e-05	0.000527391	1077	2.239	0.000235547	0.552078	0.000130041	0.000105507
WT_22_n	C1_04400C	2.29841e-05	0.000666056	445	2.686	0.000247973	1	0.000247973	0
WT_22_n	C1_04430C	2.55956e-06	5.65627e-05	65	1.761	3.21197e-05	0.0538176	1.7286e-06	3.03911e-05
WT_22_n	C1_04450C	8.91329e-06	3.63575e-05	71	0.947	3.83923e-05	0.0353966	1.35896e-06	3.70333e-05
WT_22_n	C1_04520C	7.58985e-06	3.54749e-05	79	1.135	3.12554e-05	0.00531588	1.6615e-07	3.10892e-05
WT_22_n	C1_05030C	3.54702e-06	5.9918e-06	84	0.777	7.71145e-06	0.0191198	1.47442e-07	7.56401e-06
WT_22_n	C1_05180C	6.98068e-06	8.00881e-06	153	0.564	1.42e-05	0.00193156	2.74282e-08	1.41726e-05
WT_22_n	C1_05190C	1.54825e-05	1.09902e-05	102	0.554	1.98379e-05	0.0155639	3.08756e-07	1.95292e-05
WT_22_n	C1_05530C	3.19992e-06	8.64959e-05	110	1.802	4.8e-05	0.00620417	2.978e-07	4.77022e-05
WT_22_n	C1_05560W	1.92597e-05	2.83797e-05	83	1.534	1.85005e-05	0.021737	4.02145e-07	1.80983e-05
WT_22_n	C1_06050C	1.81085e-05	3.68167e-05	105	0.41	8.97968e-05	0.00682526	6.12887e-07	8.91839e-05
WT_22_n	C1_06130C	7.48714e-06	5.01447e-05	19	2.081	2.40965e-05	1	2.40965e-05	0
WT_22_n	C1_06450C	0.000216817	0.00104642	430	0.605	0.00172962	0.00489396	8.46468e-06	0.00172115
WT_22_n	C1_06470W	0.000142114	0.000713489	231	0.526	0.00135644	0.00593035	8.04419e-06	0.0013484
WT_22_n	C1_06480C	5.28562e-06	4.39158e-05	81	0.678	6.47726e-05	0.01021	6.61327e-07	6.41113e-05
WT_22_n	C1_06890C	0.000315719	0.000595727	442	0.464	0.00128389	0.00458614	5.88812e-06	0.00127801
WT_22_n	C1_07050C	7.39209e-07	1.54061e-05	378	2.303	6.6896e-06	0.0504509	3.37496e-07	6.3521e-06
WT_22_n	C1_07060C	8.01397e-06	8.15689e-06	207	0.601	1.35722e-05	0.0330983	4.49217e-07	1.3123e-05
WT_22_n	C1_07340W	2.51741e-06	0.000114445	70	3.21	3.56526e-05	0.00658748	2.34861e-07	3.54178e-05
WT_22_n	C1_08260C	1.19767e-05	2.50578e-05	162	0.617	4.06123e-05	0.0180933	7.34813e-07	3.98775e-05
WT_22_n	C1_08480C	1.91255e-06	1.22571e-05	68	0.643	1.90624e-05	0.174474	3.32588e-06	1.57365e-05
WT_22_n	C1_08650C	1.98452e-06	1.38683e-05	85	1.081	1.28292e-05	0.0266592	3.42015e-07	1.24872e-05
WT_22_n	C1_08710W	6.17296e-07	1.0741e-05	62	1.059	1.01426e-05	0.0119961	1.21671e-07	1.00209e-05
WT_22_n	C1_09030C	8.95537e-06	0.000116519	264	0.883	0.000131958	0.560138	7.39146e-05	5.80432e-05
WT_22_n	C1_09630W	3.77662e-05	0.000489738	219	1.256	0.000389919	0.284811	0.000111053	0.000278866
WT_22_n	C1_09650W	4.57463e-06	5.10367e-05	66	2.045	2.49568e-05	0.14135	3.52766e-06	2.14292e-05
WT_22_n	C1_09960W	1.77259e-06	5.67576e-06	101	0.547	1.03762e-05	0.0656517	6.81213e-07	9.69495e-06
WT_22_n	C1_10100C	7.02355e-06	8.87957e-05	109	0.516	0.000172085	0.00667261	1.14825e-06	0.000170936
WT_22_n	C1_10390C	0.000155401	0.000542852	358	0.611	0.000888465	0.0037025	3.28954e-06	0.000885176
WT_22_n	C1_10680C	3.53688e-06	0.000183799	91	3.905	4.70676e-05	0.00125549	5.9093e-08	4.70085e-05
WT_22_n	C1_10750C	5.53718e-06	1.80701e-05	73	0.391	4.6215e-05	1	4.6215e-05	0
WT_22_n	C1_10870W	6.25081e-05	0.00070342	379	0.671	0.00104832	0.0046013	4.82361e-06	0.00104349
WT_22_n	C1_10940C	1.51609e-05	8.60607e-05	62	0.847	0.000101606	0.00326336	3.31579e-07	0.000101275
WT_22_n	C1_10960W	6.01651e-06	2.03707e-05	70	0.953	2.13753e-05	0.0526195	1.12476e-06	2.02506e-05
WT_22_n	C1_11030W	6.93404e-05	0.000256885	337	0.917	0.000280136	0.544945	0.000152659	0.000127477
WT_22_n	C1_11040W	8.88714e-05	0.000243132	200	0.389	0.000625018	0.0162657	1.01664e-05	0.000614852
WT_22_n	C1_11050W	2.82526e-07	7.887e-05	82	1.473	5.35438e-05	1	5.35438e-05	0
WT_22_n	C1_11060C	0.00018106	0.00248936	404	0.981	0.00253757	0.00345138	8.75812e-06	0.00252881
WT_22_n	C1_11320C	4.89045e-06	1.40658e-05	82	0.423	3.32525e-05	0.143898	4.78496e-06	2.84675e-05
WT_22_n	C1_11360W	0.000132203	0.000484152	353	0.542	0.000893269	0.00442694	3.95445e-06	0.000889315
WT_22_n	C1_11540C	3.53829e-06	0.000127614	102	4.199	3.03915e-05	0.0160238	4.86986e-07	2.99045e-05
WT_22_n	C1_11570W	1.6768e-07	3.46348e-06	80	0.922	3.75649e-06	0.166667	6.26081e-07	3.13041e-06
WT_22_n	C1_11850W	5.11475e-07	5.90767e-06	950	1.593	3.70852e-06	0.563492	2.08972e-06	1.6188e-06
WT_22_n	C1_12150C	9.07541e-07	2.46367e-06	69	0.768	3.2079e-06	0.0838909	2.69114e-07	2.93879e-06
WT_22_n	C1_12270W	4.23438e-07	2.53382e-06	65	1.253	2.0222e-06	0.742114	1.50071e-06	5.21497e-07
WT_22_n	C1_12390C	0.000111718	0.000456234	416	0.578	0.000789332	0.00625683	4.93872e-06	0.000784394
WT_22_n	C1_12480W	3.95385e-07	1.93325e-06	86	1.126	1.71692e-06	0.0802231	1.37736e-07	1.57918e-06
WT_22_n	C1_12650C	6.46579e-07	3.69804e-06	83	0.748	4.94391e-06	0.0052356	2.58843e-08	4.91802e-06
WT_22_n	C1_12820C	9.91594e-06	2.5172e-05	304	0.961	2.61935e-05	0.0597089	1.56399e-06	2.46295e-05
WT_22_n	C1_13050W	0.000301884	0.000367957	354	0.673	0.000546742	0.00160071	8.75175e-07	0.000545867
WT_22_n	C1_13260W	7.82487e-06	4.48292e-05	107	0.673	6.6611e-05	0.0106387	7.08656e-07	6.59024e-05
WT_22_n	C1_13290W	1.48659e-08	2.11857e-07	60	1.663	1.27395e-07
WT_22_n	C1_13410W	2.59476e-06	4.18215e-06	70	0.648	6.45393e-06	0.0662157	4.27351e-07	6.02658e-06
WT_22_n	C1_13420C	7.77371e-07	8.88039e-05	72	4.988	1.78035e-05	0.00152207	2.70982e-08	1.77764e-05
WT_22_n	C1_13620W	9.43161e-06	0.000241766	66	3.331	7.25805e-05	0.0194415	1.41108e-06	7.11694e-05
WT_22_n	C1_13690C	1.67095e-05	4.71471e-05	72	0.748	6.30309e-05	0.0175437	1.1058e-06	6.19251e-05
WT_22_n	C1_13700W	0.000113601	0.00113381	658	1.422	0.000797334	0.0047194	3.76294e-06	0.000793571
WT_22_n	C1_13860C	8.03079e-05	0.0014707	700	1.656	0.000888105	0.00608928	5.40792e-06	0.000882697
WT_22_n	C1_14010W	0	1.11516e-08	68	1.125	9.91251e-09
WT_22_n	C1_14090W	1.83639e-05	5.01097e-05	61	0.46	0.000108934	0.0049631	5.40651e-07	0.000108393
WT_22_n	C1_14290C	2.78356e-05	0.000641572	248	2.317	0.000276898	0.0262985	7.282e-06	0.000269616
WT_22_n	C2_00260C	7.59865e-06	5.90442e-05	56	1.199	4.92446e-05	0.0173136	8.52603e-07	4.8392e-05
WT_22_n	C2_00330C	2.11412e-06	4.50861e-05	66	2.919	1.54457e-05	0.0457189	7.06163e-07	1.47396e-05
WT_22_n	C2_00420W	3.09466e-06	1.5605e-05	75	0.948	1.64609e-05	0.123664	2.03562e-06	1.44253e-05
WT_22_n	C2_00570W	3.11202e-06	9.16543e-05	73	1.867	4.90918e-05	0.00647669	3.17952e-07	4.87738e-05
WT_22_n	C2_00610C	7.57145e-05	3.48571e-05	257	0.399	8.73613e-05	0.0157636	1.37713e-06	8.59841e-05
WT_22_n	C2_00730C	1.61857e-06	3.62205e-05	213	3.278	1.10496e-05	0.00818961	9.04918e-08	1.09591e-05
WT_22_n	C2_00930C	3.58334e-06	1.92901e-05	71	0.844	2.28556e-05	0.0115946	2.65002e-07	2.25906e-05
WT_22_n	C2_01040W	9.57684e-07	6.72994e-06	58	0.645	1.0434e-05	0.0608028	6.34418e-07	9.7996e-06
WT_22_n	C2_01130W	1.39694e-06	8.06383e-05	138	2.462	3.27532e-05	0.00254311	8.32949e-08	3.26699e-05
WT_22_n	C2_01440C	4.64476e-06	3.8705e-06	129	0.412	9.39443e-06	0.0305035	2.86563e-07	9.10786e-06
WT_22_n	C2_01610C	2.90655e-05	0.00110514	404	0.533	0.00207343	0.0658004	0.000136433	0.001937
WT_22_n	C2_01620W	3.00264e-05	0.000229194	320	0.916	0.000250212	0.0137166	3.43207e-06	0.00024678
WT_22_n	C2_01850W	1.67823e-05	0.00016717	185	1.504	0.00011115	0.00544525	6.0524e-07	0.000110545
WT_22_n	C2_02030W	2.51336e-05	0.000157397	113	1.273	0.000123643	0.00754856	9.33325e-07	0.00012271
WT_22_n	C2_02340C	1.63665e-05	0.000199106	86	1.592	0.000125067	0.00437868	5.47628e-07	0.000124519
WT_22_n	C2_02470C	2.23931e-08	1.77481e-08	68	2.483	7.14783e-09
WT_22_n	C2_02570W	9.29008e-09	5.07107e-07	66	1.987	2.55212e-07
WT_22_n	C2_02870W	4.86617e-06	1.95211e-05	79	0.899	2.17143e-05	0.0352536	7.65508e-07	2.09488e-05
WT_22_n	C2_03100W	5.83892e-05	0.00347976	198	2.679	0.0012989	0.00266062	3.45589e-06	0.00129545
WT_22_n	C2_03470C	3.10857e-05	0.000202979	76	0.801	0.000253407	0.00242228	6.13823e-07	0.000252793
WT_22_n	C2_03810C	0.000246973	0.0012586	329	0.616	0.00204319	0.00249192	5.09146e-06	0.0020381
WT_22_n	C2_03820C	0.000130599	0.00113627	488	0.715	0.00158918	0.00317351	5.0433e-06	0.00158414
WT_22_n	C2_03840C	4.05852e-06	7.84271e-06	84	0.596	1.31589e-05	0.164334	2.16245e-06	1.09965e-05
WT_22_n	C2_03960W	0.000125073	0.000368937	425	0.433	0.000852048	0.011269	9.60174e-06	0.000842447
WT_22_n	C2_03970W	9.27808e-07	2.94365e-05	81	1.232	2.38933e-05	0.0874296	2.08898e-06	2.18043e-05
WT_22_n	C2_04110W	1.77481e-08	2.20814e-06	61	3.862	5.71759e-07
WT_22_n	C2_04220C	1.23526e-05	0.000136814	118	1.087	0.000125864	0.0268028	3.37351e-06	0.000122491
WT_22_n	C2_04280W	9.69722e-06	7.25249e-05	785	2.094	3.46346e-05	0.753043	2.60814e-05	8.55324e-06
WT_22_n	C2_04850C	6.33869e-06	9.31599e-05	78	1.576	5.91116e-05	0.0571436	3.37785e-06	5.57338e-05
WT_22_n	C2_05030C	1.03827e-05	5.10243e-05	91	0.961	5.3095e-05	0.0580115	3.08012e-06	5.00149e-05
WT_22_n	C2_05300C	7.30871e-06	9.20424e-05	282	1.07	8.6021e-05	0.0101223	8.70726e-07	8.51502e-05
WT_22_n	C2_05410W	0.000368263	0.000519977	482	0.476	0.00109239	0.000951562	1.03948e-06	0.00109135
WT_22_n	C2_05520W	3.03623e-06	2.28123e-05	59	0.848	2.69013e-05	0.008823	2.3735e-07	2.66639e-05
WT_22_n	C2_05540C	1.63053e-06	2.24326e-05	76	1.246	1.80037e-05	0.0323098	5.81696e-07	1.7422e-05
WT_22_n	C2_05610C	0.000165693	0.00204415	365	0.927	0.00220512	0.00110987	2.44741e-06	0.00220268
WT_22_n	C2_05710C	0.000232242	0.0006817	456	0.524	0.00130095	0.00253052	3.2921e-06	0.00129766
WT_22_n	C2_05770W	7.38613e-07	7.71139e-06	110	2.206	3.49564e-06	0.0651021	2.27574e-07	3.26807e-06
WT_22_n	C2_05790C	4.52755e-06	9.98378e-05	65	2.776	3.59646e-05	0.00689534	2.47988e-07	3.57166e-05
WT_22_n	C2_05870W	3.28597e-06	3.54678e-06	63	0.267	1.32838e-05	0.0959269	1.27428e-06	1.20096e-05
WT_22_n	C2_05900W	1.6723e-08	2.06612e-07	62	1.172	1.7629e-07
WT_22_n	C2_06240W	1.66066e-06	6.53286e-06	77	0.514	1.27099e-05	0.0436604	5.54917e-07	1.21549e-05
WT_22_n	C2_06290C	2.27097e-05	0.000103304	375	0.453	0.000228043	0.0120388	2.74537e-06	0.000225298
WT_22_n	C2_06390C	6.16365e-05	0.000466076	247	1.802	0.000258643	0.00520275	1.34566e-06	0.000257298
WT_22_n	C2_06510W	4.46758e-07	5.79541e-06	63	1.408	4.11606e-06	0.115326	4.74689e-07	3.64137e-06
WT_22_n	C2_06810C	7.12228e-05	0.000792073	393	0.669	0.00118397	0.00983038	1.16388e-05	0.00117233
WT_22_n	C2_06850W	1.19085e-06	5.76504e-06	74	1.124	5.12904e-06	0.003003	1.54025e-08	5.11364e-06
WT_22_n	C2_07010W	1.67255e-05	0.00017328	68	1.284	0.000134953	0.0147428	1.98959e-06	0.000132963
WT_22_n	C2_07530C	7.52723e-09	1.85907e-06	67	2.873	6.47082e-07
WT_22_n	C2_08040C	0.000377713	0.000858215	319	0.581	0.00147713	0.00569209	8.40799e-06	0.00146873
WT_22_n	C2_08120W	6.06486e-06	5.33165e-05	185	1.442	3.6974e-05	0.0531498	1.96516e-06	3.50088e-05
WT_22_n	C2_08160C	1.56781e-05	0.000100616	157	0.706	0.000142515	0.0160485	2.28716e-06	0.000140228
WT_22_n	C2_08180C	3.39849e-06	4.17792e-05	83	1.54	2.71293e-05	0.0030581	8.29643e-08	2.70464e-05
WT_22_n	C2_09030W	1.58755e-06	2.95849e-06	73	0.806	3.67058e-06	0.229444	8.42192e-07	2.82839e-06
WT_22_n	C2_09080C	0	3.05609e-07	116	1.769	1.72758e-07
WT_22_n	C2_09290W	9.53612e-06	5.30551e-06	73	0.364	1.45756e-05	0.0110874	1.61605e-07	1.4414e-05
WT_22_n	C2_09460C	1.74025e-06	5.3595e-05	235	3.425	1.56482e-05	0.0442001	6.9165e-07	1.49565e-05
WT_22_n	C2_10000C	2.06303e-08	2.36955e-07	79	0.618	3.83422e-07
WT_22_n	C2_10290W	3.1916e-05	0.000160528	839	1.029	0.000156004	0.120005	1.87213e-05	0.000137283
WT_22_n	C2_10640C	6.255e-06	2.55932e-05	57	0.897	2.85319e-05	0.0213513	6.09194e-07	2.79228e-05
WT_22_n	C2_10690W	2.59545e-06	0.000118606	62	3.353	3.53731e-05	0.0198026	7.00479e-07	3.46726e-05
WT_22_n	C2_10810W	2.59796e-06	2.0234e-05	186	0.759	2.66587e-05	1	2.66587e-05	0
WT_22_n	C3_00620C	1.86992e-06	9.35336e-06	62	0.902	1.03696e-05	0.108903	1.12928e-06	9.2403e-06
WT_22_n	C3_00670C	3.76362e-09	7.39945e-05	76	4.935	1.49938e-05
WT_22_n	C3_01040C	5.38488e-08	1.17158e-06	72	3.657	3.20366e-07
WT_22_n	C3_01210C	3.05117e-06	2.82531e-05	74	1.212	2.33111e-05	0.0317116	7.39232e-07	2.25719e-05
WT_22_n	C3_01470W	4.71807e-06	3.89119e-05	114	0.99	3.9305e-05	0.0245784	9.66053e-07	3.83389e-05
WT_22_n	C3_01630W	7.81105e-06	0.000202376	77	2.045	9.89615e-05	0.000961135	9.51154e-08	9.88664e-05
WT_22_n	C3_01890C	8.00605e-06	0.000100784	556	2.003	5.03163e-05	0.386317	1.94381e-05	3.08782e-05
WT_22_n	C3_02010C	1.50545e-08	1.7195e-07	82	1.094	1.57175e-07
WT_22_n	C3_02120W	2.52425e-06	2.07243e-05	70	1.548	1.33878e-05	0.0309264	4.14037e-07	1.29738e-05
WT_22_n	C3_02210C	2.13821e-06	3.35195e-05	80	2.535	1.32227e-05	0.00263158	3.47965e-08	1.31879e-05
WT_22_n	C3_02410C	6.85232e-07	8.91847e-06	281	1.485	6.00571e-06	0.0449686	2.70068e-07	5.73564e-06
WT_22_n	C3_02450W	8.12129e-06	1.45406e-05	74	0.834	1.74348e-05	0.0041522	7.23927e-08	1.73624e-05
WT_22_n	C3_02460C	1.03488e-06	6.45134e-06	78	1.22	5.28798e-06	0.0984539	5.20623e-07	4.76736e-06
WT_22_n	C3_02640C	5.04142e-07	6.51167e-05	698	2.858	2.2784e-05	0.0379025	8.63572e-07	2.19204e-05
WT_22_n	C3_02710W	9.45909e-06	1.93022e-05	618	0.533	3.62142e-05	0.00620252	2.24619e-07	3.59896e-05
WT_22_n	C3_03010C	7.04682e-06	5.36914e-05	81	1.166	4.60475e-05	0.290819	1.33915e-05	3.2656e-05
WT_22_n	C3_03400C	4.23374e-06	1.32806e-05	123	0.876	1.51605e-05	0.0591899	8.97352e-07	1.42632e-05
WT_22_n	C3_03580C	5.41256e-08	3.38185e-07	109	1.002	3.3751e-07
WT_22_n	C3_03600C	0	6.01132e-06	77	1.644	3.65652e-06
WT_22_n	C3_03720W	4.27386e-06	2.55762e-05	77	0.914	2.79827e-05	0.0201673	5.64335e-07	2.74184e-05
WT_22_n	C3_04080W	4.26003e-05	0.000171871	119	1.001	0.000171699	0.0036083	6.19541e-07	0.000171079
WT_22_n	C3_04260W	1.95662e-06	2.21398e-05	289	1.733	1.27754e-05	0.0708746	9.05454e-07	1.187e-05
WT_22_n	C3_04270C	4.51647e-06	3.69074e-05	71	1.054	3.50165e-05	0.00714778	2.50291e-07	3.47662e-05
WT_22_n	C3_04330C	5.72252e-06	1.11501e-05	63	0.627	1.77832e-05	0.434456	7.72604e-06	1.00572e-05
WT_22_n	C3_04390W	4.93401e-05	0.000168309	298	0.799	0.000210649	0.0163346	3.44086e-06	0.000207208
WT_22_n	C3_04430W	7.82381e-05	0.000326256	169	0.967	0.00033739	0.00311682	1.05158e-06	0.000336338
WT_22_n	C3_04440C	4.64504e-09	2.85133e-07	76	3.631	7.85275e-08
WT_22_n	C3_04500C	0.000108573	0.00166071	436	0.809	0.0020528	0.00468311	9.61348e-06	0.00204319
WT_22_n	C3_04590W	7.87821e-05	0.000197725	903	0.895	0.000220922	0.200245	4.42386e-05	0.000176683
WT_22_n	C3_04670C	0.000234596	0.00109279	375	0.678	0.00161179	0.00534824	8.62023e-06	0.00160317
WT_22_n	C3_04810C	8.6396e-05	0.00117661	474	0.993	0.0011849	0.00972342	1.15213e-05	0.00117338
WT_22_n	C3_04870W	4.64504e-09	1.09182e-07	88	1.533	7.12211e-08
WT_22_n	C3_04960W	9.32547e-05	0.000282999	440	0.604	0.000468541	0.00426167	1.99677e-06	0.000466544
WT_22_n	C3_05100C	0.000371171	0.00103121	459	0.765	0.00134799	0.0230813	3.11133e-05	0.00131688
WT_22_n	C3_05120C	6.79007e-06	2.80638e-05	54	0.692	4.05547e-05	0.00741593	3.00751e-07	4.02539e-05
WT_22_n	C3_05200W	0.000254877	0.000862316	367	0.68	0.00126811	0.00829521	1.05193e-05	0.00125759
WT_22_n	C3_05370C	0.000423028	0.00166386	391	0.99	0.00168067	0.00231205	3.88579e-06	0.00167678
WT_22_n	C3_05410W	1.99922e-06	6.93834e-05	355	2.689	2.58027e-05	0.0117453	3.0306e-07	2.54996e-05
WT_22_n	C3_05790C	9.74881e-07	8.07206e-06	114	1.3	6.20928e-06	0.248098	1.54051e-06	4.66877e-06
WT_22_n	C3_06010W	4.99037e-05	0.000606539	229	1.358	0.000446642	0.00928351	4.1464e-06	0.000442495
WT_22_n	C3_06430W	3.11407e-06	5.05952e-05	90	1.277	3.96204e-05	0.123031	4.87453e-06	3.47458e-05
WT_22_n	C3_06800C	2.84778e-06	1.41046e-05	186	1.146	1.23077e-05	0.0262727	3.23355e-07	1.19843e-05
WT_22_n	C3_07130W	4.97549e-06	4.58143e-05	260	0.719	6.37195e-05	0.0503302	3.20702e-06	6.05125e-05
WT_22_n	C3_07140C	6.59757e-07	8.24727e-06	68	2.113	3.90311e-06	0.00555556	2.16839e-08	3.88143e-06
WT_22_n	C3_07200C	7.69763e-07	8.03517e-06	162	1.72	4.67161e-06	0.312172	1.45834e-06	3.21327e-06
WT_22_n	C3_07380W	2.03464e-06	1.73929e-05	79	1.017	1.71021e-05	0.198286	3.39111e-06	1.3711e-05
WT_22_n	C3_07430W	2.50246e-06	3.24373e-05	67	1.505	2.1553e-05	0.013473	2.90384e-07	2.12626e-05
WT_22_n	C3_07500W	4.46775e-06	0.000122917	94	1.633	7.52706e-05	0.00238275	1.79351e-07	7.50912e-05
WT_22_n	C3_07680W	6.32721e-08	5.15722e-05	57	4.776	1.07982e-05
WT_22_n	C3_07690C	6.47015e-06	3.23737e-05	55	0.797	4.06195e-05	0.0488784	1.98541e-06	3.86341e-05
WT_22_n	C3_07920W	6.25169e-06	8.30793e-05	52	2.054	4.04476e-05	0.598955	2.42263e-05	1.62213e-05
WT_22_n	C4_00090W	0	5.21248e-08	53	1.464	3.56044e-08
WT_22_n	C4_00220C	1.72304e-05	0.00033505	79	1.427	0.000234793	0.021382	5.02035e-06	0.000229773
WT_22_n	C4_00270W	0.000118248	0.00153356	410	1.656	0.000926066	0.00537147	4.97433e-06	0.000921091
WT_22_n	C4_00280W	2.72526e-06	0.000184799	53	1.709	0.000108133	0.0374606	4.05073e-06	0.000104082
WT_22_n	C4_00320C	1.29755e-06	8.8687e-06	70	0.985	9.00376e-06	0.0283197	2.54983e-07	8.74877e-06
WT_22_n	C4_00610W	6.7643e-07	1.33365e-05	67	1.098	1.21462e-05	0.122185	1.48409e-06	1.06621e-05
WT_22_n	C4_01270W	0.000221423	0.00186574	425	0.985	0.00189415	0.00350243	6.63411e-06	0.00188751
WT_22_n	C4_01390W	1.33335e-07	1.09212e-06	119	1.207	9.04821e-07	0.222222	2.01071e-07	7.0375e-07
WT_22_n	C4_01520C	0.00012927	0.000747489	389	0.961	0.000777824	0.00238247	1.85314e-06	0.000775971
WT_22_n	C4_01700C	0.000116524	0.000522374	224	0.432	0.0012092	0.852815	0.00103122	0.000177976
WT_22_n	C4_01850C	3.68879e-08	7.51271e-07	120	2.381	3.15528e-07
WT_22_n	C4_02320C	1.1059e-05	5.67609e-05	245	0.713	7.96085e-05	0.0143255	1.14043e-06	7.84681e-05
WT_22_n	C4_02640C	6.59122e-07	1.6991e-05	232	1.666	1.01987e-05	0.0209671	2.13837e-07	9.98486e-06
WT_22_n	C4_02820W	0	8.66902e-08	64	2.409	3.5986e-08
WT_22_n	C4_02840C	7.10542e-07	6.85096e-06	78	0.937	7.31159e-06	0.0112045	8.19226e-08	7.22967e-06
WT_22_n	C4_03400W	8.79383e-06	8.93253e-06	275	0.252	3.54466e-05	0.0198494	7.03591e-07	3.4743e-05
WT_22_n	C4_04390W	0.000131458	0.000456718	572	0.626	0.000729582	0.0806885	5.88689e-05	0.000670713
WT_22_n	C4_04480C	0.00022933	0.000946136	365	0.807	0.00117241	0.00830952	9.74218e-06	0.00116267
WT_22_n	C4_04890C	2.46565e-05	0.000696578	351	0.73	0.000954216	0.00901637	8.60356e-06	0.000945612
WT_22_n	C4_04900W	0.000136743	0.000353528	181	0.492	0.000718552	0.0415885	2.98835e-05	0.000688669
WT_22_n	C4_04970C	1.73291e-05	5.21423e-05	168	0.802	6.50153e-05	0.00684748	4.45191e-07	6.45701e-05
WT_22_n	C4_05110C	2.74893e-06	2.44675e-05	813	1.566	1.56242e-05	0.192727	3.0112e-06	1.2613e-05
WT_22_n	C4_05570C	1.96266e-06	1.6445e-05	80	1.713	9.6001e-06	0.0428167	4.11045e-07	9.18906e-06
WT_22_n	C4_05960W	6.88418e-06	2.45115e-05	72	0.949	2.58287e-05	0.0538728	1.39147e-06	2.44373e-05
WT_22_n	C4_06580W	9.47734e-06	0.000104388	279	0.846	0.00012339	0.0981636	1.21124e-05	0.000111278
WT_22_n	C4_06690C	6.46571e-06	4.62362e-05	68	0.547	8.45268e-05	0.00625936	5.29084e-07	8.39977e-05
WT_22_n	C5_00450C	1.11921e-06	1.15372e-05	72	1.176	9.81052e-06	0.0239151	2.34619e-07	9.5759e-06
WT_22_n	C5_00690C	2.19249e-07	5.62363e-06	60	1.151	4.88586e-06	0.0495169	2.41933e-07	4.64393e-06
WT_22_n	C5_01050C	1.62037e-05	3.20843e-05	64	0.625	5.13349e-05	0.003885	1.99436e-07	5.11355e-05
WT_22_n	C5_01170W	8.46494e-07	3.73886e-06	72	0.901	4.14967e-06	0.266175	1.10454e-06	3.04513e-06
WT_22_n	C5_01420W	3.63178e-06	1.55387e-05	68	0.252	6.16616e-05	0.0244068	1.50497e-06	6.01567e-05
WT_22_n	C5_01540W	0.000302792	0.000773648	383	0.92	0.000840922	0.00612905	5.15405e-06	0.000835768
WT_22_n	C5_01570C	3.28025e-08	0.000153228	96	4.911	3.1201e-05
WT_22_n	C5_01750C	7.58396e-07	4.40644e-06
WT_22_n	C5_02190C	1.59633e-05	2.54519e-05	76	0.294	8.65713e-05	0.0415233	3.59473e-06	8.29765e-05
WT_22_n	C5_02310C	5.89213e-06	8.41474e-05	84	4.345	1.93665e-05	1	1.93665e-05	0
WT_22_n	C5_02470W	1.50744e-06	9.57662e-05	435	5.382	1.77938e-05	0.00599522	1.06678e-07	1.76871e-05
WT_22_n	C5_02810W	7.83448e-07	4.00229e-06	69	0.576	6.94843e-06	0.0311702	2.16584e-07	6.73184e-06
WT_22_n	C5_03110C	1.15455e-06	1.24091e-05	74	0.836	1.48434e-05	0.00529101	7.85367e-08	1.47649e-05
WT_22_n	C5_03540C	0.000181606	0.00111108	353	0.583	0.00190579	0.00841976	1.60463e-05	0.00188975
WT_22_n	C5_03800W	1.29896e-05	2.65893e-05	117	0.712	3.73445e-05	0.0135899	5.07509e-07	3.6837e-05
WT_22_n	C5_04000W	6.37746e-06	1.87251e-05	71	1.133	1.6527e-05	0.0521341	8.61621e-07	1.56654e-05
WT_22_n	C5_04430C	5.86814e-06	4.09746e-05	69	0.987	4.15142e-05	0.0190961	7.9276e-07	4.07215e-05
WT_22_n	C5_04590C	0.00011111	0.00043917	373	0.513	0.000856081	0.0056774	4.86031e-06	0.000851221
WT_22_n	C5_04860C	3.09319e-06	5.97468e-06	97	0.7	8.53525e-06	0.0290099	2.47607e-07	8.28764e-06
WT_22_n	C5_05100C	1.25703e-06	2.30537e-05	96	1.855	1.24279e-05	0.105041	1.30544e-06	1.11224e-05
WT_22_n	C6_00420W	8.77414e-06	2.00015e-05	86	0.45	4.44478e-05	0.0156971	6.97702e-07	4.37501e-05
WT_22_n	C6_00620W	1.03785e-05	3.1302e-05	70	0.582	5.37835e-05	0.0140689	7.56676e-07	5.30268e-05
WT_22_n	C6_00650C	0.000164594	0.000590589	404	0.603	0.000979418	0.0110947	1.08664e-05	0.000968551
WT_22_n	C6_00670W	3.9564e-06	5.41514e-05	75	1.93	2.80577e-05	0.00385673	1.08211e-07	2.79495e-05
WT_22_n	C6_00680C	1.14829e-06	7.33659e-06	76	0.706	1.03918e-05	0.0128554	1.3359e-07	1.02582e-05
WT_22_n	C6_00770C	1.18311e-06	1.47444e-05	85	1.847	7.98292e-06	0.0407047	3.24943e-07	7.65797e-06
WT_22_n	C6_00820W	3.01188e-06	0.000330054	1021	1.749	0.00018871	0.0179024	3.37835e-06	0.000185332
WT_22_n	C6_01090C	1.63346e-07	5.9168e-07	67	0.855	6.92023e-07	0	0	6.92023e-07
WT_22_n	C6_01210W	1.89994e-05	3.46464e-05	65	0.571	6.06767e-05	0.091309	5.54033e-06	5.51364e-05
WT_22_n	C6_01330C	3.11084e-07	7.41698e-06	80	1.182	6.27494e-06	1	6.27494e-06	0
WT_22_n	C6_01340C	4.92063e-06	1.42015e-05	90	1.049	1.35381e-05	0.076969	1.04201e-06	1.24961e-05
WT_22_n	C6_01610W	0.000254789	0.00073721	717	0.802	0.000919215	0.00154667	1.42172e-06	0.000917793
WT_22_n	C6_01640W	1.18734e-06	9.1274e-06	78	0.671	1.36027e-05	0.069642	9.47317e-07	1.26554e-05
WT_22_n	C6_01700W	0.000109421	0.000689663	442	0.594	0.00116105	0.0057061	6.62507e-06	0.00115442
WT_22_n	C6_01790C	1.04814e-06	1.50913e-05	60	1.732	8.71323e-06	0.332831	2.90004e-06	5.81319e-06
WT_22_n	C6_01820C	1.21828e-06	1.60647e-05	67	1.227	1.30926e-05	0.204333	2.67525e-06	1.04174e-05
WT_22_n	C6_01860C	1.32027e-05	2.42855e-05	83	0.577	4.20893e-05	0.00972432	4.0929e-07	4.168e-05
WT_22_n	C6_01970C	0.000103245	0.000988971	445	0.556	0.00177872	0.0028113	5.00053e-06	0.00177372
WT_22_n	C6_02070C	0.000184712	0.000617003	515	0.568	0.00108627	0.00604847	6.57029e-06	0.0010797
WT_22_n	C6_02220W	1.38425e-05	0.000112498	158	0.855	0.000131577	0.0127662	1.67974e-06	0.000129897
WT_22_n	C6_02350C	2.61053e-06	2.40577e-05	108	1.839	1.30819e-05	0.0209553	2.74136e-07	1.28078e-05
WT_22_n	C6_03390W	3.49569e-06	3.17216e-05	120	1.354	2.3428e-05	0.0494861	1.15936e-06	2.22687e-05
WT_22_n	C6_03640W	4.67599e-06	6.18018e-05	598	1.748	3.53557e-05	0.0106366	3.76065e-07	3.49797e-05
WT_22_n	C6_04100W	6.39154e-06	0.000111053	297	1.517	7.32056e-05	0.00521727	3.81933e-07	7.28236e-05
WT_22_n	C7_00110W	2.4236e-05	6.10024e-05	60	0.837	7.28822e-05	0.0022858	1.66594e-07	7.27156e-05
WT_22_n	C7_00290C	9.38464e-08	1.6807e-06	65	2.125	7.90917e-07
WT_22_n	C7_00440C	2.63549e-05	0.00031118	364	1.631	0.000190791	0.369775	7.05498e-05	0.000120241
WT_22_n	C7_00630C	2.34523e-07	2.91954e-06	190	2.132	1.36939e-06	0.0842466	1.15366e-07	1.25402e-06
WT_22_n	C7_00710W	0.00014354	0.000467429	72	0.489	0.000955888	0.00473401	4.52518e-06	0.000951363
WT_22_n	C7_00750W	1.26556e-05	3.56199e-05	123	0.429	8.303e-05	0.0347118	2.88212e-06	8.01479e-05
WT_22_n	C7_00960W	0.00029193	0.00106867	428	0.605	0.0017664	0.00205675	3.63304e-06	0.00176277
WT_22_n	C7_01070C	9.08518e-07	6.03854e-05	73	3.591	1.68158e-05	0.0244205	4.10649e-07	1.64051e-05
WT_22_n	C7_01250W	0.000397809	0.00185966	259	1.114	0.00166936	0.00191056	3.18941e-06	0.00166617
WT_22_n	C7_01610W	1.16569e-05	2.35297e-05	71	0.475	4.95363e-05	0.0308597	1.52867e-06	4.80076e-05
WT_22_n	C7_01650W	1.34748e-05	0.000108351	140	1.554	6.97241e-05	0.630766	4.39796e-05	2.57445e-05
WT_22_n	C7_01730C	1.97914e-07	1.64257e-06	68	0.63	2.60725e-06	0.077854	2.02985e-07	2.40426e-06
WT_22_n	C7_01850C	7.12428e-06	0.000129725	154	2.326	5.57716e-05	0.0393765	2.19609e-06	5.35755e-05
WT_22_n	C7_02100W	1.83492e-05	0.00020554	61	1.327	0.000154891	0.0135223	2.09448e-06	0.000152796
WT_22_n	C7_02470C	3.6956e-06	2.24886e-05	92	0.931	2.41553e-05	0.0133537	3.22562e-07	2.38328e-05
WT_22_n	C7_02510W	4.32161e-06	1.53935e-05	81	0.82	1.87725e-05	0.0497385	9.33717e-07	1.78388e-05
WT_22_n	C7_03080W	1.13935e-06	4.52311e-05	75	2.006	2.25479e-05	0.0249966	5.63622e-07	2.19843e-05
WT_22_n	C7_03630C	2.48331e-05	9.55323e-06	100	0.571	1.67307e-05	0.00642318	1.07464e-07	1.66232e-05
WT_22_n	C7_04170W	1.53458e-07	6.66898e-06	52	1.125	5.92798e-06
WT_22_n	C7_04260W	1.55203e-05	9.70349e-05	420	1.918	5.05917e-05	0.325149	1.64498e-05	3.41419e-05
WT_22_n	CR_00240W	6.38472e-06	2.82162e-05	59	0.323	8.73568e-05	0.0299264	2.61428e-06	8.47425e-05
WT_22_n	CR_00250W	0.000104529	9.21441e-05	62	0.39	0.000236267	0.00931322	2.20041e-06	0.000234067
WT_22_n	CR_00640W	2.05277e-06	0.000537153	384	7.156	7.50632e-05	0.403284	3.02718e-05	4.47914e-05
WT_22_n	CR_00820C	2.24216e-06	8.77525e-06	91	0.986	8.89984e-06	0.0458227	4.07815e-07	8.49203e-06
WT_22_n	CR_01040C	5.23025e-06	7.58258e-06	81	0.686	1.10533e-05	0.132447	1.46398e-06	9.58934e-06
WT_22_n	CR_01300W	7.89263e-06	3.66257e-05	81	0.78	4.6956e-05	0.00285407	1.34016e-07	4.6822e-05
WT_22_n	CR_01310W	2.63434e-05	0.000184615	256	1.037	0.000178028	0.0204545	3.64147e-06	0.000174386
WT_22_n	CR_01490C	2.24175e-05	7.49721e-05	90	0.653	0.000114812	0.0308794	3.54532e-06	0.000111267
WT_22_n	CR_01590C	4.1408e-06	7.99159e-05	70	1.842	4.33854e-05	0.0420221	1.82314e-06	4.15622e-05
WT_22_n	CR_01830C	0	1.02026e-07	84	4.118	2.47756e-08
WT_22_n	CR_01860W	2.78789e-09	1.99938e-05	58	0.741	2.69822e-05
WT_22_n	CR_01970C	2.15014e-05	8.35106e-05	68	0.862	9.68801e-05	0.00803353	7.78289e-07	9.61018e-05
WT_22_n	CR_02100C	1.84963e-06	6.99803e-06	56	0.549	1.27469e-05	0.431133	5.49559e-06	7.25127e-06
WT_22_n	CR_02140W	8.71171e-06	6.96214e-05	74	1.022	6.81227e-05	0.0125369	8.54045e-07	6.72686e-05
WT_22_n	CR_02340W	2.43446e-08	4.85991e-08	71	1.257	3.86628e-08
WT_22_n	CR_02530W	3.55058e-05	0.000256933	1063	1.889	0.000136015	0.0135604	1.84442e-06	0.000134171
WT_22_n	CR_03010C	1.42107e-06	5.29083e-06	59	0.701	7.54754e-06	0.113323	8.55311e-07	6.69223e-06
WT_22_n	CR_03030C	0.000429333	0.000845456	351	0.561	0.00150705	0.00463723	6.98854e-06	0.00150006
WT_22_n	CR_03050C	6.45106e-07	1.86457e-05	99	1.923	9.69614e-06	0	0	9.69614e-06
WT_22_n	CR_03090C	1.17674e-05	5.8755e-05	67	0.628	9.35589e-05	0.0108064	1.01103e-06	9.25478e-05
WT_22_n	CR_03260W	1.50561e-06	6.35766e-06	65	1.389	4.57715e-06	0.0369126	1.68955e-07	4.4082e-06
WT_22_n	CR_03420C	3.36807e-06	5.8491e-05	82	1.822	3.21026e-05	0.00499845	1.60463e-07	3.19422e-05
WT_22_n	CR_03450W	2.17533e-06	1.92755e-05	100	1.771	1.0884e-05	0.0797142	8.67609e-07	1.00164e-05
WT_22_n	CR_03500W	2.89592e-05	0.000261641	93	1.619	0.000161607	0.00233856	3.77928e-07	0.000161229
WT_22_n	CR_03770C	0.00019292	0.00026797	336	0.454	0.000590243	0.00609139	3.5954e-06	0.000586648
WT_22_n	CR_03800C	1.30737e-06	1.15285e-05	75	1.069	1.07844e-05	0.0464228	5.0064e-07	1.02837e-05
WT_22_n	CR_03970C	4.6515e-06	1.18892e-05	77	0.728	1.63314e-05	0.00449775	7.34544e-08	1.62579e-05
WT_22_n	CR_04020C	4.23902e-06	2.06343e-05	91	0.814	2.53492e-05	0.0268843	6.81497e-07	2.46677e-05
WT_22_n	CR_04260W	3.76274e-06	8.3523e-06	79	0.51	1.63771e-05	0.259217	4.24522e-06	1.21318e-05
WT_22_n	CR_04660C	2.82385e-05	0.000261286	140	1.735	0.000150597	0.00644311	9.70313e-07	0.000149627
WT_22_n	CR_04790W	3.92014e-06	6.02088e-06	76	0.65	9.26288e-06	0.0254209	2.35471e-07	9.02741e-06
WT_22_n	CR_05080W	3.01352e-06	3.71837e-05	67	1.699	2.18857e-05	0.010069	2.20366e-07	2.16653e-05
WT_22_n	CR_05580C	0	6.64281e-07	73	1.809	3.67209e-07
WT_22_n	CR_06050W	1.2758e-05	6.33311e-05	91	1.309	4.83812e-05	0.0322105	1.55838e-06	4.68229e-05
WT_22_n	CR_06690C	2.99147e-06	2.10978e-05	71	0.861	2.45038e-05	0.0370408	9.0764e-07	2.35962e-05
WT_22_n	CR_06760C	3.86884e-05	0.000435044	391	1.382	0.000314793	0.0251957	7.93142e-06	0.000306862
WT_22_n	CR_06780W	4.54601e-06	2.52537e-05	93	1.255	2.01225e-05	0.0245729	4.94467e-07	1.9628e-05
WT_22_n	CR_06850C	2.72931e-06	1.96549e-06	69	0.345	5.69707e-06	0.108953	6.20713e-07	5.07635e-06
WT_22_n	CR_07050C	2.32533e-06	0.000302468	542	7.28	4.15479e-05	0.222896	9.26084e-06	3.2287e-05
WT_22_n	CR_07510W	1.25925e-06	4.81855e-06	73	0.642	7.50554e-06	0.00805234	6.04371e-08	7.4451e-06
WT_22_n	CR_07630C	6.13319e-05	0.000595129	428	0.594	0.0010019	0.00374812	3.75525e-06	0.000998145
WT_22_n	CR_07650W	8.76638e-06	0.000183048	160	1.743	0.000105019	0.0309039	3.24549e-06	0.000101773
WT_22_n	CR_08010W	5.80866e-06	1.00132e-05	85	0.678	1.47688e-05	0.0155254	2.29292e-07	1.45395e-05
WT_22_n	CR_08360C	8.33231e-05	0.000362281	345	0.533	0.000679701	0.00303687	2.06416e-06	0.000677637
WT_22_n	CR_08380C	4.30234e-08	9.97732e-06	56	1.913	5.21553e-06
WT_22_n	CR_08460W	2.04606e-05	0.000229565	387	0.679	0.000338093	0.0356036	1.20373e-05	0.000326056
WT_22_n	CR_08480C	0.00010961	0.000271565	527	0.579	0.000469023	0.00590752	2.77077e-06	0.000466253
WT_22_n	CR_08520C	6.7533e-06	1.58196e-05	88	0.994	1.59151e-05	0.0572379	9.10945e-07	1.50041e-05
WT_22_n	CR_08950W	1.33104e-05	0.00014203	66	1.294	0.00010976	0.0329637	3.6181e-06	0.000106142
WT_22_n	CR_09120C	2.70216e-05	0.000280753	214	1.67	0.000168116	0.00773263	1.29998e-06	0.000166816
WT_22_n	CR_09380W	1.81289e-05	7.00384e-05	147	1.048	6.68306e-05	0.00989222	6.61103e-07	6.61695e-05
WT_22_n	CR_09420C	5.57579e-09	7.46545e-07	156	3.525	2.11786e-07
WT_22_n	CR_09440C	6.94341e-06	3.91604e-05	67	1.189	3.29355e-05	0.0311241	1.02509e-06	3.19104e-05
WT_22_n	CR_09580C	1.94538e-06	2.45028e-05	116	1.26	1.94467e-05	0.371415	7.22279e-06	1.22239e-05
WT_22_n	CR_09970W	5.67663e-05	0.000177046	444	0.713	0.000248312	0.018019	4.47434e-06	0.000243837
WT_22_n	CR_10000C	6.3329e-07	4.02677e-06	66	0.751	5.36188e-06	0.468082	2.5098e-06	2.85208e-06
WT_22_n	CR_10250C	3.4808e-05	0.000353241	204	1.296	0.000272563	0.0266933	7.2756e-06	0.000265287
WT_22_n	CR_10490W	1.86052e-05	0.000194051	60	0.799	0.000242868	0.0176835	4.29474e-06	0.000238573
WT_37_d	C1_00070W	3.6721e-05	0.000302609	51	1.252	0.0002417	0.0179426	4.33673e-06	0.000237363
WT_37_d	C1_00440W	3.96115e-06	7.47182e-05	77	1.691	4.41858e-05	0.0678164	2.99652e-06	4.11893e-05
WT_37_d	C1_00450C	1.74307e-05	3.20085e-05	90	0.672	4.76318e-05	0.0143856	6.85211e-07	4.69465e-05
WT_37_d	C1_00940W	2.52679e-06	4.25706e-06	84	0.732	5.81566e-06	0.00506429	2.94522e-08	5.78621e-06
WT_37_d	C1_00970W	6.81548e-07	1.25796e-05	67	0.758	1.65958e-05	0.0706502	1.1725e-06	1.54233e-05
WT_37_d	C1_01370C	8.6142e-05	0.00042065	377	0.45	0.000934778	0.0133168	1.24482e-05	0.00092233
WT_37_d	C1_01610C	2.31549e-07	5.66342e-07	178	1.361	4.16122e-07	0.173163	7.20571e-08	3.44065e-07
WT_37_d	C1_01640W	2.30792e-05	0.000551037	568	0.969	0.000568666	0.0285955	1.62613e-05	0.000552405
WT_37_d	C1_01790W	2.7574e-06	4.83838e-05	156	3.25	1.48873e-05	0.0392451	5.84254e-07	1.43031e-05
WT_37_d	C1_01930W	6.00761e-07	0.000164938	286	1.46	0.000112971	0.15855	1.79116e-05	9.50596e-05
WT_37_d	C1_02010C	5.66397e-07	5.63564e-06	78	2.44	2.30969e-06	0.16842	3.88998e-07	1.92069e-06
WT_37_d	C1_02060W	4.22766e-06	1.04894e-05	364	0.751	1.39672e-05	0.0734265	1.02556e-06	1.29417e-05
WT_37_d	C1_02330C	9.06223e-06	2.32751e-05	463	0.651	3.57529e-05	0.00428018	1.53029e-07	3.55998e-05
WT_37_d	C1_02420C	3.43803e-06	0.000200091	1182	6.074	3.29422e-05	0.0291428	9.60029e-07	3.19822e-05
WT_37_d	C1_02460W	4.13283e-05	0.00109319	347	0.806	0.00135632	0.0288372	3.91124e-05	0.00131721
WT_37_d	C1_02770W	1.58419e-05	1.56052e-05	105	0.426	3.66319e-05	0.0398254	1.45888e-06	3.5173e-05
WT_37_d	C1_03030W	0.000258049	0.00106287	327	0.67	0.00158637	0.00290224	4.60403e-06	0.00158177
WT_37_d	C1_03080C	4.17783e-06	9.84111e-06	78	0.765	1.28642e-05	0.00848869	1.092e-07	1.2755e-05
WT_37_d	C1_03100W	1.75755e-06	0.000180759	193	4.514	4.00441e-05	0.0387257	1.55073e-06	3.84934e-05
WT_37_d	C1_03110W	0.000117919	0.000772985	362	0.912	0.000847571	0.0072458	6.14133e-06	0.00084143
WT_37_d	C1_03150C	9.56522e-07	8.53038e-06	90	0.921	9.26208e-06	0.239304	2.21646e-06	7.04562e-06
WT_37_d	C1_03210C	1.05126e-05	0.000158303	162	1.488	0.000106387	0.0149174	1.58701e-06	0.0001048
WT_37_d	C1_03220C	2.97948e-05	0.000745459	743	1.333	0.000559234	0.0232496	1.3002e-05	0.000546232
WT_37_d	C1_03270W	8.15214e-07	1.00001e-05	74	1.431	6.98817e-06	0.108417	7.57636e-07	6.23054e-06
WT_37_d	C1_03530W	8.80453e-07	2.43644e-05	67	1.952	1.24818e-05	0.0229537	2.86502e-07	1.21953e-05
WT_37_d	C1_03620C	1.27948e-05	5.609e-05	329	0.459	0.0001222	0.298606	3.64898e-05	8.57105e-05
WT_37_d	C1_03770W	2.78153e-07	2.90347e-05	110	2.152	1.3492e-05	0.265688	3.58465e-06	9.9073e-06
WT_37_d	C1_04070C	9.18006e-08	1.24258e-06	84	1.459	8.51665e-07
WT_37_d	C1_04210C	3.02266e-06	9.38435e-05	113	1.612	5.82156e-05	0.0181674	1.05763e-06	5.71579e-05
WT_37_d	C1_04230W	3.45073e-06	2.9069e-05	147	1.034	2.81132e-05	0.533269	1.49919e-05	1.31213e-05
WT_37_d	C1_04290C	4.76873e-05	0.000902039	1077	2.239	0.000402876	0.762938	0.000307369	9.55066e-05
WT_37_d	C1_04400C	1.79301e-05	0.000521579	445	2.686	0.000194184	1	0.000194184	0
WT_37_d	C1_04430C	3.34044e-06	6.98674e-05	65	1.761	3.96749e-05	0.0408371	1.6202e-06	3.80547e-05
WT_37_d	C1_04450C	8.37406e-06	4.38246e-05	71	0.947	4.62773e-05	0.0163164	7.55078e-07	4.55222e-05
WT_37_d	C1_04520C	6.75754e-06	3.17452e-05	79	1.135	2.79693e-05	0.0120739	3.377e-07	2.76316e-05
WT_37_d	C1_05030C	3.0963e-06	4.32343e-06	84	0.777	5.56426e-06	0.0341779	1.90175e-07	5.37409e-06
WT_37_d	C1_05180C	2.11277e-06	2.12322e-06	153	0.564	3.76458e-06	0.0063936	2.40692e-08	3.74051e-06
WT_37_d	C1_05190C	1.18678e-05	2.95567e-06	102	0.554	5.33514e-06	0.00793786	4.23496e-08	5.29279e-06
WT_37_d	C1_05530C	3.99571e-07	2.90565e-05	110	1.802	1.61246e-05	0.0304417	4.90861e-07	1.56337e-05
WT_37_d	C1_05560W	1.29921e-05	2.00096e-05	83	1.534	1.30441e-05	0.0125786	1.64076e-07	1.288e-05
WT_37_d	C1_06050C	1.59291e-05	3.98722e-05	105	0.41	9.72492e-05	0.00996089	9.68688e-07	9.62805e-05
WT_37_d	C1_06130C	1.25282e-05	5.92e-05	19	2.081	2.84479e-05	1	2.84479e-05	0
WT_37_d	C1_06450C	0.000152646	0.000883163	430	0.605	0.00145977	0.00893764	1.30469e-05	0.00144673
WT_37_d	C1_06470W	0.000104664	0.000451118	231	0.526	0.000857638	0.0139099	1.19297e-05	0.000845709
WT_37_d	C1_06480C	6.62837e-07	2.00573e-05	81	0.678	2.9583e-05	0.0181503	5.36941e-07	2.90461e-05
WT_37_d	C1_06890C	0.000316266	0.000567063	442	0.464	0.00122212	0.00759667	9.28403e-06	0.00121283
WT_37_d	C1_07050C	1.48368e-06	2.12657e-05	378	2.303	9.23393e-06	0.2398	2.2143e-06	7.01964e-06
WT_37_d	C1_07060C	6.48651e-06	4.98623e-06	207	0.601	8.29656e-06	0.0248029	2.05779e-07	8.09078e-06
WT_37_d	C1_07340W	1.8891e-06	9.89604e-05	70	3.21	3.08288e-05	0.00361533	1.11456e-07	3.07173e-05
WT_37_d	C1_08260C	8.68256e-06	2.26513e-05	162	0.617	3.6712e-05	0.322146	1.18266e-05	2.48854e-05
WT_37_d	C1_08480C	1.01598e-06	1.02151e-05	68	0.643	1.58866e-05	0.190574	3.02758e-06	1.2859e-05
WT_37_d	C1_08650C	1.18503e-06	8.20915e-06	85	1.081	7.59404e-06	0.0211548	1.60651e-07	7.43339e-06
WT_37_d	C1_08710W	1.85179e-07	1.0836e-05	62	1.059	1.02323e-05	0.0616352	6.30672e-07	9.60166e-06
WT_37_d	C1_09030C	1.05736e-05	7.53101e-05	264	0.883	8.52888e-05	0.461816	3.93877e-05	4.59011e-05
WT_37_d	C1_09630W	3.97012e-05	0.000442068	219	1.256	0.000351965	0.0187147	6.58693e-06	0.000345378
WT_37_d	C1_09650W	4.73871e-06	5.76464e-05	66	2.045	2.8189e-05	0.131624	3.71035e-06	2.44786e-05
WT_37_d	C1_09960W	1.13019e-06	5.28441e-06	101	0.547	9.66071e-06	0.12731	1.2299e-06	8.43081e-06
WT_37_d	C1_10100C	3.00884e-06	9.11645e-05	109	0.516	0.000176675	0.00228351	4.0344e-07	0.000176272
WT_37_d	C1_10390C	0.000153405	0.000443268	358	0.611	0.000725479	0.00395828	2.87165e-06	0.000722607
WT_37_d	C1_10680C	5.49178e-06	0.000229152	91	3.905	5.86816e-05	0.0109985	6.45412e-07	5.80362e-05
WT_37_d	C1_10750C	4.38636e-06	1.5634e-05	73	0.391	3.99847e-05
WT_37_d	C1_10870W	4.00832e-05	0.000526818	379	0.671	0.000785124	0.00787936	6.18627e-06	0.000778937
WT_37_d	C1_10940C	1.10393e-05	7.09967e-05	62	0.847	8.38214e-05	0.00229656	1.92501e-07	8.36289e-05
WT_37_d	C1_10960W	5.4582e-06	1.64492e-05	70	0.953	1.72604e-05	0.0556396	9.60362e-07	1.63e-05
WT_37_d	C1_11030W	4.37371e-05	0.000264741	337	0.917	0.000288703	0.379438	0.000109545	0.000179158
WT_37_d	C1_11040W	8.43883e-05	0.000246568	200	0.389	0.000633851	0.0321315	2.03665e-05	0.000613484
WT_37_d	C1_11050W	1.36943e-06	7.82486e-05	82	1.473	5.3122e-05	1	5.3122e-05	0
WT_37_d	C1_11060C	0.000157786	0.00238003	404	0.981	0.00242613	0.00878224	2.13068e-05	0.00240482
WT_37_d	C1_11320C	4.44127e-07	1.33388e-06	82	0.423	3.15339e-06	0.0349335	1.10159e-07	3.04323e-06
WT_37_d	C1_11360W	0.0001314	0.000484274	353	0.542	0.000893494	0.00454298	4.05913e-06	0.000889435
WT_37_d	C1_11540C	2.5982e-06	0.000131715	102	4.199	3.13683e-05	0.0299848	9.40572e-07	3.04277e-05
WT_37_d	C1_11570W	2.15276e-07	4.22361e-06	80	0.922	4.58093e-06	0.107143	4.90813e-07	4.09011e-06
WT_37_d	C1_11850W	1.17507e-06	7.79294e-06	950	1.593	4.89199e-06	0.156481	7.65501e-07	4.12649e-06
WT_37_d	C1_12150C	8.22945e-07	2.36477e-06	69	0.768	3.07913e-06	0.0934938	2.87879e-07	2.79125e-06
WT_37_d	C1_12270W	4.86407e-07	2.66792e-06	65	1.253	2.12922e-06	0.563654	1.20015e-06	9.29077e-07
WT_37_d	C1_12390C	0.000108934	0.000322515	416	0.578	0.000557985	0.0107081	5.97495e-06	0.00055201
WT_37_d	C1_12480W	1.47863e-07	1.31225e-06	86	1.126	1.16541e-06	0.411765	4.79874e-07	6.85534e-07
WT_37_d	C1_12650C	3.46327e-07	1.52955e-06	83	0.748	2.04485e-06	0.0207211	4.23715e-08	2.00248e-06
WT_37_d	C1_12820C	5.72413e-06	9.99129e-06	304	0.961	1.03968e-05	0.155082	1.61236e-06	8.78441e-06
WT_37_d	C1_13050W	0.000178905	0.000268993	354	0.673	0.000399693	0.00715686	2.86055e-06	0.000396833
WT_37_d	C1_13260W	1.35689e-06	2.44455e-05	107	0.673	3.63231e-05	0.047412	1.72215e-06	3.4601e-05
WT_37_d	C1_13290W	2.93261e-09	2.20988e-07	60	1.663	1.32885e-07
WT_37_d	C1_13410W	3.51403e-06	3.58652e-06	70	0.648	5.53475e-06	0.0384719	2.12932e-07	5.32181e-06
WT_37_d	C1_13420C	3.09418e-07	4.94417e-05	72	4.988	9.91213e-06	0.0035461	3.51494e-08	9.87698e-06
WT_37_d	C1_13620W	2.99831e-06	0.000355171	66	3.331	0.000106626	0.569655	6.07401e-05	4.5886e-05
WT_37_d	C1_13690C	1.5357e-05	3.62091e-05	72	0.748	4.84078e-05	0.0293855	1.42249e-06	4.69853e-05
WT_37_d	C1_13700W	9.07196e-05	0.00101533	658	1.422	0.000714014	0.00664799	4.74676e-06	0.000709267
WT_37_d	C1_13860C	7.03018e-05	0.00138566	700	1.656	0.000836749	0.0123307	1.03177e-05	0.000826432
WT_37_d	C1_14010W	0	3.34092e-08	68	1.125	2.96971e-08
WT_37_d	C1_14090W	1.303e-05	5.01215e-05	61	0.46	0.00010896	0.00625901	6.8198e-07	0.000108278
WT_37_d	C1_14290C	2.66292e-05	0.000615731	248	2.317	0.000265745	0.0389189	1.03425e-05	0.000255402
WT_37_d	C2_00260C	1.04252e-05	7.98198e-05	56	1.199	6.6572e-05	0.0200974	1.33792e-06	6.52341e-05
WT_37_d	C2_00330C	1.68972e-06	4.45866e-05	66	2.919	1.52746e-05	0.030663	4.68365e-07	1.48062e-05
WT_37_d	C2_00420W	8.66079e-07	1.03589e-05	75	0.948	1.09271e-05	0.213612	2.33416e-06	8.59294e-06
WT_37_d	C2_00570W	7.54846e-07	6.86622e-05	73	1.867	3.67768e-05	0.0702926	2.58514e-06	3.41916e-05
WT_37_d	C2_00610C	4.62837e-05	2.01858e-05	257	0.399	5.05909e-05	0.0212974	1.07745e-06	4.95135e-05
WT_37_d	C2_00730C	1.45706e-06	3.08462e-05	213	3.278	9.41007e-06	0.0140427	1.32143e-07	9.27792e-06
WT_37_d	C2_00930C	2.30783e-06	1.07406e-05	71	0.844	1.27258e-05	0.00673893	8.57583e-08	1.264e-05
WT_37_d	C2_01040W	1.25011e-07	5.57307e-06	58	0.645	8.64041e-06	0.37931	3.2774e-06	5.36301e-06
WT_37_d	C2_01130W	4.69931e-07	7.08786e-05	138	2.462	2.8789e-05	0.0369075	1.06253e-06	2.77265e-05
WT_37_d	C2_01440C	3.52518e-06	9.8771e-07	129	0.412	2.39735e-06	0.0158667	3.80381e-08	2.35932e-06
WT_37_d	C2_01610C	2.0041e-05	0.00102862	404	0.533	0.00192987	0.140717	0.000271565	0.0016583
WT_37_d	C2_01620W	1.53048e-05	0.000257383	320	0.916	0.000280986	0.0262214	7.36784e-06	0.000273618
WT_37_d	C2_01850W	7.11923e-06	0.000147404	185	1.504	9.80079e-05	0.0241414	2.36605e-06	9.56418e-05
WT_37_d	C2_02030W	2.89727e-05	0.000186319	113	1.273	0.000146362	0.0113322	1.6586e-06	0.000144703
WT_37_d	C2_02340C	1.21914e-05	0.000175278	86	1.592	0.000110099	0.0136656	1.50457e-06	0.000108595
WT_37_d	C2_02470C	1.29366e-08	3.67218e-08	68	2.483	1.47893e-08
WT_37_d	C2_02570W	2.25606e-08	5.3338e-07	66	1.987	2.68435e-07
WT_37_d	C2_02870W	4.87157e-06	1.57388e-05	79	0.899	1.7507e-05	0.0789916	1.3829e-06	1.61241e-05
WT_37_d	C2_03100W	7.75121e-05	0.00409825	198	2.679	0.00152977	0.00574141	8.78302e-06	0.00152099
WT_37_d	C2_03470C	1.4459e-05	0.000111754	76	0.801	0.000139519	0.00350985	4.8969e-07	0.000139029
WT_37_d	C2_03810C	0.000196944	0.00113415	329	0.616	0.00184115	0.00382835	7.04856e-06	0.0018341
WT_37_d	C2_03820C	0.000130726	0.00102975	488	0.715	0.0014402	0.00798416	1.14988e-05	0.00142871
WT_37_d	C2_03840C	3.77375e-06	6.02859e-06	84	0.596	1.01151e-05	0.0963966	9.7506e-07	9.14003e-06
WT_37_d	C2_03960W	0.000131279	0.000332409	425	0.433	0.000767689	0.0184679	1.41776e-05	0.000753512
WT_37_d	C2_03970W	1.31961e-06	2.7425e-05	81	1.232	2.22606e-05	0.232748	5.18111e-06	1.70795e-05
WT_37_d	C2_04110W	1.17119e-08	3.25513e-06	61	3.862	8.42861e-07
WT_37_d	C2_04220C	6.83452e-06	9.86653e-05	118	1.087	9.07684e-05	0.0193013	1.75195e-06	8.90165e-05
WT_37_d	C2_04280W	7.63194e-06	5.10202e-05	785	2.094	2.43649e-05	0.797308	1.94263e-05	4.93859e-06
WT_37_d	C2_04850C	2.65765e-06	6.06962e-05	78	1.576	3.85128e-05	0.0811906	3.12688e-06	3.53859e-05
WT_37_d	C2_05030C	9.38047e-06	5.39876e-05	91	0.961	5.61786e-05	0.046996	2.64017e-06	5.35384e-05
WT_37_d	C2_05300C	2.40497e-06	6.77035e-05	282	1.07	6.32743e-05	0.0524627	3.31954e-06	5.99547e-05
WT_37_d	C2_05410W	0.000340695	0.000374134	482	0.476	0.000785996	0.00256354	2.01493e-06	0.000783981
WT_37_d	C2_05520W	1.67217e-06	1.53638e-05	59	0.848	1.81177e-05	0.0187559	3.39814e-07	1.77779e-05
WT_37_d	C2_05540C	1.78856e-06	2.83606e-05	76	1.246	2.27614e-05	0.0383102	8.71991e-07	2.18894e-05
WT_37_d	C2_05610C	0.000152471	0.00192784	365	0.927	0.00207966	0.00473395	9.845e-06	0.00206981
WT_37_d	C2_05710C	0.000133103	0.000533666	456	0.524	0.00101845	0.00730489	7.43965e-06	0.00101101
WT_37_d	C2_05770W	1.22022e-06	9.66174e-06	110	2.206	4.37976e-06	0.133857	5.86262e-07	3.79349e-06
WT_37_d	C2_05790C	5.50507e-06	0.000120787	65	2.776	4.35112e-05	0.0236326	1.02828e-06	4.2483e-05
WT_37_d	C2_05870W	3.14481e-06	3.60491e-06	63	0.267	1.35015e-05	0.221514	2.99078e-06	1.05108e-05
WT_37_d	C2_05900W	0	7.06236e-08	62	1.172	6.02591e-08
WT_37_d	C2_06240W	2.5213e-07	4.20801e-06	77	0.514	8.18679e-06	0.140187	1.14768e-06	7.03911e-06
WT_37_d	C2_06290C	1.12312e-05	7.96126e-05	375	0.453	0.000175745	0.0378923	6.65939e-06	0.000169086
WT_37_d	C2_06390C	4.44177e-05	0.000363661	247	1.802	0.00020181	0.0102449	2.06752e-06	0.000199742
WT_37_d	C2_06510W	3.50058e-07	9.26335e-06	63	1.408	6.57908e-06	0.185336	1.21934e-06	5.35974e-06
WT_37_d	C2_06810C	4.04501e-05	0.000647155	393	0.669	0.000967347	0.0202365	1.95757e-05	0.000947771
WT_37_d	C2_06850W	7.86719e-07	2.66314e-06	74	1.124	2.36934e-06	0.0288364	6.83234e-08	2.30102e-06
WT_37_d	C2_07010W	1.35466e-05	0.000115864	68	1.284	9.02369e-05	0.0266149	2.40164e-06	8.78352e-05
WT_37_d	C2_07530C	0	1.95539e-06	67	2.873	6.80607e-07
WT_37_d	C2_08040C	0.000396327	0.000756383	319	0.581	0.00130186	0.00955839	1.24437e-05	0.00128942
WT_37_d	C2_08120W	3.25435e-06	3.40466e-05	185	1.442	2.36107e-05	0.0738863	1.74451e-06	2.18662e-05
WT_37_d	C2_08160C	3.7725e-06	2.00245e-05	157	0.706	2.83633e-05	0.018627	5.28324e-07	2.7835e-05
WT_37_d	C2_08180C	1.17755e-06	2.7183e-05	83	1.54	1.76513e-05	0.0210132	3.7091e-07	1.72804e-05
WT_37_d	C2_09030W	1.26505e-06	2.07872e-06	73	0.806	2.57906e-06	0.324693	8.37402e-07	1.74165e-06
WT_37_d	C2_09080C	0	1.24195e-06	116	1.769	7.02066e-07
WT_37_d	C2_09290W	5.29651e-06	1.60686e-06	73	0.364	4.41446e-06	0.0144483	6.37815e-08	4.35068e-06
WT_37_d	C2_09460C	9.15094e-07	3.77324e-05	235	3.425	1.10168e-05	0.147216	1.62184e-06	9.39492e-06
WT_37_d	C2_10000C	1.75957e-08	1.15359e-07	79	0.618	1.86666e-07
WT_37_d	C2_10290W	1.88473e-05	0.000153014	839	1.029	0.000148701	0.137771	2.04868e-05	0.000128215
WT_37_d	C2_10640C	5.67569e-06	2.10433e-05	57	0.897	2.34596e-05	0.0359711	8.43869e-07	2.26158e-05
WT_37_d	C2_10690W	6.39556e-06	0.000320507	62	3.353	9.55881e-05	0.0158839	1.51832e-06	9.40698e-05
WT_37_d	C2_10810W	1.62771e-07	1.48429e-05	186	0.759	1.95559e-05	0.904762	1.76934e-05	1.86246e-06
WT_37_d	C3_00620C	2.37805e-06	1.24687e-05	62	0.902	1.38233e-05	0.05538	7.65537e-07	1.30578e-05
WT_37_d	C3_00670C	2.55025e-08	5.70072e-05	76	4.935	1.15516e-05
WT_37_d	C3_01040C	1.62915e-08	7.63085e-07	72	3.657	2.08664e-07
WT_37_d	C3_01210C	8.55173e-07	2.00047e-05	74	1.212	1.65056e-05	0.0187519	3.0951e-07	1.61961e-05
WT_37_d	C3_01470W	2.48912e-06	4.67863e-05	114	0.99	4.72589e-05	0.0413199	1.95273e-06	4.53061e-05
WT_37_d	C3_01630W	4.7092e-06	0.000160458	77	2.045	7.84634e-05	0.0142823	1.12064e-06	7.73428e-05
WT_37_d	C3_01890C	8.27324e-06	8.61474e-05	556	2.003	4.30092e-05	0.220318	9.47569e-06	3.35335e-05
WT_37_d	C3_02010C	5.86523e-09	1.04107e-07	82	1.094	9.51618e-08
WT_37_d	C3_02120W	1.85359e-06	1.93723e-05	70	1.548	1.25144e-05	0.0201986	2.52773e-07	1.22616e-05
WT_37_d	C3_02210C	6.68318e-07	1.77312e-05	80	2.535	6.99454e-06	0.024764	1.73213e-07	6.82133e-06
WT_37_d	C3_02410C	2.61598e-07	7.80646e-06	281	1.485	5.25687e-06	0.0606061	3.18598e-07	4.93827e-06
WT_37_d	C3_02450W	8.35665e-06	1.10419e-05	74	0.834	1.32397e-05	0.0149228	1.97572e-07	1.30421e-05
WT_37_d	C3_02460C	1.06834e-06	4.15027e-06	78	1.22	3.40186e-06	0.361403	1.22944e-06	2.17242e-06
WT_37_d	C3_02640C	1.47483e-07	1.69206e-05	698	2.858	5.92044e-06
WT_37_d	C3_02710W	1.20361e-05	2.33528e-05	618	0.533	4.38138e-05	0.0066969	2.93417e-07	4.35204e-05
WT_37_d	C3_03010C	1.00411e-05	7.71322e-05	81	1.166	6.61511e-05	0.200324	1.32517e-05	5.28995e-05
WT_37_d	C3_03400C	2.96818e-06	5.08653e-06	123	0.876	5.80654e-06	0.0494801	2.87308e-07	5.51923e-06
WT_37_d	C3_03580C	8.34767e-09	1.33322e-07	109	1.002	1.33056e-07
WT_37_d	C3_03600C	5.42433e-09	5.86843e-06	77	1.644	3.56961e-06
WT_37_d	C3_03720W	1.02024e-06	1.5968e-05	77	0.914	1.74705e-05	0.0309087	5.39989e-07	1.69305e-05
WT_37_d	C3_04080W	3.05884e-05	0.000128526	119	1.001	0.000128397	0.00529934	6.80421e-07	0.000127717
WT_37_d	C3_04260W	2.26353e-06	2.7402e-05	289	1.733	1.58119e-05	0.121128	1.91526e-06	1.38966e-05
WT_37_d	C3_04270C	3.47285e-06	2.72188e-05	71	1.054	2.58243e-05	0.0188423	4.8659e-07	2.53377e-05
WT_37_d	C3_04330C	4.3889e-06	8.76946e-06	63	0.627	1.39864e-05	0.300925	4.20885e-06	9.77753e-06
WT_37_d	C3_04390W	3.68344e-05	0.000125277	298	0.799	0.000156793	0.0221723	3.47646e-06	0.000153316
WT_37_d	C3_04430W	5.4294e-05	0.00031383	169	0.967	0.00032454	0.00709206	2.30166e-06	0.000322238
WT_37_d	C3_04440C	5.00198e-09	6.23313e-07	76	3.631	1.71664e-07
WT_37_d	C3_04500C	8.1336e-05	0.00133651	436	0.809	0.00165205	0.00743474	1.22826e-05	0.00163977
WT_37_d	C3_04590W	4.67372e-05	0.00012778	903	0.895	0.000142771	0.201831	2.88157e-05	0.000113956
WT_37_d	C3_04670C	0.000214954	0.000893022	375	0.678	0.00131714	0.0169917	2.23804e-05	0.00129476
WT_37_d	C3_04810C	7.78099e-05	0.00099304	474	0.993	0.00100004	0.0155141	1.55148e-05	0.000984526
WT_37_d	C3_04870W	2.00967e-08	1.35034e-07	88	1.533	8.80847e-08
WT_37_d	C3_04960W	2.19314e-05	3.13675e-05	440	0.604	5.19329e-05	0.0294445	1.52914e-06	5.04038e-05
WT_37_d	C3_05100C	0.000366244	0.000940677	459	0.765	0.00122964	0.0365061	4.48894e-05	0.00118475
WT_37_d	C3_05120C	6.08092e-06	2.27369e-05	54	0.692	3.28568e-05	0.0123836	4.06886e-07	3.24499e-05
WT_37_d	C3_05200W	0.000233748	0.00069895	367	0.68	0.00102787	0.0135249	1.39018e-05	0.00101397
WT_37_d	C3_05370C	0.000352458	0.00147444	391	0.99	0.00148934	0.00806426	1.20104e-05	0.00147733
WT_37_d	C3_05410W	7.07385e-07	4.78277e-05	355	2.689	1.77864e-05	0.0268767	4.78041e-07	1.73084e-05
WT_37_d	C3_05790C	3.43869e-07	4.03286e-06	114	1.3	3.1022e-06	0.295828	9.17718e-07	2.18448e-06
WT_37_d	C3_06010W	1.10262e-05	0.000456961	229	1.358	0.000336495	0.0367047	1.2351e-05	0.000324144
WT_37_d	C3_06430W	2.58127e-06	4.87386e-05	90	1.277	3.81665e-05	0.208193	7.94599e-06	3.02205e-05
WT_37_d	C3_06800C	9.84119e-07	6.22837e-06	186	1.146	5.43488e-06	0.147802	8.03286e-07	4.63159e-06
WT_37_d	C3_07130W	1.51592e-06	2.65237e-05	260	0.719	3.68897e-05	0.105561	3.89412e-06	3.29955e-05
WT_37_d	C3_07140C	9.71263e-07	8.60566e-06	68	2.113	4.07272e-06	0.0218065	8.88118e-08	3.98391e-06
WT_37_d	C3_07200C	3.1e-07	5.18414e-06	162	1.72	3.01403e-06	0.11434	3.44625e-07	2.66941e-06
WT_37_d	C3_07380W	1.85883e-06	1.72358e-05	79	1.017	1.69477e-05	0.147996	2.50819e-06	1.44395e-05
WT_37_d	C3_07430W	2.89436e-06	2.87981e-05	67	1.505	1.91349e-05	0.024732	4.73244e-07	1.86617e-05
WT_37_d	C3_07500W	1.38828e-06	0.000109076	94	1.633	6.67949e-05	0.0161654	1.07976e-06	6.57151e-05
WT_37_d	C3_07680W	6.9816e-08	4.60554e-05	57	4.776	9.64308e-06
WT_37_d	C3_07690C	3.41438e-06	2.39589e-05	55	0.797	3.00613e-05	0.0395114	1.18776e-06	2.88736e-05
WT_37_d	C3_07920W	5.91633e-06	9.06184e-05	52	2.054	4.4118e-05	0.530171	2.33901e-05	2.07279e-05
WT_37_d	C4_00090W	1.17305e-08	9.18284e-08	53	1.464	6.27243e-08
WT_37_d	C4_00220C	1.32453e-05	0.00022647	79	1.427	0.000158704	0.0306749	4.86823e-06	0.000153836
WT_37_d	C4_00270W	0.000129523	0.00153456	410	1.656	0.000926669	0.0118996	1.1027e-05	0.000915642
WT_37_d	C4_00280W	5.36252e-07	0.00011936	53	1.709	6.98421e-05	0.0739949	5.16796e-06	6.46741e-05
WT_37_d	C4_00320C	7.95223e-07	4.7973e-06	70	0.985	4.87036e-06	0.0815125	3.96995e-07	4.47336e-06
WT_37_d	C4_00610W	2.72837e-07	1.23376e-05	67	1.098	1.12364e-05	0.106179	1.19307e-06	1.00433e-05
WT_37_d	C4_01270W	0.000147065	0.00141001	425	0.985	0.00143148	0.00351872	5.03697e-06	0.00142644
WT_37_d	C4_01390W	1.21188e-07	1.15824e-06	119	1.207	9.59606e-07
WT_37_d	C4_01520C	7.12604e-05	0.000415293	389	0.961	0.000432147	0.00394359	1.70421e-06	0.000430443
WT_37_d	C4_01700C	5.31913e-05	0.000196747	224	0.432	0.000455433	0.943559	0.000429728	2.57052e-05
WT_37_d	C4_01850C	5.7058e-07	8.04342e-06	120	2.381	3.37817e-06	0.465634	1.57299e-06	1.80518e-06
WT_37_d	C4_02320C	2.49195e-05	0.000116299	245	0.713	0.000163112	0.00859254	1.40155e-06	0.000161711
WT_37_d	C4_02640C	2.03335e-07	2.40657e-05	232	1.666	1.44452e-05	0.0379747	5.48553e-07	1.38967e-05
WT_37_d	C4_02820W	0	1.38643e-07	64	2.409	5.75521e-08
WT_37_d	C4_02840C	2.5463e-07	4.28168e-06	78	0.937	4.56956e-06	0	0	4.56956e-06
WT_37_d	C4_03400W	6.71762e-06	8.35927e-06	275	0.252	3.31717e-05	0.0243449	8.07562e-07	3.23641e-05
WT_37_d	C4_04390W	8.41782e-05	0.000370336	572	0.626	0.000591591	0.0369504	2.18595e-05	0.000569732
WT_37_d	C4_04480C	0.000178584	0.000717244	365	0.807	0.000888778	0.0121709	1.08173e-05	0.00087796
WT_37_d	C4_04890C	7.78318e-06	0.00049276	351	0.73	0.000675014	0.0108072	7.29502e-06	0.000667719
WT_37_d	C4_04900W	0.000117613	0.000294506	181	0.492	0.000598589	0.0517653	3.09862e-05	0.000567603
WT_37_d	C4_04970C	8.78384e-06	3.75614e-05	168	0.802	4.68347e-05	0.175889	8.2377e-06	3.8597e-05
WT_37_d	C4_05110C	1.3254e-06	1.42425e-05	813	1.566	9.09481e-06	0.343489	3.12397e-06	5.97085e-06
WT_37_d	C4_05570C	1.47518e-06	1.08649e-05	80	1.713	6.3426e-06	0.0509048	3.22869e-07	6.01973e-06
WT_37_d	C4_05960W	5.85276e-06	1.71117e-05	72	0.949	1.80313e-05	0.0485886	8.76114e-07	1.71552e-05
WT_37_d	C4_06580W	3.15653e-06	5.14133e-05	279	0.846	6.07722e-05	0.0571269	3.47172e-06	5.73004e-05
WT_37_d	C4_06690C	5.69213e-06	4.05427e-05	68	0.547	7.41182e-05	0.0213123	1.57963e-06	7.25386e-05
WT_37_d	C5_00450C	6.16072e-07	6.57263e-06	72	1.176	5.58897e-06	0.00444444	2.48399e-08	5.56413e-06
WT_37_d	C5_00690C	6.85119e-08	2.23824e-06	60	1.151	1.94461e-06
WT_37_d	C5_01050C	1.29205e-05	2.13883e-05	64	0.625	3.42213e-05	0.0198751	6.80153e-07	3.35412e-05
WT_37_d	C5_01170W	1.09535e-06	4.46458e-06	72	0.901	4.95513e-06	0.110707	5.4857e-07	4.40656e-06
WT_37_d	C5_01420W	1.3179e-06	9.01608e-06	68	0.252	3.57781e-05	0.0420623	1.50491e-06	3.42732e-05
WT_37_d	C5_01540W	0.000275605	0.000552207	383	0.92	0.000600225	0.00872302	5.23578e-06	0.00059499
WT_37_d	C5_01570C	3.13399e-08	0.000152326	96	4.911	3.10172e-05
WT_37_d	C5_01750C	9.01401e-07	4.61144e-06
WT_37_d	C5_02190C	1.77557e-05	2.85533e-05	76	0.294	9.71202e-05	0.0276076	2.68125e-06	9.44389e-05
WT_37_d	C5_02310C	2.23546e-06	5.66191e-05	84	4.345	1.30309e-05	1	1.30309e-05	0
WT_37_d	C5_02470W	4.27446e-07	8.75163e-05	435	5.382	1.62609e-05	0.122625	1.99399e-06	1.42669e-05
WT_37_d	C5_02810W	7.67012e-07	3.07559e-06	69	0.576	5.33957e-06	0.0332095	1.77324e-07	5.16224e-06
WT_37_d	C5_03110C	2.40105e-07	6.70845e-06	74	0.836	8.02446e-06	0.0382181	3.0668e-07	7.71778e-06
WT_37_d	C5_03540C	0.000155513	0.00092381	353	0.583	0.00158458	0.0219069	3.47132e-05	0.00154987
WT_37_d	C5_03800W	7.86903e-06	1.70318e-05	117	0.712	2.3921e-05	0.0540195	1.2922e-06	2.26288e-05
WT_37_d	C5_04000W	4.9903e-06	9.34731e-06	71	1.133	8.25005e-06	0.0667392	5.50602e-07	7.69945e-06
WT_37_d	C5_04430C	5.02548e-06	3.49822e-05	69	0.987	3.5443e-05	0.0098993	3.50861e-07	3.50921e-05
WT_37_d	C5_04590C	9.51658e-05	0.000415686	373	0.513	0.000810305	0.00941361	7.62789e-06	0.000802677
WT_37_d	C5_04860C	4.34412e-07	1.12093e-06	97	0.7	1.60133e-06	0.0658147	1.05391e-07	1.49594e-06
WT_37_d	C5_05100C	1.43842e-06	1.95463e-05	96	1.855	1.05371e-05	0.0612569	6.45469e-07	9.89161e-06
WT_37_d	C6_00420W	2.60256e-06	7.07309e-06	86	0.45	1.5718e-05	0.020066	3.15397e-07	1.54026e-05
WT_37_d	C6_00620W	5.12215e-06	1.2407e-05	70	0.582	2.13179e-05	0.0293064	6.24749e-07	2.06931e-05
WT_37_d	C6_00650C	0.00015838	0.000494462	404	0.603	0.000820004	0.00745092	6.10979e-06	0.000813894
WT_37_d	C6_00670W	1.68733e-06	4.13555e-05	75	1.93	2.14277e-05	0.0186806	4.00282e-07	2.10274e-05
WT_37_d	C6_00680C	4.36338e-07	6.51552e-06	76	0.706	9.22879e-06	0.048366	4.4636e-07	8.78243e-06
WT_37_d	C6_00770C	1.02817e-06	1.42678e-05	85	1.847	7.72486e-06	0.0278317	2.14996e-07	7.50987e-06
WT_37_d	C6_00820W	3.40756e-06	0.000579248	1021	1.749	0.000331188	0.0575417	1.90571e-05	0.000312131
WT_37_d	C6_01090C	2.39382e-07	7.13327e-07	67	0.855	8.34301e-07	0	0	8.34301e-07
WT_37_d	C6_01210W	1.82532e-05	2.74228e-05	65	0.571	4.80259e-05	0.0644241	3.09403e-06	4.49319e-05
WT_37_d	C6_01330C	1.93082e-07	4.07941e-06	80	1.182	3.45128e-06	0.975309	3.36606e-06	8.52168e-08
WT_37_d	C6_01340C	3.67732e-06	6.36417e-06	90	1.049	6.06689e-06	0.115359	6.9987e-07	5.36702e-06
WT_37_d	C6_01610W	0.000203129	0.000538792	717	0.802	0.000671811	0.00142818	9.59469e-07	0.000670852
WT_37_d	C6_01640W	5.84151e-07	7.52333e-06	78	0.671	1.12121e-05	0.100036	1.12161e-06	1.00905e-05
WT_37_d	C6_01700W	6.18198e-05	0.00054795	442	0.594	0.000922475	0.00935965	8.63404e-06	0.000913841
WT_37_d	C6_01790C	7.73278e-07	1.14901e-05	60	1.732	6.63403e-06	0.143727	9.53492e-07	5.68054e-06
WT_37_d	C6_01820C	1.02008e-06	1.9631e-05	67	1.227	1.59992e-05	0.250243	4.00368e-06	1.19955e-05
WT_37_d	C6_01860C	9.62411e-06	1.4409e-05	83	0.577	2.49722e-05	0.0076592	1.91267e-07	2.4781e-05
WT_37_d	C6_01970C	5.88213e-05	0.000822993	445	0.556	0.0014802	0.00758171	1.12225e-05	0.00146898
WT_37_d	C6_02070C	0.000153062	0.000491783	515	0.568	0.000865815	0.0127818	1.10667e-05	0.000854748
WT_37_d	C6_02220W	2.26342e-06	6.26733e-05	158	0.855	7.33022e-05	0.0123887	9.08117e-07	7.2394e-05
WT_37_d	C6_02350C	2.77387e-06	1.84995e-05	108	1.839	1.00595e-05	0.203432	2.04643e-06	8.01311e-06
WT_37_d	C6_03390W	2.25225e-06	1.65523e-05	120	1.354	1.22247e-05	0.0628548	7.68383e-07	1.14563e-05
WT_37_d	C6_03640W	3.14624e-06	5.94466e-05	598	1.748	3.40083e-05	0.103249	3.51132e-06	3.0497e-05
WT_37_d	C6_04100W	1.50404e-06	0.000106071	297	1.517	6.99213e-05	0.0448915	3.13888e-06	6.67824e-05
WT_37_d	C7_00110W	1.87281e-05	4.81637e-05	60	0.837	5.75433e-05	0.00557785	3.20967e-07	5.72223e-05
WT_37_d	C7_00290C	7.65074e-08	2.4055e-06	65	2.125	1.132e-06
WT_37_d	C7_00440C	1.91727e-05	0.000250854	364	1.631	0.000153804	0.381351	5.86532e-05	9.51507e-05
WT_37_d	C7_00630C	1.51846e-06	1.56864e-05	190	2.132	7.35762e-06	0.0716751	5.27358e-07	6.83026e-06
WT_37_d	C7_00710W	0.000104924	0.000348765	72	0.489	0.000713222	0.00293054	2.09012e-06	0.000711132
WT_37_d	C7_00750W	4.19287e-06	1.59826e-05	123	0.429	3.72555e-05	0.0210662	7.84833e-07	3.64706e-05
WT_37_d	C7_00960W	0.000245218	0.000850107	428	0.605	0.00140513	0.00391956	5.50751e-06	0.00139963
WT_37_d	C7_01070C	8.40242e-07	6.78699e-05	73	3.591	1.89e-05	0.0365958	6.9166e-07	1.82083e-05
WT_37_d	C7_01250W	0.000344908	0.00159031	259	1.114	0.00142757	0.00523526	7.47368e-06	0.00142009
WT_37_d	C7_01610W	1.16171e-05	2.18266e-05	71	0.475	4.59507e-05	0.0176191	8.0961e-07	4.51411e-05
WT_37_d	C7_01650W	2.20458e-05	0.000138453	140	1.554	8.90946e-05	0.650997	5.80003e-05	3.10943e-05
WT_37_d	C7_01730C	5.95064e-07	2.1411e-06	68	0.63	3.39857e-06	0.0614489	2.08839e-07	3.18974e-06
WT_37_d	C7_01850C	4.3151e-06	0.000102226	154	2.326	4.39494e-05	0.0489085	2.1495e-06	4.17999e-05
WT_37_d	C7_02100W	1.17751e-05	0.000139656	61	1.327	0.000105242	0.0324416	3.41422e-06	0.000101828
WT_37_d	C7_02470C	1.23599e-06	1.35504e-05	92	0.931	1.45547e-05	0.0269949	3.92901e-07	1.41618e-05
WT_37_d	C7_02510W	1.48376e-06	5.72868e-06	81	0.82	6.98619e-06	0.0497162	3.47327e-07	6.63887e-06
WT_37_d	C7_03080W	4.02357e-07	4.55578e-05	75	2.006	2.27108e-05	0.129818	2.94826e-06	1.97625e-05
WT_37_d	C7_03630C	6.18554e-06	1.87811e-06	100	0.571	3.28916e-06	0.0114909	3.77953e-08	3.25136e-06
WT_37_d	C7_04170W	3.36844e-07	8.17801e-06	52	1.125	7.26934e-06	1	7.26934e-06	0
WT_37_d	C7_04260W	1.18891e-05	7.36751e-05	420	1.918	3.84125e-05	0.322254	1.23786e-05	2.60339e-05
WT_37_d	CR_00240W	2.86628e-06	2.25943e-05	59	0.323	6.99514e-05	0.217929	1.52445e-05	5.4707e-05
WT_37_d	CR_00250W	9.69752e-05	9.09217e-05	62	0.39	0.000233133	0.0113929	2.65606e-06	0.000230476
WT_37_d	CR_00640W	1.85944e-06	0.00103728	384	7.156	0.000144952	0.0270895	3.92669e-06	0.000141026
WT_37_d	CR_00820C	3.38692e-06	9.7917e-06	91	0.986	9.93073e-06	0.0510753	5.07215e-07	9.42351e-06
WT_37_d	CR_01040C	1.62633e-06	2.9445e-06	81	0.686	4.29227e-06	0.081463	3.49661e-07	3.94261e-06
WT_37_d	CR_01300W	3.7908e-06	2.1403e-05	81	0.78	2.74397e-05	0.0137631	3.77655e-07	2.7062e-05
WT_37_d	CR_01310W	1.90949e-05	9.7202e-05	256	1.037	9.37339e-05	0.0464888	4.35758e-06	8.93763e-05
WT_37_d	CR_01490C	1.65111e-05	5.30464e-05	90	0.653	8.12349e-05	0.0437947	3.55766e-06	7.76773e-05
WT_37_d	CR_01590C	2.63011e-06	8.06607e-05	70	1.842	4.37897e-05	0.141788	6.20884e-06	3.75809e-05
WT_37_d	CR_01830C	1.08487e-08	1.77473e-07	84	4.118	4.30968e-08
WT_37_d	CR_01860W	1.17305e-08	7.19753e-06	58	0.741	9.71327e-06
WT_37_d	CR_01970C	2.1443e-05	7.42546e-05	68	0.862	8.61423e-05	0.00895231	7.71172e-07	8.53711e-05
WT_37_d	CR_02100C	2.30259e-06	7.66571e-06	56	0.549	1.3963e-05	0.487489	6.80683e-06	7.15621e-06
WT_37_d	CR_02140W	8.86956e-06	8.72381e-05	74	1.022	8.53602e-05	0.024905	2.1259e-06	8.32343e-05
WT_37_d	CR_02340W	5.00198e-09	1.17827e-07	71	1.257	9.3737e-08
WT_37_d	CR_02530W	2.4965e-05	0.000188992	1063	1.889	0.000100049	0.0570615	5.70894e-06	9.43399e-05
WT_37_d	CR_03010C	3.16501e-06	8.65052e-06	59	0.701	1.23403e-05	0.047208	5.82559e-07	1.17577e-05
WT_37_d	CR_03030C	0.00041076	0.00077906	351	0.561	0.0013887	0.00695215	9.65444e-06	0.00137904
WT_37_d	CR_03050C	6.6262e-07	2.00187e-05	99	1.923	1.04102e-05	0.0164585	1.71336e-07	1.02388e-05
WT_37_d	CR_03090C	1.50342e-05	6.82564e-05	67	0.628	0.000108688	0.0117871	1.28112e-06	0.000107407
WT_37_d	CR_03260W	1.31521e-06	3.75686e-06	65	1.389	2.70472e-06	0.0587709	1.58959e-07	2.54576e-06
WT_37_d	CR_03420C	1.98258e-06	5.19066e-05	82	1.822	2.84888e-05	0.00275999	7.86288e-08	2.84102e-05
WT_37_d	CR_03450W	1.08195e-06	1.12636e-05	100	1.771	6.36e-06	0.093828	5.96746e-07	5.76325e-06
WT_37_d	CR_03500W	1.7648e-05	0.000196083	93	1.619	0.000121114	0.00767309	9.29318e-07	0.000120185
WT_37_d	CR_03770C	0.000179287	0.000231275	336	0.454	0.000509417	0.0123487	6.29061e-06	0.000503126
WT_37_d	CR_03800C	5.08605e-07	9.06044e-06	75	1.069	8.47562e-06	0.0489404	4.14801e-07	8.06082e-06
WT_37_d	CR_03970C	1.8338e-06	3.7992e-06	77	0.728	5.21868e-06	0.015296	7.98252e-08	5.13886e-06
WT_37_d	CR_04020C	3.46741e-06	1.74586e-05	91	0.814	2.14479e-05	0.0308388	6.61427e-07	2.07864e-05
WT_37_d	CR_04260W	3.93856e-06	3.20543e-06	79	0.51	6.28515e-06	0.0137854	8.66433e-08	6.19851e-06
WT_37_d	CR_04660C	3.51683e-05	0.000342637	140	1.735	0.000197485	0.00530343	1.04735e-06	0.000196438
WT_37_d	CR_04790W	3.23765e-06	3.19374e-06	76	0.65	4.91345e-06	0.0209023	1.02702e-07	4.81074e-06
WT_37_d	CR_05080W	1.39162e-06	1.68023e-05	67	1.699	9.88955e-06	0.0173951	1.72029e-07	9.71752e-06
WT_37_d	CR_05580C	0	5.37553e-07	73	1.809	2.97155e-07
WT_37_d	CR_06050W	7.60975e-06	3.72191e-05	91	1.309	2.84332e-05	0.0512139	1.45617e-06	2.6977e-05
WT_37_d	CR_06690C	2.27647e-06	1.84793e-05	71	0.861	2.14626e-05	0.0578925	1.24252e-06	2.022e-05
WT_37_d	CR_06760C	3.18216e-05	0.000444043	391	1.382	0.000321304	0.0390873	1.25589e-05	0.000308745
WT_37_d	CR_06780W	3.31125e-06	1.86341e-05	93	1.255	1.48479e-05	0.0602667	8.94834e-07	1.39531e-05
WT_37_d	CR_06850C	1.00092e-06	3.30899e-07	69	0.345	9.59128e-07	0.0135999	1.3044e-08	9.46084e-07
WT_37_d	CR_07050C	1.02902e-06	0.00023887	542	7.28	3.28118e-05	0.27508	9.02586e-06	2.37859e-05
WT_37_d	CR_07510W	5.77705e-08	3.16475e-06	73	0.642	4.92952e-06
WT_37_d	CR_07630C	2.20762e-05	0.000363414	428	0.594	0.000611809	0.0170917	1.04569e-05	0.000601352
WT_37_d	CR_07650W	5.66941e-06	0.000115455	160	1.743	6.62392e-05	0.0444695	2.94562e-06	6.32936e-05
WT_37_d	CR_08010W	4.72464e-06	8.05805e-06	85	0.678	1.1885e-05	0.0337822	4.01503e-07	1.14835e-05
WT_37_d	CR_08360C	6.31892e-05	0.000325152	345	0.533	0.000610041	0.00565352	3.44888e-06	0.000606592
WT_37_d	CR_08380C	1.12896e-08	9.58075e-06	56	1.913	5.00823e-06
WT_37_d	CR_08460W	1.13232e-05	0.000303932	387	0.679	0.000447617	0.0506915	2.26904e-05	0.000424926
WT_37_d	CR_08480C	9.46834e-05	0.000170492	527	0.579	0.000294459	0.00710697	2.09271e-06	0.000292366
WT_37_d	CR_08520C	5.32852e-06	1.30719e-05	88	0.994	1.31508e-05	0.120248	1.58136e-06	1.15694e-05
WT_37_d	CR_08950W	1.07682e-05	0.000117861	66	1.294	9.10827e-05	0.0461328	4.2019e-06	8.68808e-05
WT_37_d	CR_09120C	3.78451e-05	0.000458062	214	1.67	0.000274289	0.0122324	3.35522e-06	0.000270933
WT_37_d	CR_09380W	1.1055e-05	5.16164e-05	147	1.048	4.92523e-05	0.0174586	8.59877e-07	4.83924e-05
WT_37_d	CR_09420C	1.87925e-08	1.20163e-06	156	3.525	3.40889e-07
WT_37_d	CR_09440C	8.42633e-06	5.09706e-05	67	1.189	4.28685e-05	0.0534469	2.29118e-06	4.05773e-05
WT_37_d	CR_09580C	9.13799e-07	1.37354e-05	116	1.26	1.09011e-05	0.230087	2.50821e-06	8.39293e-06
WT_37_d	CR_09970W	5.01521e-05	0.00013607	444	0.713	0.000190842	0.0186165	3.5528e-06	0.000187289
WT_37_d	CR_10000C	6.51409e-07	4.69217e-06	66	0.751	6.24789e-06	0.28597	1.78671e-06	4.46118e-06
WT_37_d	CR_10250C	4.45737e-05	0.000473829	204	1.296	0.000365609	0.0105376	3.85266e-06	0.000361756
WT_37_d	CR_10490W	4.84922e-06	0.000148363	60	0.799	0.000185686	0.0135604	2.51797e-06	0.000183168
WT_37_n	C1_00070W	2.60107e-05	0.0002405	51	1.252	0.000192093	0.0244687	4.70027e-06	0.000187393
WT_37_n	C1_00440W	4.4182e-06	8.78144e-05	77	1.691	5.19305e-05	0.101962	5.29494e-06	4.66355e-05
WT_37_n	C1_00450C	1.77042e-05	3.80501e-05	90	0.672	5.66222e-05	0.0228609	1.29444e-06	5.53278e-05
WT_37_n	C1_00940W	5.56712e-06	1.0815e-05	84	0.732	1.47746e-05	0.0141045	2.08389e-07	1.45662e-05
WT_37_n	C1_00970W	1.03927e-06	1.16484e-05	67	0.758	1.53673e-05	0.169755	2.60867e-06	1.27586e-05
WT_37_n	C1_01370C	0.000107827	0.000383199	377	0.45	0.000851552	0.0130458	1.11092e-05	0.000840443
WT_37_n	C1_01610C	3.42763e-07	8.18124e-07	178	1.361	6.0112e-07	0.127167	7.64426e-08	5.24677e-07
WT_37_n	C1_01640W	2.77155e-05	0.000490071	568	0.969	0.000505749	0.058579	2.96263e-05	0.000476123
WT_37_n	C1_01790W	2.56311e-06	5.33991e-05	156	3.25	1.64305e-05	0.0673437	1.10649e-06	1.5324e-05
WT_37_n	C1_01930W	2.53616e-06	8.59945e-05	286	1.46	5.89004e-05	0.106114	6.25015e-06	5.26502e-05
WT_37_n	C1_02010C	4.92593e-07	6.18705e-06	78	2.44	2.53567e-06	0.305749	7.75279e-07	1.7604e-06
WT_37_n	C1_02060W	5.9664e-06	1.10139e-05	364	0.751	1.46656e-05	0.109277	1.60261e-06	1.3063e-05
WT_37_n	C1_02330C	9.30684e-05	0.000279053	463	0.651	0.000428654	0.00685795	2.93969e-06	0.000425714
WT_37_n	C1_02420C	3.80209e-06	0.000284219	1182	6.074	4.67927e-05	0.0220738	1.03289e-06	4.57599e-05
WT_37_n	C1_02460W	4.27122e-05	0.00107149	347	0.806	0.0013294	0.0393757	5.23458e-05	0.00127705
WT_37_n	C1_02770W	1.27746e-05	1.9798e-05	105	0.426	4.64741e-05	0.0542246	2.52004e-06	4.39541e-05
WT_37_n	C1_03030W	0.000230413	0.00105707	327	0.67	0.00157772	0.00513696	8.10467e-06	0.00156961
WT_37_n	C1_03080C	3.37712e-06	9.86216e-06	78	0.765	1.28917e-05	0.0104449	1.34652e-07	1.27571e-05
WT_37_n	C1_03100W	2.01754e-06	0.000147699	193	4.514	3.27202e-05	0.0263942	8.63625e-07	3.18566e-05
WT_37_n	C1_03110W	9.59175e-05	0.000951781	362	0.912	0.00104362	0.00804012	8.39082e-06	0.00103523
WT_37_n	C1_03150C	1.5961e-06	7.18511e-06	90	0.921	7.80142e-06	0.219839	1.71506e-06	6.08636e-06
WT_37_n	C1_03210C	1.08954e-05	0.000142067	162	1.488	9.54752e-05	0.0220191	2.10228e-06	9.33729e-05
WT_37_n	C1_03220C	5.67913e-05	0.000668047	743	1.333	0.000501161	0.038975	1.95327e-05	0.000481628
WT_37_n	C1_03270W	4.57772e-07	6.82703e-06	74	1.431	4.77081e-06	0.27759	1.32433e-06	3.44648e-06
WT_37_n	C1_03530W	2.25079e-06	3.19666e-05	67	1.952	1.63763e-05	0.0327035	5.35563e-07	1.58408e-05
WT_37_n	C1_03620C	5.97648e-05	8.63146e-05	329	0.459	0.000188049	0.223126	4.19586e-05	0.000146091
WT_37_n	C1_03770W	9.69802e-07	3.14363e-05	110	2.152	1.46079e-05	0.133859	1.95541e-06	1.26525e-05
WT_37_n	C1_04070C	5.40719e-07	5.42119e-06	84	1.459	3.71569e-06	0.0964912	3.58531e-07	3.35716e-06
WT_37_n	C1_04210C	7.0951e-06	0.000106032	113	1.612	6.57765e-05	0.0171769	1.12983e-06	6.46467e-05
WT_37_n	C1_04230W	4.39153e-06	3.69007e-05	147	1.034	3.56874e-05	0.541956	1.9341e-05	1.63464e-05
WT_37_n	C1_04290C	5.96103e-05	0.00101272	1077	2.239	0.000452309	0.78391	0.00035457	9.77395e-05
WT_37_n	C1_04400C	1.76691e-05	0.000551698	445	2.686	0.000205398	1	0.000205398	0
WT_37_n	C1_04430C	2.81333e-06	6.25252e-05	65	1.761	3.55055e-05	0.0685559	2.43412e-06	3.30714e-05
WT_37_n	C1_04450C	9.43219e-06	3.87645e-05	71	0.947	4.09341e-05	0.0415967	1.70272e-06	3.92313e-05
WT_37_n	C1_04520C	6.20645e-06	3.2919e-05	79	1.135	2.90036e-05	0.0225325	6.53523e-07	2.835e-05
WT_37_n	C1_05030C	3.21607e-06	6.62931e-06	84	0.777	8.53193e-06	0.0626802	5.34783e-07	7.99715e-06
WT_37_n	C1_05180C	7.13979e-06	7.09718e-06	153	0.564	1.25836e-05	0.00719534	9.05436e-08	1.24931e-05
WT_37_n	C1_05190C	1.62081e-05	1.74024e-05	102	0.554	3.14123e-05	0.0144453	4.5376e-07	3.09585e-05
WT_37_n	C1_05530C	3.56105e-06	7.67471e-05	110	1.802	4.259e-05	0.0194715	8.29291e-07	4.17607e-05
WT_37_n	C1_05560W	1.53549e-05	2.55242e-05	83	1.534	1.6639e-05	0.0191637	3.18864e-07	1.63201e-05
WT_37_n	C1_06050C	2.10328e-05	4.33525e-05	105	0.41	0.000105738	0.0150565	1.59204e-06	0.000104146
WT_37_n	C1_06130C	1.5569e-05	0.000103721	19	2.081	4.98421e-05	1	4.98421e-05	0
WT_37_n	C1_06450C	0.00018384	0.000870941	430	0.605	0.00143957	0.0131184	1.88848e-05	0.00142069
WT_37_n	C1_06470W	0.000113668	0.000594766	231	0.526	0.00113073	0.0163851	1.85272e-05	0.00111221
WT_37_n	C1_06480C	5.61936e-06	3.34093e-05	81	0.678	4.92762e-05	0.0262801	1.29498e-06	4.79812e-05
WT_37_n	C1_06890C	0.000294305	0.000571633	442	0.464	0.00123197	0.015152	1.86667e-05	0.0012133
WT_37_n	C1_07050C	1.92517e-06	2.1892e-05	378	2.303	9.50585e-06	0.251796	2.39353e-06	7.11232e-06
WT_37_n	C1_07060C	6.79068e-06	1.43331e-05	207	0.601	2.38487e-05	0.294059	7.01291e-06	1.68358e-05
WT_37_n	C1_07340W	1.76129e-06	9.29038e-05	70	3.21	2.8942e-05	0.0256026	7.40991e-07	2.8201e-05
WT_37_n	C1_08260C	1.09446e-05	2.3567e-05	162	0.617	3.81961e-05	0.0331809	1.26738e-06	3.69287e-05
WT_37_n	C1_08480C	1.27184e-06	7.09545e-06	68	0.643	1.10349e-05	0.187848	2.07289e-06	8.96203e-06
WT_37_n	C1_08650C	1.05129e-06	7.72516e-06	85	1.081	7.14631e-06	0.0258507	1.84737e-07	6.96157e-06
WT_37_n	C1_08710W	1.05418e-06	1.27059e-05	62	1.059	1.1998e-05	0.0776632	9.31802e-07	1.10662e-05
WT_37_n	C1_09030C	9.13617e-06	0.000143017	264	0.883	0.000161967	0.501289	8.11922e-05	8.07747e-05
WT_37_n	C1_09630W	4.72044e-05	0.000432835	219	1.256	0.000344614	0.0274825	9.47084e-06	0.000335143
WT_37_n	C1_09650W	2.95531e-06	3.28019e-05	66	2.045	1.60401e-05	0.177961	2.8545e-06	1.31856e-05
WT_37_n	C1_09960W	1.92376e-06	5.95737e-06	101	0.547	1.0891e-05	0.102741	1.11896e-06	9.77204e-06
WT_37_n	C1_10100C	8.08821e-06	0.000103781	109	0.516	0.000201125	0.282829	5.6884e-05	0.000144241
WT_37_n	C1_10390C	0.000125027	0.0004616	358	0.611	0.000755482	0.0072166	5.45201e-06	0.00075003
WT_37_n	C1_10680C	3.94606e-06	0.000206575	91	3.905	5.29001e-05	0.00948438	5.01724e-07	5.23984e-05
WT_37_n	C1_10750C	4.49288e-06	1.34334e-05	73	0.391	3.43566e-05	1	3.43566e-05	0
WT_37_n	C1_10870W	5.4233e-05	0.000648297	379	0.671	0.000966165	0.0141876	1.37075e-05	0.000952457
WT_37_n	C1_10940C	1.21298e-05	6.62619e-05	62	0.847	7.82313e-05	0.00712786	5.57622e-07	7.76737e-05
WT_37_n	C1_10960W	6.2675e-06	2.05883e-05	70	0.953	2.16037e-05	0.0997537	2.15505e-06	1.94486e-05
WT_37_n	C1_11030W	7.79766e-05	0.000311604	337	0.917	0.000339808	0.446149	0.000151605	0.000188203
WT_37_n	C1_11040W	6.76789e-05	0.000199273	200	0.389	0.000512269	0.0370552	1.89822e-05	0.000493287
WT_37_n	C1_11050W	1.56566e-06	7.44692e-05	82	1.473	5.05562e-05	1	5.05562e-05	0
WT_37_n	C1_11060C	0.000139238	0.00215196	404	0.981	0.00219364	0.0134927	2.95982e-05	0.00216405
WT_37_n	C1_11320C	9.70344e-07	2.90381e-06	82	0.423	6.8648e-06	0.143324	9.83891e-07	5.88091e-06
WT_37_n	C1_11360W	0.000109454	0.000409939	353	0.542	0.000756344	0.0130424	9.86456e-06	0.00074648
WT_37_n	C1_11540C	3.08918e-06	0.000108766	102	4.199	2.59028e-05	0.0428197	1.10915e-06	2.47936e-05
WT_37_n	C1_11570W	3.43573e-07	3.99998e-06	80	0.922	4.33838e-06	0.126892	5.50506e-07	3.78787e-06
WT_37_n	C1_11850W	1.18612e-06	6.09192e-06	950	1.593	3.82418e-06	0.4818	1.84249e-06	1.98169e-06
WT_37_n	C1_12150C	5.99749e-07	1.97403e-06	69	0.768	2.57035e-06	0.136559	3.51003e-07	2.21935e-06
WT_37_n	C1_12270W	5.71123e-07	4.43331e-06	65	1.253	3.53816e-06	0.886106	3.13518e-06	4.02975e-07
WT_37_n	C1_12390C	0.000106409	0.00043215	416	0.578	0.000747665	0.0198015	1.48049e-05	0.00073286
WT_37_n	C1_12480W	6.09836e-07	2.62675e-06	86	1.126	2.33281e-06	0.213752	4.98644e-07	1.83417e-06
WT_37_n	C1_12650C	1.23889e-06	6.81421e-06	83	0.748	9.10991e-06	0.036546	3.32931e-07	8.77698e-06
WT_37_n	C1_12820C	1.06072e-05	2.83122e-05	304	0.961	2.94612e-05	0.109039	3.21244e-06	2.62488e-05
WT_37_n	C1_13050W	0.000250745	0.000345918	354	0.673	0.000513994	0.00697173	3.58343e-06	0.000510411
WT_37_n	C1_13260W	6.99444e-06	2.54486e-05	107	0.673	3.78137e-05	0.0547477	2.07022e-06	3.57435e-05
WT_37_n	C1_13290W	5.74906e-09	3.18584e-07	60	1.663	1.91572e-07
WT_37_n	C1_13410W	2.67224e-06	6.15752e-06	70	0.648	9.50235e-06	0.0881244	8.37389e-07	8.66496e-06
WT_37_n	C1_13420C	8.14397e-07	7.96645e-05	72	4.988	1.59712e-05	0.0454228	7.25458e-07	1.52458e-05
WT_37_n	C1_13620W	1.3514e-05	0.000371923	66	3.331	0.000111655	0.0451426	5.0404e-06	0.000106615
WT_37_n	C1_13690C	1.39991e-05	4.43806e-05	72	0.748	5.93324e-05	0.0494165	2.932e-06	5.64004e-05
WT_37_n	C1_13700W	8.85373e-05	0.000924821	658	1.422	0.000650366	0.0113505	7.38198e-06	0.000642984
WT_37_n	C1_13860C	8.24594e-05	0.00122116	700	1.656	0.000737416	0.0182175	1.34339e-05	0.000723982
WT_37_n	C1_14010W	0	4.9334e-08	68	1.125	4.38524e-08
WT_37_n	C1_14090W	1.48243e-05	4.16645e-05	61	0.46	9.05749e-05	0.0106597	9.65501e-07	8.96094e-05
WT_37_n	C1_14290C	2.29436e-05	0.000509525	248	2.317	0.000219907	0.0581212	1.27813e-05	0.000207126
WT_37_n	C2_00260C	6.82265e-06	5.49132e-05	56	1.199	4.57991e-05	0.027185	1.24505e-06	4.45541e-05
WT_37_n	C2_00330C	1.22287e-06	4.0446e-05	66	2.919	1.38561e-05	0.109794	1.52132e-06	1.23348e-05
WT_37_n	C2_00420W	2.14279e-06	1.14131e-05	75	0.948	1.20392e-05	0.215858	2.59875e-06	9.44044e-06
WT_37_n	C2_00570W	2.90847e-06	7.38289e-05	73	1.867	3.95441e-05	0.0568563	2.24833e-06	3.72958e-05
WT_37_n	C2_00610C	5.10049e-05	2.51619e-05	257	0.399	6.30623e-05	0.0390058	2.4598e-06	6.06025e-05
WT_37_n	C2_00730C	1.08154e-06	2.56405e-05	213	3.278	7.82199e-06	0.0314865	2.46287e-07	7.5757e-06
WT_37_n	C2_00930C	1.78088e-06	1.13329e-05	71	0.844	1.34276e-05	0.036262	4.86912e-07	1.29407e-05
WT_37_n	C2_01040W	8.44623e-07	5.94913e-06	58	0.645	9.22345e-06	0.251092	2.31593e-06	6.90752e-06
WT_37_n	C2_01130W	1.57558e-06	8.33958e-05	138	2.462	3.38732e-05	0.0273926	9.27877e-07	3.29453e-05
WT_37_n	C2_01440C	5.17007e-06	6.12246e-06	129	0.412	1.48603e-05	0.0347578	5.16512e-07	1.43438e-05
WT_37_n	C2_01610C	2.60485e-05	0.00089154	404	0.533	0.00167268	0.196784	0.000329158	0.00134352
WT_37_n	C2_01620W	3.94425e-05	0.000232213	320	0.916	0.000253507	0.0253642	6.43002e-06	0.000247077
WT_37_n	C2_01850W	1.70503e-05	0.000165785	185	1.504	0.00011023	0.0259794	2.8637e-06	0.000107366
WT_37_n	C2_02030W	2.9203e-05	0.000194773	113	1.273	0.000153003	0.0177849	2.72114e-06	0.000150282
WT_37_n	C2_02340C	1.40702e-05	0.00017528	86	1.592	0.000110101	0.013605	1.49792e-06	0.000108603
WT_37_n	C2_02470C	5.22968e-09	1.67278e-08	68	2.483	6.73693e-09
WT_37_n	C2_02570W	1.42394e-08	5.70795e-07	66	1.987	2.87265e-07
WT_37_n	C2_02870W	5.21932e-06	1.80784e-05	79	0.899	2.01095e-05	0.134612	2.70698e-06	1.74025e-05
WT_37_n	C2_03100W	6.27872e-05	0.0038132	198	2.679	0.00142337	0.0121043	1.72289e-05	0.00140614
WT_37_n	C2_03470C	3.29833e-05	0.000188651	76	0.801	0.00023552	0.0070366	1.65726e-06	0.000233862
WT_37_n	C2_03810C	0.000194634	0.00104005	329	0.616	0.0016884	0.00858072	1.44877e-05	0.00167391
WT_37_n	C2_03820C	0.000106514	0.000906754	488	0.715	0.00126819	0.0187366	2.37615e-05	0.00124443
WT_37_n	C2_03840C	3.31114e-06	6.46527e-06	84	0.596	1.08478e-05	0.207943	2.25572e-06	8.59205e-06
WT_37_n	C2_03960W	0.000122726	0.000342786	425	0.433	0.000791654	0.0229272	1.81504e-05	0.000773503
WT_37_n	C2_03970W	2.14966e-06	3.96849e-05	81	1.232	3.22117e-05	0.335051	1.07926e-05	2.14192e-05
WT_37_n	C2_04110W	8.10421e-09	3.16479e-06	61	3.862	8.1947e-07
WT_37_n	C2_04220C	9.74414e-06	9.87332e-05	118	1.087	9.08309e-05	0.0332694	3.02189e-06	8.78091e-05
WT_37_n	C2_04280W	9.34886e-06	7.11738e-05	785	2.094	3.39894e-05	0.832159	2.82846e-05	5.7048e-06
WT_37_n	C2_04850C	3.70113e-06	4.7848e-05	78	1.576	3.03604e-05	0.073133	2.22034e-06	2.814e-05
WT_37_n	C2_05030C	9.09135e-06	5.02215e-05	91	0.961	5.22596e-05	0.0636073	3.32409e-06	4.89355e-05
WT_37_n	C2_05300C	7.64246e-06	7.27895e-05	282	1.07	6.80276e-05	0.0562982	3.82983e-06	6.41977e-05
WT_37_n	C2_05410W	0.000315217	0.000476288	482	0.476	0.00100061	0.00639786	6.40173e-06	0.000994204
WT_37_n	C2_05520W	3.07707e-06	2.0238e-05	59	0.848	2.38655e-05	0.0199055	4.75056e-07	2.33905e-05
WT_37_n	C2_05540C	2.28707e-06	2.9102e-05	76	1.246	2.33563e-05	0.0833296	1.94627e-06	2.14101e-05
WT_37_n	C2_05610C	0.000132577	0.00182727	365	0.927	0.00197117	0.00636709	1.25506e-05	0.00195862
WT_37_n	C2_05710C	0.000224845	0.000638284	456	0.524	0.0012181	0.0113408	1.38142e-05	0.00120428
WT_37_n	C2_05770W	6.72692e-07	8.43247e-06	110	2.206	3.82252e-06	0.225004	8.60081e-07	2.96244e-06
WT_37_n	C2_05790C	4.8817e-06	0.000120826	65	2.776	4.35252e-05	0.0425242	1.85087e-06	4.16743e-05
WT_37_n	C2_05870W	3.82983e-06	3.72211e-06	63	0.267	1.39405e-05	0.182351	2.54205e-06	1.13984e-05
WT_37_n	C2_05900W	0	5.57605e-08	62	1.172	4.75773e-08
WT_37_n	C2_06240W	3.18058e-06	7.76162e-06	77	0.514	1.51004e-05	0.0502193	7.58332e-07	1.43421e-05
WT_37_n	C2_06290C	1.94342e-05	7.78454e-05	375	0.453	0.000171844	0.0319968	5.49847e-06	0.000166346
WT_37_n	C2_06390C	7.38708e-05	0.000603919	247	1.802	0.000335138	0.0260012	8.71399e-06	0.000326424
WT_37_n	C2_06510W	5.64412e-07	7.95571e-06	63	1.408	5.65036e-06	0.300049	1.69538e-06	3.95498e-06
WT_37_n	C2_06810C	7.34153e-05	0.000724376	393	0.669	0.00108277	0.027563	2.98445e-05	0.00105293
WT_37_n	C2_06850W	1.58947e-06	9.37851e-06	74	1.124	8.34387e-06	0.0252017	2.10279e-07	8.13359e-06
WT_37_n	C2_07010W	1.45914e-05	0.000145203	68	1.284	0.000113087	0.0370785	4.19309e-06	0.000108894
WT_37_n	C2_07530C	5.22968e-09	1.58434e-06	67	2.873	5.51457e-07
WT_37_n	C2_08040C	0.000338714	0.000778232	319	0.581	0.00133947	0.0109938	1.47259e-05	0.00132474
WT_37_n	C2_08120W	3.52258e-06	3.06346e-05	185	1.442	2.12445e-05	0.145727	3.0959e-06	1.81486e-05
WT_37_n	C2_08160C	1.23263e-05	7.60152e-05	157	0.706	0.00010767	0.0342456	3.68724e-06	0.000103983
WT_37_n	C2_08180C	3.5106e-06	4.69408e-05	83	1.54	3.0481e-05	0.0784846	2.39229e-06	2.80887e-05
WT_37_n	C2_09030W	1.13387e-06	2.41029e-06	73	0.806	2.99043e-06	0.352076	1.05286e-06	1.93757e-06
WT_37_n	C2_09080C	0	1.31927e-06	116	1.769	7.45773e-07
WT_37_n	C2_09290W	6.1048e-06	3.95173e-06	73	0.364	1.08564e-05	0.0455877	4.94918e-07	1.03615e-05
WT_37_n	C2_09460C	1.53928e-06	4.024e-05	235	3.425	1.17489e-05	0.0842947	9.90369e-07	1.07585e-05
WT_37_n	C2_10000C	2.96439e-08	1.03835e-07	79	0.618	1.68017e-07
WT_37_n	C2_10290W	3.84577e-05	0.000146276	839	1.029	0.000142153	0.225946	3.2119e-05	0.000110034
WT_37_n	C2_10640C	4.52422e-06	1.94399e-05	57	0.897	2.16722e-05	0.0434581	9.41831e-07	2.07303e-05
WT_37_n	C2_10690W	2.67611e-06	0.000134401	62	3.353	4.00839e-05	0.0470232	1.88487e-06	3.8199e-05
WT_37_n	C2_10810W	4.47974e-06	1.34911e-05	186	0.759	1.77749e-05	0.981604	1.74479e-05	3.26991e-07
WT_37_n	C3_00620C	1.53144e-06	8.1615e-06	62	0.902	9.04823e-06	0.115915	1.04883e-06	7.9994e-06
WT_37_n	C3_00670C	1.56163e-07	6.72208e-05	76	4.935	1.36212e-05	1	1.36212e-05	0
WT_37_n	C3_01040C	9.36916e-08	1.91214e-06	72	3.657	5.22872e-07	0.243243	1.27185e-07	3.95687e-07
WT_37_n	C3_01210C	2.38223e-06	2.18789e-05	74	1.212	1.80519e-05	0.0729735	1.31731e-06	1.67346e-05
WT_37_n	C3_01470W	6.42615e-06	4.46194e-05	114	0.99	4.50701e-05	0.0540228	2.43481e-06	4.26353e-05
WT_37_n	C3_01630W	7.081e-06	0.000169644	77	2.045	8.29554e-05	0.0109356	9.07169e-07	8.20482e-05
WT_37_n	C3_01890C	5.58819e-06	7.42151e-05	556	2.003	3.7052e-05	0.483313	1.79077e-05	1.91443e-05
WT_37_n	C3_02010C	5.74906e-09	1.80229e-07	82	1.094	1.64744e-07
WT_37_n	C3_02120W	1.81061e-06	1.94051e-05	70	1.548	1.25356e-05	0.0387558	4.85827e-07	1.20498e-05
WT_37_n	C3_02210C	1.87095e-06	3.60317e-05	80	2.535	1.42137e-05	0.0208273	2.96034e-07	1.39177e-05
WT_37_n	C3_02410C	1.44692e-06	1.0867e-05	281	1.485	7.31783e-06	0.0884226	6.47062e-07	6.67077e-06
WT_37_n	C3_02450W	7.93329e-06	1.68409e-05	74	0.834	2.0193e-05	0.0182208	3.67933e-07	1.9825e-05
WT_37_n	C3_02460C	1.37876e-06	8.1832e-06	78	1.22	6.70754e-06	0.248282	1.66536e-06	5.04218e-06
WT_37_n	C3_02640C	5.17074e-07	2.26234e-05	698	2.858	7.91581e-06	0.531868	4.21017e-06	3.70565e-06
WT_37_n	C3_02710W	1.1876e-05	2.5258e-05	618	0.533	4.73883e-05	0.00869227	4.11912e-07	4.69764e-05
WT_37_n	C3_03010C	8.36458e-06	6.58915e-05	81	1.166	5.65107e-05	0.27669	1.56359e-05	4.08748e-05
WT_37_n	C3_03400C	3.78959e-06	1.38279e-05	123	0.876	1.57852e-05	0.0925917	1.46158e-06	1.43237e-05
WT_37_n	C3_03580C	3.00548e-08	1.81553e-07	109	1.002	1.8119e-07
WT_37_n	C3_03600C	5.74906e-09	4.75791e-06	77	1.644	2.89411e-06
WT_37_n	C3_03720W	3.16107e-06	1.6438e-05	77	0.914	1.79847e-05	0.0205041	3.68759e-07	1.76159e-05
WT_37_n	C3_04080W	3.75462e-05	0.000170907	119	1.001	0.000170736	0.00890635	1.52064e-06	0.000169216
WT_37_n	C3_04260W	2.4138e-06	2.56285e-05	289	1.733	1.47885e-05	0.164073	2.42639e-06	1.23622e-05
WT_37_n	C3_04270C	4.38709e-06	3.55314e-05	71	1.054	3.3711e-05	0.0250151	8.43285e-07	3.28677e-05
WT_37_n	C3_04330C	3.50505e-06	7.99028e-06	63	0.627	1.27437e-05	0.426733	5.43814e-06	7.30553e-06
WT_37_n	C3_04390W	3.98683e-05	0.000133664	298	0.799	0.000167289	0.0368457	6.16391e-06	0.000161126
WT_37_n	C3_04430W	6.7358e-05	0.000310358	169	0.967	0.000320949	0.0131026	4.20527e-06	0.000316744
WT_37_n	C3_04440C	0	6.81166e-07	76	3.631	1.87597e-07
WT_37_n	C3_04500C	8.72925e-05	0.00126945	436	0.809	0.00156916	0.0186043	2.91931e-05	0.00153997
WT_37_n	C3_04590W	7.44765e-05	0.000146376	903	0.895	0.000163549	0.258885	4.23403e-05	0.000121208
WT_37_n	C3_04670C	0.000201495	0.000886884	375	0.678	0.00130809	0.0239024	3.12664e-05	0.00127682
WT_37_n	C3_04810C	6.88021e-05	0.000889177	474	0.993	0.000895446	0.0191407	1.71395e-05	0.000878306
WT_37_n	C3_04870W	3.26062e-09	8.43974e-08	88	1.533	5.50537e-08
WT_37_n	C3_04960W	0.000115285	0.000357296	440	0.604	0.000591549	0.0156885	9.28054e-06	0.000582269
WT_37_n	C3_05100C	0.000353726	0.00092326	459	0.765	0.00120688	0.0493367	5.95433e-05	0.00114733
WT_37_n	C3_05120C	5.56928e-06	2.60781e-05	54	0.692	3.76852e-05	0.0205784	7.75499e-07	3.69097e-05
WT_37_n	C3_05200W	0.000213703	0.000715679	367	0.68	0.00105247	0.0203818	2.14513e-05	0.00103102
WT_37_n	C3_05370C	0.000345582	0.0014517	391	0.99	0.00146637	0.0093097	1.36514e-05	0.00145271
WT_37_n	C3_05410W	1.54138e-06	6.00537e-05	355	2.689	2.23331e-05	0.0294912	6.58628e-07	2.16745e-05
WT_37_n	C3_05790C	9.78931e-07	7.54188e-06	114	1.3	5.80145e-06	0.167136	9.69633e-07	4.83181e-06
WT_37_n	C3_06010W	5.32398e-05	0.000575446	229	1.358	0.000423745	0.0366176	1.55165e-05	0.000408229
WT_37_n	C3_06430W	2.62269e-06	4.73598e-05	90	1.277	3.70868e-05	0.318047	1.17953e-05	2.52915e-05
WT_37_n	C3_06800C	3.23835e-06	1.81759e-05	186	1.146	1.58603e-05	0.181579	2.87989e-06	1.29804e-05
WT_37_n	C3_07130W	9.18312e-06	5.15064e-05	260	0.719	7.16361e-05	0.0498453	3.57072e-06	6.80654e-05
WT_37_n	C3_07140C	9.35821e-07	1.18726e-05	68	2.113	5.61883e-06	0.0687176	3.86113e-07	5.23272e-06
WT_37_n	C3_07200C	1.08296e-06	9.99154e-06	162	1.72	5.80904e-06	0.275062	1.59785e-06	4.21119e-06
WT_37_n	C3_07380W	1.63179e-06	1.38119e-05	79	1.017	1.3581e-05	0.207425	2.81705e-06	1.0764e-05
WT_37_n	C3_07430W	2.17188e-06	2.7786e-05	67	1.505	1.84624e-05	0.0475867	8.78567e-07	1.75839e-05
WT_37_n	C3_07500W	5.29597e-06	0.000110558	94	1.633	6.77023e-05	0.0282943	1.91559e-06	6.57867e-05
WT_37_n	C3_07680W	1.0122e-07	4.92537e-05	57	4.776	1.03128e-05
WT_37_n	C3_07690C	5.77149e-06	3.04528e-05	55	0.797	3.82092e-05	0.108998	4.16472e-06	3.40445e-05
WT_37_n	C3_07920W	5.99898e-06	8.21218e-05	52	2.054	3.99814e-05	0.593112	2.37135e-05	1.62679e-05
WT_37_n	C4_00090W	0	1.3822e-07	53	1.464	9.44126e-08
WT_37_n	C4_00220C	1.27071e-05	0.0002336	79	1.427	0.0001637	0.0355834	5.82501e-06	0.000157875
WT_37_n	C4_00270W	0.000108951	0.00136428	410	1.656	0.000823841	0.0168528	1.3884e-05	0.000809957
WT_37_n	C4_00280W	2.48681e-06	0.000132926	53	1.709	7.77801e-05	0.0416558	3.23999e-06	7.45401e-05
WT_37_n	C4_00320C	6.72861e-07	4.53237e-06	70	0.985	4.60139e-06	0.0574278	2.64248e-07	4.33715e-06
WT_37_n	C4_00610W	8.83857e-07	1.23666e-05	67	1.098	1.12628e-05	0.209603	2.36072e-06	8.90208e-06
WT_37_n	C4_01270W	0.000164837	0.00147502	425	0.985	0.00149748	0.00672988	1.00778e-05	0.0014874
WT_37_n	C4_01390W	2.55979e-07	1.53892e-06	119	1.207	1.27499e-06	0.278245	3.5476e-07	9.20234e-07
WT_37_n	C4_01520C	0.000109605	0.000717952	389	0.961	0.000747089	0.00702098	5.24529e-06	0.000741843
WT_37_n	C4_01700C	6.51035e-05	0.000299528	224	0.432	0.000693352	0.965683	0.000669558	2.37938e-05
WT_37_n	C4_01850C	4.04423e-07	6.10544e-06	120	2.381	2.56424e-06	0.50971	1.30702e-06	1.25722e-06
WT_37_n	C4_02320C	2.29219e-05	0.000108645	245	0.713	0.000152377	0.0261959	3.99166e-06	0.000148386
WT_37_n	C4_02640C	1.23449e-06	4.43944e-05	232	1.666	2.66473e-05	0.0831017	2.21444e-06	2.44329e-05
WT_37_n	C4_02820W	1.56573e-08	1.97666e-07	64	2.409	8.20533e-08
WT_37_n	C4_02840C	7.08437e-07	6.34763e-06	78	0.937	6.77442e-06	0.0383668	2.59913e-07	6.51451e-06
WT_37_n	C4_03400W	1.00718e-05	8.4345e-06	275	0.252	3.34702e-05	0.0335578	1.12319e-06	3.2347e-05
WT_37_n	C4_04390W	0.000106331	0.000404534	572	0.626	0.00064622	0.0800868	5.17537e-05	0.000594466
WT_37_n	C4_04480C	0.000164751	0.000652852	365	0.807	0.000808986	0.0189871	1.53603e-05	0.000793626
WT_37_n	C4_04890C	1.83371e-05	0.00059895	351	0.73	0.00082048	0.0175706	1.44163e-05	0.000806063
WT_37_n	C4_04900W	0.000117615	0.000279667	181	0.492	0.000568429	0.0767972	4.36537e-05	0.000524775
WT_37_n	C4_04970C	1.592e-05	4.94578e-05	168	0.802	6.16681e-05	0.0225704	1.39187e-06	6.02762e-05
WT_37_n	C4_05110C	3.3784e-06	2.42022e-05	813	1.566	1.54548e-05	0.21917	3.38722e-06	1.20675e-05
WT_37_n	C4_05570C	1.38203e-06	1.4162e-05	80	1.713	8.26736e-06	0.111197	9.1931e-07	7.34805e-06
WT_37_n	C4_05960W	5.52701e-06	2.20265e-05	72	0.949	2.32102e-05	0.0623766	1.44777e-06	2.17624e-05
WT_37_n	C4_06580W	4.7052e-06	5.22259e-05	279	0.846	6.17327e-05	0.088744	5.47841e-06	5.62543e-05
WT_37_n	C4_06690C	4.3001e-06	3.48002e-05	68	0.547	6.36202e-05	0.0487345	3.1005e-06	6.05197e-05
WT_37_n	C5_00450C	7.21268e-07	8.27081e-06	72	1.176	7.033e-06	0.0349892	2.46079e-07	6.78692e-06
WT_37_n	C5_00690C	2.55986e-07	5.36157e-06	60	1.151	4.65818e-06	0.0961268	4.47776e-07	4.21041e-06
WT_37_n	C5_01050C	1.33491e-05	2.81404e-05	64	0.625	4.50246e-05	0.021918	9.86848e-07	4.40377e-05
WT_37_n	C5_01170W	1.3616e-06	5.01305e-06	72	0.901	5.56388e-06	0.134222	7.46792e-07	4.81708e-06
WT_37_n	C5_01420W	1.99313e-06	7.54958e-06	68	0.252	2.99587e-05	0.0162148	4.85775e-07	2.94729e-05
WT_37_n	C5_01540W	0.000224165	0.000586239	383	0.92	0.000637216	0.00867227	5.52611e-06	0.00063169
WT_37_n	C5_01570C	2.57306e-08	0.000183974	96	4.911	3.74615e-05
WT_37_n	C5_01750C	8.44285e-07	4.85057e-06				1
WT_37_n	C5_02190C	1.29431e-05	2.20144e-05	76	0.294	7.48788e-05	0.0440663	3.29964e-06	7.15792e-05
WT_37_n	C5_02310C	5.12996e-06	6.51524e-05	84	4.345	1.49948e-05	1	1.49948e-05	0
WT_37_n	C5_02470W	1.06149e-06	9.17866e-05	435	5.382	1.70544e-05	0.104491	1.78203e-06	1.52723e-05
WT_37_n	C5_02810W	7.68758e-07	4.61761e-06	69	0.576	8.01668e-06	0.05954	4.77313e-07	7.53936e-06
WT_37_n	C5_03110C	1.17561e-06	9.91667e-06	74	0.836	1.1862e-05	0.0675746	8.01573e-07	1.10605e-05
WT_37_n	C5_03540C	0.000136833	0.0008089	353	0.583	0.00138748	0.0290049	4.02437e-05	0.00134723
WT_37_n	C5_03800W	7.69571e-06	1.72349e-05	117	0.712	2.42063e-05	0.081291	1.96776e-06	2.22386e-05
WT_37_n	C5_04000W	4.34058e-06	1.70493e-05	71	1.133	1.50479e-05	0.126235	1.89957e-06	1.31483e-05
WT_37_n	C5_04430C	4.56157e-06	3.15158e-05	69	0.987	3.19309e-05	0.0315379	1.00703e-06	3.09239e-05
WT_37_n	C5_04590C	9.06844e-05	0.00036415	373	0.513	0.000709845	0.0140569	9.97819e-06	0.000699867
WT_37_n	C5_04860C	2.05643e-06	5.18151e-06	97	0.7	7.40216e-06	0.0790233	5.84943e-07	6.81722e-06
WT_37_n	C5_05100C	1.96242e-06	2.89216e-05	96	1.855	1.55911e-05	0.166382	2.59408e-06	1.29971e-05
WT_37_n	C6_00420W	7.86207e-06	2.09334e-05	86	0.45	4.65188e-05	0.0232771	1.08282e-06	4.54359e-05
WT_37_n	C6_00620W	6.90776e-06	2.06048e-05	70	0.582	3.54034e-05	0.039885	1.41207e-06	3.39914e-05
WT_37_n	C6_00650C	0.000138643	0.000517443	404	0.603	0.000858115	0.0198041	1.69942e-05	0.000841121
WT_37_n	C6_00670W	2.96863e-06	4.17906e-05	75	1.93	2.16532e-05	0.0213425	4.62133e-07	2.1191e-05
WT_37_n	C6_00680C	8.78028e-07	6.97829e-06	76	0.706	9.88427e-06	0.0512741	5.06807e-07	9.37746e-06
WT_37_n	C6_00770C	8.53948e-07	1.26108e-05	85	1.847	6.8277e-06	0.117249	8.00539e-07	6.02717e-06
WT_37_n	C6_00820W	8.6299e-06	0.000531706	1021	1.749	0.000304006	0.0327977	9.97071e-06	0.000294035
WT_37_n	C6_01090C	2.30291e-07	1.10708e-06	67	0.855	1.29483e-06	0	0	1.29483e-06
WT_37_n	C6_01210W	1.78951e-05	3.30821e-05	65	0.571	5.79372e-05	0.115522	6.69299e-06	5.12442e-05
WT_37_n	C6_01330C	4.19192e-07	7.89807e-06	80	1.182	6.68195e-06	0.798124	5.33303e-06	1.34892e-06
WT_37_n	C6_01340C	4.42114e-06	1.45132e-05	90	1.049	1.38353e-05	0.0863948	1.19529e-06	1.264e-05
WT_37_n	C6_01610W	0.000181933	0.000588659	717	0.802	0.000733989	0.00326387	2.39565e-06	0.000731593
WT_37_n	C6_01640W	1.14958e-06	7.71202e-06	78	0.671	1.14933e-05	0.141083	1.62151e-06	9.87181e-06
WT_37_n	C6_01700W	7.52746e-05	0.00055765	442	0.594	0.000938805	0.0146369	1.37412e-05	0.000925064
WT_37_n	C6_01790C	6.81734e-07	1.04114e-05	60	1.732	6.01122e-06	0.202195	1.21544e-06	4.79578e-06
WT_37_n	C6_01820C	9.77671e-07	1.43681e-05	67	1.227	1.17099e-05	0.257605	3.01654e-06	8.6934e-06
WT_37_n	C6_01860C	9.74937e-06	2.03584e-05	83	0.577	3.52832e-05	0.00821304	2.89783e-07	3.49935e-05
WT_37_n	C6_01970C	8.46541e-05	0.000849331	445	0.556	0.00152757	0.0102472	1.56533e-05	0.00151192
WT_37_n	C6_02070C	0.000147216	0.000466544	515	0.568	0.00082138	0.0227125	1.86556e-05	0.000802724
WT_37_n	C6_02220W	1.54902e-05	8.51038e-05	158	0.855	9.95366e-05	0.0190986	1.90101e-06	9.76356e-05
WT_37_n	C6_02350C	3.36538e-06	3.77972e-05	108	1.839	2.05531e-05	0.155607	3.19821e-06	1.73549e-05
WT_37_n	C6_03390W	3.73996e-06	3.24416e-05	120	1.354	2.39598e-05	0.0888347	2.12846e-06	2.18313e-05
WT_37_n	C6_03640W	1.05863e-05	0.000110442	598	1.748	6.31819e-05	0.10844	6.85147e-06	5.63304e-05
WT_37_n	C6_04100W	8.18578e-06	0.000102542	297	1.517	6.75952e-05	0.0157647	1.06562e-06	6.65296e-05
WT_37_n	C7_00110W	1.16772e-05	2.90921e-05	60	0.837	3.47576e-05	0.00587985	2.04369e-07	3.45532e-05
WT_37_n	C7_00290C	1.10774e-07	2.53512e-06	65	2.125	1.193e-06	0.25	2.98249e-07	8.94747e-07
WT_37_n	C7_00440C	3.15795e-05	0.000263569	364	1.631	0.0001616	0.11792	1.90558e-05	0.000142544
WT_37_n	C7_00630C	5.29414e-07	6.53622e-06	190	2.132	3.06577e-06	0.140498	4.30736e-07	2.63504e-06
WT_37_n	C7_00710W	0.000103283	0.000367257	72	0.489	0.000751037	0.0042328	3.17899e-06	0.000747858
WT_37_n	C7_00750W	2.84013e-05	6.71276e-05	123	0.429	0.000156475	0.0434653	6.80122e-06	0.000149673
WT_37_n	C7_00960W	0.000247491	0.000904865	428	0.605	0.00149564	0.0067736	1.01309e-05	0.00148551
WT_37_n	C7_01070C	6.89471e-07	4.52037e-05	73	3.591	1.25881e-05	0.0674261	8.48764e-07	1.17393e-05
WT_37_n	C7_01250W	0.000359982	0.00164825	259	1.114	0.00147958	0.00751658	1.11213e-05	0.00146845
WT_37_n	C7_01610W	9.97199e-06	2.03621e-05	71	0.475	4.28676e-05	0.046951	2.01268e-06	4.08549e-05
WT_37_n	C7_01650W	1.13579e-05	9.47028e-05	140	1.554	6.09413e-05	0.678887	4.13723e-05	1.9569e-05
WT_37_n	C7_01730C	9.10947e-07	2.74805e-06	68	0.63	4.36199e-06	0.156516	6.82721e-07	3.67927e-06
WT_37_n	C7_01850C	4.54591e-06	8.39e-05	154	2.326	3.60705e-05	0.0645733	2.32919e-06	3.37413e-05
WT_37_n	C7_02100W	1.32966e-05	0.000151014	61	1.327	0.000113801	0.0393292	4.47571e-06	0.000109325
WT_37_n	C7_02470C	3.90115e-06	1.89648e-05	92	0.931	2.03704e-05	0.0409728	8.34633e-07	1.95358e-05
WT_37_n	C7_02510W	5.17091e-06	1.84131e-05	81	0.82	2.2455e-05	0.0914593	2.05372e-06	2.04013e-05
WT_37_n	C7_03080W	1.70388e-06	5.65985e-05	75	2.006	2.82146e-05	0.0467219	1.31824e-06	2.68964e-05
WT_37_n	C7_03630C	1.56805e-05	8.6558e-06	100	0.571	1.5159e-05	0.0149825	2.2712e-07	1.49319e-05
WT_37_n	C7_04170W	2.36453e-07	6.74366e-06	52	1.125	5.99436e-06
WT_37_n	C7_04260W	1.03465e-05	6.53711e-05	420	1.918	3.4083e-05	0.290677	9.90712e-06	2.41758e-05
WT_37_n	CR_00240W	5.75239e-06	2.37363e-05	59	0.323	7.3487e-05	0.0920043	6.76112e-06	6.67259e-05
WT_37_n	CR_00250W	7.98648e-05	7.27352e-05	62	0.39	0.000186501	0.0159557	2.97574e-06	0.000183525
WT_37_n	CR_00640W	5.91139e-06	0.00137272	384	7.156	0.000191827	0.019025	3.64952e-06	0.000188178
WT_37_n	CR_00820C	1.91839e-06	1.1112e-05	91	0.986	1.12698e-05	0.268595	3.02701e-06	8.24278e-06
WT_37_n	CR_01040C	4.77406e-06	8.23859e-06	81	0.686	1.20096e-05	0.1648	1.97919e-06	1.00304e-05
WT_37_n	CR_01300W	6.27375e-06	3.50046e-05	81	0.78	4.48777e-05	0.0203867	9.1491e-07	4.39628e-05
WT_37_n	CR_01310W	1.81628e-05	0.000137549	256	1.037	0.000132641	0.0549164	7.28416e-06	0.000125357
WT_37_n	CR_01490C	1.59378e-05	5.13237e-05	90	0.653	7.85968e-05	0.0574364	4.51432e-06	7.40825e-05
WT_37_n	CR_01590C	5.033e-06	9.99637e-05	70	1.842	5.42691e-05	0.0809346	4.39225e-06	4.98768e-05
WT_37_n	CR_01830C	1.18842e-08	1.98351e-07	84	4.118	4.81668e-08
WT_37_n	CR_01860W	1.95954e-08	8.74936e-06	58	0.741	1.18075e-05
WT_37_n	CR_01970C	1.66617e-05	7.18103e-05	68	0.862	8.33066e-05	0.0196727	1.63887e-06	8.16678e-05
WT_37_n	CR_02100C	1.78801e-06	6.13225e-06	56	0.549	1.11699e-05	0.517033	5.77519e-06	5.39467e-06
WT_37_n	CR_02140W	7.16882e-06	5.82857e-05	74	1.022	5.7031e-05	0.0426029	2.42969e-06	5.46013e-05
WT_37_n	CR_02340W	0	1.33251e-07	71	1.257	1.06007e-07
WT_37_n	CR_02530W	5.1597e-05	0.000325626	1063	1.889	0.00017238	0.076579	1.32007e-05	0.00015918
WT_37_n	CR_03010C	1.76747e-06	5.61398e-06	59	0.701	8.00853e-06	0.0640447	5.12904e-07	7.49563e-06
WT_37_n	CR_03030C	0.000375791	0.000775064	351	0.561	0.00138158	0.0112353	1.55225e-05	0.00136605
WT_37_n	CR_03050C	6.23562e-07	1.66621e-05	99	1.923	8.66465e-06	0.0306903	2.65921e-07	8.39873e-06
WT_37_n	CR_03090C	1.38732e-05	7.03412e-05	67	0.628	0.000112008	0.0115284	1.29128e-06	0.000110717
WT_37_n	CR_03260W	1.06517e-06	5.2304e-06	65	1.389	3.76559e-06	0.0957443	3.60534e-07	3.40506e-06
WT_37_n	CR_03420C	2.46332e-06	4.51122e-05	82	1.822	2.47597e-05	0.0169772	4.2035e-07	2.43394e-05
WT_37_n	CR_03450W	8.14995e-07	7.65343e-06	100	1.771	4.32153e-06	0.228983	9.89557e-07	3.33197e-06
WT_37_n	CR_03500W	2.0063e-05	0.000186348	93	1.619	0.000115101	0.00755969	8.70128e-07	0.000114231
WT_37_n	CR_03770C	0.000146505	0.000233599	336	0.454	0.000514535	0.0175697	9.04021e-06	0.000505495
WT_37_n	CR_03800C	5.76014e-07	6.72974e-06	75	1.069	6.29536e-06	0.332258	2.09169e-06	4.20368e-06
WT_37_n	CR_03970C	3.86425e-06	1.33278e-05	77	0.728	1.83074e-05	0.0197192	3.61007e-07	1.79464e-05
WT_37_n	CR_04020C	4.19147e-06	1.8323e-05	91	0.814	2.25098e-05	0.0432657	9.73904e-07	2.15359e-05
WT_37_n	CR_04260W	4.03709e-06	7.14762e-06	79	0.51	1.40149e-05	0.0198924	2.78791e-07	1.37362e-05
WT_37_n	CR_04660C	3.21745e-05	0.000313934	140	1.735	0.000180942	0.0140808	2.5478e-06	0.000178394
WT_37_n	CR_04790W	3.02682e-06	5.41938e-06	76	0.65	8.33751e-06	0.0483481	4.03103e-07	7.93441e-06
WT_37_n	CR_05080W	3.00096e-06	3.72239e-05	67	1.699	2.19093e-05	0.0314108	6.88188e-07	2.12211e-05
WT_37_n	CR_05580C	0	5.29748e-07	73	1.809	2.9284e-07
WT_37_n	CR_06050W	1.09584e-05	5.25613e-05	91	1.309	4.01537e-05	0.054509	2.18874e-06	3.7965e-05
WT_37_n	CR_06690C	1.91118e-06	1.4375e-05	71	0.861	1.66957e-05	0.0767722	1.28177e-06	1.5414e-05
WT_37_n	CR_06760C	3.27134e-05	0.000358811	391	1.382	0.000259632	0.0489873	1.27186e-05	0.000246913
WT_37_n	CR_06780W	3.65366e-06	2.24572e-05	93	1.255	1.78942e-05	0.0765427	1.36967e-06	1.65245e-05
WT_37_n	CR_06850C	2.3385e-06	2.23165e-06	69	0.345	6.46856e-06	0.238387	1.54202e-06	4.92655e-06
WT_37_n	CR_07050C	3.49366e-06	0.000387144	542	7.28	5.31791e-05	0.311778	1.658e-05	3.6599e-05
WT_37_n	CR_07510W	1.09315e-06	4.51537e-06	73	0.642	7.03329e-06	0.0222666	1.56607e-07	6.87668e-06
WT_37_n	CR_07630C	6.71828e-05	0.000580368	428	0.594	0.00097705	0.0158667	1.55025e-05	0.000961548
WT_37_n	CR_07650W	5.61848e-06	0.000136058	160	1.743	7.80594e-05	0.0765055	5.97198e-06	7.20874e-05
WT_37_n	CR_08010W	4.44441e-06	7.65816e-06	85	0.678	1.12952e-05	0.0277924	3.13921e-07	1.09813e-05
WT_37_n	CR_08360C	6.70201e-05	0.000285601	345	0.533	0.000535837	0.00949843	5.08961e-06	0.000530748
WT_37_n	CR_08380C	3.94575e-08	7.86222e-06	56	1.913	4.10989e-06
WT_37_n	CR_08460W	3.06991e-05	0.000274961	387	0.679	0.00040495	0.0329605	1.33474e-05	0.000391603
WT_37_n	CR_08480C	8.08499e-05	0.000258844	527	0.579	0.000447053	0.022994	1.02795e-05	0.000436774
WT_37_n	CR_08520C	4.02708e-06	1.29841e-05	88	0.994	1.30624e-05	0.413807	5.40533e-06	7.6571e-06
WT_37_n	CR_08950W	9.30486e-06	0.00010434	66	1.294	8.06339e-05	0.0661064	5.33041e-06	7.53035e-05
WT_37_n	CR_09120C	3.31947e-05	0.000383849	214	1.67	0.00022985	0.0181733	4.17714e-06	0.000225673
WT_37_n	CR_09380W	1.51106e-05	6.33022e-05	147	1.048	6.04028e-05	0.0273563	1.6524e-06	5.87504e-05
WT_37_n	CR_09420C	7.54893e-08	2.96975e-06	156	3.525	8.42482e-07
WT_37_n	CR_09440C	7.03493e-06	4.27006e-05	67	1.189	3.5913e-05	0.0755226	2.71225e-06	3.32008e-05
WT_37_n	CR_09580C	2.58636e-06	2.656e-05	116	1.26	2.10794e-05	0.214191	4.51501e-06	1.65644e-05
WT_37_n	CR_09970W	4.90036e-05	0.000162986	444	0.713	0.000228592	0.0248839	5.68827e-06	0.000222904
WT_37_n	CR_10000C	1.11179e-06	6.08123e-06	66	0.751	8.09751e-06	0.397863	3.2217e-06	4.87581e-06
WT_37_n	CR_10250C	3.47873e-05	0.000360322	204	1.296	0.000278026	0.0201626	5.60573e-06	0.000272421
WT_37_n	CR_10490W	1.95578e-05	0.000165885	60	0.799	0.000207616	0.0155178	3.22175e-06	0.000204394
ysf3_22_d	C1_00070W	1.18221e-05	0.000104111	51	1.252	8.31555e-05	0.417101	3.46842e-05	4.84713e-05
ysf3_22_d	C1_00440W	1.3437e-05	0.000194011	77	1.691	0.000114731	0.368982	4.23338e-05	7.23976e-05
ysf3_22_d	C1_00450C	2.1278e-05	3.22516e-05	90	0.672	4.79934e-05	0.149032	7.15258e-06	4.08408e-05
ysf3_22_d	C1_00940W	1.77238e-06	6.51371e-06	84	0.732	8.89851e-06	0.398425	3.54539e-06	5.35312e-06
ysf3_22_d	C1_00970W	8.61952e-07	2.03831e-05	67	0.758	2.68907e-05	0.425483	1.14415e-05	1.54491e-05
ysf3_22_d	C1_01370C	0.000115263	0.000219454	377	0.45	0.000487675	0.581241	0.000283457	0.000204218
ysf3_22_d	C1_01610C	2.09686e-06	3.37098e-06	178	1.361	2.47684e-06	0.819386	2.02949e-06	4.47352e-07
ysf3_22_d	C1_01640W	6.92037e-06	0.000318306	568	0.969	0.000328489	0.539769	0.000177308	0.000151181
ysf3_22_d	C1_01790W	2.33124e-06	4.77419e-05	156	3.25	1.46898e-05	0.609993	8.96068e-06	5.72913e-06
ysf3_22_d	C1_01930W	1.58693e-07	1.20132e-05	286	1.46	8.22823e-06	0.851852	7.00924e-06	1.219e-06
ysf3_22_d	C1_02010C	9.10845e-07	4.75129e-06	78	2.44	1.94725e-06	0.825855	1.60815e-06	3.39105e-07
ysf3_22_d	C1_02060W	8.47715e-06	9.88115e-06	364	0.751	1.31573e-05	0.748323	9.84593e-06	3.31139e-06
ysf3_22_d	C1_02330C	7.36176e-06	8.44168e-06	463	0.651	1.29673e-05	0.308154	3.99591e-06	8.97135e-06
ysf3_22_d	C1_02420C	1.2789e-05	0.000573055	1182	6.074	9.43456e-05	0.17231	1.62567e-05	7.8089e-05
ysf3_22_d	C1_02460W	5.83277e-05	0.000983991	347	0.806	0.00122083	0.358992	0.000438269	0.000782562
ysf3_22_d	C1_02770W	7.03903e-06	5.33528e-06	105	0.426	1.25241e-05	0.710805	8.90221e-06	3.62192e-06
ysf3_22_d	C1_03030W	0.00020089	0.000727122	327	0.67	0.00108526	0.0735215	7.97897e-05	0.00100547
ysf3_22_d	C1_03080C	5.66926e-06	1.55798e-05	78	0.765	2.03657e-05	0.157441	3.2064e-06	1.71593e-05
ysf3_22_d	C1_03100W	5.20687e-06	0.000316652	193	4.514	7.01489e-05	0.555656	3.89786e-05	3.11702e-05
ysf3_22_d	C1_03110W	9.49899e-05	0.000471007	362	0.912	0.000516455	0.148516	7.67018e-05	0.000439753
ysf3_22_d	C1_03150C	6.53183e-06	3.16054e-05	90	0.921	3.43164e-05	0.747046	2.56359e-05	8.68049e-06
ysf3_22_d	C1_03210C	9.83364e-06	0.000122609	162	1.488	8.23984e-05	0.178814	1.4734e-05	6.76644e-05
ysf3_22_d	C1_03220C	3.82291e-05	0.000484168	743	1.333	0.000363217	0.143272	5.20389e-05	0.000311178
ysf3_22_d	C1_03270W	1.69469e-06	1.79042e-05	74	1.431	1.25116e-05	0.854754	1.06944e-05	1.81726e-06
ysf3_22_d	C1_03530W	4.48121e-07	2.00185e-05	67	1.952	1.02554e-05	0.473472	4.85565e-06	5.39975e-06
ysf3_22_d	C1_03620C	4.20723e-05	0.000129103	329	0.459	0.00028127	0.993154	0.000279345	1.92545e-06
ysf3_22_d	C1_03770W	6.3523e-07	4.72147e-05	110	2.152	2.19399e-05	0.856148	1.87838e-05	3.15609e-06
ysf3_22_d	C1_04070C	1.55811e-07	1.27791e-06	84	1.459	8.75877e-07
ysf3_22_d	C1_04210C	2.2568e-06	6.79847e-05	113	1.612	4.21742e-05	0.0542587	2.28832e-06	3.98858e-05
ysf3_22_d	C1_04230W	7.05969e-06	5.54834e-05	147	1.034	5.3659e-05	0.977311	5.24415e-05	1.21747e-06
ysf3_22_d	C1_04290C	1.75581e-05	0.000291699	1077	2.239	0.000130281	0.646766	8.42614e-05	4.60197e-05
ysf3_22_d	C1_04400C	1.1653e-05	0.000389528	445	2.686	0.000145022	1	0.000145022	0
ysf3_22_d	C1_04430C	1.83178e-06	4.36736e-05	65	1.761	2.48005e-05	0.266578	6.61125e-06	1.81892e-05
ysf3_22_d	C1_04450C	6.34714e-06	2.89415e-05	71	0.947	3.05613e-05	0.0920543	2.8133e-06	2.7748e-05
ysf3_22_d	C1_04520C	1.15542e-05	5.85139e-05	79	1.135	5.15541e-05	0.0654207	3.3727e-06	4.81814e-05
ysf3_22_d	C1_05030C	1.61383e-06	2.88331e-06	84	0.777	3.71083e-06	0.457444	1.69749e-06	2.01333e-06
ysf3_22_d	C1_05180C	4.38915e-06	5.30554e-06	153	0.564	9.40698e-06	0.294141	2.76698e-06	6.64e-06
ysf3_22_d	C1_05190C	1.83933e-05	5.11856e-06	102	0.554	9.23928e-06	0.11807	1.09088e-06	8.1484e-06
ysf3_22_d	C1_05530C	2.06328e-07	1.65241e-05	110	1.802	9.16985e-06	0.225806	2.07061e-06	7.09924e-06
ysf3_22_d	C1_05560W	9.53832e-06	1.51366e-05	83	1.534	9.8674e-06	0.0965466	9.52664e-07	8.91474e-06
ysf3_22_d	C1_06050C	1.18741e-05	2.53953e-05	105	0.41	6.19398e-05	0.13935	8.63135e-06	5.33085e-05
ysf3_22_d	C1_06130C	1.54273e-05	7.35367e-05	19	2.081	3.53372e-05	1	3.53372e-05	0
ysf3_22_d	C1_06450C	0.000123716	0.000615519	430	0.605	0.00101739	0.058379	5.9394e-05	0.000957992
ysf3_22_d	C1_06470W	0.000155047	0.000449808	231	0.526	0.000855148	0.200503	0.00017146	0.000683688
ysf3_22_d	C1_06480C	2.35383e-06	5.27374e-05	81	0.678	7.77838e-05	0.151386	1.17754e-05	6.60084e-05
ysf3_22_d	C1_06890C	0.000321221	0.000523857	442	0.464	0.001129	0.0486134	5.48846e-05	0.00107412
ysf3_22_d	C1_07050C	4.68683e-06	3.79033e-05	378	2.303	1.64582e-05	0.867373	1.42754e-05	2.1828e-06
ysf3_22_d	C1_07060C	3.32077e-06	1.07227e-06	207	0.601	1.78415e-06	0.87531	1.56168e-06	2.22466e-07
ysf3_22_d	C1_07340W	9.80539e-07	8.059e-05	70	3.21	2.51059e-05	0.239189	6.00505e-06	1.91009e-05
ysf3_22_d	C1_08260C	6.1363e-06	1.13607e-05	162	0.617	1.84129e-05	0.30514	5.61849e-06	1.27944e-05
ysf3_22_d	C1_08480C	2.72886e-06	2.49095e-05	68	0.643	3.87395e-05	0.66437	2.57374e-05	1.30022e-05
ysf3_22_d	C1_08650C	2.68509e-06	2.01899e-05	85	1.081	1.86771e-05	0.352237	6.57875e-06	1.20983e-05
ysf3_22_d	C1_08710W	6.9154e-07	2.39661e-05	62	1.059	2.26308e-05	0.386556	8.74809e-06	1.38828e-05
ysf3_22_d	C1_09030C	7.80451e-06	6.71233e-05	264	0.883	7.60173e-05	0.893157	6.78954e-05	8.12188e-06
ysf3_22_d	C1_09630W	4.07471e-05	0.000351774	219	1.256	0.000280075	0.206543	5.78476e-05	0.000222227
ysf3_22_d	C1_09650W	1.56311e-06	1.69142e-05	66	2.045	8.27101e-06	0.862929	7.13729e-06	1.13372e-06
ysf3_22_d	C1_09960W	3.11394e-06	7.13095e-06	101	0.547	1.30365e-05	0.713939	9.30725e-06	3.72923e-06
ysf3_22_d	C1_10100C	4.38666e-06	9.31907e-05	109	0.516	0.000180602	0.0639257	1.15451e-05	0.000169057
ysf3_22_d	C1_10390C	0.0001456	0.000332079	358	0.611	0.0005435	0.0751174	4.08263e-05	0.000502674
ysf3_22_d	C1_10680C	2.97826e-06	9.54991e-05	91	3.905	2.44556e-05	0.577174	1.41151e-05	1.03405e-05
ysf3_22_d	C1_10750C	8.75694e-06	3.22211e-05	73	0.391	8.24068e-05	1	8.24068e-05	0
ysf3_22_d	C1_10870W	4.13816e-05	0.00035062	379	0.671	0.000522533	0.0902699	4.7169e-05	0.000475364
ysf3_22_d	C1_10940C	2.09812e-05	0.000115959	62	0.847	0.000136905	0.082512	1.12963e-05	0.000125609
ysf3_22_d	C1_10960W	3.37658e-06	1.37122e-05	70	0.953	1.43884e-05	0.39341	5.66056e-06	8.72788e-06
ysf3_22_d	C1_11030W	3.88716e-05	0.000163969	337	0.917	0.00017881	0.973225	0.000174022	4.78765e-06
ysf3_22_d	C1_11040W	0.000100115	8.04618e-05	200	0.389	0.000206843	0.527513	0.000109112	9.77305e-05
ysf3_22_d	C1_11050W	5.28306e-07	2.64085e-05	82	1.473	1.79284e-05	1	1.79284e-05	0
ysf3_22_d	C1_11060C	9.86851e-05	0.00117625	404	0.981	0.00119904	0.133594	0.000160184	0.00103885
ysf3_22_d	C1_11320C	5.3849e-08	1.97175e-07	82	0.423	4.66134e-07
ysf3_22_d	C1_11360W	6.12745e-05	0.000183445	353	0.542	0.000338459	0.114721	3.88284e-05	0.000299631
ysf3_22_d	C1_11540C	5.92139e-06	0.000280835	102	4.199	6.68814e-05	0.578858	3.87148e-05	2.81666e-05
ysf3_22_d	C1_11570W	1.97646e-07	3.42885e-06	80	0.922	3.71892e-06	0.857143	3.18765e-06	5.31275e-07
ysf3_22_d	C1_11850W	7.01388e-07	3.11137e-06	950	1.593	1.95315e-06	0.55102	1.07623e-06	8.76925e-07
ysf3_22_d	C1_12150C	2.79675e-06	6.51467e-06	69	0.768	8.48264e-06	0.694339	5.88983e-06	2.59281e-06
ysf3_22_d	C1_12270W	4.42126e-07	2.31584e-06	65	1.253	1.84823e-06	0.966667	1.78663e-06	6.16078e-08
ysf3_22_d	C1_12390C	8.94381e-05	0.000221359	416	0.578	0.000382974	0.0689993	2.64249e-05	0.000356549
ysf3_22_d	C1_12480W	2.1082e-07	1.6392e-06	86	1.126	1.45577e-06	0.925926	1.34794e-06	1.07835e-07
ysf3_22_d	C1_12650C	2.59277e-07	1.57874e-06	83	0.748	2.11061e-06	0.467317	9.86325e-07	1.12429e-06
ysf3_22_d	C1_12820C	4.53425e-05	2.59728e-05	304	0.961	2.70269e-05	0.875119	2.36518e-05	3.37514e-06
ysf3_22_d	C1_13050W	0.00018046	0.00020879	354	0.673	0.000310238	0.0693225	2.15065e-05	0.000288732
ysf3_22_d	C1_13260W	1.4807e-06	1.75828e-05	107	0.673	2.61261e-05	0.771814	2.01645e-05	5.96161e-06
ysf3_22_d	C1_13290W	3.36737e-09	2.52494e-07	60	1.663	1.5183e-07
ysf3_22_d	C1_13410W	3.88669e-06	4.79662e-06	70	0.648	7.4022e-06	0.816715	6.04548e-06	1.35671e-06
ysf3_22_d	C1_13420C	2.59172e-07	5.75116e-05	72	4.988	1.153e-05	0.236842	2.73079e-06	8.79921e-06
ysf3_22_d	C1_13620W	1.86739e-06	8.65806e-05	66	3.331	2.59924e-05	0.462466	1.20206e-05	1.39718e-05
ysf3_22_d	C1_13690C	3.14663e-05	7.14952e-05	72	0.748	9.55818e-05	0.419769	4.01223e-05	5.54595e-05
ysf3_22_d	C1_13700W	6.87683e-05	0.000589303	658	1.422	0.000414418	0.0623088	2.58219e-05	0.000388596
ysf3_22_d	C1_13860C	0.00012031	0.00187427	700	1.656	0.0011318	0.0440954	4.99074e-05	0.0010819
ysf3_22_d	C1_14010W	0	2.63902e-08	68	1.125	2.3458e-08
ysf3_22_d	C1_14090W	1.36355e-05	5.67744e-05	61	0.46	0.000123423	0.10235	1.26323e-05	0.00011079
ysf3_22_d	C1_14290C	4.43969e-05	0.000481516	248	2.317	0.000207819	0.79041	0.000164262	4.35566e-05
ysf3_22_d	C2_00260C	6.37639e-06	4.37763e-05	56	1.199	3.65107e-05	0.401966	1.46761e-05	2.18346e-05
ysf3_22_d	C2_00330C	3.57101e-06	9.89399e-05	66	2.919	3.38952e-05	0.757664	2.56811e-05	8.214e-06
ysf3_22_d	C2_00420W	1.50541e-06	1.14274e-05	75	0.948	1.20542e-05	0.925642	1.11579e-05	8.96324e-07
ysf3_22_d	C2_00570W	1.37632e-06	6.35074e-05	73	1.867	3.40157e-05	0.401837	1.36688e-05	2.0347e-05
ysf3_22_d	C2_00610C	8.22986e-05	3.73467e-05	257	0.399	9.36007e-05	0.181538	1.69921e-05	7.66086e-05
ysf3_22_d	C2_00730C	2.34593e-06	6.60076e-05	213	3.278	2.01365e-05	0.41035	8.26303e-06	1.18735e-05
ysf3_22_d	C2_00930C	3.32815e-06	2.28422e-05	71	0.844	2.70643e-05	0.278548	7.53869e-06	1.95256e-05
ysf3_22_d	C2_01040W	5.42246e-07	9.30688e-06	58	0.645	1.44293e-05	0.805918	1.16288e-05	2.80047e-06
ysf3_22_d	C2_01130W	1.13866e-06	8.88042e-05	138	2.462	3.60699e-05	0.418253	1.50864e-05	2.09836e-05
ysf3_22_d	C2_01440C	2.87249e-06	1.07392e-06	129	0.412	2.60661e-06	0.144211	3.75902e-07	2.23071e-06
ysf3_22_d	C2_01610C	4.33746e-05	0.000466141	404	0.533	0.000874561	0.773142	0.00067616	0.000198401
ysf3_22_d	C2_01620W	1.93528e-05	0.000182768	320	0.916	0.000199528	0.241563	4.81986e-05	0.000151329
ysf3_22_d	C2_01850W	1.46641e-05	0.000249078	185	1.504	0.00016561	0.122476	2.02834e-05	0.000145327
ysf3_22_d	C2_02030W	1.47513e-05	9.56272e-05	113	1.273	7.51196e-05	0.0842868	6.33159e-06	6.8788e-05
ysf3_22_d	C2_02340C	1.10014e-05	0.000175066	86	1.592	0.000109966	0.160112	1.76069e-05	9.23593e-05
ysf3_22_d	C2_02470C	1.34695e-08	7.14239e-09	68	2.483	2.87652e-09
ysf3_22_d	C2_02570W	6.32696e-08	1.42491e-06	66	1.987	7.17118e-07
ysf3_22_d	C2_02870W	3.27173e-06	1.31438e-05	79	0.899	1.46205e-05	0.56414	8.24802e-06	6.3725e-06
ysf3_22_d	C2_03100W	7.29031e-05	0.00278945	198	2.679	0.00104123	0.147626	0.000153712	0.000887516
ysf3_22_d	C2_03470C	1.63335e-05	9.75047e-05	76	0.801	0.000121729	0.176737	2.1514e-05	0.000100215
ysf3_22_d	C2_03810C	0.000200492	0.000916809	329	0.616	0.00148833	0.0937078	0.000139468	0.00134886
ysf3_22_d	C2_03820C	8.77845e-05	0.000430344	488	0.715	0.00060188	0.175886	0.000105862	0.000496018
ysf3_22_d	C2_03840C	7.56159e-06	1.09017e-05	84	0.596	1.82914e-05	0.552573	1.01073e-05	8.18406e-06
ysf3_22_d	C2_03960W	8.92205e-05	0.000165623	425	0.433	0.000382501	0.178492	6.82733e-05	0.000314228
ysf3_22_d	C2_03970W	1.55677e-06	2.23411e-05	81	1.232	1.8134e-05	0.732403	1.32814e-05	4.85259e-06
ysf3_22_d	C2_04110W	5.32375e-08	4.87522e-06	61	3.862	1.26236e-06
ysf3_22_d	C2_04220C	4.56475e-06	5.12907e-05	118	1.087	4.71856e-05	0.511072	2.41153e-05	2.30703e-05
ysf3_22_d	C2_04280W	3.71292e-06	2.52933e-05	785	2.094	1.20789e-05	0.985872	1.19083e-05	1.70648e-07
ysf3_22_d	C2_04850C	4.35948e-06	9.03486e-05	78	1.576	5.73278e-05	0.35347	2.02637e-05	3.70641e-05
ysf3_22_d	C2_05030C	9.34243e-06	4.45338e-05	91	0.961	4.63411e-05	0.45641	2.11505e-05	2.51906e-05
ysf3_22_d	C2_05300C	6.87136e-06	0.000129403	282	1.07	0.000120938	0.340451	4.11733e-05	7.97643e-05
ysf3_22_d	C2_05410W	0.000259448	0.000286183	482	0.476	0.000601224	0.0243552	1.46429e-05	0.000586582
ysf3_22_d	C2_05520W	2.6871e-06	2.07e-05	59	0.848	2.44104e-05	0.527459	1.28755e-05	1.15349e-05
ysf3_22_d	C2_05540C	3.59513e-06	7.769e-05	76	1.246	6.23515e-05	0.527254	3.28751e-05	2.94765e-05
ysf3_22_d	C2_05610C	8.69365e-05	0.00100804	365	0.927	0.00108742	0.058153	6.32367e-05	0.00102418
ysf3_22_d	C2_05710C	0.000109769	0.000359597	456	0.524	0.000686253	0.124327	8.532e-05	0.000600933
ysf3_22_d	C2_05770W	1.36655e-06	1.02345e-05	110	2.206	4.6394e-06	0.886316	4.11197e-06	5.27425e-07
ysf3_22_d	C2_05790C	3.78239e-06	8.79897e-05	65	2.776	3.16966e-05	0.179505	5.68969e-06	2.60069e-05
ysf3_22_d	C2_05870W	9.3416e-06	5.98086e-06	63	0.267	2.24002e-05	0.971764	2.17677e-05	6.32491e-07
ysf3_22_d	C2_05900W	2.34799e-08	1.77183e-07	62	1.172	1.5118e-07
ysf3_22_d	C2_06240W	9.81187e-07	1.07901e-05	77	0.514	2.09925e-05	0.222256	4.66572e-06	1.63268e-05
ysf3_22_d	C2_06290C	2.5105e-05	9.98703e-05	375	0.453	0.000220464	0.194423	4.28634e-05	0.000177601
ysf3_22_d	C2_06390C	3.25382e-05	0.000327042	247	1.802	0.000181488	0.180846	3.28214e-05	0.000148667
ysf3_22_d	C2_06510W	1.55741e-07	4.40887e-06	63	1.408	3.1313e-06	1	3.1313e-06	0
ysf3_22_d	C2_06810C	4.84167e-05	0.000410883	393	0.669	0.000614175	0.226566	0.000139151	0.000475024
ysf3_22_d	C2_06850W	3.22419e-06	1.34699e-05	74	1.124	1.19839e-05	0.117446	1.40746e-06	1.05764e-05
ysf3_22_d	C2_07010W	1.51416e-05	0.00011152	68	1.284	8.68533e-05	0.35478	3.08138e-05	5.60395e-05
ysf3_22_d	C2_07530C	0	3.76443e-06	67	2.873	1.31028e-06
ysf3_22_d	C2_08040C	0.000334274	0.000521413	319	0.581	0.00089744	0.132742	0.000119128	0.000778312
ysf3_22_d	C2_08120W	2.85506e-06	2.09003e-05	185	1.442	1.4494e-05	0.504393	7.31067e-06	7.18332e-06
ysf3_22_d	C2_08160C	4.79764e-06	2.59558e-05	157	0.706	3.67646e-05	0.363843	1.33765e-05	2.3388e-05
ysf3_22_d	C2_08180C	2.3818e-06	5.82194e-05	83	1.54	3.78048e-05	0.190929	7.21803e-06	3.05868e-05
ysf3_22_d	C2_09030W	5.51563e-06	7.71292e-06	73	0.806	9.56939e-06	0.960322	9.18969e-06	3.79698e-07
ysf3_22_d	C2_09080C	0	2.22146e-06	116	1.769	1.25577e-06
ysf3_22_d	C2_09290W	1.34e-05	4.39556e-06	73	0.364	1.20757e-05	0.158232	1.91076e-06	1.01649e-05
ysf3_22_d	C2_09460C	2.01255e-06	6.74407e-05	235	3.425	1.96907e-05	0.807398	1.58982e-05	3.79247e-06
ysf3_22_d	C2_10000C	1.30405e-07	1.15792e-06	79	0.618	1.87366e-06
ysf3_22_d	C2_10290W	1.96872e-05	0.000174649	839	1.029	0.000169727	0.233662	3.96588e-05	0.000130068
ysf3_22_d	C2_10640C	5.36924e-06	1.84323e-05	57	0.897	2.05489e-05	0.43521	8.94307e-06	1.16058e-05
ysf3_22_d	C2_10690W	2.9455e-06	0.000124367	62	3.353	3.70914e-05	0.251177	9.31652e-06	2.77749e-05
ysf3_22_d	C2_10810W	6.9287e-06	0.000108599	186	0.759	0.000143082	1	0.000143082	0
ysf3_22_d	C3_00620C	3.69628e-06	1.54667e-05	62	0.902	1.71471e-05	0.542235	9.29776e-06	7.84935e-06
ysf3_22_d	C3_00670C	2.50262e-09	7.6546e-05	76	4.935	1.55108e-05
ysf3_22_d	C3_01040C	5.56629e-08	7.20129e-07	72	3.657	1.96918e-07
ysf3_22_d	C3_01210C	9.47069e-07	2.91543e-05	74	1.212	2.40547e-05	0.380704	9.15772e-06	1.4897e-05
ysf3_22_d	C3_01470W	1.71105e-06	2.58595e-05	114	0.99	2.61207e-05	0.37294	9.74147e-06	1.63793e-05
ysf3_22_d	C3_01630W	4.19408e-06	0.000132789	77	2.045	6.49335e-05	0.415002	2.69475e-05	3.7986e-05
ysf3_22_d	C3_01890C	1.11156e-05	0.000128824	556	2.003	6.43154e-05	0.63182	4.06358e-05	2.36797e-05
ysf3_22_d	C3_02010C	3.36737e-09	9.59581e-08	82	1.094	8.77131e-08
ysf3_22_d	C3_02120W	8.94331e-07	1.16804e-05	70	1.548	7.54546e-06	0.504461	3.80639e-06	3.73907e-06
ysf3_22_d	C3_02210C	1.13814e-07	6.78058e-06	80	2.535	2.67479e-06
ysf3_22_d	C3_02410C	4.18117e-07	1.19669e-05	281	1.485	8.05854e-06	0.590909	4.76186e-06	3.29667e-06
ysf3_22_d	C3_02450W	1.37776e-05	2.18481e-05	74	0.834	2.61967e-05	0.106231	2.7829e-06	2.34138e-05
ysf3_22_d	C3_02460C	2.98859e-06	7.35351e-06	78	1.22	6.02747e-06	0.632699	3.81357e-06	2.2139e-06
ysf3_22_d	C3_02640C	7.11788e-06	0.000182563	698	2.858	6.38778e-05	0.703212	4.49196e-05	1.89582e-05
ysf3_22_d	C3_02710W	3.2467e-05	4.57176e-05	618	0.533	8.57742e-05	0.0828239	7.10415e-06	7.86701e-05
ysf3_22_d	C3_03010C	7.7475e-06	4.91447e-05	81	1.166	4.21481e-05	0.958479	4.03981e-05	1.75002e-06
ysf3_22_d	C3_03400C	3.08201e-06	5.90724e-06	123	0.876	6.74342e-06	0.609933	4.11304e-06	2.63038e-06
ysf3_22_d	C3_03580C	7.92129e-08	5.62427e-07	109	1.002	5.61305e-07
ysf3_22_d	C3_03600C	5.00524e-09	9.72893e-06	77	1.644	5.91784e-06
ysf3_22_d	C3_03720W	3.86232e-06	3.0891e-05	77	0.914	3.37976e-05	0.595572	2.01289e-05	1.36687e-05
ysf3_22_d	C3_04080W	2.15841e-05	8.70207e-05	119	1.001	8.69337e-05	0.0904136	7.85999e-06	7.90737e-05
ysf3_22_d	C3_04260W	4.99992e-06	3.34939e-05	289	1.733	1.93271e-05	0.801172	1.54843e-05	3.84277e-06
ysf3_22_d	C3_04270C	3.21408e-06	2.68278e-05	71	1.054	2.54533e-05	0.340574	8.66873e-06	1.67846e-05
ysf3_22_d	C3_04330C	2.91678e-05	5.464e-05	63	0.627	8.71451e-05	0.900376	7.84634e-05	8.68174e-06
ysf3_22_d	C3_04390W	4.50654e-05	0.000101968	298	0.799	0.000127619	0.196581	2.50875e-05	0.000102532
ysf3_22_d	C3_04430W	3.08119e-05	0.000180915	169	0.967	0.000187089	0.11089	2.07462e-05	0.000166342
ysf3_22_d	C3_04440C	0	4.97e-07	76	3.631	1.36877e-07
ysf3_22_d	C3_04500C	8.13543e-05	0.00088429	436	0.809	0.00109307	0.133921	0.000146384	0.000946681
ysf3_22_d	C3_04590W	0.000107178	0.000181654	903	0.895	0.000202966	0.481475	9.77229e-05	0.000105243
ysf3_22_d	C3_04670C	0.000232377	0.000737915	375	0.678	0.00108837	0.0952838	0.000103704	0.000984666
ysf3_22_d	C3_04810C	6.71418e-05	0.0005054	474	0.993	0.000508963	0.221078	0.00011252	0.000396443
ysf3_22_d	C3_04870W	1.35635e-07	8.30634e-07	88	1.533	5.41835e-07	0.705882	3.82472e-07	1.59363e-07
ysf3_22_d	C3_04960W	6.60257e-05	5.0693e-05	440	0.604	8.39288e-05	0.401084	3.36625e-05	5.02663e-05
ysf3_22_d	C3_05100C	0.000680463	0.000967759	459	0.765	0.00126504	0.564796	0.000714493	0.000550552
ysf3_22_d	C3_05120C	1.26567e-05	4.13627e-05	54	0.692	5.97727e-05	0.25114	1.50113e-05	4.47613e-05
ysf3_22_d	C3_05200W	0.000126282	0.000335737	367	0.68	0.000493731	0.14228	7.0248e-05	0.000423483
ysf3_22_d	C3_05370C	0.000242318	0.000967674	391	0.99	0.000977449	0.0713474	6.97384e-05	0.00090771
ysf3_22_d	C3_05410W	7.08496e-07	6.58137e-05	355	2.689	2.44752e-05	0.471692	1.15447e-05	1.29304e-05
ysf3_22_d	C3_05790C	9.89335e-07	3.8175e-06	114	1.3	2.93653e-06	0.993651	2.91789e-06	1.86447e-08
ysf3_22_d	C3_06010W	1.62661e-05	0.000336839	229	1.358	0.000248041	0.509783	0.000126447	0.000121594
ysf3_22_d	C3_06430W	3.3252e-06	5.32947e-05	90	1.277	4.17343e-05	0.611002	2.54998e-05	1.62346e-05
ysf3_22_d	C3_06800C	1.29051e-06	9.04097e-06	186	1.146	7.88915e-06	0.612463	4.83181e-06	3.05734e-06
ysf3_22_d	C3_07130W	1.69825e-05	4.26763e-05	260	0.719	5.9355e-05	0.822316	4.88086e-05	1.05465e-05
ysf3_22_d	C3_07140C	8.15013e-07	9.14221e-06	68	2.113	4.32665e-06	0.188885	8.1724e-07	3.50941e-06
ysf3_22_d	C3_07200C	4.04093e-07	4.99107e-06	162	1.72	2.90179e-06	1	2.90179e-06	0
ysf3_22_d	C3_07380W	3.75787e-06	1.83154e-05	79	1.017	1.80093e-05	0.954826	1.71957e-05	8.1355e-07
ysf3_22_d	C3_07430W	2.50554e-06	2.93298e-05	67	1.505	1.94882e-05	0.163775	3.19168e-06	1.62965e-05
ysf3_22_d	C3_07500W	1.16909e-06	7.51799e-05	94	1.633	4.60379e-05	0.31278	1.43997e-05	3.16382e-05
ysf3_22_d	C3_07680W	8.50956e-07	7.94266e-05	57	4.776	1.66304e-05	1	1.66304e-05	0
ysf3_22_d	C3_07690C	1.31812e-06	1.3383e-05	55	0.797	1.67917e-05	0.607816	1.02063e-05	6.58545e-06
ysf3_22_d	C3_07920W	1.50192e-05	0.000204903	52	2.054	9.9758e-05	0.998565	9.96148e-05	1.43164e-07
ysf3_22_d	C4_00090W	3.14377e-08	4.03123e-07	53	1.464	2.75358e-07
ysf3_22_d	C4_00220C	3.46342e-05	0.000485375	79	1.427	0.000340136	0.208657	7.09719e-05	0.000269165
ysf3_22_d	C4_00270W	0.000113898	0.00122229	410	1.656	0.000738099	0.123898	9.14493e-05	0.000646649
ysf3_22_d	C4_00280W	1.17522e-06	0.00015989	53	1.709	9.35578e-05	0.461654	4.31913e-05	5.03665e-05
ysf3_22_d	C4_00320C	7.92619e-06	3.13739e-05	70	0.985	3.18517e-05	0.494866	1.57623e-05	1.60894e-05
ysf3_22_d	C4_00610W	2.13301e-07	1.14244e-05	67	1.098	1.04047e-05	0.630769	6.56298e-06	3.84174e-06
ysf3_22_d	C4_01270W	7.81481e-05	0.000783923	425	0.985	0.000795861	0.0357936	2.84867e-05	0.000767374
ysf3_22_d	C4_01390W	6.08572e-07	6.61859e-06	119	1.207	5.48351e-06	0.687611	3.77052e-06	1.71299e-06
ysf3_22_d	C4_01520C	5.63998e-05	0.000250243	389	0.961	0.000260398	0.0882489	2.29799e-05	0.000237418
ysf3_22_d	C4_01700C	6.44051e-05	0.000226258	224	0.432	0.000523745	1	0.000523745	0
ysf3_22_d	C4_01850C	2.19727e-07	2.7419e-06	120	2.381	1.15157e-06	0.721154	8.30462e-07	3.21112e-07
ysf3_22_d	C4_02320C	1.39635e-05	5.65587e-05	245	0.713	7.9325e-05	0.190487	1.51104e-05	6.42146e-05
ysf3_22_d	C4_02640C	1.78315e-06	3.67127e-05	232	1.666	2.20365e-05	0.803515	1.77066e-05	4.32983e-06
ysf3_22_d	C4_02820W	9.64501e-09	2.54152e-07	64	2.409	1.05501e-07
ysf3_22_d	C4_02840C	2.00275e-07	3.45183e-06	78	0.937	3.68391e-06	0.0857143	3.15764e-07	3.36815e-06
ysf3_22_d	C4_03400W	8.11428e-06	5.20181e-06	275	0.252	2.06421e-05	0.265349	5.47735e-06	1.51647e-05
ysf3_22_d	C4_04390W	0.000215036	0.000228814	572	0.626	0.000365517	0.562598	0.000205639	0.000159878
ysf3_22_d	C4_04480C	0.000178273	0.000423108	365	0.807	0.000524298	0.417695	0.000218997	0.000305301
ysf3_22_d	C4_04890C	1.7298e-05	0.000353973	351	0.73	0.000484895	0.154386	7.48612e-05	0.000410034
ysf3_22_d	C4_04900W	5.31573e-05	9.6634e-05	181	0.492	0.00019641	0.315929	6.20517e-05	0.000134359
ysf3_22_d	C4_04970C	1.42321e-05	4.75054e-05	168	0.802	5.92337e-05	0.10938	6.479e-06	5.27547e-05
ysf3_22_d	C4_05110C	6.31542e-06	2.93407e-05	813	1.566	1.87361e-05	0.804892	1.50806e-05	3.65556e-06
ysf3_22_d	C4_05570C	2.93092e-06	1.86047e-05	80	1.713	1.08609e-05	0.765164	8.31036e-06	2.55053e-06
ysf3_22_d	C4_05960W	5.49812e-06	1.21509e-05	72	0.949	1.28039e-05	0.703104	9.00249e-06	3.80143e-06
ysf3_22_d	C4_06580W	2.96778e-06	4.21918e-05	279	0.846	4.98721e-05	0.432081	2.15488e-05	2.83233e-05
ysf3_22_d	C4_06690C	2.72319e-05	0.000170419	68	0.547	0.000311551	0.078174	2.43552e-05	0.000287196
ysf3_22_d	C5_00450C	3.5068e-07	3.73847e-06	72	1.176	3.17897e-06	0.176053	5.59669e-07	2.6193e-06
ysf3_22_d	C5_00690C	1.10252e-06	5.02245e-06	60	1.151	4.36355e-06	0.984618	4.29643e-06	6.71205e-08
ysf3_22_d	C5_01050C	2.06823e-05	2.94772e-05	64	0.625	4.71634e-05	0.338206	1.5951e-05	3.12125e-05
ysf3_22_d	C5_01170W	1.2248e-06	7.74922e-06	72	0.901	8.60069e-06	0.845311	7.27026e-06	1.33043e-06
ysf3_22_d	C5_01420W	4.02656e-06	1.97207e-05	68	0.252	7.82566e-05	0.620458	4.85549e-05	2.97017e-05
ysf3_22_d	C5_01540W	0.000201928	0.000327305	383	0.92	0.000355766	0.113574	4.04057e-05	0.00031536
ysf3_22_d	C5_01570C	7.31885e-08	0.000134909	96	4.911	2.74707e-05
ysf3_22_d	C5_01750C	1.26637e-06	5.65741e-06				1
ysf3_22_d	C5_02190C	9.7315e-06	1.31738e-05	76	0.294	4.48089e-05	0.712417	3.19226e-05	1.28863e-05
ysf3_22_d	C5_02310C	4.70731e-06	0.000106515	84	4.345	2.45144e-05	1	2.45144e-05	0
ysf3_22_d	C5_02470W	1.02749e-06	0.0001245	435	5.382	2.31327e-05	0.539666	1.24839e-05	1.06487e-05
ysf3_22_d	C5_02810W	1.28564e-06	6.30466e-06	69	0.576	1.09456e-05	0.234264	2.56416e-06	8.38143e-06
ysf3_22_d	C5_03110C	1.20891e-06	2.30507e-05	74	0.836	2.75726e-05	0.348093	9.59782e-06	1.79748e-05
ysf3_22_d	C5_03540C	0.000216191	0.000734232	353	0.583	0.0012594	0.134433	0.000169305	0.0010901
ysf3_22_d	C5_03800W	9.91284e-06	2.00298e-05	117	0.712	2.81318e-05	0.464604	1.30701e-05	1.50617e-05
ysf3_22_d	C5_04000W	1.15671e-05	2.50226e-05	71	1.133	2.20853e-05	0.495653	1.09466e-05	1.11386e-05
ysf3_22_d	C5_04430C	5.81849e-06	4.93767e-05	69	0.987	5.0027e-05	0.155728	7.79059e-06	4.22364e-05
ysf3_22_d	C5_04590C	7.85157e-05	0.000253526	373	0.513	0.000494203	0.113256	5.59712e-05	0.000438232
ysf3_22_d	C5_04860C	9.89297e-07	2.93163e-06	97	0.7	4.18804e-06	0.840545	3.52024e-06	6.67805e-07
ysf3_22_d	C5_05100C	9.26087e-07	1.22811e-05	96	1.855	6.62056e-06	0.454164	3.00682e-06	3.61374e-06
ysf3_22_d	C6_00420W	5.13061e-06	8.38706e-06	86	0.45	1.86379e-05	0.681709	1.27056e-05	5.93227e-06
ysf3_22_d	C6_00620W	8.09777e-06	1.6226e-05	70	0.582	2.78798e-05	0.235968	6.57873e-06	2.13011e-05
ysf3_22_d	C6_00650C	0.000239212	0.000424441	404	0.603	0.000703882	0.358265	0.000252176	0.000451706
ysf3_22_d	C6_00670W	2.24595e-06	5.80447e-05	75	1.93	3.0075e-05	0.224705	6.75799e-06	2.3317e-05
ysf3_22_d	C6_00680C	1.02926e-06	1.08661e-05	76	0.706	1.5391e-05	0.210905	3.24605e-06	1.2145e-05
ysf3_22_d	C6_00770C	9.816e-07	1.96859e-05	85	1.847	1.06583e-05	0.493769	5.26274e-06	5.39556e-06
ysf3_22_d	C6_00820W	1.5707e-05	0.000320008	1021	1.749	0.000182966	0.517356	9.46587e-05	8.83076e-05
ysf3_22_d	C6_01090C	7.57755e-08	7.37235e-07	67	0.855	8.62263e-07
ysf3_22_d	C6_01210W	7.18445e-06	1.62155e-05	65	0.571	2.83985e-05	0.712532	2.02348e-05	8.16364e-06
ysf3_22_d	C6_01330C	3.7963e-07	4.55608e-06	80	1.182	3.85455e-06	1	3.85455e-06	0
ysf3_22_d	C6_01340C	3.95243e-06	5.50801e-06	90	1.049	5.25073e-06	0.793723	4.16762e-06	1.0831e-06
ysf3_22_d	C6_01610W	0.00015699	0.000413916	717	0.802	0.000516105	0.0547084	2.82353e-05	0.00048787
ysf3_22_d	C6_01640W	1.46701e-06	1.11586e-05	78	0.671	1.66299e-05	0.48058	7.99198e-06	8.6379e-06
ysf3_22_d	C6_01700W	5.84207e-05	0.000386075	442	0.594	0.000649958	0.175691	0.000114192	0.000535766
ysf3_22_d	C6_01790C	1.33236e-06	2.11231e-05	60	1.732	1.21958e-05	0.919377	1.12125e-05	9.83261e-07
ysf3_22_d	C6_01820C	1.5015e-06	1.45688e-05	67	1.227	1.18735e-05	0.857075	1.01765e-05	1.69703e-06
ysf3_22_d	C6_01860C	1.2618e-05	2.20031e-05	83	0.577	3.81337e-05	0.339613	1.29507e-05	2.5183e-05
ysf3_22_d	C6_01970C	8.51434e-05	0.000654704	445	0.556	0.00117753	0.113496	0.000133644	0.00104388
ysf3_22_d	C6_02070C	0.000140058	0.000341319	515	0.568	0.000600913	0.0905388	5.4406e-05	0.000546507
ysf3_22_d	C6_02220W	1.96398e-06	4.85775e-05	158	0.855	5.68157e-05	0.194271	1.10377e-05	4.57781e-05
ysf3_22_d	C6_02350C	1.94279e-06	1.4683e-05	108	1.839	7.98425e-06	0.797283	6.36571e-06	1.61854e-06
ysf3_22_d	C6_03390W	2.23505e-06	1.37787e-05	120	1.354	1.01763e-05	0.272992	2.77805e-06	7.39824e-06
ysf3_22_d	C6_03640W	2.04692e-05	0.000251886	598	1.748	0.0001441	0.359083	5.17437e-05	9.23558e-05
ysf3_22_d	C6_04100W	4.23296e-06	0.000115327	297	1.517	7.60231e-05	0.230021	1.74869e-05	5.85362e-05
ysf3_22_d	C7_00110W	2.8563e-06	7.10606e-06	60	0.837	8.48992e-06	0.223213	1.89506e-06	6.59486e-06
ysf3_22_d	C7_00290C	1.42209e-07	2.65464e-06	65	2.125	1.24924e-06
ysf3_22_d	C7_00440C	2.0241e-05	0.0001555	364	1.631	9.53401e-05	0.479115	4.56789e-05	4.96612e-05
ysf3_22_d	C7_00630C	1.0311e-06	7.48068e-06	190	2.132	3.50876e-06	0.88132	3.09234e-06	4.16419e-07
ysf3_22_d	C7_00710W	9.52439e-05	0.000288686	72	0.489	0.000590361	0.0988409	5.83517e-05	0.000532009
ysf3_22_d	C7_00750W	2.50572e-06	5.39441e-06	123	0.429	1.25744e-05	0.538961	6.7771e-06	5.79727e-06
ysf3_22_d	C7_00960W	0.00019381	0.000640605	428	0.605	0.00105885	0.0384048	4.0665e-05	0.00101819
ysf3_22_d	C7_01070C	7.31869e-07	8.80672e-05	73	3.591	2.45244e-05	0.684378	1.6784e-05	7.74044e-06
ysf3_22_d	C7_01250W	0.000197844	0.00095502	259	1.114	0.000857289	0.0832663	7.13833e-05	0.000785906
ysf3_22_d	C7_01610W	4.26451e-06	9.36399e-06	71	0.475	1.97137e-05	0.572896	1.12939e-05	8.41979e-06
ysf3_22_d	C7_01650W	1.39932e-05	8.00643e-05	140	1.554	5.15214e-05	0.598219	3.08211e-05	2.07004e-05
ysf3_22_d	C7_01730C	5.02386e-07	4.07943e-06	68	0.63	6.47529e-06	0.627388	4.06252e-06	2.41277e-06
ysf3_22_d	C7_01850C	2.80077e-06	5.28552e-05	154	2.326	2.27236e-05	0.41157	9.35237e-06	1.33713e-05
ysf3_22_d	C7_02100W	1.69786e-05	0.000200355	61	1.327	0.000150984	0.599262	9.04788e-05	6.05048e-05
ysf3_22_d	C7_02470C	2.0572e-06	2.16946e-05	92	0.931	2.33025e-05	0.270057	6.29301e-06	1.70095e-05
ysf3_22_d	C7_02510W	2.47233e-06	9.85904e-06	81	0.82	1.20232e-05	0.450642	5.41817e-06	6.60505e-06
ysf3_22_d	C7_03080W	2.87889e-07	1.4077e-05	75	2.006	7.01744e-06	0.566239	3.97355e-06	3.04389e-06
ysf3_22_d	C7_03630C	2.81225e-05	8.04833e-06	100	0.571	1.40951e-05	0.378377	5.33327e-06	8.76187e-06
ysf3_22_d	C7_04170W	1.09321e-06	9.96051e-06	52	1.125	8.85379e-06	1	8.85379e-06	0
ysf3_22_d	C7_04260W	5.96259e-05	0.000209823	420	1.918	0.000109397	0.964314	0.000105493	3.90394e-06
ysf3_22_d	CR_00240W	1.30566e-05	5.0458e-05	59	0.323	0.000156217	0.463998	7.24842e-05	8.37325e-05
ysf3_22_d	CR_00250W	6.89896e-05	5.89408e-05	62	0.39	0.00015113	0.164005	2.47861e-05	0.000126344
ysf3_22_d	CR_00640W	7.36915e-06	0.000703989	384	7.156	9.83774e-05	0.651477	6.40907e-05	3.42867e-05
ysf3_22_d	CR_00820C	2.19965e-06	9.60814e-06	91	0.986	9.74457e-06	0.69708	6.79275e-06	2.95182e-06
ysf3_22_d	CR_01040C	6.48183e-06	8.63402e-06	81	0.686	1.2586e-05	0.827514	1.04151e-05	2.17092e-06
ysf3_22_d	CR_01300W	5.21919e-06	2.64586e-05	81	0.78	3.39212e-05	0.118825	4.03071e-06	2.98905e-05
ysf3_22_d	CR_01310W	1.99076e-05	8.26739e-05	256	1.037	7.97241e-05	0.452278	3.60574e-05	4.36667e-05
ysf3_22_d	CR_01490C	1.53052e-05	4.10296e-05	90	0.653	6.28325e-05	0.291009	1.82848e-05	4.45477e-05
ysf3_22_d	CR_01590C	3.52334e-06	4.83544e-05	70	1.842	2.6251e-05	0.833402	2.18777e-05	4.37336e-06
ysf3_22_d	CR_01830C	6.73473e-09	1.06152e-07	84	4.118	2.57775e-08
ysf3_22_d	CR_01860W	0	2.14766e-06	58	0.741	2.89833e-06
ysf3_22_d	CR_01970C	3.1288e-05	0.00010813	68	0.862	0.000125441	0.0787919	9.88374e-06	0.000115557
ysf3_22_d	CR_02100C	1.74306e-06	4.34283e-06	56	0.549	7.91043e-06	0.989691	7.82888e-06	8.15508e-08
ysf3_22_d	CR_02140W	5.20203e-06	5.43801e-05	74	1.022	5.32094e-05	0.155536	8.27598e-06	4.49335e-05
ysf3_22_d	CR_02340W	0	6.81338e-08	71	1.257	5.42035e-08
ysf3_22_d	CR_02530W	3.6999e-05	0.000277917	1063	1.889	0.000147124	0.110956	1.63243e-05	0.0001308
ysf3_22_d	CR_03010C	1.07246e-06	3.42216e-06	59	0.701	4.88183e-06	0.964515	4.7086e-06	1.73233e-07
ysf3_22_d	CR_03030C	0.000269203	0.000473101	351	0.561	0.000843318	0.0469332	3.95796e-05	0.000803738
ysf3_22_d	CR_03050C	7.19005e-07	2.24615e-05	99	1.923	1.16805e-05	0.416727	4.86756e-06	6.81289e-06
ysf3_22_d	CR_03090C	2.74978e-05	0.000113941	67	0.628	0.000181435	0.101804	1.84708e-05	0.000162964
ysf3_22_d	CR_03260W	3.31256e-06	1.01935e-05	65	1.389	7.3387e-06	0.567152	4.16216e-06	3.17654e-06
ysf3_22_d	CR_03420C	4.10688e-06	0.00012744	82	1.822	6.99451e-05	0.204029	1.42709e-05	5.56743e-05
ysf3_22_d	CR_03450W	2.22998e-05	0.0001815	100	1.771	0.000102485	0.658903	6.75274e-05	3.49572e-05
ysf3_22_d	CR_03500W	3.95058e-05	0.000423086	93	1.619	0.000261325	0.0808776	2.11354e-05	0.00024019
ysf3_22_d	CR_03770C	0.00022484	0.000201368	336	0.454	0.000443542	0.153007	6.78649e-05	0.000375677
ysf3_22_d	CR_03800C	2.00209e-06	3.17986e-05	75	1.069	2.97461e-05	0.615267	1.83018e-05	1.14443e-05
ysf3_22_d	CR_03970C	3.9294e-06	9.67934e-06	77	0.728	1.32958e-05	0.116768	1.55253e-06	1.17433e-05
ysf3_22_d	CR_04020C	1.25919e-05	5.8516e-05	91	0.814	7.1887e-05	0.430609	3.09552e-05	4.09318e-05
ysf3_22_d	CR_04260W	1.08289e-05	1.31178e-05	79	0.51	2.57213e-05	0.170705	4.39075e-06	2.13305e-05
ysf3_22_d	CR_04660C	1.13144e-05	0.000129412	140	1.735	7.45889e-05	0.098353	7.33604e-06	6.72529e-05
ysf3_22_d	CR_04790W	9.26481e-06	1.16307e-05	76	0.65	1.78933e-05	0.426531	7.63208e-06	1.02613e-05
ysf3_22_d	CR_05080W	1.65244e-06	2.08492e-05	67	1.699	1.22714e-05	0.13839	1.69825e-06	1.05732e-05
ysf3_22_d	CR_05580C	0	1.41116e-06	73	1.809	7.80079e-07
ysf3_22_d	CR_06050W	2.40864e-05	7.26392e-05	91	1.309	5.54921e-05	0.542434	3.01008e-05	2.53913e-05
ysf3_22_d	CR_06690C	1.68209e-06	1.54351e-05	71	0.861	1.79269e-05	0.301997	5.41387e-06	1.2513e-05
ysf3_22_d	CR_06760C	3.46681e-05	0.000250592	391	1.382	0.000181326	0.291386	5.28359e-05	0.00012849
ysf3_22_d	CR_06780W	5.74139e-06	3.82153e-05	93	1.255	3.04504e-05	0.424786	1.29349e-05	1.75155e-05
ysf3_22_d	CR_06850C	2.06059e-06	1.38747e-06	69	0.345	4.02166e-06	0.586743	2.35968e-06	1.66198e-06
ysf3_22_d	CR_07050C	6.67951e-06	0.000620299	542	7.28	8.52059e-05	0.54905	4.67823e-05	3.84236e-05
ysf3_22_d	CR_07510W	8.75154e-07	8.97062e-06	73	0.642	1.39729e-05	0.344165	4.80899e-06	9.16394e-06
ysf3_22_d	CR_07630C	5.18555e-05	0.000238112	428	0.594	0.000400862	0.231251	9.26997e-05	0.000308162
ysf3_22_d	CR_07650W	1.16546e-05	0.000299881	160	1.743	0.000172049	0.684453	0.000117759	5.42895e-05
ysf3_22_d	CR_08010W	6.3399e-06	1.40882e-05	85	0.678	2.07791e-05	0.352915	7.33327e-06	1.34458e-05
ysf3_22_d	CR_08360C	3.08166e-05	0.000140872	345	0.533	0.000264301	0.143958	3.80483e-05	0.000226252
ysf3_22_d	CR_08380C	4.95541e-08	1.58488e-05	56	1.913	8.28479e-06
ysf3_22_d	CR_08460W	3.23179e-05	0.000229325	387	0.679	0.000337739	0.372026	0.000125648	0.000212091
ysf3_22_d	CR_08480C	0.000126404	5.51302e-05	527	0.579	9.52162e-05	0.216193	2.05851e-05	7.46311e-05
ysf3_22_d	CR_08520C	9.40387e-06	1.76936e-05	88	0.994	1.78004e-05	0.86274	1.53571e-05	2.44329e-06
ysf3_22_d	CR_08950W	1.93079e-05	0.000182145	66	1.294	0.000140761	0.300605	4.23135e-05	9.84478e-05
ysf3_22_d	CR_09120C	2.01851e-05	0.000238818	214	1.67	0.000143005	0.216315	3.09341e-05	0.000112071
ysf3_22_d	CR_09380W	3.99253e-05	0.000167816	147	1.048	0.00016013	0.299592	4.79736e-05	0.000112156
ysf3_22_d	CR_09420C	5.00524e-09	8.98626e-07	156	3.525	2.54929e-07
ysf3_22_d	CR_09440C	7.08782e-06	4.48407e-05	67	1.189	3.77129e-05	0.242051	9.12843e-06	2.85845e-05
ysf3_22_d	CR_09580C	1.0145e-06	1.72478e-05	116	1.26	1.36887e-05	1	1.36887e-05	0
ysf3_22_d	CR_09970W	8.81887e-05	0.000190556	444	0.713	0.000267259	0.10798	2.88585e-05	0.000238401
ysf3_22_d	CR_10000C	7.33621e-07	4.59406e-06	66	0.751	6.11726e-06	1	6.11726e-06	0
ysf3_22_d	CR_10250C	7.68006e-05	0.000733443	204	1.296	0.000565928	0.124316	7.03539e-05	0.000495574
ysf3_22_d	CR_10490W	8.28072e-06	0.000184218	60	0.799	0.000230561	0.567845	0.000130923	9.96382e-05
ysf3_22_n	C1_00070W	2.83888e-05	0.000230962	51	1.252	0.000184474	0.0171426	3.16238e-06	0.000181312
ysf3_22_n	C1_00440W	5.51895e-06	0.000105608	77	1.691	6.2453e-05	0.0395839	2.47213e-06	5.99809e-05
ysf3_22_n	C1_00450C	2.2626e-05	4.78156e-05	90	0.672	7.11542e-05	0.00732698	5.21345e-07	7.06328e-05
ysf3_22_n	C1_00940W	9.25524e-06	1.50713e-05	84	0.732	2.05893e-05	0.00771071	1.58758e-07	2.04305e-05
ysf3_22_n	C1_00970W	1.1558e-06	1.23786e-05	67	0.758	1.63306e-05	0.0902227	1.47339e-06	1.48572e-05
ysf3_22_n	C1_01370C	0.000129779	0.000478175	377	0.45	0.00106261	0.00634952	6.74708e-06	0.00105586
ysf3_22_n	C1_01610C	2.36292e-07	9.54515e-07	178	1.361	7.01334e-07	0.411232	2.88411e-07	4.12923e-07
ysf3_22_n	C1_01640W	3.24994e-05	0.000594649	568	0.969	0.000613673	0.0255344	1.56698e-05	0.000598003
ysf3_22_n	C1_01790W	3.40889e-06	6.63972e-05	156	3.25	2.04299e-05	0.0197698	4.03896e-07	2.0026e-05
ysf3_22_n	C1_01930W	3.67949e-07	1.58482e-05	286	1.46	1.08549e-05	0.427273	4.63801e-06	6.2169e-06
ysf3_22_n	C1_02010C	3.21973e-07	5.3765e-06	78	2.44	2.20348e-06	0.110582	2.43666e-07	1.95982e-06
ysf3_22_n	C1_02060W	1.18559e-05	1.9004e-05	364	0.751	2.53049e-05	0.0978743	2.4767e-06	2.28282e-05
ysf3_22_n	C1_02330C	9.70614e-05	0.000236006	463	0.651	0.000362529	0.00465742	1.68845e-06	0.000360841
ysf3_22_n	C1_02420C	4.59417e-06	0.000268859	1182	6.074	4.42638e-05	0.0251759	1.11438e-06	4.31494e-05
ysf3_22_n	C1_02460W	5.24912e-05	0.00125972	347	0.806	0.00156292	0.0294346	4.60041e-05	0.00151692
ysf3_22_n	C1_02770W	6.22312e-06	1.02999e-05	105	0.426	2.41783e-05	0.0774909	1.87359e-06	2.23047e-05
ysf3_22_n	C1_03030W	0.000233772	0.00107303	327	0.67	0.00160153	0.00166692	2.66963e-06	0.00159886
ysf3_22_n	C1_03080C	3.66316e-06	9.28616e-06	78	0.765	1.21388e-05	0.00677403	8.22284e-08	1.20565e-05
ysf3_22_n	C1_03100W	1.66754e-06	0.000175801	193	4.514	3.89457e-05	0.00266667	1.03855e-07	3.88418e-05
ysf3_22_n	C1_03110W	0.000104806	0.00107618	362	0.912	0.00118002	0.00332708	3.92603e-06	0.0011761
ysf3_22_n	C1_03150C	6.88582e-06	3.21866e-05	90	0.921	3.49474e-05	0.0920324	3.21629e-06	3.17311e-05
ysf3_22_n	C1_03210C	1.15414e-05	0.000140759	162	1.488	9.45962e-05	0.00590947	5.59014e-07	9.40372e-05
ysf3_22_n	C1_03220C	6.43068e-05	0.000771573	743	1.333	0.000578824	0.0134949	7.81118e-06	0.000571013
ysf3_22_n	C1_03270W	4.35458e-07	5.24878e-06	74	1.431	3.66791e-06	0.14229	5.21909e-07	3.146e-06
ysf3_22_n	C1_03530W	3.05726e-06	3.68313e-05	67	1.952	1.88685e-05	0.0134848	2.54438e-07	1.8614e-05
ysf3_22_n	C1_03620C	6.81902e-05	9.08362e-05	329	0.459	0.0001979	0.262999	5.20475e-05	0.000145853
ysf3_22_n	C1_03770W	8.19737e-07	2.25782e-05	110	2.152	1.04917e-05	0.084981	8.91596e-07	9.60011e-06
ysf3_22_n	C1_04070C	5.69065e-07	4.58427e-06	84	1.459	3.14207e-06	0.100573	3.16008e-07	2.82606e-06
ysf3_22_n	C1_04210C	6.07888e-06	8.86495e-05	113	1.612	5.49935e-05	0.0213229	1.17262e-06	5.38208e-05
ysf3_22_n	C1_04230W	4.40186e-06	4.62907e-05	147	1.034	4.47686e-05	0.382386	1.71189e-05	2.76497e-05
ysf3_22_n	C1_04290C	3.15621e-05	0.000516678	1077	2.239	0.000230763	0.55721	0.000128583	0.000102179
ysf3_22_n	C1_04400C	2.37315e-05	0.000660094	445	2.686	0.000245754	1	0.000245754	0
ysf3_22_n	C1_04430C	2.40037e-06	5.2307e-05	65	1.761	2.9703e-05	0.0472086	1.40224e-06	2.83008e-05
ysf3_22_n	C1_04450C	6.23524e-06	3.46528e-05	71	0.947	3.65922e-05	0.31584	1.15573e-05	2.50349e-05
ysf3_22_n	C1_04520C	7.95003e-06	3.52794e-05	79	1.135	3.10832e-05	0.00572684	1.78008e-07	3.09051e-05
ysf3_22_n	C1_05030C	3.26962e-06	5.99226e-06	84	0.777	7.71204e-06	0.0184816	1.42531e-07	7.56951e-06
ysf3_22_n	C1_05180C	7.85693e-06	8.36002e-06	153	0.564	1.48227e-05	0.00443132	6.56843e-08	1.47571e-05
ysf3_22_n	C1_05190C	1.62626e-05	1.38036e-05	102	0.554	2.49162e-05	0.0133058	3.31531e-07	2.45847e-05
ysf3_22_n	C1_05530C	4.07204e-06	9.38646e-05	110	1.802	5.20891e-05	0.00584054	3.04228e-07	5.17849e-05
ysf3_22_n	C1_05560W	1.84313e-05	2.65253e-05	83	1.534	1.72916e-05	0.0204346	3.53347e-07	1.69383e-05
ysf3_22_n	C1_06050C	1.84106e-05	3.59398e-05	105	0.41	8.76581e-05	0.00890273	7.80397e-07	8.68777e-05
ysf3_22_n	C1_06130C	7.45249e-06	5.5002e-05	19	2.081	2.64306e-05	1	2.64306e-05	0
ysf3_22_n	C1_06450C	0.000208262	0.0010242	430	0.605	0.00169289	0.00565268	9.56937e-06	0.00168332
ysf3_22_n	C1_06470W	0.000149146	0.000725305	231	0.526	0.00137891	0.00647851	8.93326e-06	0.00136997
ysf3_22_n	C1_06480C	7.5366e-06	5.14977e-05	81	0.678	7.59553e-05	0.00341407	2.59317e-07	7.5696e-05
ysf3_22_n	C1_06890C	0.000307071	0.000585716	442	0.464	0.00126232	0.00502772	6.34658e-06	0.00125597
ysf3_22_n	C1_07050C	1.02531e-06	1.53968e-05	378	2.303	6.68554e-06	0.0964495	6.44817e-07	6.04072e-06
ysf3_22_n	C1_07060C	6.09648e-06	9.34606e-06	207	0.601	1.55508e-05	0.354199	5.50809e-06	1.00428e-05
ysf3_22_n	C1_07340W	2.52136e-06	0.000117667	70	3.21	3.66563e-05	0.00526049	1.9283e-07	3.64635e-05
ysf3_22_n	C1_08260C	1.1917e-05	2.45349e-05	162	0.617	3.97648e-05	0.0180026	7.15868e-07	3.90489e-05
ysf3_22_n	C1_08480C	2.0187e-06	1.20196e-05	68	0.643	1.86931e-05	0.175628	3.28302e-06	1.541e-05
ysf3_22_n	C1_08650C	1.73297e-06	1.26403e-05	85	1.081	1.16931e-05	0.034135	3.99144e-07	1.1294e-05
ysf3_22_n	C1_08710W	1.00535e-06	1.15226e-05	62	1.059	1.08807e-05	0.00727873	7.91973e-08	1.08015e-05
ysf3_22_n	C1_09030C	9.30811e-06	0.000122062	264	0.883	0.000138236	0.540493	7.47154e-05	6.35202e-05
ysf3_22_n	C1_09630W	5.67349e-05	0.000500477	219	1.256	0.000398469	0.00961196	3.83007e-06	0.000394639
ysf3_22_n	C1_09650W	4.45536e-06	4.68036e-05	66	2.045	2.28869e-05	0.142456	3.26037e-06	1.96265e-05
ysf3_22_n	C1_09960W	1.86038e-06	6.5807e-06	101	0.547	1.20305e-05	0.0406195	4.88674e-07	1.15419e-05
ysf3_22_n	C1_10100C	9.31273e-06	8.75475e-05	109	0.516	0.000169666	0.00363928	6.17461e-07	0.000169048
ysf3_22_n	C1_10390C	0.00015179	0.000523231	358	0.611	0.000856351	0.00371941	3.18512e-06	0.000853166
ysf3_22_n	C1_10680C	3.96605e-06	0.00018236	91	3.905	4.66991e-05	0.00657959	3.07261e-07	4.63919e-05
ysf3_22_n	C1_10750C	5.21894e-06	1.73497e-05	73	0.391	4.43727e-05
ysf3_22_n	C1_10870W	5.97411e-05	0.000673907	379	0.671	0.00100433	0.00592853	5.95422e-06	0.000998378
ysf3_22_n	C1_10940C	1.61465e-05	8.37524e-05	62	0.847	9.88812e-05	0.00173976	1.72029e-07	9.87092e-05
ysf3_22_n	C1_10960W	5.94635e-06	2.04396e-05	70	0.953	2.14476e-05	0.0373118	8.00248e-07	2.06473e-05
ysf3_22_n	C1_11030W	7.19444e-05	0.000252159	337	0.917	0.000274983	0.550143	0.00015128	0.000123703
ysf3_22_n	C1_11040W	7.34901e-05	0.000207311	200	0.389	0.000532933	0.0170412	9.08184e-06	0.000523851
ysf3_22_n	C1_11050W	2.70274e-07	6.3013e-05	82	1.473	4.27787e-05	1	4.27787e-05	0
ysf3_22_n	C1_11060C	0.000177041	0.00245078	404	0.981	0.00249825	0.00367557	9.18248e-06	0.00248906
ysf3_22_n	C1_11320C	4.50278e-06	1.17368e-05	82	0.423	2.77465e-05	0.144792	4.01747e-06	2.3729e-05
ysf3_22_n	C1_11360W	0.000131068	0.000448342	353	0.542	0.000827199	0.00511017	4.22713e-06	0.000822972
ysf3_22_n	C1_11540C	3.62706e-06	0.000126686	102	4.199	3.01705e-05	0.0371932	1.12214e-06	2.90484e-05
ysf3_22_n	C1_11570W	2.46106e-07	3.82448e-06	80	0.922	4.14803e-06	0.0599647	2.48735e-07	3.89929e-06
ysf3_22_n	C1_11850W	5.05031e-07	5.33331e-06	950	1.593	3.34797e-06	0.448425	1.50131e-06	1.84666e-06
ysf3_22_n	C1_12150C	6.13683e-07	2.48591e-06	69	0.768	3.23686e-06	0.296178	9.58688e-07	2.27817e-06
ysf3_22_n	C1_12270W	3.38524e-07	2.77908e-06	65	1.253	2.21794e-06	0.683263	1.51543e-06	7.02503e-07
ysf3_22_n	C1_12390C	0.000112155	0.000459959	416	0.578	0.000795777	0.00833171	6.63018e-06	0.000789147
ysf3_22_n	C1_12480W	5.94131e-07	2.44143e-06	86	1.126	2.16823e-06	0.0820076	1.77812e-07	1.99042e-06
ysf3_22_n	C1_12650C	7.80364e-07	4.58865e-06	83	0.748	6.13455e-06	0.0207054	1.27019e-07	6.00754e-06
ysf3_22_n	C1_12820C	1.08277e-05	2.95621e-05	304	0.961	3.07618e-05	0.0595511	1.8319e-06	2.89299e-05
ysf3_22_n	C1_13050W	0.000308091	0.000370248	354	0.673	0.000550146	0.00186839	1.02789e-06	0.000549118
ysf3_22_n	C1_13260W	1.07003e-05	4.34302e-05	107	0.673	6.45323e-05	0.0120411	7.77039e-07	6.37553e-05
ysf3_22_n	C1_13290W	3.1485e-08	3.21167e-07	60	1.663	1.93125e-07
ysf3_22_n	C1_13410W	2.6982e-06	5.02883e-06	70	0.648	7.76054e-06	0.0777331	6.03251e-07	7.15729e-06
ysf3_22_n	C1_13420C	1.12318e-06	9.83479e-05	72	4.988	1.97169e-05	0.00441679	8.70854e-08	1.96298e-05
ysf3_22_n	C1_13620W	9.72335e-06	0.000245177	66	3.331	7.36046e-05	0.0225011	1.65619e-06	7.19484e-05
ysf3_22_n	C1_13690C	1.69333e-05	4.98364e-05	72	0.748	6.66262e-05	0.018971	1.26397e-06	6.53622e-05
ysf3_22_n	C1_13700W	0.000112124	0.00111163	658	1.422	0.000781734	0.00549588	4.29632e-06	0.000777438
ysf3_22_n	C1_13860C	8.22424e-05	0.00144883	700	1.656	0.000874895	0.00563063	4.92621e-06	0.000869969
ysf3_22_n	C1_14010W	0	2.02558e-08	68	1.125	1.80051e-08
ysf3_22_n	C1_14090W	1.89273e-05	5.09502e-05	61	0.46	0.000110761	0.00430457	4.76779e-07	0.000110284
ysf3_22_n	C1_14290C	2.91014e-05	0.000626639	248	2.317	0.000270453	0.0249191	6.73943e-06	0.000263713
ysf3_22_n	C2_00260C	7.34952e-06	5.47525e-05	56	1.199	4.56651e-05	0.0132314	6.04212e-07	4.50609e-05
ysf3_22_n	C2_00330C	2.196e-06	4.45268e-05	66	2.919	1.52541e-05	0.0214296	3.2689e-07	1.49272e-05
ysf3_22_n	C2_00420W	3.213e-06	1.57103e-05	75	0.948	1.6572e-05	0.137563	2.2797e-06	1.42923e-05
ysf3_22_n	C2_00570W	3.79765e-06	9.21757e-05	73	1.867	4.9371e-05	0.0120607	5.9545e-07	4.87756e-05
ysf3_22_n	C2_00610C	7.3771e-05	3.18049e-05	257	0.399	7.97114e-05	0.0151754	1.20965e-06	7.85018e-05
ysf3_22_n	C2_00730C	1.71567e-06	3.69642e-05	213	3.278	1.12764e-05	0.00878498	9.90633e-08	1.11774e-05
ysf3_22_n	C2_00930C	3.48169e-06	1.98619e-05	71	0.844	2.35331e-05	0.00870944	2.0496e-07	2.33281e-05
ysf3_22_n	C2_01040W	1.30178e-06	6.43027e-06	58	0.645	9.9694e-06	0.0935401	9.32539e-07	9.03686e-06
ysf3_22_n	C2_01130W	1.90739e-06	8.7263e-05	138	2.462	3.5444e-05	0.00355499	1.26003e-07	3.5318e-05
ysf3_22_n	C2_01440C	4.44691e-06	4.70935e-06	129	0.412	1.14305e-05	0.0323241	3.6948e-07	1.1061e-05
ysf3_22_n	C2_01610C	2.77612e-05	0.000996862	404	0.533	0.00187028	0.0814278	0.000152293	0.00171799
ysf3_22_n	C2_01620W	3.61596e-05	0.000223306	320	0.916	0.000243784	0.0122162	2.97811e-06	0.000240806
ysf3_22_n	C2_01850W	1.88836e-05	0.000166002	185	1.504	0.000110374	0.00473559	5.22685e-07	0.000109851
ysf3_22_n	C2_02030W	2.46762e-05	0.000156097	113	1.273	0.000122621	0.00669197	8.20577e-07	0.000121801
ysf3_22_n	C2_02340C	1.82618e-05	0.000201213	86	1.592	0.00012639	0.0044363	5.60704e-07	0.000125829
ysf3_22_n	C2_02470C	4.63358e-08	2.60708e-08	68	2.483	1.04997e-08
ysf3_22_n	C2_02570W	2.16474e-08	5.17868e-07	66	1.987	2.60628e-07
ysf3_22_n	C2_02870W	5.42775e-06	2.06878e-05	79	0.899	2.3012e-05	0.0370902	8.5352e-07	2.21585e-05
ysf3_22_n	C2_03100W	6.01761e-05	0.00344587	198	2.679	0.00128625	0.00364065	4.68279e-06	0.00128157
ysf3_22_n	C2_03470C	3.67357e-05	0.000219648	76	0.801	0.000274217	0.00364911	1.00065e-06	0.000273217
ysf3_22_n	C2_03810C	0.000249628	0.00119951	329	0.616	0.00194725	0.00252714	4.92099e-06	0.00194233
ysf3_22_n	C2_03820C	0.000131777	0.00112093	488	0.715	0.00156773	0.00313096	4.90851e-06	0.00156282
ysf3_22_n	C2_03840C	3.90361e-06	8.00723e-06	84	0.596	1.3435e-05	0.139014	1.86765e-06	1.15673e-05
ysf3_22_n	C2_03960W	0.000119768	0.000345471	425	0.433	0.000797854	0.0106686	8.51202e-06	0.000789342
ysf3_22_n	C2_03970W	1.13976e-06	2.8701e-05	81	1.232	2.32962e-05	0.0916689	2.13554e-06	2.11607e-05
ysf3_22_n	C2_04110W	9.7086e-09	2.20903e-06	61	3.862	5.71991e-07
ysf3_22_n	C2_04220C	1.33788e-05	0.000133659	118	1.087	0.000122961	0.0252384	3.10334e-06	0.000119858
ysf3_22_n	C2_04280W	1.00105e-05	7.52335e-05	785	2.094	3.59281e-05	0.758118	2.72377e-05	8.69038e-06
ysf3_22_n	C2_04850C	6.56651e-06	9.46018e-05	78	1.576	6.00265e-05	0.0494509	2.96836e-06	5.70581e-05
ysf3_22_n	C2_05030C	1.01312e-05	5.20003e-05	91	0.961	5.41107e-05	0.0458845	2.48284e-06	5.16278e-05
ysf3_22_n	C2_05300C	1.06617e-05	9.80647e-05	282	1.07	9.16493e-05	0.0106009	9.71561e-07	9.06777e-05
ysf3_22_n	C2_05410W	0.00035997	0.000528529	482	0.476	0.00111035	0.00123908	1.37582e-06	0.00110898
ysf3_22_n	C2_05520W	3.5647e-06	2.4614e-05	59	0.848	2.90259e-05	0.0145888	4.23452e-07	2.86025e-05
ysf3_22_n	C2_05540C	1.84348e-06	2.36985e-05	76	1.246	1.90197e-05	0.0222361	4.22923e-07	1.85968e-05
ysf3_22_n	C2_05610C	0.000114887	0.00204009	365	0.927	0.00220074	0.162733	0.000358134	0.00184261
ysf3_22_n	C2_05710C	0.000246022	0.000687195	456	0.524	0.00131144	0.00325296	4.26607e-06	0.00130717
ysf3_22_n	C2_05770W	8.40574e-07	7.88079e-06	110	2.206	3.57243e-06	0.0776994	2.77576e-07	3.29486e-06
ysf3_22_n	C2_05790C	4.65199e-06	0.000102649	65	2.776	3.69773e-05	0.0116245	4.29843e-07	3.65475e-05
ysf3_22_n	C2_05870W	3.84927e-06	3.81119e-06	63	0.267	1.42741e-05	0.103374	1.47557e-06	1.27986e-05
ysf3_22_n	C2_05900W	1.5542e-08	9.07409e-08	62	1.172	7.7424e-08
ysf3_22_n	C2_06240W	2.42536e-06	7.06463e-06	77	0.514	1.37444e-05	0.0153005	2.10296e-07	1.35341e-05
ysf3_22_n	C2_06290C	2.14239e-05	0.000101124	375	0.453	0.000223233	0.0122984	2.7454e-06	0.000220487
ysf3_22_n	C2_06390C	6.32866e-05	0.000492289	247	1.802	0.00027319	0.00660138	1.80343e-06	0.000271387
ysf3_22_n	C2_06510W	4.10774e-07	5.86647e-06	63	1.408	4.16653e-06	0.141341	5.889e-07	3.57763e-06
ysf3_22_n	C2_06810C	7.60663e-05	0.000773191	393	0.669	0.00115574	0.0131922	1.52468e-05	0.00114049
ysf3_22_n	C2_06850W	1.2712e-06	7.07241e-06	74	1.124	6.29218e-06	0.00126743	7.97488e-09	6.28421e-06
ysf3_22_n	C2_07010W	1.76949e-05	0.000181794	68	1.284	0.000141584	0.0166739	2.36076e-06	0.000139223
ysf3_22_n	C2_07530C	0	1.81087e-06	67	2.873	6.30307e-07
ysf3_22_n	C2_08040C	0.000368073	0.000858297	319	0.581	0.00147727	0.00617214	9.11794e-06	0.00146816
ysf3_22_n	C2_08120W	6.33409e-06	5.11751e-05	185	1.442	3.54889e-05	0.0544324	1.93175e-06	3.35572e-05
ysf3_22_n	C2_08160C	2.06888e-05	0.000111906	157	0.706	0.000158507	0.0231348	3.66703e-06	0.00015484
ysf3_22_n	C2_08180C	3.43068e-06	4.55986e-05	83	1.54	2.96095e-05	0.00480487	1.4227e-07	2.94672e-05
ysf3_22_n	C2_09030W	1.76762e-06	3.18301e-06	73	0.806	3.94914e-06	0.246511	9.73506e-07	2.97563e-06
ysf3_22_n	C2_09080C	4.71835e-09	4.0759e-07	116	1.769	2.30407e-07
ysf3_22_n	C2_09290W	9.7458e-06	5.21963e-06	73	0.364	1.43396e-05	0.0122212	1.75247e-07	1.41644e-05
ysf3_22_n	C2_09460C	1.52415e-06	5.35183e-05	235	3.425	1.56258e-05	0.0535866	8.37332e-07	1.47884e-05
ysf3_22_n	C2_10000C	1.98365e-08	2.82729e-07	79	0.618	4.5749e-07
ysf3_22_n	C2_10290W	3.10026e-05	0.000161294	839	1.029	0.000156748	0.156003	2.44531e-05	0.000132295
ysf3_22_n	C2_10640C	4.08084e-06	2.56878e-05	57	0.897	2.86374e-05	0.192364	5.50881e-06	2.31286e-05
ysf3_22_n	C2_10690W	2.31474e-06	0.000108627	62	3.353	3.2397e-05	0.0174311	5.64714e-07	3.18323e-05
ysf3_22_n	C2_10810W	3.75074e-06	1.91074e-05	186	0.759	2.51744e-05	0.995495	2.5061e-05	1.13398e-07
ysf3_22_n	C3_00620C	1.81254e-06	9.37236e-06	62	0.902	1.03906e-05	0.0545866	5.6719e-07	9.82345e-06
ysf3_22_n	C3_00670C	1.74819e-08	7.31506e-05	76	4.935	1.48228e-05
ysf3_22_n	C3_01040C	4.91143e-08	1.06218e-06	72	3.657	2.90451e-07
ysf3_22_n	C3_01210C	3.22994e-06	2.77699e-05	74	1.212	2.29124e-05	0.038626	8.85016e-07	2.20274e-05
ysf3_22_n	C3_01470W	5.62429e-06	3.73196e-05	114	0.99	3.76965e-05	0.0146153	5.50946e-07	3.71456e-05
ysf3_22_n	C3_01630W	9.14428e-06	0.000205373	77	2.045	0.000100427	0.00326339	3.27733e-07	0.000100099
ysf3_22_n	C3_01890C	8.14459e-06	0.00010231	556	2.003	5.10784e-05	0.417312	2.13156e-05	2.97628e-05
ysf3_22_n	C3_02010C	2.88632e-08	1.90329e-07	82	1.094	1.73975e-07
ysf3_22_n	C3_02120W	2.25218e-06	2.11648e-05	70	1.548	1.36724e-05	0.0308834	4.22249e-07	1.32501e-05
ysf3_22_n	C3_02210C	2.26393e-06	3.74627e-05	80	2.535	1.47782e-05	0.00375069	5.54283e-08	1.47227e-05
ysf3_22_n	C3_02410C	7.50865e-07	8.84831e-06	281	1.485	5.95846e-06	0.0330087	1.96681e-07	5.76178e-06
ysf3_22_n	C3_02450W	8.26866e-06	1.5143e-05	74	0.834	1.81571e-05	0.00634521	1.1521e-07	1.80419e-05
ysf3_22_n	C3_02460C	1.02384e-06	7.60846e-06	78	1.22	6.23645e-06	0.0842083	5.2516e-07	5.71129e-06
ysf3_22_n	C3_02640C	6.84052e-07	6.84104e-05	698	2.858	2.39364e-05	0.0152598	3.65265e-07	2.35712e-05
ysf3_22_n	C3_02710W	9.45578e-06	1.97839e-05	618	0.533	3.7118e-05	0.00282857	1.04991e-07	3.7013e-05
ysf3_22_n	C3_03010C	6.60166e-06	5.19678e-05	81	1.166	4.45693e-05	0.287057	1.27939e-05	3.17753e-05
ysf3_22_n	C3_03400C	4.21762e-06	1.41689e-05	123	0.876	1.61745e-05	0.0611679	9.89362e-07	1.51852e-05
ysf3_22_n	C3_03580C	1.55374e-08	2.62496e-07	109	1.002	2.61972e-07
ysf3_22_n	C3_03600C	0	6.05464e-06	77	1.644	3.68287e-06
ysf3_22_n	C3_03720W	4.11117e-06	2.70588e-05	77	0.914	2.96048e-05	0.024264	7.18329e-07	2.88864e-05
ysf3_22_n	C3_04080W	4.49635e-05	0.000188618	119	1.001	0.00018843	0.00331614	6.24859e-07	0.000187805
ysf3_22_n	C3_04260W	2.29762e-06	2.37868e-05	289	1.733	1.37258e-05	0.0584404	8.02142e-07	1.29237e-05
ysf3_22_n	C3_04270C	4.55881e-06	3.6921e-05	71	1.054	3.50294e-05	0.00846903	2.96665e-07	3.47327e-05
ysf3_22_n	C3_04330C	5.58541e-06	1.01579e-05	63	0.627	1.62007e-05	0.409852	6.6399e-06	9.56082e-06
ysf3_22_n	C3_04390W	4.75369e-05	0.000168809	298	0.799	0.000211275	0.0175932	3.71701e-06	0.000207558
ysf3_22_n	C3_04430W	7.99114e-05	0.000331355	169	0.967	0.000342663	0.00360446	1.23512e-06	0.000341428
ysf3_22_n	C3_04440C	0	4.21621e-07	76	3.631	1.16117e-07
ysf3_22_n	C3_04500C	0.000107967	0.00164019	436	0.809	0.00202743	0.00453258	9.18948e-06	0.00201824
ysf3_22_n	C3_04590W	8.08772e-05	0.000187956	903	0.895	0.000210006	0.224865	4.72231e-05	0.000162783
ysf3_22_n	C3_04670C	0.000233577	0.00107988	375	0.678	0.00159274	0.00621536	9.89947e-06	0.00158284
ysf3_22_n	C3_04810C	8.21148e-05	0.00116607	474	0.993	0.00117429	0.00899773	1.05659e-05	0.00116372
ysf3_22_n	C3_04870W	1.08237e-08	9.43351e-08	88	1.533	6.15362e-08
ysf3_22_n	C3_04960W	0.000112539	0.00034626	440	0.604	0.000573278	0.00342068	1.961e-06	0.000571317
ysf3_22_n	C3_05100C	0.000357193	0.00100651	459	0.765	0.0013157	0.0228979	3.01268e-05	0.00128557
ysf3_22_n	C3_05120C	7.48491e-06	2.85162e-05	54	0.692	4.12084e-05	0.00743224	3.06271e-07	4.09021e-05
ysf3_22_n	C3_05200W	0.000252853	0.000863417	367	0.68	0.00126973	0.00918656	1.16645e-05	0.00125807
ysf3_22_n	C3_05370C	0.00042686	0.00163959	391	0.99	0.00165615	0.00250851	4.15446e-06	0.00165199
ysf3_22_n	C3_05410W	1.24255e-06	7.50138e-05	355	2.689	2.78966e-05	0.0246615	6.8797e-07	2.72086e-05
ysf3_22_n	C3_05790C	1.18067e-06	9.72837e-06	114	1.3	7.48336e-06	0.143109	1.07093e-06	6.41243e-06
ysf3_22_n	C3_06010W	5.59515e-05	0.000628426	229	1.358	0.000462758	0.009833	4.5503e-06	0.000458208
ysf3_22_n	C3_06430W	3.08827e-06	5.14229e-05	90	1.277	4.02685e-05	0.15531	6.2541e-06	3.40144e-05
ysf3_22_n	C3_06800C	3.43196e-06	1.59392e-05	186	1.146	1.39085e-05	0.0398336	5.54027e-07	1.33545e-05
ysf3_22_n	C3_07130W	7.14831e-06	5.24651e-05	260	0.719	7.29696e-05	0.0479862	3.50153e-06	6.94681e-05
ysf3_22_n	C3_07140C	7.47884e-07	8.60676e-06	68	2.113	4.07324e-06	0.0216527	8.81967e-08	3.98505e-06
ysf3_22_n	C3_07200C	8.94816e-07	9.61884e-06	162	1.72	5.59235e-06	0.27589	1.54287e-06	4.04948e-06
ysf3_22_n	C3_07380W	1.60805e-06	1.69617e-05	79	1.017	1.66782e-05	0.176252	2.93957e-06	1.37386e-05
ysf3_22_n	C3_07430W	2.38464e-06	3.24749e-05	67	1.505	2.1578e-05	0.0166264	3.58765e-07	2.12193e-05
ysf3_22_n	C3_07500W	5.3855e-06	0.000124841	94	1.633	7.6449e-05	0.00459931	3.51613e-07	7.60974e-05
ysf3_22_n	C3_07680W	7.64385e-08	5.40467e-05	57	4.776	1.13163e-05
ysf3_22_n	C3_07690C	7.05954e-06	3.24276e-05	55	0.797	4.06871e-05	0.0495852	2.01748e-06	3.86696e-05
ysf3_22_n	C3_07920W	6.06395e-06	8.43077e-05	52	2.054	4.10456e-05	0.613904	2.51981e-05	1.58475e-05
ysf3_22_n	C4_00090W	0	1.29423e-07	53	1.464	8.84039e-08
ysf3_22_n	C4_00220C	1.78334e-05	0.000344169	79	1.427	0.000241184	0.0201015	4.84816e-06	0.000236336
ysf3_22_n	C4_00270W	0.00011598	0.00153467	410	1.656	0.000926733	0.00506917	4.69776e-06	0.000922035
ysf3_22_n	C4_00280W	3.458e-06	0.000180783	53	1.709	0.000105783	0.0250632	2.65126e-06	0.000103132
ysf3_22_n	C4_00320C	1.18874e-06	8.15974e-06	70	0.985	8.284e-06	0.0126263	1.04596e-07	8.17941e-06
ysf3_22_n	C4_00610W	8.40725e-07	1.26477e-05	67	1.098	1.15189e-05	0.161537	1.86072e-06	9.65814e-06
ysf3_22_n	C4_01270W	0.000220682	0.00181878	425	0.985	0.00184648	0.00380609	7.02787e-06	0.00183945
ysf3_22_n	C4_01390W	1.78445e-07	1.23492e-06	119	1.207	1.02313e-06	0.148936	1.52381e-07	8.70748e-07
ysf3_22_n	C4_01520C	0.000122972	0.000778773	389	0.961	0.000810378	0.00235747	1.91045e-06	0.000808468
ysf3_22_n	C4_01700C	0.000122195	0.000541402	224	0.432	0.00125324	0.898423	0.00112594	0.0001273
ysf3_22_n	C4_01850C	2.81627e-08	7.82456e-07	120	2.381	3.28625e-07
ysf3_22_n	C4_02320C	1.1081e-05	5.30533e-05	245	0.713	7.44085e-05	0.0188439	1.40215e-06	7.30064e-05
ysf3_22_n	C4_02640C	6.67183e-07	1.86569e-05	232	1.666	1.11986e-05	0.0272896	3.05606e-07	1.0893e-05
ysf3_22_n	C4_02820W	0	1.59683e-07	64	2.409	6.62858e-08
ysf3_22_n	C4_02840C	8.93835e-07	7.45594e-06	78	0.937	7.95724e-06	0.0151317	1.20407e-07	7.83684e-06
ysf3_22_n	C4_03400W	9.71791e-06	9.33623e-06	275	0.252	3.70485e-05	0.0185333	6.86631e-07	3.63619e-05
ysf3_22_n	C4_04390W	0.000131731	0.000439239	572	0.626	0.000701659	0.0899316	6.31014e-05	0.000638558
ysf3_22_n	C4_04480C	0.000226297	0.000911212	365	0.807	0.00112914	0.00859117	9.7006e-06	0.00111943
ysf3_22_n	C4_04890C	2.39212e-05	0.000661219	351	0.73	0.00090578	0.00617259	5.59101e-06	0.000900189
ysf3_22_n	C4_04900W	0.000130377	0.000328909	181	0.492	0.000668514	0.044771	2.993e-05	0.000638584
ysf3_22_n	C4_04970C	1.68024e-05	5.62683e-05	168	0.802	7.01599e-05	0.00751021	5.26916e-07	6.9633e-05
ysf3_22_n	C4_05110C	3.09833e-06	2.52766e-05	813	1.566	1.61408e-05	0.25733	4.15352e-06	1.19873e-05
ysf3_22_n	C4_05570C	1.80744e-06	1.71676e-05	80	1.713	1.00219e-05	0.0460082	4.61091e-07	9.56085e-06
ysf3_22_n	C4_05960W	7.25549e-06	2.50051e-05	72	0.949	2.63489e-05	0.0455174	1.19933e-06	2.51496e-05
ysf3_22_n	C4_06580W	9.32468e-06	0.000102723	279	0.846	0.000121422	0.108136	1.31302e-05	0.000108292
ysf3_22_n	C4_06690C	7.22928e-06	4.3292e-05	68	0.547	7.91444e-05	0.0126673	1.00254e-06	7.81419e-05
ysf3_22_n	C5_00450C	1.18911e-06	1.22269e-05	72	1.176	1.0397e-05	0.00904468	9.40376e-08	1.0303e-05
ysf3_22_n	C5_00690C	2.45594e-07	6.49352e-06	60	1.151	5.64163e-06	0.0537866	3.03444e-07	5.33819e-06
ysf3_22_n	C5_01050C	1.67713e-05	3.39731e-05	64	0.625	5.4357e-05	0.0044102	2.39725e-07	5.41173e-05
ysf3_22_n	C5_01170W	8.09771e-07	4.01645e-06	72	0.901	4.45777e-06	0.0634473	2.82834e-07	4.17494e-06
ysf3_22_n	C5_01420W	4.02795e-06	1.54851e-05	68	0.252	6.14487e-05	0.0205871	1.26505e-06	6.01837e-05
ysf3_22_n	C5_01540W	0.000289286	0.000769596	383	0.92	0.000836518	0.00492934	4.12348e-06	0.000832394
ysf3_22_n	C5_01570C	4.45433e-08	0.000159678	96	4.911	3.25143e-05
ysf3_22_n	C5_01750C	8.25714e-07	4.7001e-06
ysf3_22_n	C5_02190C	1.65929e-05	2.47538e-05	76	0.294	8.41967e-05	0.0413956	3.48537e-06	8.07113e-05
[truncated: 815 more rows]
