# Supplementary material for: Expansion of the functional genomics GRACE library reveals genes relevant for temperature-dependent fitness in Candida albicans
Source: PLoS Biol. 2025 Oct 17;23(10):e3003409. doi: 10.1371/journal.pbio.3003409 (PMC12533916; doi:10.1371/journal.pbio.3003409)
Supplement: S6 Data — (XLSX) [file pbio.3003409.s017.xlsx]

## Sheet: Sheet1
Supplementary Data 6: Enriched GO terms in the group of up- and downregulated genes upon depletion of YSF3 at 22 °C and 37 °C.
GO.id	NumberGenesInGroupWithTerm	NumberGenesInGroup	NumberGenesWithTerm	total_genesInGenome	Goenrichment_p.value	GOenrichment_relLog2FC	GO.group (F - molecular function, C - cellular component, P - biological process)	GO.term	group	fractionGenesInGroup	fractionGenesInGenome	fractionGenesWithTerm	filter_log2FC	filter_padj	pair
GO:0004298	10	592	15	6256	0.000433583	2.81661	F	threonine-type endopeptidase activity	UP	0.0168919	0.0023977	0.666667	0.5	1e-05	ysf3_22_d_ysf3_22_n
GO:0008540	8	592	10	6256	0.000974331	3.07964	C	proteasome regulatory particle, base subcomplex	UP	0.0135135	0.00159847	0.8	0.5	1e-05	ysf3_22_d_ysf3_22_n
GO:0010499	11	592	16	6256	5.85752e-05	2.861	P	proteasomal ubiquitin-independent protein catabolic process	UP	0.0185811	0.00255754	0.6875	0.5	1e-05	ysf3_22_d_ysf3_22_n
GO:0019773	7	592	7	6256	0.000275075	3.40157	C	proteasome core complex, alpha-subunit complex	UP	0.0118243	0.00111893	1	0.5	1e-05	ysf3_22_d_ysf3_22_n
GO:0031428	12	592	28	6256	0.0141863	2.17918	C	box C/D RNP complex	UP	0.0202703	0.0044757	0.428571	0.5	1e-05	ysf3_22_d_ysf3_22_n
GO:0034515	12	592	21	6256	0.000255806	2.59422	C	proteasome storage granule	UP	0.0202703	0.00335678	0.571429	0.5	1e-05	ysf3_22_d_ysf3_22_n
GO:0036402	6	592	6	6256	0.00293382	3.40157	F	proteasome-activating activity	UP	0.0101351	0.000959079	1	0.5	1e-05	ysf3_22_d_ysf3_22_n
GO:0043161	118	592	631	6256	1.15935e-10	0.982718	P	proteasome-mediated ubiquitin-dependent protein catabolic process	UP	0.199324	0.100863	0.187005	0.5	1e-05	ysf3_22_d_ysf3_22_n
GO:0061136	10	592	18	6256	0.00484981	2.55357	P	regulation of proteasomal protein catabolic process	UP	0.0168919	0.00287724	0.555556	0.5	1e-05	ysf3_22_d_ysf3_22_n
GO:0070682	7	592	10	6256	0.0255525	2.887	P	proteasome regulatory particle assembly	UP	0.0118243	0.00159847	0.7	0.5	1e-05	ysf3_22_d_ysf3_22_n
GO:0000981	35	616	164	6256	0.034091	1.11597	F	DNA-binding transcription factor activity, RNA polymerase II-specific	DOWN	0.0568182	0.0262148	0.213415	0.5	1e-05	ysf3_22_d_ysf3_22_n
GO:0003735	45	616	169	6256	9.54103e-07	1.43521	F	structural constituent of ribosome	DOWN	0.0730519	0.0270141	0.266272	0.5	1e-05	ysf3_22_d_ysf3_22_n
GO:0005886	114	616	648	6256	6.0231e-07	0.837278	C	plasma membrane	DOWN	0.185065	0.103581	0.175926	0.5	1e-05	ysf3_22_d_ysf3_22_n
GO:0006006	19	616	60	6256	0.0110162	1.68528	P	glucose metabolic process	DOWN	0.0308442	0.00959079	0.316667	0.5	1e-05	ysf3_22_d_ysf3_22_n
GO:0006096	17	616	24	6256	5.13609e-09	2.84674	P	glycolytic process	DOWN	0.0275974	0.00383632	0.708333	0.5	1e-05	ysf3_22_d_ysf3_22_n
GO:0006696	53	616	168	6256	1.03156e-11	1.67984	P	ergosterol biosynthetic process	DOWN	0.086039	0.0268542	0.315476	0.5	1e-05	ysf3_22_d_ysf3_22_n
GO:0022625	26	616	57	6256	1.19371e-08	2.21179	C	cytosolic large ribosomal subunit	DOWN	0.0422078	0.00911125	0.45614	0.5	1e-05	ysf3_22_d_ysf3_22_n
GO:0022627	20	616	40	6256	5.20467e-07	2.34424	C	cytosolic small ribosomal subunit	DOWN	0.0324675	0.00639386	0.5	0.5	1e-05	ysf3_22_d_ysf3_22_n
GO:0030447	113	616	708	6256	0.000294703	0.696812	P	filamentous growth	DOWN	0.183442	0.113171	0.159605	0.5	1e-05	ysf3_22_d_ysf3_22_n
GO:0031669	58	616	327	6256	0.0266335	0.849072	P	cellular response to nutrient levels	DOWN	0.0941558	0.0522698	0.17737	0.5	1e-05	ysf3_22_d_ysf3_22_n
GO:0044419	65	616	354	6256	0.00215283	0.899001	P	biological process involved in interspecies interaction between organisms	DOWN	0.105519	0.0565857	0.183616	0.5	1e-05	ysf3_22_d_ysf3_22_n
GO:0048471	14	616	36	6256	0.0155157	1.98167	C	perinuclear region of cytoplasm	DOWN	0.0227273	0.00575448	0.388889	0.5	1e-05	ysf3_22_d_ysf3_22_n
GO:0070887	106	616	711	6256	0.0224507	0.598453	P	cellular response to chemical stimulus	DOWN	0.172078	0.113651	0.149086	0.5	1e-05	ysf3_22_d_ysf3_22_n
GO:1903561	21	616	72	6256	0.0145549	1.56663	C	extracellular vesicle	DOWN	0.0340909	0.011509	0.291667	0.5	1e-05	ysf3_22_d_ysf3_22_n
GO:0004298	7	239	15	6256	0.00151419	3.61062	F	threonine-type endopeptidase activity	UP	0.0292887	0.0023977	0.466667	0.5	1e-05	ysf3_37_d_ysf3_37_n
GO:0010499	8	239	16	6256	0.000112068	3.71016	P	proteasomal ubiquitin-independent protein catabolic process	UP	0.0334728	0.00255754	0.5	0.5	1e-05	ysf3_37_d_ysf3_37_n
GO:0019773	5	239	7	6256	0.00432682	4.22473	C	proteasome core complex, alpha-subunit complex	UP	0.0209205	0.00111893	0.714286	0.5	1e-05	ysf3_37_d_ysf3_37_n
GO:0031428	10	239	28	6256	0.000110458	3.22473	C	box C/D RNP complex	UP	0.041841	0.0044757	0.357143	0.5	1e-05	ysf3_37_d_ysf3_37_n
GO:0034515	7	239	21	6256	0.0224625	3.1252	C	proteasome storage granule	UP	0.0292887	0.00335678	0.333333	0.5	1e-05	ysf3_37_d_ysf3_37_n
GO:0043161	53	239	631	6256	5.07598e-05	1.13658	P	proteasome-mediated ubiquitin-dependent protein catabolic process	UP	0.221757	0.100863	0.0839937	0.5	1e-05	ysf3_37_d_ysf3_37_n
GO:0000041	16	342	70	6256	0.00270578	2.06389	P	transition metal ion transport	DOWN	0.0467836	0.0111893	0.228571	0.5	1e-05	ysf3_37_d_ysf3_37_n
GO:0000324	40	342	328	6256	0.00407864	1.15755	C	fungal-type vacuole	DOWN	0.116959	0.0524297	0.121951	0.5	1e-05	ysf3_37_d_ysf3_37_n
GO:0003735	35	342	169	6256	1.1868e-08	1.92158	F	structural constituent of ribosome	DOWN	0.102339	0.0270141	0.207101	0.5	1e-05	ysf3_37_d_ysf3_37_n
GO:0005886	74	342	648	6256	8.57166e-07	1.06278	C	plasma membrane	DOWN	0.216374	0.103581	0.114198	0.5	1e-05	ysf3_37_d_ysf3_37_n
GO:0006412	89	342	904	6256	2.74804e-05	0.848727	P	translation	DOWN	0.260234	0.144501	0.0984513	0.5	1e-05	ysf3_37_d_ysf3_37_n
GO:0006563	7	342	16	6256	0.0372677	3.00053	P	L-serine metabolic process	DOWN	0.0204678	0.00255754	0.4375	0.5	1e-05	ysf3_37_d_ysf3_37_n
GO:0006696	28	342	168	6256	0.000307549	1.60821	P	ergosterol biosynthetic process	DOWN	0.0818713	0.0268542	0.166667	0.5	1e-05	ysf3_37_d_ysf3_37_n
GO:0009070	9	342	26	6256	0.0195156	2.66266	P	serine family amino acid biosynthetic process	DOWN	0.0263158	0.00415601	0.346154	0.5	1e-05	ysf3_37_d_ysf3_37_n
GO:0009086	10	342	31	6256	0.0120445	2.5609	P	methionine biosynthetic process	DOWN	0.0292398	0.00495524	0.322581	0.5	1e-05	ysf3_37_d_ysf3_37_n
GO:0009986	32	342	207	6256	0.000224133	1.49969	C	cell surface	DOWN	0.0935673	0.0330882	0.154589	0.5	1e-05	ysf3_37_d_ysf3_37_n
GO:0022625	20	342	57	6256	2.26676e-08	2.68221	C	cytosolic large ribosomal subunit	DOWN	0.0584795	0.00911125	0.350877	0.5	1e-05	ysf3_37_d_ysf3_37_n
GO:0022627	16	342	40	6256	3.10268e-07	2.87124	C	cytosolic small ribosomal subunit	DOWN	0.0467836	0.00639386	0.4	0.5	1e-05	ysf3_37_d_ysf3_37_n
GO:0030445	14	342	56	6256	0.00423992	2.19317	C	yeast-form cell wall	DOWN	0.0409357	0.00895141	0.25	0.5	1e-05	ysf3_37_d_ysf3_37_n
GO:0030446	15	342	69	6256	0.011861	1.99154	C	hyphal cell wall	DOWN	0.0438596	0.0110294	0.217391	0.5	1e-05	ysf3_37_d_ysf3_37_n
GO:0031224	57	342	491	6256	0.000127681	1.08648	C	intrinsic component of membrane	DOWN	0.166667	0.0784847	0.11609	0.5	1e-05	ysf3_37_d_ysf3_37_n
GO:0042221	91	342	1029	6256	0.00324089	0.69394	P	response to chemical	DOWN	0.266082	0.164482	0.0884354	0.5	1e-05	ysf3_37_d_ysf3_37_n
GO:0044182	56	342	529	6256	0.00375572	0.953403	P	filamentous growth of a population of unicellular organisms	DOWN	0.163743	0.0845588	0.10586	0.5	1e-05	ysf3_37_d_ysf3_37_n
GO:0044419	46	342	354	6256	7.61634e-05	1.24913	P	biological process involved in interspecies interaction between organisms	DOWN	0.134503	0.0565857	0.129944	0.5	1e-05	ysf3_37_d_ysf3_37_n
GO:0046873	13	342	58	6256	0.0379114	2.03563	F	metal ion transmembrane transporter activity	DOWN	0.0380117	0.0092711	0.224138	0.5	1e-05	ysf3_37_d_ysf3_37_n
GO:0098655	24	342	162	6256	0.0230757	1.43828	P	cation transmembrane transport	DOWN	0.0701754	0.0258951	0.148148	0.5	1e-05	ysf3_37_d_ysf3_37_n
GO:0098656	16	342	77	6256	0.0104928	1.92639	P	anion transmembrane transport	DOWN	0.0467836	0.0123082	0.207792	0.5	1e-05	ysf3_37_d_ysf3_37_n
GO:0098660	23	342	142	6256	0.00765333	1.56699	P	inorganic ion transmembrane transport	DOWN	0.0672515	0.0226982	0.161972	0.5	1e-05	ysf3_37_d_ysf3_37_n
GO:1903561	17	342	72	6256	0.00073254	2.11071	C	extracellular vesicle	DOWN	0.0497076	0.011509	0.236111	0.5	1e-05	ysf3_37_d_ysf3_37_n
