# Supplementary material for: Expansion of the functional genomics GRACE library reveals genes relevant for temperature-dependent fitness in Candida albicans
Source: PLoS Biol. 2025 Oct 17;23(10):e3003409. doi: 10.1371/journal.pbio.3003409 (PMC12533916; doi:10.1371/journal.pbio.3003409)
Supplement: S7 Data — (XLSX) [file pbio.3003409.s018.xlsx]

## Sheet: Explanation of data file
Supplementary Data 7: Mass spectrometry analysis; C6_00110c interactome.
Comparison view table (on next sheet)
Results on comparison view table are shown as total spectral counts. Results are already filtered based on unique peptides >=2. Unique peptides cut-off is to ensure we are actually seeing the protein in question.
SAINT Analysis output (on "SAINTID7366")
The SAINT analysis tool is used to identify high-confidence protein interactors versus control samples. Prior to applying SAINT, proteins were filtered based onunique peptides >=2. Unique peptides cut-off is to ensure we are actually seeing the protein in question. Proteins with a BFDR (Bayesian False Discovery Rate) <=0.01 are considered high-confidence protein interactors. In addition, for prot…
Key columns of interest in SAINT output:
Column A (Bait) = your tagged protein
Column C (PreyGene) = prey or protein that was identified in your Bait experiment.
Column D(Spec) = total spectral counts in your 2 Bioreplicates for your preygene, separated by a delimiter ( | ).
Column H(ctrlCounts) = total spectral counts in your Ctrl samples, samples separated by a delimiter.
Column P (BFDR). If your preygene has a BFDR of 0.01 or less, this is our cut-off for a high-confidence protein interactor. I would sort this SAINT document by BFDR, smallest to largest.
If other columns are interest, please read SAINTexpress literature as provided on the previous sheet.
Spectral Counts
This is the number of times a peptide of a particular protein is selected for MS2 fragmentation and is correctly identified by our search engines.

## Sheet: NBCC00437_comparison
Sample report
SearchEngine: TPP MSFragger
Project name: GinService_projects
Created by: Cassandra Wong
Creation date: 2024-10-29
<Filters>:
Uniqe Peptide < 2
min_XPRESS=
max_XPRESS=
start_with
</Filters>
				45515 ENO1_NBCC437_A(N-GFP) 3646493	45516 ENO1_NBCC437_B(N-GFP) 3646493	45517 CAALFM_C600110CA_NBCC437_A(N-GFP) 3647896	45518 CAALFM_C600110CA_NBCC437_B(N-GFP) 3647896
Gene ID	Gene Name	LocusTag	Protein ID	Total Peptide Number	Total Peptide Number	Total Peptide Number	Total Peptide Number
3646493	ENO1	CAALFM_C108500CA	P30575	1206	1366	121	44
A0A1D8PFV4	A0A1D8PFV4		A0A1D8PFV4	396	434	348	381
3641752	DED1	CAALFM_C306100CA	Q5A4E2	317	360	467	465
A0A1D8PU46	A0A1D8PU46		A0A1D8PU46	307	324	420	415
Q5A0V9	Q5A0V9		Q5A0V9	290	349	344	365
3647692	DBP2	CAALFM_CR02530WA	Q59LU0	242	277	282	267
A0A1D8PJE6	A0A1D8PJE6		A0A1D8PJE6	220	308	390	453
A0A1D8PEX3	A0A1D8PEX3		A0A1D8PEX3	160	145	228	224
3634868	DBP3	CAALFM_C110030WA	Q5APT8	139	144	151	136
3646084	NOP5	CAALFM_C600370CA	Q59S06	139	155	250	245
A0A1D8PQM4	A0A1D8PQM4		A0A1D8PQM4	125	112	187	161
3647682	CAALFM_C110620WA	CAALFM_C110620WA	O43101	112	136	273	263
30515006	RPS14B	CAALFM_C106450CA	A0A1D8PDT3	109	127	95	98
3648254	TEF1	CAALFM_C208370CA	P0CY35	92	110	139	140
3644711	SSA2	CAALFM_C104300CA	P46587	92	91	145	162
Q5A397	Q5A397		Q5A397	77	76	163	167
Q5AB84	Q5AB84		Q5AB84	71	90	85	92
3647081	PGK1	CAALFM_C600750CA	P46273	70	14	21	23
C5MKY7	C5MKY7		C5MKY7	68	73	13	17
3635194	RPS15	CAALFM_C304670CA	A0A1D8PK22	66	70	70	70
3636229	HSP70	CAALFM_C113480WA	P41797	58	64	97	113
A0A1D8PQJ1	A0A1D8PQJ1		A0A1D8PQJ1	57	66	66	57
A0A1D8PF56	A0A1D8PF56		A0A1D8PF56	56	63	73	79
Q5AAR2	Q5AAR2		Q5AAR2	53	46	53	46
Q5A6P2	Q5A6P2		Q5A6P2	50	51	72	69
A0A1D8PEZ5	A0A1D8PEZ5		A0A1D8PEZ5	49	53	46	37
3642998	EFT2	CAALFM_C203100WA	Q5A0M4	48	28	51	47
30515205	CAALFM_C304810CA	CAALFM_C304810CA	A0A1D8PK71	47	45	63	52
Q5ACU9	Q5ACU9		Q5ACU9	45	49	108	114
Q5ANI0	Q5ANI0		Q5ANI0	43	53	150	179
3641568	BRE1	CAALFM_C500210CA	Q5A4X0	43	48	119	93
A0A1D8PGR5	A0A1D8PGR5		A0A1D8PGR5	43	51	96	96
30515044	RPS17B	CAALFM_C110870WA	A0A1D8PEY9	43	51	36	42
3636573	RPS7A	CAALFM_C301490WA	Q5AJ93	42	43	46	41
Q5AD50	Q5AD50		Q5AD50	42	33	43	39
Q5ADM7	Q5ADM7		Q5ADM7	41	36	54	51
A0A1D8PJA9	A0A1D8PJA9		A0A1D8PJA9	41	69	53	57
3636951	HSP90	CAALFM_C702030WA	P46598	41	25	47	44
3647299	RPS3	CAALFM_CR04810WA	A0A1D8PSV5	41	51	60	67
A0A1D8PPX7	A0A1D8PPX7		A0A1D8PPX7	41	50	51	47
3640190	TIF	CAALFM_C101350CA	P87206	40	46	68	79
A0A1D8PQS0	A0A1D8PQS0		A0A1D8PQS0	39	33	48	49
30515082	RPL38	CAALFM_C200210WA	A0A1D8PG16	38	36	29	40
A0A1D8PHH2	A0A1D8PHH2		A0A1D8PHH2	35	54	68	65
30515062	RPL27A	CAALFM_C112390CA	A0A1D8PFG4	34	25	35	32
3645232	SSC1	CAALFM_C207380WA	P83784	34	29	49	40
3642780	PDC11	CAALFM_C406570CA	P83779	33	27	46	51
3643345	CAALFM_C114080WA	CAALFM_C114080WA	Q59ZX6	33	47	92	83
A0A1D8PF76	A0A1D8PF76		A0A1D8PF76	32	32	64	80
A0A1D8PGT5	A0A1D8PGT5		A0A1D8PGT5	31	25	21	22
Q5A516	Q5A516		Q5A516	31	37	59	61
Q59S77	Q59S77		Q59S77	31	31	38	31
3647558	RPL23A	CAALFM_C602070CA	A0A1D8PPT5	31	33	22	22
3640195	RPS42	CAALFM_C101640WA	A0A1D8PCI6	31	28	44	48
3643347	RPL4B	CAALFM_C114110CA	A0A1D8PFV1	31	41	81	79
A0A1D8PPS6	A0A1D8PPS6		A0A1D8PPS6	30	34	30	24
A0A1D8PPQ1	A0A1D8PPQ1		A0A1D8PPQ1	30	26	33	23
A0A1D8PHD8	A0A1D8PHD8		A0A1D8PHD8	28	32	57	52
3643438	CDC19	CAALFM_C205460WA	P46614	28	21	43	35
3647454	SRB1	CAALFM_C307950CA	O93827	28	37	66	52
A0A1D8PEM5	A0A1D8PEM5		A0A1D8PEM5	28	25	36	41
Q5A4Y4	Q5A4Y4		Q5A4Y4	28	25	28	23
3634792	MSS116	CAALFM_C108810CA	Q5APM7	27	23	30	37
3643280	RIM101	CAALFM_C114340CA	Q9UW14	27	21	7	6
A0A1D8PEB4	A0A1D8PEB4		A0A1D8PEB4	27	35	150	129
3646685	HMO1	CAALFM_CR05670CA	Q59PR9	26	29	62	60
30515208	RPS19A	CAALFM_C305200WA	A0A1D8PK61	26	30	31	32
3636891	CAALFM_C103370WA	CAALFM_C103370WA	Q5AI15	26	23	48	41
3647040	CEF3	CAALFM_C501580CA	P25997	25	31	61	79
A0A1D8PFP3	A0A1D8PFP3		A0A1D8PFP3	25	26	79	79
A0A1D8PKZ9	A0A1D8PKZ9		A0A1D8PKZ9	25	26	43	50
Q5A6M9	Q5A6M9		Q5A6M9	25	28	52	41
3645659	HTB1	CAALFM_C303900CA	P48989	24	20	71	84
3645907	ASC1	CAALFM_C701250WA	P83774	24	21	25	25
3646972	RPS25B	CAALFM_C503540CA	A0A1D8PNQ6	24	24	24	23
3645565	RPS8A	CAALFM_C205610CA	Q59T44	24	25	32	30
A0A1D8PF97	A0A1D8PF97		A0A1D8PF97	24	35	33	32
30515328	RPS13	CAALFM_C600650CA	A0A1D8PPE0	24	27	23	27
A0A1D8PDL7	A0A1D8PDL7		A0A1D8PDL7	24	29	41	56
A0A1D8PC97	A0A1D8PC97		A0A1D8PC97	24	30	51	49
3647350	CAALFM_CR07750CA	CAALFM_CR07750CA	Q59MW2	24	28	56	57
3648179	SPB1	CAALFM_C604160CA	Q59KF3	24	21	17	18
3635229	CAALFM_C305160CA	CAALFM_C305160CA	Q5ANB2	24	20	16	18
3646710	VMA2	CAALFM_CR05780WA	Q59PT0	23	18	41	44
3635701	RPS6A	CAALFM_C401270WA	A0A1D8PL99	23	28	31	23
Q5AJA5	Q5AJA5		Q5AJA5	23	29	54	61
A0A1D8PMG9	A0A1D8PMG9		A0A1D8PMG9	23	40
A0A1D8PDC4	A0A1D8PDC4		A0A1D8PDC4	22	32	30	28
3636924	RPS1	CAALFM_C103090WA	P40910	22	23	32	34
Q59PR7	Q59PR7		Q59PR7	22	22	23	24
Q59VH0	Q59VH0		Q59VH0	22	23	38	36
30514974	RPS16A	CAALFM_C103030WA	A0A1D8PCW6	22	20	25	19
30514975	RPL6	CAALFM_C103110WA	A0A1D8PCX8	22	24	36	30
A0A1D8PRJ6	A0A1D8PRJ6		A0A1D8PRJ6	22	21	23	18
A0A1D8PT51	A0A1D8PT51		A0A1D8PT51	22	33	27	33
3639551	RPS22A	CAALFM_C106460CA	P0CU35	22	32	29	25
A0A1D8PGM4	A0A1D8PGM4		A0A1D8PGM4	22	34	73	70
Q5AFB9	Q5AFB9		Q5AFB9	22	30	37	40
Q59M49	Q59M49		Q59M49	21	25	31	36
3636959	PRT1	CAALFM_C701450CA	Q5AGV4	21	18	46	43
Q5ANL8	Q5ANL8		Q5ANL8	21	30	50	45
A0A1D8PP43	A0A1D8PP43		A0A1D8PP43	21	15	24	32
3643923	SET2	CAALFM_C210250CA	Q59XV0	21	22	24	18
3635615	RPL20B	CAALFM_C401520CA	A0A1D8PLC9	20	23	36	35
3636443	HAS1	CAALFM_C504750CA	Q5AK59	20	25	32	40
A0A1D8PHI7	A0A1D8PHI7		A0A1D8PHI7	20	20	13	12
3644847	PGI1	CAALFM_CR06340CA	P83780	20	5	4	3
3637953	RPS18	CAALFM_C700960WA	A0A1D8PQQ5	20	23	25	21
Q5A782	Q5A782		Q5A782	20	17	49	43
3644702	ERB1	CAALFM_C104130WA	Q59VP7	19	26	28	45
3644105	PES1	CAALFM_C209320CA	Q59X38	19	18	32	38
A0A1D8PE47	A0A1D8PE47		A0A1D8PE47	19	17	38	38
3636557	GFA1	CAALFM_C302280CA	P53704	19	18	30	37
Q5A756	Q5A756		Q5A756	19	24	49	46
Q5A779	Q5A779		Q5A779	19	20	28	25
Q5ANI8	Q5ANI8		Q5ANI8	19	21	49	53
3638348	RPL9B	CAALFM_C302470CA	Q5AEN2	19	22	35	35
30515120	CAALFM_C205410WA	CAALFM_C205410WA	A0A1D8PHF5	19	21	13	12
A0A1D8PM35	A0A1D8PM35		A0A1D8PM35	18	9	13	14
3637057	RPL5	CAALFM_C701790CA	Q5AGZ7	18	21	26	32
3636452	SAH1	CAALFM_C504270CA	P83783	18		7	6
3635198	RPL8B	CAALFM_C305240CA	Q5ANA1	18	20	38	43
3645868	RPL10A	CAALFM_C602240CA	Q9UVJ4	18	14	26	26
A0A1D8PNG5	A0A1D8PNG5		A0A1D8PNG5	18	23	30	36
A0A1D8PTU4	A0A1D8PTU4		A0A1D8PTU4	18	20	7	11
A0A1D8PFR4	A0A1D8PFR4		A0A1D8PFR4	18	27	34	39
3635618	NIP1	CAALFM_C401490WA	Q5AML1	18	22	34	32
A0A1D8PFS4	A0A1D8PFS4		A0A1D8PFS4	18	3	5	4
Q5ANB5	Q5ANB5		Q5ANB5	18	19	19	19
Q5A0N3	Q5A0N3		Q5A0N3	18	18	26	34
Q5ABC3	Q5ABC3		Q5ABC3	18	13	26	27
A0A1D8PF14	A0A1D8PF14		A0A1D8PF14	17	12	29	24
A0A1D8PQ82	A0A1D8PQ82		A0A1D8PQ82	17	17	21	21
30515104	RPS9B	CAALFM_C203820CA	A0A1D8PGY8	17	15	15	19
3640242	RPS21	CAALFM_C101480CA	Q5A900	17	22	33	36
30515149	RPS10	CAALFM_C208040CA	A0A1D8PI15	17	19	17	16
A0A1D8PS34	A0A1D8PS34		A0A1D8PS34	17	14	20	17
3635585	FBA1	CAALFM_C401750CA	Q9URB4	17	20	14	19
3637700	RPS5	CAALFM_C503070WA	Q5AG43	17	17	25	30
3636417	CAALFM_C504910WA	CAALFM_C504910WA	Q5AK42	17	17	25	19
30515000	CAALFM_C105720WA	CAALFM_C105720WA	A0A1D8PDL6	17	23	40	37
A0A1D8PLN3	A0A1D8PLN3		A0A1D8PLN3	17	17	20	19
3636659	RPL12	CAALFM_C302110WA	Q5AJF7	17	22	27	28
A0A1D8PK11	A0A1D8PK11		A0A1D8PK11	17	15	18	15
3637431	GPM1	CAALFM_C203270WA	P82612	16	5	8	10
Q5AAU7	Q5AAU7		Q5AAU7	16	10	25	17
Q5AB74	Q5AB74		Q5AB74	16	18	40	37
3643489	RPL11	CAALFM_C206810CA	A0A1D8PHW1	16	17	19	19
A0A1D8PJD3	A0A1D8PJD3		A0A1D8PJD3	16	17	33	39
A0A1D8PSQ3	A0A1D8PSQ3		A0A1D8PSQ3	16	23	29	25
A0A1D8PJB0	A0A1D8PJB0		A0A1D8PJB0	15	15	40	33
3641648	ANB1	CAALFM_C601610WA	O94083	15	6	5	8
Q59W63	Q59W63		Q59W63	15	16	14	18
A0A1D8PG96	A0A1D8PG96		A0A1D8PG96	15	21	52	52
A0A1D8PSH3	A0A1D8PSH3		A0A1D8PSH3	15	7	5	7
A0A1D8PTS0	A0A1D8PTS0		A0A1D8PTS0	15	17	24	21
A0A1D8PTV4	A0A1D8PTV4		A0A1D8PTV4	15	16	29	23
3636978	CYP1	CAALFM_C702380CA	P22011	15		8	8
3645275	HSP60	CAALFM_CR06490CA	O74261	15		8	14
3642269	TSA1	CAALFM_C306180CA	P0CU34	15	4	9	12
3641598	CAALFM_C601890CA	CAALFM_C601890CA	Q5A4P9	15	12	10	19
A0A1D8PIA0	A0A1D8PIA0		A0A1D8PIA0	15	14	33	34
3635257	RPL19A	CAALFM_C304500CA	A0A1D8PK40	15	18	26	27
A0A1D8PJF3	A0A1D8PJF3		A0A1D8PJF3	14	24	20	32
Q5A852	Q5A852		Q5A852	14	17	33	26
30515301	CAALFM_C501540WA	CAALFM_C501540WA	A0A1D8PN83	14	14	19	17
30515335	RPL32	CAALFM_C601700WA	A0A1D8PPN6	14	15	23	20
Q5AP67	Q5AP67		Q5AP67	14	16	15	17
A0A1D8PJF9	A0A1D8PJF9		A0A1D8PJF9	14	16	16	18
3646816	RPG1A	CAALFM_C112770WA	Q59PL9	14	8	42	36
30515386	RPL28	CAALFM_CR03030CA	A0A1D8PSC5	14	27	23	22
Q5A2T2	Q5A2T2		Q5A2T2	14	18	26	23
30515049	RPL2	CAALFM_C111060CA	A0A1D8PF08	14	17	27	29
Q59MZ8	Q59MZ8		Q59MZ8	14	10	20	20
Q59VN4	Q59VN4		Q59VN4	14	12	31	41
3635173	CAALFM_C304380CA	CAALFM_C304380CA	Q5ANL6	14	17	20	27
3641015	HXK2	CAALFM_CR04510WA	P83776	14	8	10	10
A0A1D8PKD1	A0A1D8PKD1		A0A1D8PKD1	13	8	10	9
A0A1D8PUC3	A0A1D8PUC3		A0A1D8PUC3	13	14	11	9
A0A1D8PIF0	A0A1D8PIF0		A0A1D8PIF0	13	14	12	8
Q5AGF6	Q5AGF6		Q5AGF6	13	16	24	29
Q59WI0	Q59WI0		Q59WI0	13	17	11	6
Q5AJH3	Q5AJH3		Q5AJH3	13	19	32	30
A0A1D8PHC4	A0A1D8PHC4		A0A1D8PHC4	13	18	24	23
Q59N42	Q59N42		Q59N42	13	11	109	120
A0A1D8PMJ1	A0A1D8PMJ1		A0A1D8PMJ1	13	17	32	30
Q59P43	Q59P43		Q59P43	13	10	12	11
A0A1D8PGP2	A0A1D8PGP2		A0A1D8PGP2	13	16	34	45
A0A1D8PQQ7	A0A1D8PQQ7		A0A1D8PQQ7	13	15	41	28
3634765	YTM1	CAALFM_C109510WA	Q5APF0	13	8	34	46
3639821	MSI3	CAALFM_C106100CA	Q96VB9	13	7	37	35
A0A1D8PTD1	A0A1D8PTD1		A0A1D8PTD1	13	23	72	85
Q5AP79	Q5AP79		Q5AP79	13	23	24	29
30515338	RPL25	CAALFM_C601970CA	A0A1D8PPS1	13	10	25	15
3644698	POR1	CAALFM_C104100CA	P83781	13	11	10	11
3643937	CYC1	CAALFM_C210110WA	P53698	12	13	14	14
A0A1D8PFJ8	A0A1D8PFJ8		A0A1D8PFJ8	12	8	21	23
3645730	CAALFM_CR07030CA	CAALFM_CR07030CA	Q59SN0	12	15	7	7
3641766	CAALFM_C306160CA	CAALFM_C306160CA	P0CU36	12	18	12	8
A0A1D8PKC3	A0A1D8PKC3		A0A1D8PKC3	12	16	30	26
A0A1D8PR99	A0A1D8PR99		A0A1D8PR99	12		3
Q5AGZ8	Q5AGZ8		Q5AGZ8	12	9	26	28
A0A1D8PQD6	A0A1D8PQD6		A0A1D8PQD6	12	21	43	33
A0A1D8PGS5	A0A1D8PGS5		A0A1D8PGS5	12	11	17	23
3640084	MET6	CAALFM_CR01620CA	P82610	12	3		4
30515244	NHP6A	CAALFM_C401700CA	Q9UVL1	12	13	20	20
3641174	RPL24A	CAALFM_C404890CA	Q5A6A1	11	14	17	18
3647719	RPL3	CAALFM_C209430WA	Q59LS1	11	15	42	49
3636850	RPL10	CAALFM_C102460WA	Q5AIB8	11	14	27	31
A0A1D8PG94	A0A1D8PG94		A0A1D8PG94	11	11	13	16
A0A1D8PI93	A0A1D8PI93		A0A1D8PI93	11	6	12	14
A0A1D8PH72	A0A1D8PH72		A0A1D8PH72	11	18	23	22
A0A1D8PET7	A0A1D8PET7		A0A1D8PET7	11	23	21	22
30515319	RPL43A	CAALFM_C504590CA	A0A1D8PP14	11	13	16	11
A0A1D8PI73	A0A1D8PI73		A0A1D8PI73	11	15	33	31
A0A1D8PJ43	A0A1D8PJ43		A0A1D8PJ43	11	19	36	35
3646429	CAALFM_C104040CA	CAALFM_C104040CA	Q59QH0	11	20	29	29
A0A1D8PRE8	A0A1D8PRE8		A0A1D8PRE8	11	10	18	22
A0A1D8PJ01	A0A1D8PJ01		A0A1D8PJ01	11	12	16	14
A0A1D8PI20	A0A1D8PI20		A0A1D8PI20	11	9	20	20
A0A1D8PIP0	A0A1D8PIP0		A0A1D8PIP0	11	22	27	26
A0A1D8PK65	A0A1D8PK65		A0A1D8PK65	10	5	18	25
3640568	RPS24	CAALFM_C300090WA	Q5A7K0	10	13	20	16
A0A1D8PKZ3	A0A1D8PKZ3		A0A1D8PKZ3	10	9	19	11
A0A1D8PL14	A0A1D8PL14		A0A1D8PL14	10			3
30515072	RPL14	CAALFM_C113050WA	A0A1D8PFL9	10	12	12	12
3639490	DHH1	CAALFM_C107070CA	Q5AAW3	10	22	25	26
Q5AMP4	Q5AMP4		Q5AMP4	10	3		3
3635156	RPL18	CAALFM_C305100CA	A0A1D8PK43	10	8	18	18
3637911	HCA4	CAALFM_C402830CA	Q5AF95	10	11	29	34
30514969	CAALFM_C102330CA	CAALFM_C102330CA	A0A1D8PCQ5	10	17	13	15
Q5A5P8	Q5A5P8		Q5A5P8	10	10	9	8
A0A1D8PTN4	A0A1D8PTN4		A0A1D8PTN4	10	7	26	23
3635284	EGD2	CAALFM_C304140CA	Q5ANP2	10	14	18	11
3635847	SPT5	CAALFM_C201480WA	Q5ALX3	10	18	37	45
Q5A7Q9	Q5A7Q9		Q5A7Q9	10	10	21	17
3645439	RPL17B	CAALFM_C204600CA	Q59TE0	10	17	17	19
3644682	CAALFM_C103790CA	CAALFM_C103790CA	Q59VR3	10	15	30	28
Q5A9D9	Q5A9D9		Q5A9D9	10	12	12	20
Q5A4Z2	Q5A4Z2		Q5A4Z2	9	17	13	15
Q5A4W7	Q5A4W7		Q5A4W7	9	5	26	31
3644710	ACS2	CAALFM_C104290CA	Q8NJN3	9	6	14	10
Q5A017	Q5A017		Q5A017	9	4	4
A0A1D8PLA3	A0A1D8PLA3		A0A1D8PLA3	9	11	15	17
Q59ZH8	Q59ZH8		Q59ZH8	9	12	25	31
A0A1D8PU45	A0A1D8PU45		A0A1D8PU45	9	6	17	15
A0A1D8PQN7	A0A1D8PQN7		A0A1D8PQN7	9	10	14	10
3641110	CAALFM_C404520WA	CAALFM_C404520WA	Q5A660	9	12	20	17
3644764	CAALFM_C104710CA	CAALFM_C104710CA	Q59VF9	9	11	18	22
Q5A750	Q5A750		Q5A750	9	6	14	19
A0A1D8PMW6	A0A1D8PMW6		A0A1D8PMW6	9		6	4
A0A1D8PKD3	A0A1D8PKD3		A0A1D8PKD3	9	14	30	26
3645340	EGD1	CAALFM_C111650WA	Q59TU0	9	9	7	4
Q5APH1	Q5APH1		Q5APH1	8	3	11	4
A0A1D8PFZ9	A0A1D8PFZ9		A0A1D8PFZ9	8	14	24	23
30515267	CAALFM_C404390WA	CAALFM_C404390WA	A0A1D8PM41	8	10	19	14
30515207	RPL35	CAALFM_C304960WA	A0A1D8PK30	8	9	9	12
30515273	RPL30	CAALFM_C404900WA	A0A1D8PM75	8	12	16	17
30515109	RPL39	CAALFM_C203960WA	A0A1D8PH21	8	5	7	7
A0A1D8PFX2	A0A1D8PFX2		A0A1D8PFX2	8	5	14	9
3638438	RPS12	CAALFM_C307150CA	Q5ADQ6	8	11	5	7
30514961	RPS21B	CAALFM_C101370CA	A0A1D8PCG7	8	6	8	9
Q59P41	Q59P41		Q59P41	8	5	14	8
Q5ADU2	Q5ADU2		Q5ADU2	8	4	9	5
A0A1D8PTB5	A0A1D8PTB5		A0A1D8PTB5	8	14	8	9
A0A1D8PQN3	A0A1D8PQN3		A0A1D8PQN3	8
A0A1D8PQ76	A0A1D8PQ76		A0A1D8PQ76	8	22	22	30
A0A1D8PPV6	A0A1D8PPV6		A0A1D8PPV6	8		3
A0A1D8PPW6	A0A1D8PPW6		A0A1D8PPW6	8	8	11	11
3636810	BMH1	CAALFM_C103220CA	O42766	8	8	13	9
Q59ZG6	Q59ZG6		Q59ZG6	8	8	15	13
3647731	CAALFM_C504080CA	CAALFM_C504080CA	Q59LQ5	8	12	8	7
Q5AMT3	Q5AMT3		Q5AMT3	8	12	28	26
30515390	RPS30	CAALFM_CR03770CA	A0A1D8PSK2	8	8	7	7
3641025	RPL15A	CAALFM_CR04100CA	Q5A6R1	8	11	13	18
A0A1D8PRJ5	A0A1D8PRJ5		A0A1D8PRJ5	8	10	21	27
Q5A213	Q5A213		Q5A213	7	7	15	17
3642071	RPS20	CAALFM_CR08150WA	Q5A389	7	15	10	12
A0A1D8PF50	A0A1D8PF50		A0A1D8PF50	7	11	14	10
A0A1D8PS12	A0A1D8PS12		A0A1D8PS12	7
Q59Y40	Q59Y40		Q59Y40	7	20	29	24
Q59V85	Q59V85		Q59V85	7	6	16	15
3647561	MCR1	CAALFM_C602040WA	Q59M70	7
Q59YE8	Q59YE8		Q59YE8	7	9	17	15
3643143	RAD6	CAALFM_C703870WA	O74201	7	5	17	23
Q59QT0	Q59QT0		Q59QT0	7	7	12	12
3647601	CHR1	CAALFM_C112600CA	Q9Y7C4	7	7	16	16
Q5APK5	Q5APK5		Q5APK5	7	4	8	6
3642090	ACO1	CAALFM_CR08210CA	P82611	7	5	6	5
Q59YH4	Q59YH4		Q59YH4	7	14	22	23
A0A1D8PDD1	A0A1D8PDD1		A0A1D8PDD1	7	4	14	12
3645865	SAR1	CAALFM_C602220WA	Q59S78	7	8	9	10
3636520	SSD1	CAALFM_C504730CA	Q5AK62	7	7	10	7
Q5ADY1	Q5ADY1		Q5ADY1	7	9	29	31
Q5AF98	Q5AF98		Q5AF98	7	3	9
3642934	UBI3	CAALFM_C407180WA	Q5A109	7	7	14	9
Q5AJX7	Q5AJX7		Q5AJX7	7	7	12	13
3636872	TIF34	CAALFM_C102790WA	Q5AI86	7	10	21	16
A0A1D8PJ76	A0A1D8PJ76		A0A1D8PJ76	7	7	12	11
A0A1D8PIX3	A0A1D8PIX3		A0A1D8PIX3	7	16	32	39
3637377	CAALFM_C204120CA	CAALFM_C204120CA	Q5AHI7	7	7	17	20
Q59QB8	Q59QB8		Q59QB8	7	8	32	38
A0A1D8PM39	A0A1D8PM39		A0A1D8PM39	7	16	14	17
Q5AC00	Q5AC00		Q5AC00	7	6	12	11
3636579	CAALFM_C302040CA	CAALFM_C302040CA	Q5AJF1	7	6	7	3
3639515	RPS23A	CAALFM_C106580WA	A0A1D8PDU3	7	10	8	12
Q5ALV5	Q5ALV5		Q5ALV5	7	4	5	4
A0A1D8PMU8	A0A1D8PMU8		A0A1D8PMU8	7	11	27	22
3636852	PMM1	CAALFM_C102480WA	P31353	7
3639338	RPL16A	CAALFM_C100180WA	Q5AB87	7	7	15	11
Q59T43	Q59T43		Q59T43	6	11	31	19
3636592	CAALFM_C302020WA	CAALFM_C302020WA	Q5AJS6	6	7	21	29
Q5A0L0	Q5A0L0		Q5A0L0	6	3	3	3
Q59SR4	Q59SR4		Q59SR4	6	10	3	7
3637400	RPL21A	CAALFM_C203810CA	A0A1D8PGY0	6	8	10	8
A0A1D8PU59	A0A1D8PU59		A0A1D8PU59	6	11	23	29
3638482	TPI1	CAALFM_C307440WA	Q9P940	6			5
3639045	DRS1	CAALFM_CR10550WA	Q5ACK7	6	4	31	32
3643454	MAK5	CAALFM_C205090WA	Q59ZH9	6	10	20	15
A0A1D8PG81	A0A1D8PG81		A0A1D8PG81	6	7	12	12
3644414	CAALFM_C111100WA	CAALFM_C111100WA	Q59WJ5	6
A0A1D8PKB3	A0A1D8PKB3		A0A1D8PKB3	6	3	5
30515442	CAALFM_CR08480CA	CAALFM_CR08480CA	A0A1D8PTR4	6	8
3641881	ERG13	CAALFM_CR09160CA	A0A1D8PTW6	6	10	8	8
Q5AND9	Q5AND9		Q5AND9	6	11	13	8
3643678	YST1	CAALFM_C305370CA	O42817	6	10	20	13
3636841	RPL13	CAALFM_C103020CA	O59931	6	8	12	8
Q5A5P9	Q5A5P9		Q5A5P9	6	9	34	34
3648275	ERG10	CAALFM_C204310WA	A0A1D8PH52	6		2
A0A1D8PCA4	A0A1D8PCA4		A0A1D8PCA4	6	8	131	145
A0A1D8PRL4	A0A1D8PRL4		A0A1D8PRL4	6		16	19
Q59SM8	Q59SM8		Q59SM8	6		4
A0A1D8PD68	A0A1D8PD68		A0A1D8PD68	6	4	23	21
A0A1D8PRE0	A0A1D8PRE0		A0A1D8PRE0	6	10	21	16
A0A1D8PR93	A0A1D8PR93		A0A1D8PR93	6	5	20	29
30515429	RPS27	CAALFM_CR07630CA	A0A1D8PTI7	6	6	6	6
3642247	CAALFM_C306700CA	CAALFM_C306700CA	Q5A2V2	5	6	20	17
3640399	TMA19	CAALFM_CR00860CA	Q5A860	5	4	3	3
3640171	MBF1	CAALFM_C101060WA	Q5A940	5	6	5	7
Q5AFD8	Q5AFD8		Q5AFD8	5	4	6	8
3647647	RBP1	CAALFM_C702570CA	P28870	5
3638005	RVS161	CAALFM_C700020CA	Q5AFE4	5	4	12	13
30515349	RPS28B	CAALFM_C700710WA	A0A1D8PQN0	5	4	3	7
3637055	RVB2	CAALFM_C701810WA	Q5AGZ9	5	7	63	80
Q59LT9	Q59LT9		Q59LT9	5	3	13	10
A0A1D8PR50	A0A1D8PR50		A0A1D8PR50	5	8	5	5
A0A1D8PQR0	A0A1D8PQR0		A0A1D8PQR0	5	8	10	10
A0A1D8PQQ9	A0A1D8PQQ9		A0A1D8PQQ9	5	6	6	8
A0A1D8PPJ1	A0A1D8PPJ1		A0A1D8PPJ1	5	8	13	13
Q5AK16	Q5AK16		Q5AK16	5	3	11	8
A0A1D8PNA3	A0A1D8PNA3		A0A1D8PNA3	5	9	9	10
Q5AHY8	Q5AHY8		Q5AHY8	5	4	4	4
A0A1D8PLR5	A0A1D8PLR5		A0A1D8PLR5	5	6	12	12
Q5AMT7	Q5AMT7		Q5AMT7	5	5	9	5
A0A1D8PKV4	A0A1D8PKV4		A0A1D8PKV4	5
A0A1D8PRF5	A0A1D8PRF5		A0A1D8PRF5	5		19	17
A0A1D8PRP4	A0A1D8PRP4		A0A1D8PRP4	5	6	12	10
Q59TB4	Q59TB4		Q59TB4	5	4	17	24
Q59KV8	Q59KV8		Q59KV8	5	10	18	20
A0A1D8PUC1	A0A1D8PUC1		A0A1D8PUC1	5	5	7	7
A0A1D8PUA2	A0A1D8PUA2		A0A1D8PUA2	5	2	10	11
Q5A678	Q5A678		Q5A678	5	9	12	13
Q5A6R2	Q5A6R2		Q5A6R2	5
A0A1D8PSE1	A0A1D8PSE1		A0A1D8PSE1	5		3	4
Q5A786	Q5A786		Q5A786	5		5	9
A0A1D8PRR2	A0A1D8PRR2		A0A1D8PRR2	5	9	19	15
A0A1D8PU27	A0A1D8PU27		A0A1D8PU27	5	10	22	13
A0A1D8PKJ5	A0A1D8PKJ5		A0A1D8PKJ5	5	2	6	3
A0A1D8PD52	A0A1D8PD52		A0A1D8PD52	5	4	23	11
A0A1D8PMA9	A0A1D8PMA9		A0A1D8PMA9	5	7	20	13
A0A1D8PK98	A0A1D8PK98		A0A1D8PK98	5	5	8	7
A0A1D8PFU8	A0A1D8PFU8		A0A1D8PFU8	5
A0A1D8PCC8	A0A1D8PCC8		A0A1D8PCC8	5	5	14	9
Q5APD0	Q5APD0		Q5APD0	5	11	20	35
A0A1D8PFE1	A0A1D8PFE1		A0A1D8PFE1	5	9	23	27
A0A1D8PHX2	A0A1D8PHX2		A0A1D8PHX2	5	6	10	11
Q5AG68	Q5AG68		Q5AG68	4	8
Q5ADW5	Q5ADW5		Q5ADW5	4	2	6	3
Q5AGX8	Q5AGX8		Q5AGX8	4	2
A0A1D8PRY3	A0A1D8PRY3		A0A1D8PRY3	4		10	6
3638979	CAALFM_CR10470CA	CAALFM_CR10470CA	Q5ACL9	4	12	23	20
Q5AHC4	Q5AHC4		Q5AHC4	4		12	10
3641020	MEX67	CAALFM_CR04050CA	P84149	4	6	22	18
A0A1D8PD99	A0A1D8PD99		A0A1D8PD99	4	9	27	39
3636633	CAALFM_C301430WA	CAALFM_C301430WA	Q5AJ85	4	4	4	5
A0A1D8PUB0	A0A1D8PUB0		A0A1D8PUB0	4	5	2	4
A0A1D8PR90	A0A1D8PR90		A0A1D8PR90	4	4	8	7
A0A1D8PU19	A0A1D8PU19		A0A1D8PU19	4	9	7	9
Q5A2T4	Q5A2T4		Q5A2T4	4	2	5	3
Q5A346	Q5A346		Q5A346	4	6	9	6
3639667	MDH1	CAALFM_CR00540CA	P83778	4	3	9	5
A0A1D8PTH3	A0A1D8PTH3		A0A1D8PTH3	4
Q5A5V6	Q5A5V6		Q5A5V6	4	4	7	7
Q59QB7	Q59QB7		Q59QB7	4	3	11	10
A0A1D8PLZ5	A0A1D8PLZ5		A0A1D8PLZ5	4	3	2
Q5AI20	Q5AI20		Q5AI20	4	5	12	10
A0A1D8PMH6	A0A1D8PMH6		A0A1D8PMH6	4	4	11	14
A0A1D8PMF8	A0A1D8PMF8		A0A1D8PMF8	4
3643915	YWP1	CAALFM_C208590WA	Q59Y31	4	4	2	3
Q5ALP7	Q5ALP7		Q5ALP7	4	4	51	51
3643746	CAALFM_C502070CA	CAALFM_C502070CA	Q59YL9	4	5	6	9
A0A1D8PIF1	A0A1D8PIF1		A0A1D8PIF1	4	10	9	9
3638957	CAALFM_CR10410CA	CAALFM_CR10410CA	Q5ACM4	4	3	7	8
A0A1D8PLN1	A0A1D8PLN1		A0A1D8PLN1	4	7	30	21
Q5ANE4	Q5ANE4		Q5ANE4	4	6	16	5
Q5AKX1	Q5AKX1		Q5AKX1	4
A0A1D8PMN9	A0A1D8PMN9		A0A1D8PMN9	4	6	16	16
Q5AK00	Q5AK00		Q5AK00	4	5	39	27
Q5AIA0	Q5AIA0		Q5AIA0	4	14	7	9
A0A1D8PHV8	A0A1D8PHV8		A0A1D8PHV8	4	2	5	3
A0A1D8PNN8	A0A1D8PNN8		A0A1D8PNN8	4	20	11	7
Q59VX7	Q59VX7		Q59VX7	4		25	20
Q5AK53	Q5AK53		Q5AK53	4		24	25
Q5ALV9	Q5ALV9		Q5ALV9	3	9	6	8
Q5A9D4	Q5A9D4		Q5A9D4	3
Q59TZ8	Q59TZ8		Q59TZ8	3
A0A1D8PFZ1	A0A1D8PFZ1		A0A1D8PFZ1	3
A0A1D8PI52	A0A1D8PI52		A0A1D8PI52	3	4	9	7
Q5ANP6	Q5ANP6		Q5ANP6	3	7	19	15
Q59W54	Q59W54		Q59W54	3		5	6
Q5A0H6	Q5A0H6		Q5A0H6	3	6	15	11
Q5A9A1	Q5A9A1		Q5A9A1	3	5	4	4
A0A1D8PQ26	A0A1D8PQ26		A0A1D8PQ26	3
Q5ALM6	Q5ALM6		Q5ALM6	3
Q5A1E8	Q5A1E8		Q5A1E8	3		2	9
Q5ANH5	Q5ANH5		Q5ANH5	3	4	7	13
Q5AKW2	Q5AKW2		Q5AKW2	3		22	31
A0A1D8PU72	A0A1D8PU72		A0A1D8PU72	3	5	9	18
A0A1D8PIR2	A0A1D8PIR2		A0A1D8PIR2	3	4	39	44
3639008	CAALFM_CR09740WA	CAALFM_CR09740WA	Q5ACU6	3	10	5	13
3642917	CAALFM_C406800WA	CAALFM_C406800WA	Q5A0W7	3	5	55	52
A0A1D8PSN8	A0A1D8PSN8		A0A1D8PSN8	3	7	9	9
3646510	GCD6	CAALFM_C108600CA	P87163	3	4	26	21
3637364	HSP21	CAALFM_C204010CA	Q5AHH4	3	4	2	3
3644422	CAALFM_C111000CA	CAALFM_C111000CA	Q59WI7	3	7	3	5
A0A1D8PNC7	A0A1D8PNC7		A0A1D8PNC7	3
A0A1D8PSB9	A0A1D8PSB9		A0A1D8PSB9	3	13	19	28
3647964	CAALFM_CR07080WA	CAALFM_CR07080WA	Q59L13	3	5	10	15
3647831	RVS167	CAALFM_C604040CA	Q59LF3	3	6	12	4
3644533	ADK1	CAALFM_C601910WA	Q5A4Q1	3
A0A1D8PQ03	A0A1D8PQ03		A0A1D8PQ03	3		10	16
3643874	IPP1	CAALFM_C208810CA	P83777	3		13	4
A0A1D8PTY4	A0A1D8PTY4		A0A1D8PTY4	3	5	34	27
Q59P36	Q59P36		Q59P36	3	5	8	7
3638415	SES1	CAALFM_C302780WA	Q9HGT6	3			4
Q59LQ6	Q59LQ6		Q59LQ6	3
A0A1D8PKF3	A0A1D8PKF3		A0A1D8PKF3	3	5	2	3
A0A1D8PU69	A0A1D8PU69		A0A1D8PU69	3	5	8	7
A0A1D8PKZ4	A0A1D8PKZ4		A0A1D8PKZ4	3
A0A1D8PPA5	A0A1D8PPA5		A0A1D8PPA5	3
A0A1D8PF68	A0A1D8PF68		A0A1D8PF68	3	3	2	4
A0A1D8PL04	A0A1D8PL04		A0A1D8PL04	3	3	5	8
Q59WG3	Q59WG3		Q59WG3	3	3	12	18
A0A1D8PR11	A0A1D8PR11		A0A1D8PR11	3		8
A0A1D8PQJ8	A0A1D8PQJ8		A0A1D8PQJ8	2	2	8	7
A0A1D8PH99	A0A1D8PH99		A0A1D8PH99	2		18	10
3645883	CAALFM_C602380WA	CAALFM_C602380WA	Q59S59	2	3	5	3
Q59Z12	Q59Z12		Q59Z12	2	3	15	22
Q5A6M6	Q5A6M6		Q5A6M6	2		15	24
3648170	UCF1	CAALFM_C208290CA	Q59KG2	2	4	3	4
3638322	HTA3	CAALFM_C303280CA	Q5AEE1	2	4	5	8
A0A1D8PPW1	A0A1D8PPW1		A0A1D8PPW1	2	2	3	4
3636662	TFP1	CAALFM_C301630WA	Q5AJB1	2
Q59R20	Q59R20		Q59R20	2
Q59YC4	Q59YC4		Q59YC4	2		7	7
Q5A904	Q5A904		Q5A904	2
A0A1D8PQU3	A0A1D8PQU3		A0A1D8PQU3	2
A0A1D8PG09	A0A1D8PG09		A0A1D8PG09	2	6	3	2
Q5A460	Q5A460		Q5A460	2	3	5
A0A1D8PND9	A0A1D8PND9		A0A1D8PND9	2		12	11
A0A1D8PF82	A0A1D8PF82		A0A1D8PF82	2
A0A1D8PMT6	A0A1D8PMT6		A0A1D8PMT6	2		9	6
A0A1D8PJA6	A0A1D8PJA6		A0A1D8PJA6	2		10	5
3643793	CAALFM_C209660WA	CAALFM_C209660WA	Q59YD8	2	7	11	17
A0A1D8PSJ3	A0A1D8PSJ3		A0A1D8PSJ3	2	4	5	11
A0A1D8PT71	A0A1D8PT71		A0A1D8PT71	2	3	3
Q59Z25	Q59Z25		Q59Z25	2	3	4	8
Q59XW4	Q59XW4		Q59XW4	2	4	18	14
Q59WE2	Q59WE2		Q59WE2	2	7	12	13
A0A1D8PPS9	A0A1D8PPS9		A0A1D8PPS9	2	3	12	22
A0A1D8PUD2	A0A1D8PUD2		A0A1D8PUD2	2		3
Q59QC1	Q59QC1		Q59QC1	2		5	3
Q5A7B3	Q5A7B3		Q5A7B3	2	7	11	18
Q5A7M1	Q5A7M1		Q5A7M1	2		2
Q5A7M9	Q5A7M9		Q5A7M9	2	3	3	7
A0A1D8PMV9	A0A1D8PMV9		A0A1D8PMV9	2	4	17	15
A0A1D8PRP9	A0A1D8PRP9		A0A1D8PRP9	2	6	5	3
Q5AJX0	Q5AJX0		Q5AJX0	2
A0A1D8PQ38	A0A1D8PQ38		A0A1D8PQ38	2
3646692	DBP8	CAALFM_CR05630WA	Q59PR3	2	8	17	13
Q5AHI3	Q5AHI3		Q5AHI3	2	3	8	16
3646817	CAALFM_C112760WA	CAALFM_C112760WA	Q59PE7	2		4	2
A0A1D8PSC8	A0A1D8PSC8		A0A1D8PSC8	2
Q59PV8	Q59PV8		Q59PV8	2		5
3636564	DBP5	CAALFM_C301860CA	Q5AJD0		14	28	29
A0A1D8PKG5	A0A1D8PKG5		A0A1D8PKG5		8	6	5
A0A1D8PN45	A0A1D8PN45		A0A1D8PN45		8	30	29
Q59X74	Q59X74		Q59X74		7	12	21
Q59ZE0	Q59ZE0		Q59ZE0		7	8	4
A0A1D8PH81	A0A1D8PH81		A0A1D8PH81		7	4	4
3636203	TYE7	CAALFM_C113140CA	Q5AL36		6	3	7
3647528	CAALFM_C104970WA	CAALFM_C104970WA	Q59MA9		6	32	37
A0A1D8PRR7	A0A1D8PRR7		A0A1D8PRR7		6	33	44
A0A1D8PHC7	A0A1D8PHC7		A0A1D8PHC7		6	3	3
Q59VY9	Q59VY9		Q59VY9		5
Q5APC1	Q5APC1		Q5APC1		5		4
A0A1D8PK97	A0A1D8PK97		A0A1D8PK97		5	9	2
Q5ADU3	Q5ADU3		Q5ADU3		4	4	6
3643166	NRG1	CAALFM_C704230WA	Q5A0E5		4	5	6
Q59R18	Q59R18		Q59R18		4	12	10
A0A1D8PDC7	A0A1D8PDC7		A0A1D8PDC7		3
3646352	QCR2	CAALFM_C503350WA	P83782		3	7	2
A0A1D8PPX6	A0A1D8PPX6		A0A1D8PPX6		3	3	2
A0A1D8PFM7	A0A1D8PFM7		A0A1D8PFM7		3	50	62
3646243	TIM9	CAALFM_C703630CA	Q59R24		3	4	3
Q59M52	Q59M52		Q59M52		3	36	43
A0A1D8PPV5	A0A1D8PPV5		A0A1D8PPV5		3	17	13
Q5A8X6	Q5A8X6		Q5A8X6		2
A0A1D8PJT2	A0A1D8PJT2		A0A1D8PJT2		2	2
3645903	DBP7	CAALFM_C701200CA	Q59S50		2	6	3
3639514	CAALFM_C106590CA	CAALFM_C106590CA	Q5AAR0		2		2
A0A1D8PGK4	A0A1D8PGK4		A0A1D8PGK4		2	43	46
A0A1D8PQA6	A0A1D8PQA6		A0A1D8PQA6		2
Q59X91	Q59X91		Q59X91		2	3	4
Q5AKW7	Q5AKW7		Q5AKW7		2	3	6
Q59ZI7	Q59ZI7		Q59ZI7		2	10	13
Q59MK3	Q59MK3		Q59MK3		2	5	4
Q59LD5	Q59LD5		Q59LD5		2	7	10
Q5AG96	Q5AG96		Q5AG96		2	8	13
A0A1D8PDE3	A0A1D8PDE3		A0A1D8PDE3		2	26	26
A0A1D8PIB5	A0A1D8PIB5		A0A1D8PIB5		2	5	3
A0A1D8PMQ4	A0A1D8PMQ4		A0A1D8PMQ4		2	7	9
Q59RQ4	Q59RQ4		Q59RQ4		2	9	6
A0A1D8PN49	A0A1D8PN49		A0A1D8PN49		2	2
3642918	CAALFM_C406790WA	CAALFM_C406790WA	Q5A0W6		2	4	6
A0A1D8PTP5	A0A1D8PTP5		A0A1D8PTP5		2	5	5
A0A1D8PH84	A0A1D8PH84		A0A1D8PH84		2	4	5
A0A1D8PP93	A0A1D8PP93		A0A1D8PP93			167	191
3642787	CDC68	CAALFM_C406500WA	Q5A1D5			88	117
A0A1D8PMS1	A0A1D8PMS1		A0A1D8PMS1			85	82
Q5A507	Q5A507		Q5A507			61	56
A0A1D8PMM1	A0A1D8PMM1		A0A1D8PMM1			58	79
A0A1D8PJG4	A0A1D8PJG4		A0A1D8PJG4			57	76
3648140	CAALFM_CR04720CA	CAALFM_CR04720CA	Q59KI4			56	71
A0A1D8PKA4	A0A1D8PKA4		A0A1D8PKA4			55	64
A0A1D8PFW3	A0A1D8PFW3		A0A1D8PFW3			54	61
A0A1D8PE13	A0A1D8PE13		A0A1D8PE13			45	65
Q5AA11	Q5AA11		Q5AA11			45	53
A0A1D8PCC3	A0A1D8PCC3		A0A1D8PCC3			45	38
A0A1D8PP04	A0A1D8PP04		A0A1D8PP04			45	83
Q5ACX4	Q5ACX4		Q5ACX4			45	41
A0A1D8PH70	A0A1D8PH70		A0A1D8PH70			43	41
3645220	SWR1	CAALFM_C207560WA	Q59U81			41	40
Q5A9X7	Q5A9X7		Q5A9X7			40	39
A0A1D8PCJ9	A0A1D8PCJ9		A0A1D8PCJ9			39	39
A0A1D8PCV8	A0A1D8PCV8		A0A1D8PCV8			38	35
A0A1D8PG45	A0A1D8PG45		A0A1D8PG45			36	41
3639201	ARP4	CAALFM_C603350CA	Q5AC48			36	33
Q5A6Q0	Q5A6Q0		Q5A6Q0			34	38
3642236	DOT1	CAALFM_C306300WA	Q5A309			34	38
3635827	POB3	CAALFM_C202380WA	Q5ALL8			34	52
3642585	CAALFM_CR02890CA	CAALFM_CR02890CA	Q5A246			33	40
3642779	CBF1	CAALFM_C406580WA	Q5A1E3			32	25
A0A1D8PGZ6	A0A1D8PGZ6		A0A1D8PGZ6			32	31
A0A1D8PPV9	A0A1D8PPV9		A0A1D8PPV9			31	37
A0A1D8PPI2	A0A1D8PPI2		A0A1D8PPI2			31	61
3644715	HTA2	CAALFM_C104170CA	Q59VP2			30	38
A0A1D8PHI0	A0A1D8PHI0		A0A1D8PHI0			29	29
A0A1D8PKJ7	A0A1D8PKJ7		A0A1D8PKJ7			29	26
A0A1D8PH31	A0A1D8PH31		A0A1D8PH31			28	26
Q5ALY5	Q5ALY5		Q5ALY5			28	33
3645658	HTA1	CAALFM_C303910WA	Q59SU5			27	33
3643171	SPT6	CAALFM_C704300WA	Q3MNT0			27	32
A0A1D8PQ33	A0A1D8PQ33		A0A1D8PQ33			27	24
A0A1D8PRX3	A0A1D8PRX3		A0A1D8PRX3			27	20
A0A1D8PE78	A0A1D8PE78		A0A1D8PE78			26	27
A0A1D8PJE8	A0A1D8PJE8		A0A1D8PJE8			26	25
A0A1D8PS48	A0A1D8PS48		A0A1D8PS48			26	33
A0A1D8PI59	A0A1D8PI59		A0A1D8PI59			25	17
3647132	CDC14	CAALFM_C600670WA	Q59NH8			24	24
A0A1D8PND3	A0A1D8PND3		A0A1D8PND3			24	27
A0A1D8PMB5	A0A1D8PMB5		A0A1D8PMB5			23	22
A0A1D8PKC2	A0A1D8PKC2		A0A1D8PKC2			23	24
Q5AA01	Q5AA01		Q5AA01			23	23
A0A1D8PHT4	A0A1D8PHT4		A0A1D8PHT4			23	33
A0A1D8PNI3	A0A1D8PNI3		A0A1D8PNI3			23	18
3642235	ISW2	CAALFM_C306310CA	Q5A310			21	31
A0A1D8PG62	A0A1D8PG62		A0A1D8PG62			21	33
A0A1D8PFP2	A0A1D8PFP2		A0A1D8PFP2			20	13
A0A1D8PIE7	A0A1D8PIE7		A0A1D8PIE7			20	31
A0A1D8PCZ6	A0A1D8PCZ6		A0A1D8PCZ6			20	28
A0A1D8PPN3	A0A1D8PPN3		A0A1D8PPN3			20	12
Q5A0L8	Q5A0L8		Q5A0L8			20	10
Q59Z33	Q59Z33		Q59Z33			20	24
3645908	CAALFM_C701270CA	CAALFM_C701270CA	Q59S45			20	17
A0A1D8PJ54	A0A1D8PJ54		A0A1D8PJ54			20	16
A0A1D8PQR7	A0A1D8PQR7		A0A1D8PQR7			20	26
A0A1D8PQP2	A0A1D8PQP2		A0A1D8PQP2			19	19
Q5A4Y2	Q5A4Y2		Q5A4Y2			19	23
A0A1D8PG88	A0A1D8PG88		A0A1D8PG88			19	33
Q59LZ5	Q59LZ5		Q59LZ5			19	5
A0A1D8PU93	A0A1D8PU93		A0A1D8PU93			19	16
A0A1D8PHW4	A0A1D8PHW4		A0A1D8PHW4			19	34
A0A1D8PJL3	A0A1D8PJL3		A0A1D8PJL3			18	23
3638456	ABD1	CAALFM_C307710WA	Q5ADX5			18	16
A0A1D8PCA6	A0A1D8PCA6		A0A1D8PCA6			18	20
A0A1D8PQS2	A0A1D8PQS2		A0A1D8PQS2			18	16
Q5ADN1	Q5ADN1		Q5ADN1			18	17
Q59P49	Q59P49		Q59P49			18	27
A0A1D8PPG3	A0A1D8PPG3		A0A1D8PPG3			18	9
A0A1D8PH73	A0A1D8PH73		A0A1D8PH73			17	19
A0A1D8PEA9	A0A1D8PEA9		A0A1D8PEA9			17	32
A0A1D8PGR8	A0A1D8PGR8		A0A1D8PGR8			17	13
A0A1D8PRW9	A0A1D8PRW9		A0A1D8PRW9			16	11
3646489	UPC2	CAALFM_C108460CA	Q59QC7			16	11
Q5A315	Q5A315		Q5A315			16	15
A0A1D8PEB6	A0A1D8PEB6		A0A1D8PEB6			16	22
Q59U54	Q59U54		Q59U54			16	21
A0A1D8PPB4	A0A1D8PPB4		A0A1D8PPB4			16	20
A0A1D8PI01	A0A1D8PI01		A0A1D8PI01			16	16
A0A1D8PRB7	A0A1D8PRB7		A0A1D8PRB7			16	19
Q5A8Y5	Q5A8Y5		Q5A8Y5			16	25
3639023	DEF1	CAALFM_CR09880WA	G1UB67			16	12
Q5ADP0	Q5ADP0		Q5ADP0			16	21
A0A1D8PLP0	A0A1D8PLP0		A0A1D8PLP0			15	25
A0A1D8PMS0	A0A1D8PMS0		A0A1D8PMS0			15	22
Q59S64	Q59S64		Q59S64			15	11
A0A1D8PQ55	A0A1D8PQ55		A0A1D8PQ55			15	7
A0A1D8PTQ2	A0A1D8PTQ2		A0A1D8PTQ2			15	13
A0A1D8PG80	A0A1D8PG80		A0A1D8PG80			15	12
A0A1D8PQ22	A0A1D8PQ22		A0A1D8PQ22			15	16
A0A1D8PG40	A0A1D8PG40		A0A1D8PG40			14	14
3639369	TUP1	CAALFM_C100060WA	P0CY34			14	14
3639251	RBF1	CAALFM_C602840CA	Q5ABZ2			14	20
A0A1D8PN96	A0A1D8PN96		A0A1D8PN96			14	14
A0A1D8PQ44	A0A1D8PQ44		A0A1D8PQ44			14	13
A0A1D8PMC8	A0A1D8PMC8		A0A1D8PMC8			13	12
A0A1D8PPR9	A0A1D8PPR9		A0A1D8PPR9			13	9
3644096	PMT4	CAALFM_C206100WA	Q59X23			13	9
Q59UR3	Q59UR3		Q59UR3			13	13
A0A1D8PSX0	A0A1D8PSX0		A0A1D8PSX0			13	14
A0A1D8PJ67	A0A1D8PJ67		A0A1D8PJ67			13	13
A0A1D8PJZ6	A0A1D8PJZ6		A0A1D8PJZ6			13	7
3637327	TBF1	CAALFM_C204200WA	Q5AHJ5			13	8
Q5A3L0	Q5A3L0		Q5A3L0			12	13
A0A1D8PP94	A0A1D8PP94		A0A1D8PP94			12	14
Q59UH8	Q59UH8		Q59UH8			12	7
Q5AI92	Q5AI92		Q5AI92			12	17
Q5AI84	Q5AI84		Q5AI84			12	10
Q5A298	Q5A298		Q5A298			12	10
A0A1D8PNV1	A0A1D8PNV1		A0A1D8PNV1			12	15
A0A1D8PLT5	A0A1D8PLT5		A0A1D8PLT5			12	10
3642563	GZF3	CAALFM_CR02850CA	Q5A201			12	11
A0A1D8PCZ5	A0A1D8PCZ5		A0A1D8PCZ5			12	12
A0A1D8PDI4	A0A1D8PDI4		A0A1D8PDI4			12	14
3638981	EIF4E	CAALFM_CR10490WA	Q9P975			12	7
Q59TV1	Q59TV1		Q59TV1			11	18
A0A1D8PRH3	A0A1D8PRH3		A0A1D8PRH3			11	10
3644688	SKO1	CAALFM_C103770WA	Q59VR1			11	22
Q5A798	Q5A798		Q5A798			11	11
A0A1D8PCQ3	A0A1D8PCQ3		A0A1D8PCQ3			11	6
A0A1D8PCM9	A0A1D8PCM9		A0A1D8PCM9			11	9
3647687	ASG1	CAALFM_CR02560CA	Q59LV8			11	20
Q5A326	Q5A326		Q5A326			11	15
Q5A2A0	Q5A2A0		Q5A2A0			11	9
3636585	MNT1	CAALFM_C301810CA	Q00310			11	11
A0A1D8PED2	A0A1D8PED2		A0A1D8PED2			11	10
A0A1D8PFL7	A0A1D8PFL7		A0A1D8PFL7			11	13
A0A1D8PH76	A0A1D8PH76		A0A1D8PH76			10	11
A0A1D8PKE5	A0A1D8PKE5		A0A1D8PKE5			10	4
Q5AAV4	Q5AAV4		Q5AAV4			10	5
Q5AHY9	Q5AHY9		Q5AHY9			10	12
Q5AMR0	Q5AMR0		Q5AMR0			10	8
Q5AK30	Q5AK30		Q5AK30			10	8
3644543	GIN4	CAALFM_C111400CA	Q59W62			10	12
Q5A034	Q5A034		Q5A034			10	19
3640268	CAALFM_C603950CA	CAALFM_C603950CA	Q5A8H7			10	5
3634908	CAALFM_C110330CA	CAALFM_C110330CA	Q5AP59			10	9
Q5ANF9	Q5ANF9		Q5ANF9			10	8
3639679	SWC4	CAALFM_CR00400CA	Q5AAJ7			10	11
A0A1D8PSA6	A0A1D8PSA6		A0A1D8PSA6			9	6
3647750	CSE4	CAALFM_C300860WA	Q59LN9			9	5
A0A1D8PGH5	A0A1D8PGH5		A0A1D8PGH5			9	12
A0A1D8PN73	A0A1D8PN73		A0A1D8PN73			9	7
Q5AI68	Q5AI68		Q5AI68			9	7
A0A1D8PPJ3	A0A1D8PPJ3		A0A1D8PPJ3			9	9
A0A1D8PR98	A0A1D8PR98		A0A1D8PR98			9	7
A0A1D8PKC9	A0A1D8PKC9		A0A1D8PKC9			9	15
A0A1D8PCT0	A0A1D8PCT0		A0A1D8PCT0			9	4
Q5A876	Q5A876		Q5A876			9	5
Q5A8H8	Q5A8H8		Q5A8H8			9	9
A0A1D8PMD5	A0A1D8PMD5		A0A1D8PMD5			9	5
A0A1D8PM93	A0A1D8PM93		A0A1D8PM93			9	10
Q5AI79	Q5AI79		Q5AI79			8	10
3636811	ARX1	CAALFM_C103230CA	Q5AI37			8	6
A0A1D8PUA7	A0A1D8PUA7		A0A1D8PUA7			8	6
3638425	SEC13	CAALFM_C303170WA	Q5AEF2			8
A0A1D8PEE1	A0A1D8PEE1		A0A1D8PEE1			8	7
A0A1D8PCC6	A0A1D8PCC6		A0A1D8PCC6			8	11
Q5A6S0	Q5A6S0		Q5A6S0			8	7
3636640	CAP1	CAALFM_C302220WA	Q5AJU7			8	9
3641741	MRR1	CAALFM_C305920WA	Q5A4G2			8	11
Q5A337	Q5A337		Q5A337			8	5
3642313	NSA1	CAALFM_C207960CA	Q5A2T0			8	5
A0A1D8PPR4	A0A1D8PPR4		A0A1D8PPR4			8	6
Q5AKV1	Q5AKV1		Q5AKV1			8	11
3642284	AAF1	CAALFM_C306470WA	P46589			8	10
A0A1D8PRM9	A0A1D8PRM9		A0A1D8PRM9			8	14
Q5ANJ1	Q5ANJ1		Q5ANJ1			8	13
A0A1D8PRG0	A0A1D8PRG0		A0A1D8PRG0			8	15
A0A1D8PKE2	A0A1D8PKE2		A0A1D8PKE2			8	8
A0A1D8PRP6	A0A1D8PRP6		A0A1D8PRP6			8	9
A0A1D8PM98	A0A1D8PM98		A0A1D8PM98			8	10
A0A1D8PIV7	A0A1D8PIV7		A0A1D8PIV7			8	5
A0A1D8PI17	A0A1D8PI17		A0A1D8PI17			8	5
A0A1D8PN05	A0A1D8PN05		A0A1D8PN05			8	4
A0A1D8PHY2	A0A1D8PHY2		A0A1D8PHY2			8	8
A0A1D8PH05	A0A1D8PH05		A0A1D8PH05			8	5
3639714	NAP1	CAALFM_CR00320CA	Q5AAI8			7	9
3644691	WAR1	CAALFM_C103740WA	Q59VQ8			7	6
A0A1D8PM51	A0A1D8PM51		A0A1D8PM51			7	9
A0A1D8PMI1	A0A1D8PMI1		A0A1D8PMI1			7	5
Q5A7K7	Q5A7K7		Q5A7K7			7	3
3638361	CAALFM_C303300CA	CAALFM_C303300CA	Q5AED9			7	5
A0A1D8PQC2	A0A1D8PQC2		A0A1D8PQC2			7	4
A0A1D8PMT3	A0A1D8PMT3		A0A1D8PMT3			7	9
A0A1D8PN61	A0A1D8PN61		A0A1D8PN61			7	6
Q5APP3	Q5APP3		Q5APP3			7	4
A0A1D8PMT8	A0A1D8PMT8		A0A1D8PMT8			7	9
3642302	CAALFM_C207740WA	CAALFM_C207740WA	Q5A2K0			7	3
3635739	SLA1	CAALFM_C201640WA	Q5ALV2			7	3
A0A1D8PQL8	A0A1D8PQL8		A0A1D8PQL8			7	8
A0A1D8PM87	A0A1D8PM87		A0A1D8PM87			7	4
Q5A2B2	Q5A2B2		Q5A2B2			7	5
A0A1D8PUA6	A0A1D8PUA6		A0A1D8PUA6			7	17
A0A1D8PS98	A0A1D8PS98		A0A1D8PS98			7	8
A0A1D8PSH5	A0A1D8PSH5		A0A1D8PSH5			7	12
Q5AJY4	Q5AJY4		Q5AJY4			7	7
A0A1D8PF81	A0A1D8PF81		A0A1D8PF81			7	3
A0A1D8PFE6	A0A1D8PFE6		A0A1D8PFE6			7	17
Q5AHD3	Q5AHD3		Q5AHD3			7	5
A0A1D8PGN9	A0A1D8PGN9		A0A1D8PGN9			7	5
A0A1D8PDN2	A0A1D8PDN2		A0A1D8PDN2			7
A0A1D8PDK0	A0A1D8PDK0		A0A1D8PDK0			7	3
A0A1D8PRA6	A0A1D8PRA6		A0A1D8PRA6			7	5
3640947	CDC10	CAALFM_CR04570CA	P39827			7	4
A0A1D8PRM6	A0A1D8PRM6		A0A1D8PRM6			7	4
Q59X93	Q59X93		Q59X93			7	3
Q5ADP3	Q5ADP3		Q5ADP3			7	4
A0A1D8PNL5	A0A1D8PNL5		A0A1D8PNL5			6	4
3647468	MRR2	CAALFM_C307860CA	Q59MJ1			6	9
A0A1D8PRA1	A0A1D8PRA1		A0A1D8PRA1			6	5
Q5AK43	Q5AK43		Q5AK43			6
Q5A513	Q5A513		Q5A513			6	4
Q5A5N9	Q5A5N9		Q5A5N9			6	4
A0A1D8PNY3	A0A1D8PNY3		A0A1D8PNY3			6	10
A0A1D8PI86	A0A1D8PI86		A0A1D8PI86			6	5
3641722	CRZ1	CAALFM_C305780CA	Q5A4H5			6	9
Q5ADM0	Q5ADM0		Q5ADM0			6	8
Q5ADM4	Q5ADM4		Q5ADM4			6	8
Q5ADR6	Q5ADR6		Q5ADR6			6	8
Q5AND3	Q5AND3		Q5AND3			6	13
Q59T87	Q59T87		Q59T87			6	10
A0A1D8PJ82	A0A1D8PJ82		A0A1D8PJ82			6	5
A0A1D8PPL1	A0A1D8PPL1		A0A1D8PPL1			6	12
A0A1D8PS81	A0A1D8PS81		A0A1D8PS81			6	6
A0A1D8PRF4	A0A1D8PRF4		A0A1D8PRF4			6	3
A0A1D8PPM1	A0A1D8PPM1		A0A1D8PPM1			6	3
A0A1D8PH89	A0A1D8PH89		A0A1D8PH89			6	9
A0A1D8PF03	A0A1D8PF03		A0A1D8PF03			6
A0A1D8PDB0	A0A1D8PDB0		A0A1D8PDB0			6	8
A0A1D8PDF4	A0A1D8PDF4		A0A1D8PDF4			6	3
A0A1D8PRT2	A0A1D8PRT2		A0A1D8PRT2			6	6
A0A1D8PRN8	A0A1D8PRN8		A0A1D8PRN8			6	4
A0A1D8PL84	A0A1D8PL84		A0A1D8PL84			6	4
A0A1D8PL97	A0A1D8PL97		A0A1D8PL97			6	4
A0A1D8PLN9	A0A1D8PLN9		A0A1D8PLN9			6	4
A0A1D8PL12	A0A1D8PL12		A0A1D8PL12			6	10
A0A1D8PR21	A0A1D8PR21		A0A1D8PR21			5	7
Q5AHG8	Q5AHG8		Q5AHG8			5	6
3639377	SNF7	CAALFM_C100650CA	Q5ABD0			5
A0A1D8PHD1	A0A1D8PHD1		A0A1D8PHD1			5	6
A0A1D8PF20	A0A1D8PF20		A0A1D8PF20			5	6
A0A1D8PE86	A0A1D8PE86		A0A1D8PE86			5
Q5AMN1	Q5AMN1		Q5AMN1			5	6
A0A1D8PDZ2	A0A1D8PDZ2		A0A1D8PDZ2			5	5
Q59SI4	Q59SI4		Q59SI4			5	5
A0A1D8PGE2	A0A1D8PGE2		A0A1D8PGE2			5
A0A1D8PJV0	A0A1D8PJV0		A0A1D8PJV0			5
Q5ALU1	Q5ALU1		Q5ALU1			5
A0A1D8PQ16	A0A1D8PQ16		A0A1D8PQ16			5	7
3635732	CAALFM_C201730WA	CAALFM_C201730WA	Q5ALU2			5	4
Q59T94	Q59T94		Q59T94			5	3
A0A1D8PR55	A0A1D8PR55		A0A1D8PR55			5	11
Q5AG39	Q5AG39		Q5AG39			5
3648318	EAF3	CAALFM_C208280WA	Q59K07			5	2
3644707	HHT21	CAALFM_C104260WA	Q59VN2			5	6
A0A1D8PEE0	A0A1D8PEE0		A0A1D8PEE0			5
Q5A4L3	Q5A4L3		Q5A4L3			5	4
A0A1D8PN34	A0A1D8PN34		A0A1D8PN34			5	4
3641733	AHR1	CAALFM_C306000WA	Q5A4F3			5	6
3637740	CAALFM_C502750CA	CAALFM_C502750CA	Q5AGM0			5	5
Q5A0I6	Q5A0I6		Q5A0I6			5	6
Q59M32	Q59M32		Q59M32			5	6
3642476	CAALFM_C105270CA	CAALFM_C105270CA	Q5A2A2			5
3635589	CAALFM_C401720CA	CAALFM_C401720CA	Q5AMM4			5	3
3639277	SHE3	CAALFM_C603100WA	Q5ABV6			5	3
Q59XU9	Q59XU9		Q59XU9			5	5
A0A1D8PQM1	A0A1D8PQM1		A0A1D8PQM1			5	3
Q5A693	Q5A693		Q5A693			5	7
Q5A4L1	Q5A4L1		Q5A4L1			5	6
Q5A3N5	Q5A3N5		Q5A3N5			5	6
Q5A3L6	Q5A3L6		Q5A3L6			5	4
3640946	CAALFM_CR04560CA	CAALFM_CR04560CA	Q5A6K8			5
3642915	CZF1	CAALFM_C406820CA	Q5A0W9			5	5
3644145	EFG1	CAALFM_CR07890WA	Q59X67			5	2
Q59UI3	Q59UI3		Q59UI3			5	11
Q5A954	Q5A954		Q5A954			5	5
Q59U06	Q59U06		Q59U06			5	4
A0A1D8PPZ7	A0A1D8PPZ7		A0A1D8PPZ7			5	2
Q5ACY4	Q5ACY4		Q5ACY4			5	8
3641572	THR1	CAALFM_C500650CA	Q92209			5	6
A0A1D8PNP8	A0A1D8PNP8		A0A1D8PNP8			4	3
A0A1D8PMS5	A0A1D8PMS5		A0A1D8PMS5			4	3
A0A1D8PNI6	A0A1D8PNI6		A0A1D8PNI6			4	2
A0A1D8PTH5	A0A1D8PTH5		A0A1D8PTH5			4	2
Q5AAS4	Q5AAS4		Q5AAS4			4	5
Q5AAT3	Q5AAT3		Q5AAT3			4	2
A0A1D8PMM2	A0A1D8PMM2		A0A1D8PMM2			4	4
Q5ALV8	Q5ALV8		Q5ALV8			4
A0A1D8PLT6	A0A1D8PLT6		A0A1D8PLT6			4	2
Q59Y21	Q59Y21		Q59Y21			4
A0A1D8PH13	A0A1D8PH13		A0A1D8PH13			4	7
A0A1D8PM53	A0A1D8PM53		A0A1D8PM53			4
Q5A683	Q5A683		Q5A683			4	2
3647675	TBP1	CAALFM_C110660WA	O43133			4	4
3641563	SKN7	CAALFM_C500240WA	Q5A4X5			4
A0A1D8PDE8	A0A1D8PDE8		A0A1D8PDE8			4
Q5A747	Q5A747		Q5A747			4
A0A1D8PRG5	A0A1D8PRG5		A0A1D8PRG5			4	4
Q59SS1	Q59SS1		Q59SS1			4	6
A0A1D8PG77	A0A1D8PG77		A0A1D8PG77			4	3
A0A1D8PQC8	A0A1D8PQC8		A0A1D8PQC8			4	3
A0A1D8PGJ8	A0A1D8PGJ8		A0A1D8PGJ8			4	2
A0A1D8PSP5	A0A1D8PSP5		A0A1D8PSP5			4
A0A1D8PNL1	A0A1D8PNL1		A0A1D8PNL1			4	2
A0A1D8PLB6	A0A1D8PLB6		A0A1D8PLB6			4	6
3644563	GPD2	CAALFM_C602010CA	Q59W33			4	4
3635854	CAALFM_C202090WA	CAALFM_C202090WA	Q5AM50			4	2
Q5A7P6	Q5A7P6		Q5A7P6			4	4
Q5A850	Q5A850		Q5A850			4	8
A0A1D8PFH4	A0A1D8PFH4		A0A1D8PFH4			4
Q5A462	Q5A462		Q5A462			4	4
Q59M50	Q59M50		Q59M50			4
3643122	CAALFM_C704200CA	CAALFM_C704200CA	Q5A0E2			4	6
Q5AH90	Q5AH90		Q5AH90			4
3643308	TIF35	CAALFM_C114260CA	Q59ZV5			4	4
Q59WD8	Q59WD8		Q59WD8			4
Q59SI1	Q59SI1		Q59SI1			4	4
Q59SI6	Q59SI6		Q59SI6			4	5
A0A1D8PCY0	A0A1D8PCY0		A0A1D8PCY0			4
Q59U72	Q59U72		Q59U72			4	3
Q5A6S3	Q5A6S3		Q5A6S3			4	4
A0A1D8PF79	A0A1D8PF79		A0A1D8PF79			4
Q5A5S5	Q5A5S5		Q5A5S5			4	5
A0A1D8PRR9	A0A1D8PRR9		A0A1D8PRR9			4	5
3639524	PGA63	CAALFM_C106930WA	Q5AAU3			4	4
A0A1D8PRB9	A0A1D8PRB9		A0A1D8PRB9			4	3
3638952	HCR1	CAALFM_CR10370WA	Q5ACM9			4
A0A1D8PQW6	A0A1D8PQW6		A0A1D8PQW6			4	4
A0A1D8PP59	A0A1D8PP59		A0A1D8PP59			4	3
Q5AJD9	Q5AJD9		Q5AJD9			4	7
Q5A0W0	Q5A0W0		Q5A0W0			4	2
Q5AHZ4	Q5AHZ4		Q5AHZ4			4
A0A1D8PLU4	A0A1D8PLU4		A0A1D8PLU4			3	2
Q5A7M2	Q5A7M2		Q5A7M2			3	4
Q59RK3	Q59RK3		Q59RK3			3	4
Q59SM3	Q59SM3		Q59SM3			3
Q59LK8	Q59LK8		Q59LK8			3	5
Q59UF7	Q59UF7		Q59UF7			3	2
A0A1D8PND0	A0A1D8PND0		A0A1D8PND0			3	6
Q59LZ7	Q59LZ7		Q59LZ7			3
3638350	CCP1	CAALFM_C302480CA	Q5AEN1			3
A0A1D8PKJ8	A0A1D8PKJ8		A0A1D8PKJ8			3	3
A0A1D8PIC9	A0A1D8PIC9		A0A1D8PIC9			3
A0A1D8PIA8	A0A1D8PIA8		A0A1D8PIA8			3	3
A0A1D8PH11	A0A1D8PH11		A0A1D8PH11			3
A0A1D8PI76	A0A1D8PI76		A0A1D8PI76			3
A0A1D8PPX2	A0A1D8PPX2		A0A1D8PPX2			3
A0A1D8PKD0	A0A1D8PKD0		A0A1D8PKD0			3	3
Q5A885	Q5A885		Q5A885			3	5
A0A1D8PC38	A0A1D8PC38		A0A1D8PC38			3
Q5AF44	Q5AF44		Q5AF44			3	2
Q5AHD5	Q5AHD5		Q5AHD5			3	7
Q5A9D8	Q5A9D8		Q5A9D8			3
A0A1D8PM83	A0A1D8PM83		A0A1D8PM83			3
A0A1D8PRF3	A0A1D8PRF3		A0A1D8PRF3			3
Q5A1E4	Q5A1E4		Q5A1E4			3	4
A0A1D8PRG4	A0A1D8PRG4		A0A1D8PRG4			3	7
3648144	UGP1	CAALFM_CR04660CA	Q59KI0			3
A0A1D8PS68	A0A1D8PS68		A0A1D8PS68			3	5
Q5ACW5	Q5ACW5		Q5ACW5			3
A0A1D8PML5	A0A1D8PML5		A0A1D8PML5			3	5
3648101	DBF2	CAALFM_C206670CA	Q59KM8			3
3647670	TRY2	CAALFM_C105090WA	Q59LX5			3
3642573	CAALFM_CR02680WA	CAALFM_CR02680WA	Q5A216			3	6
A0A1D8PCJ1	A0A1D8PCJ1		A0A1D8PCJ1			3	3
A0A1D8PIP2	A0A1D8PIP2		A0A1D8PIP2			3
A0A1D8PHU0	A0A1D8PHU0		A0A1D8PHU0			3	2
Q5AJB7	Q5AJB7		Q5AJB7			3	4
Q5A6S2	Q5A6S2		Q5A6S2			3	6
3636118	BNI1	CAALFM_C112960CA	Q5AL52			3
3634878	CLA4	CAALFM_C110210CA	Q5APR8			3	3
Q59UI0	Q59UI0		Q59UI0			3	3
A0A1D8PCY1	A0A1D8PCY1		A0A1D8PCY1			3
Q59NB3	Q59NB3		Q59NB3			3	2
Q59LZ9	Q59LZ9		Q59LZ9			3	4
3647864	YAF9	CAALFM_C703770CA	Q59LC9			3	6
A0A1D8PU80	A0A1D8PU80		A0A1D8PU80			3
A0A1D8PU71	A0A1D8PU71		A0A1D8PU71			3	2
A0A1D8PGA8	A0A1D8PGA8		A0A1D8PGA8			3	4
A0A1D8PS38	A0A1D8PS38		A0A1D8PS38			3
A0A1D8PJ02	A0A1D8PJ02		A0A1D8PJ02			3	4
A0A1D8PNM2	A0A1D8PNM2		A0A1D8PNM2			3
A0A1D8PR52	A0A1D8PR52		A0A1D8PR52			3	3
A0A1D8PIP3	A0A1D8PIP3		A0A1D8PIP3			3	4
A0A1D8PNF5	A0A1D8PNF5		A0A1D8PNF5			3	3
3640119	SEC4	CAALFM_CR01750CA	P0CY31			2
3635230	WOR2	CAALFM_C305170WA	Q5ANB1			2
A0A1D8PPJ2	A0A1D8PPJ2		A0A1D8PPJ2			2	7
A0A1D8PPG7	A0A1D8PPG7		A0A1D8PPG7			2	4
A0A1D8PJ80	A0A1D8PJ80		A0A1D8PJ80			2
3643321	PAM16	CAALFM_C114150CA	Q59ZW9			2
3634873	MTS1	CAALFM_C109680WA	Q5APD4			2
A0A1D8PMF0	A0A1D8PMF0		A0A1D8PMF0			2	5
3646509	ERG1	CAALFM_C108590CA	Q92206			2
Q5A6Q6	Q5A6Q6		Q5A6Q6			2
Q5ADW1	Q5ADW1		Q5ADW1			2	2
A0A1D8PTY0	A0A1D8PTY0		A0A1D8PTY0			2
Q5AH07	Q5AH07		Q5AH07			2
A0A1D8PHU2	A0A1D8PHU2		A0A1D8PHU2			2
A0A1D8PLR7	A0A1D8PLR7		A0A1D8PLR7			2
A0A1D8PTJ1	A0A1D8PTJ1		A0A1D8PTJ1			2	2
A0A1D8PU60	A0A1D8PU60		A0A1D8PU60			2	2
Q59SD0	Q59SD0		Q59SD0			2
Q5A2U9	Q5A2U9		Q5A2U9			2
A0A1D8PF90	A0A1D8PF90		A0A1D8PF90			2
A0A1D8PTV1	A0A1D8PTV1		A0A1D8PTV1			2	4
Q59QB9	Q59QB9		Q59QB9			2	5
A0A1D8PSB5	A0A1D8PSB5		A0A1D8PSB5			2
Q5A934	Q5A934		Q5A934			2
A0A1D8PS02	A0A1D8PS02		A0A1D8PS02			2	2
A0A1D8PIA6	A0A1D8PIA6		A0A1D8PIA6			2
A0A1D8PQD2	A0A1D8PQD2		A0A1D8PQD2			2	2
Q5A0Z9	Q5A0Z9		Q5A0Z9			2	4
A0A1D8PHA3	A0A1D8PHA3		A0A1D8PHA3			2
3643889	MSH3	CAALFM_C208680WA	Q59Y41			2
A0A1D8PCY5	A0A1D8PCY5		A0A1D8PCY5			2
Q5AAS9	Q5AAS9		Q5AAS9			2	4
A0A1D8PHA0	A0A1D8PHA0		A0A1D8PHA0			2	3
A0A1D8PCG5	A0A1D8PCG5		A0A1D8PCG5			2	9
802565	COX2	CaalfMp01	Q9B8D8			2	2
A0A1D8PFV7	A0A1D8PFV7		A0A1D8PFV7			2
3638882	FGR15	CAALFM_C200720CA	Q5AD13			2	5
A0A1D8PD97	A0A1D8PD97		A0A1D8PD97			2	4
A0A1D8PE36	A0A1D8PE36		A0A1D8PE36			2	2
3638842	DCW1	CAALFM_C201360CA	Q5AD78			2
3636395	CAALFM_C504630WA	CAALFM_C504630WA	Q5AK73			2
A0A1D8PU36	A0A1D8PU36		A0A1D8PU36			2	2
A0A1D8PDK7	A0A1D8PDK7		A0A1D8PDK7			2	6
A0A1D8PEJ4	A0A1D8PEJ4		A0A1D8PEJ4			2
A0A1D8PQM5	A0A1D8PQM5		A0A1D8PQM5			2
A0A1D8PQT4	A0A1D8PQT4		A0A1D8PQT4			2	2
A0A1D8PIJ2	A0A1D8PIJ2		A0A1D8PIJ2			2	5
Q5AI00	Q5AI00		Q5AI00			2	4
A0A1D8PK74	A0A1D8PK74		A0A1D8PK74			2	4
A0A1D8PPF7	A0A1D8PPF7		A0A1D8PPF7			2
Q5ABB0	Q5ABB0		Q5ABB0			2
A0A1D8PKT0	A0A1D8PKT0		A0A1D8PKT0			2
A0A1D8PM60	A0A1D8PM60		A0A1D8PM60			2
A0A1D8PNB1	A0A1D8PNB1		A0A1D8PNB1			2	2
Q5A7Q5	Q5A7Q5		Q5A7Q5			2
3634820	DAM1	CAALFM_C109730WA	Q5APC8			2	3
Q5AKV7	Q5AKV7		Q5AKV7			2
A0A1D8PQ25	A0A1D8PQ25		A0A1D8PQ25			2
3642058	PKH2	CAALFM_C112410CA	Q5A3P6			2
3635691	BGL2	CAALFM_C402250CA	Q5AMT2			2
A0A1D8PND7	A0A1D8PND7		A0A1D8PND7			2	3
A0A1D8PRR4	A0A1D8PRR4		A0A1D8PRR4			2	3
3641542	SEC14	CAALFM_C500480CA	P46250			2
A0A1D8PH80	A0A1D8PH80		A0A1D8PH80			2	3
A0A1D8PHT8	A0A1D8PHT8		A0A1D8PHT8				7
3636839	RPP1A	CAALFM_C103010WA	Q9HFQ7				7
A0A1D8PJK7	A0A1D8PJK7		A0A1D8PJK7				7
3646494	EAF6	CAALFM_C108510WA	Q59QC2				6
3636820	MGM101	CAALFM_C102660CA	Q5AI97				6
Q59YH5	Q59YH5		Q59YH5				6
Q5A7Q8	Q5A7Q8		Q5A7Q8				5
A0A1D8PGB0	A0A1D8PGB0		A0A1D8PGB0				5
A0A1D8PKB5	A0A1D8PKB5		A0A1D8PKB5				5
A0A1D8PKG0	A0A1D8PKG0		A0A1D8PKG0				4
Q5AI28	Q5AI28		Q5AI28				4
A0A1D8PKJ2	A0A1D8PKJ2		A0A1D8PKJ2				4
A0A1D8PR80	A0A1D8PR80		A0A1D8PR80				4
A0A1D8PCD0	A0A1D8PCD0		A0A1D8PCD0				4
Q5A350	Q5A350		Q5A350				4
A0A1D8PMR4	A0A1D8PMR4		A0A1D8PMR4				4
3644945	SEF1	CAALFM_CR02190CA	Q59UY7				4
A0A1D8PLY8	A0A1D8PLY8		A0A1D8PLY8				3
A0A1D8PNA4	A0A1D8PNA4		A0A1D8PNA4				3
A0A1D8PFN5	A0A1D8PFN5		A0A1D8PFN5				3
3644838	CDC28	CAALFM_CR06050WA	P43063				3
Q59Z11	Q59Z11		Q59Z11				3
A0A1D8PE56	A0A1D8PE56		A0A1D8PE56				3
A0A1D8PLB7	A0A1D8PLB7		A0A1D8PLB7				3
Q5A7N6	Q5A7N6		Q5A7N6				3
A0A1D8PIR7	A0A1D8PIR7		A0A1D8PIR7				3
3646057	CAALFM_CR07320CA	CAALFM_CR07320CA	Q59RP7				3
3636214	STP2	CAALFM_C113350WA	Q5AL16				3
A0A1D8PNQ8	A0A1D8PNQ8		A0A1D8PNQ8				3
A0A1D8PD15	A0A1D8PD15		A0A1D8PD15				2
A0A1D8PJ73	A0A1D8PJ73		A0A1D8PJ73				2
A0A1D8PLM5	A0A1D8PLM5		A0A1D8PLM5				2
3638515	CAALFM_C307050WA	CAALFM_C307050WA	Q5ADP6				2
3641571	ERG11	CAALFM_C500660CA	P10613				2
A0A1D8PTX1	A0A1D8PTX1		A0A1D8PTX1				2
A0A1D8PPY6	A0A1D8PPY6		A0A1D8PPY6				2
Q5ADX8	Q5ADX8		Q5ADX8				2
3642817	MPH1	CAALFM_C406190CA	Q5A1A0				2
A0A1D8PJ86	A0A1D8PJ86		A0A1D8PJ86				2
3646713	HSM3	CAALFM_C703450CA	Q59PP0				2
Q5A6P9	Q5A6P9		Q5A6P9				2
Q59T95	Q59T95		Q59T95				2
A0A1D8PRB6	A0A1D8PRB6		A0A1D8PRB6				2
A0A1D8PM86	A0A1D8PM86		A0A1D8PM86				2
A0A1D8PP89	A0A1D8PP89		A0A1D8PP89				2
A0A1D8PKZ7	A0A1D8PKZ7		A0A1D8PKZ7				2
Q5A6S7	Q5A6S7		Q5A6S7				2
Q5APD5	Q5APD5		Q5APD5				2
Q5A8Z9	Q5A8Z9		Q5A8Z9				2
A0A1D8PFD3	A0A1D8PFD3		A0A1D8PFD3				2
A0A1D8PKP8	A0A1D8PKP8		A0A1D8PKP8				2
Q5A501	Q5A501		Q5A501				2
A0A1D8PKB4	A0A1D8PKB4		A0A1D8PKB4				2

## Sheet: SAINTID_7366
Bait	Prey	PreyGene	Spec	SpecSum	AvgSpec	NumReplicates	ctrlCounts	AvgP	MaxP	TopoAvgP	TopoMaxP	SaintScore	logOddsScore	FoldChange	BFDR	boosted_by	UniqueSpec	UniqueSpecSum	UniqueAvgSpec	PreySequenceLength	UniProtID
CAALFM_C600110CA	A0A1D8PP93	A0A1D8PP93	167|191	358	179	2	0|0	1	1	1	1	1	241.93	1790	0		21|24	45	22.5	261	A0A1D8PP93_CANAL
CAALFM_C600110CA	Q5A1D5	CDC68	88|117	205	102.5	2	0|0	1	1	1	1	1	130.17	1025	0		36|49	85	42.5	1060	SPT16_CANAL
CAALFM_C600110CA	A0A1D8PMS1	A0A1D8PMS1	85|82	167	83.5	2	0|0	1	1	1	1	1	121.65	835	0		48|47	95	47.5	1448	A0A1D8PMS1_CANAL
CAALFM_C600110CA	P30575	ENO1	121|44	165	82.5	2	0|0	1	1	1	1	1	67.43	825	0		26|19	45	22.5	440	ENO1_CANAL
CAALFM_C600110CA	A0A1D8PMM1	A0A1D8PMM1	58|79	137	68.5	2	0|0	1	1	1	1	1	87.48	685	0		36|44	80	40	1461	A0A1D8PMM1_CANAL
CAALFM_C600110CA	A0A1D8PJG4	A0A1D8PJG4	57|76	133	66.5	2	0|0	1	1	1	1	1	86.05	665	0		38|42	80	40	1302	A0A1D8PJG4_CANAL
CAALFM_C600110CA	A0A1D8PP04	A0A1D8PP04	45|83	128	64	2	0|0	1	1	1	1	1	68.87	640	0		30|37	67	33.5	1314	A0A1D8PP04_CANAL
CAALFM_C600110CA	Q59KI4	CAALFM_CR04720CA	56|71	127	63.5	2	0|0	1	1	1	1	1	84.62	635	0		31|35	66	33	1387	INO80_CANAL
CAALFM_C600110CA	A0A1D8PKA4	A0A1D8PKA4	55|64	119	59.5	2	0|0	1	1	1	1	1	83.19	595	0		19|22	41	20.5	972	A0A1D8PKA4_CANAL
CAALFM_C600110CA	Q5A507	Q5A507	61|56	117	58.5	2	0|0	1	1	1	1	1	84.62	585	0		31|35	66	33	1019	Q5A507_CANAL
CAALFM_C600110CA	A0A1D8PFW3	A0A1D8PFW3	54|61	115	57.5	2	0|0	1	1	1	1	1	81.76	575	0		22|23	45	22.5	561	A0A1D8PFW3_CANAL
CAALFM_C600110CA	A0A1D8PE13	A0A1D8PE13	45|65	110	55	2	0|0	1	1	1	1	1	68.87	550	0		29|38	67	33.5	1017	A0A1D8PE13_CANAL
CAALFM_C600110CA	Q5AA11	Q5AA11	45|53	98	49	2	0|0	1	1	1	1	1	68.87	490	0		17|20	37	18.5	634	Q5AA11_CANAL
CAALFM_C600110CA	A0A1D8PPI2	A0A1D8PPI2	31|61	92	46	2	0|0	1	1	1	1	1	48.69	460	0		18|29	47	23.5	780	A0A1D8PPI2_CANAL
CAALFM_C600110CA	Q5ACX4	Q5ACX4	45|41	86	43	2	0|0	1	1	1	1	1	63.12	430	0		20|21	41	20.5	624	Q5ACX4_CANAL
CAALFM_C600110CA	Q5ALL8	POB3	34|52	86	43	2	0|0	1	1	1	1	1	53.03	430	0		18|22	40	20	538	POB3_CANAL
CAALFM_C600110CA	A0A1D8PH70	A0A1D8PH70	43|41	84	42	2	0|0	1	1	1	1	1	63.12	420	0		25|27	52	26	1915	A0A1D8PH70_CANAL
CAALFM_C600110CA	A0A1D8PCC3	A0A1D8PCC3	45|38	83	41.5	2	0|0	1	1	1	1	1	58.8	415	0		24|22	46	23	1411	A0A1D8PCC3_CANAL
CAALFM_C600110CA	Q59U81	SWR1	41|40	81	40.5	2	0|0	1	1	1	1	1	61.68	405	0		22|22	44	22	1641	SWR1_CANAL
CAALFM_C600110CA	Q5A9X7	Q5A9X7	40|39	79	39.5	2	0|0	1	1	1	1	1	60.24	395	0		18|19	37	18.5	484	Q5A9X7_CANAL
CAALFM_C600110CA	A0A1D8PCJ9	A0A1D8PCJ9	39|39	78	39	2	0|0	1	1	1	1	1	60.24	390	0		23|24	47	23.5	1066	A0A1D8PCJ9_CANAL
CAALFM_C600110CA	A0A1D8PG45	A0A1D8PG45	36|41	77	38.5	2	0|0	1	1	1	1	1	55.92	385	0		17|19	36	18	568	A0A1D8PG45_CANAL
CAALFM_C600110CA	A0A1D8PCV8	A0A1D8PCV8	38|35	73	36.5	2	0|0	1	1	1	1	1	54.47	365	0		20|22	42	21	795	A0A1D8PCV8_CANAL
CAALFM_C600110CA	Q5A246	CAALFM_CR02890CA	33|40	73	36.5	2	0|0	1	1	1	1	1	51.58	365	0		17|18	35	17.5	595	RPC3_CANAL
CAALFM_C600110CA	Q5A309	DOT1	34|38	72	36	2	0|0	1	1	1	1	1	53.03	360	0		20|24	44	22	1343	DOT1_CANAL
CAALFM_C600110CA	Q5A6Q0	Q5A6Q0	34|38	72	36	2	0|0	1	1	1	1	1	53.03	360	0		16|19	35	17.5	776	Q5A6Q0_CANAL
CAALFM_C600110CA	Q5AC48	ARP4	36|33	69	34.5	2	0|0	1	1	1	1	1	51.58	345	0		18|19	37	18.5	468	ARP4_CANAL
CAALFM_C600110CA	A0A1D8PPV9	A0A1D8PPV9	31|37	68	34	2	0|0	1	1	1	1	1	48.69	340	0		19|20	39	19.5	1272	A0A1D8PPV9_CANAL
CAALFM_C600110CA	Q59VP2	HTA2	30|38	68	34	2	0|0	1	1	1	1	1	47.24	340	0		7|8	15	7.5	131	H2A2_CANAL
CAALFM_C600110CA	A0A1D8PGZ6	A0A1D8PGZ6	32|31	63	31.5	2	0|0	1	1	1	1	1	48.69	315	0		16|19	35	17.5	786	A0A1D8PGZ6_CANAL
CAALFM_C600110CA	Q5ALY5	Q5ALY5	28|33	61	30.5	2	0|0	1	1	1	1	1	44.33	305	0		17|17	34	17	618	Q5ALY5_CANAL
CAALFM_C600110CA	Q59SU5	HTA1	27|33	60	30	2	0|0	1	1	1	1	1	42.88	300	0		5|5	10	5	132	H2A1_CANAL
CAALFM_C600110CA	A0A1D8PS48	A0A1D8PS48	26|33	59	29.5	2	0|0	1	1	1	1	1	41.42	295	0		16|18	34	17	880	A0A1D8PS48_CANAL
CAALFM_C600110CA	Q3MNT0	SPT6	27|32	59	29.5	2	0|0	1	1	1	1	1	42.88	295	0		16|18	34	17	1401	SPT6_CANAL
CAALFM_C600110CA	A0A1D8PHI0	A0A1D8PHI0	29|29	58	29	2	0|0	1	1	1	1	1	45.78	290	0		18|19	37	18.5	888	A0A1D8PHI0_CANAL
CAALFM_C600110CA	Q5A1E3	CBF1	32|25	57	28.5	2	0|0	1	1	1	1	1	39.96	285	0		12|13	25	12.5	251	CBF1_CANAL
CAALFM_C600110CA	A0A1D8PHT4	A0A1D8PHT4	23|33	56	28	2	0|0	1	1	1	1	1	37.03	280	0		15|18	33	16.5	469	A0A1D8PHT4_CANAL
CAALFM_C600110CA	A0A1D8PKJ7	A0A1D8PKJ7	29|26	55	27.5	2	0|0	1	1	1	1	1	41.42	275	0		13|13	26	13	364	A0A1D8PKJ7_CANAL
CAALFM_C600110CA	A0A1D8PG62	A0A1D8PG62	21|33	54	27	2	0|0	1	1	1	1	1	34.1	270	0		11|14	25	12.5	449	A0A1D8PG62_CANAL
CAALFM_C600110CA	A0A1D8PH31	A0A1D8PH31	28|26	54	27	2	0|0	1	1	1	1	1	41.42	270	0		15|15	30	15	263	A0A1D8PH31_CANAL
CAALFM_C600110CA	A0A1D8PE78	A0A1D8PE78	26|27	53	26.5	2	0|0	1	1	1	1	1	41.42	265	0		14|15	29	14.5	1045	A0A1D8PE78_CANAL
CAALFM_C600110CA	A0A1D8PHW4	A0A1D8PHW4	19|34	53	26.5	2	0|0	1	1	1	1	1	31.15	265	0		14|19	33	16.5	878	A0A1D8PHW4_CANAL
CAALFM_C600110CA	A0A1D8PG88	A0A1D8PG88	19|33	52	26	2	0|0	1	1	1	1	1	31.15	260	0		13|17	30	15	636	A0A1D8PG88_CANAL
CAALFM_C600110CA	Q5A310	ISW2	21|31	52	26	2	0|0	1	1	1	1	1	34.1	260	0		17|17	34	17	1056	ISW2_CANAL
CAALFM_C600110CA	A0A1D8PIE7	A0A1D8PIE7	20|31	51	25.5	2	0|0	1	1	1	1	1	32.63	255	0		11|18	29	14.5	781	A0A1D8PIE7_CANAL
CAALFM_C600110CA	A0A1D8PJE8	A0A1D8PJE8	26|25	51	25.5	2	0|0	1	1	1	1	1	39.96	255	0		16|16	32	16	1259	A0A1D8PJE8_CANAL
CAALFM_C600110CA	A0A1D8PND3	A0A1D8PND3	24|27	51	25.5	2	0|0	1	1	1	1	1	38.5	255	0		16|18	34	17	984	A0A1D8PND3_CANAL
CAALFM_C600110CA	A0A1D8PQ33	A0A1D8PQ33	27|24	51	25.5	2	0|0	1	1	1	1	1	38.5	255	0		11|10	21	10.5	313	A0A1D8PQ33_CANAL
CAALFM_C600110CA	A0A1D8PEA9	A0A1D8PEA9	17|32	49	24.5	2	0|0	1	1	1	1	1	28.19	245	0		14|21	35	17.5	1091	A0A1D8PEA9_CANAL
CAALFM_C600110CA	A0A1D8PCZ6	A0A1D8PCZ6	20|28	48	24	2	0|0	1	1	1	1	1	32.63	240	0		15|16	31	15.5	1410	A0A1D8PCZ6_CANAL
CAALFM_C600110CA	Q59NH8	CDC14	24|24	48	24	2	0|0	1	1	1	1	1	38.5	240	0		10|12	22	11	542	CDC14_CANAL
CAALFM_C600110CA	A0A1D8PKC2	A0A1D8PKC2	23|24	47	23.5	2	0|0	1	1	1	1	1	37.03	235	0		15|18	33	16.5	1016	A0A1D8PKC2_CANAL
CAALFM_C600110CA	A0A1D8PRX3	A0A1D8PRX3	27|20	47	23.5	2	0|0	1	1	1	1	1	32.63	235	0		13|11	24	12	875	A0A1D8PRX3_CANAL
CAALFM_C600110CA	A0A1D8PQR7	A0A1D8PQR7	20|26	46	23	2	0|0	1	1	1	1	1	32.63	230	0		12|13	25	12.5	393	A0A1D8PQR7_CANAL
CAALFM_C600110CA	Q5AA01	Q5AA01	23|23	46	23	2	0|0	1	1	1	1	1	37.03	230	0		6|6	12	6	143	Q5AA01_CANAL
CAALFM_C600110CA	A0A1D8PMB5	A0A1D8PMB5	23|22	45	22.5	2	0|0	1	1	1	1	1	35.57	225	0		13|11	24	12	785	A0A1D8PMB5_CANAL
CAALFM_C600110CA	Q59P49	Q59P49	18|27	45	22.5	2	0|0	1	1	1	1	1	29.67	225	0		11|16	27	13.5	728	Q59P49_CANAL
CAALFM_C600110CA	Q59Z33	Q59Z33	20|24	44	22	2	0|0	1	1	1	1	1	32.63	220	0		9|12	21	10.5	272	Q59Z33_CANAL
CAALFM_C600110CA	A0A1D8PI59	A0A1D8PI59	25|17	42	21	2	0|0	1	1	1	1	1	28.19	210	0		15|13	28	14	1171	A0A1D8PI59_CANAL
CAALFM_C600110CA	Q5A4Y2	Q5A4Y2	19|23	42	21	2	0|0	1	1	1	1	1	31.15	210	0		15|12	27	13.5	1368	Q5A4Y2_CANAL
CAALFM_C600110CA	A0A1D8PJL3	A0A1D8PJL3	18|23	41	20.5	2	0|0	1	1	1	1	1	29.67	205	0		12|11	23	11.5	1213	A0A1D8PJL3_CANAL
CAALFM_C600110CA	A0A1D8PNI3	A0A1D8PNI3	23|18	41	20.5	2	0|0	1	1	1	1	1	29.67	205	0		14|14	28	14	834	A0A1D8PNI3_CANAL
CAALFM_C600110CA	Q5A8Y5	Q5A8Y5	16|25	41	20.5	2	0|0	1	1	1	1	1	26.7	205	0		10|15	25	12.5	1234	Q5A8Y5_CANAL
CAALFM_C600110CA	A0A1D8PLP0	A0A1D8PLP0	15|25	40	20	2	0|0	1	1	1	1	1	25.2	200	0		8|10	18	9	452	A0A1D8PLP0_CANAL
CAALFM_C600110CA	A0A1D8PCA6	A0A1D8PCA6	18|20	38	19	2	0|0	1	1	1	1	1	29.67	190	0		11|11	22	11	1535	A0A1D8PCA6_CANAL
CAALFM_C600110CA	A0A1D8PEB6	A0A1D8PEB6	16|22	38	19	2	0|0	1	1	1	1	1	26.7	190	0		10|11	21	10.5	352	A0A1D8PEB6_CANAL
CAALFM_C600110CA	A0A1D8PQP2	A0A1D8PQP2	19|19	38	19	2	0|0	1	1	1	1	1	31.15	190	0		12|13	25	12.5	363	A0A1D8PQP2_CANAL
CAALFM_C600110CA	A0A1D8PMS0	A0A1D8PMS0	15|22	37	18.5	2	0|0	1	1	1	1	1	25.2	185	0		9|11	20	10	1434	A0A1D8PMS0_CANAL
CAALFM_C600110CA	Q59S45	CAALFM_C701270CA	20|17	37	18.5	2	0|0	1	1	1	1	1	28.19	185	0		11|11	22	11	602	CMR1_CANAL
CAALFM_C600110CA	Q59U54	Q59U54	16|21	37	18.5	2	0|0	1	1	1	1	1	26.7	185	0		10|14	24	12	344	Q59U54_CANAL
CAALFM_C600110CA	Q5ADP0	Q5ADP0	16|21	37	18.5	2	0|0	1	1	1	1	1	26.7	185	0		8|13	21	10.5	577	Q5ADP0_CANAL
CAALFM_C600110CA	A0A1D8PH73	A0A1D8PH73	17|19	36	18	2	0|0	1	1	1	1	1	28.19	180	0		11|11	22	11	971	A0A1D8PH73_CANAL
CAALFM_C600110CA	A0A1D8PJ54	A0A1D8PJ54	20|16	36	18	2	0|0	1	1	1	1	1	26.7	180	0		12|12	24	12	2500	A0A1D8PJ54_CANAL
CAALFM_C600110CA	A0A1D8PPB4	A0A1D8PPB4	16|20	36	18	2	0|0	1	1	1	1	1	26.7	180	0		11|11	22	11	684	A0A1D8PPB4_CANAL
CAALFM_C600110CA	A0A1D8PRB7	A0A1D8PRB7	16|19	35	17.5	2	0|0	1	1	1	1	1	26.7	175	0		11|11	22	11	1105	A0A1D8PRB7_CANAL
CAALFM_C600110CA	A0A1D8PU93	A0A1D8PU93	19|16	35	17.5	2	0|0	1	1	1	1	1	26.7	175	0		7|8	15	7.5	323	A0A1D8PU93_CANAL
CAALFM_C600110CA	Q5ADN1	Q5ADN1	18|17	35	17.5	2	0|0	1	1	1	1	1	28.19	175	0		11|11	22	11	643	Q5ADN1_CANAL
CAALFM_C600110CA	A0A1D8PQS2	A0A1D8PQS2	18|16	34	17	2	0|0	1	1	1	1	1	26.7	170	0		10|11	21	10.5	278	A0A1D8PQS2_CANAL
CAALFM_C600110CA	Q5ABZ2	RBF1	14|20	34	17	2	0|0	1	1	1	1	1	23.7	170	0		8|12	20	10	534	RBF1_CANAL
CAALFM_C600110CA	Q5ADX5	ABD1	18|16	34	17	2	0|0	1	1	1	1	1	26.7	170	0		9|8	17	8.5	474	MCES_CANAL
CAALFM_C600110CA	A0A1D8PFP2	A0A1D8PFP2	20|13	33	16.5	2	0|0	1	1	1	1	1	22.2	165	0		11|8	19	9.5	991	ROB1_CANAL
CAALFM_C600110CA	Q59VR1	SKO1	11|22	33	16.5	2	0|0	1	1	1	1	1	19.16	165	0		7|7	14	7	578	SKO1_CANAL
CAALFM_C600110CA	A0A1D8PI01	A0A1D8PI01	16|16	32	16	2	0|0	1	1	1	1	1	26.7	160	0		9|8	17	8.5	1172	A0A1D8PI01_CANAL
CAALFM_C600110CA	A0A1D8PPN3	A0A1D8PPN3	20|12	32	16	2	0|0	1	1	1	1	1	20.68	160	0		10|8	18	9	1229	A0A1D8PPN3_CANAL
CAALFM_C600110CA	A0A1D8PQ22	A0A1D8PQ22	15|16	31	15.5	2	0|0	1	1	1	1	1	25.2	155	0		10|11	21	10.5	932	A0A1D8PQ22_CANAL
CAALFM_C600110CA	Q59LV8	ASG1	11|20	31	15.5	2	0|0	1	1	1	1	1	19.16	155	0		9|9	18	9	990	ASG1_CANAL
CAALFM_C600110CA	Q5A315	Q5A315	16|15	31	15.5	2	0|0	1	1	1	1	1	25.2	155	0		11|10	21	10.5	717	Q5A315_CANAL
CAALFM_C600110CA	A0A1D8PGR8	A0A1D8PGR8	17|13	30	15	2	0|0	1	1	1	1	1	22.2	150	0		12|9	21	10.5	717	A0A1D8PGR8_CANAL
CAALFM_C600110CA	Q5A0L8	Q5A0L8	20|10	30	15	2	0|0	1	1	1	1	1	17.62	150	0		11|8	19	9.5	411	Q5A0L8_CANAL
CAALFM_C600110CA	Q59TV1	Q59TV1	11|18	29	14.5	2	0|0	1	1	1	1	1	19.16	145	0		9|11	20	10	394	Q59TV1_CANAL
CAALFM_C600110CA	Q5A034	Q5A034	10|19	29	14.5	2	0|0	1	1	1	1	1	17.62	145	0		9|10	19	9.5	903	Q5A034_CANAL
CAALFM_C600110CA	Q5AI92	Q5AI92	12|17	29	14.5	2	0|0	1	1	1	1	1	20.68	145	0		9|11	20	10	397	Q5AI92_CANAL
CAALFM_C600110CA	A0A1D8PG40	A0A1D8PG40	14|14	28	14	2	0|0	1	1	1	1	1	23.7	140	0		7|8	15	7.5	261	A0A1D8PG40_CANAL
CAALFM_C600110CA	A0A1D8PN96	A0A1D8PN96	14|14	28	14	2	0|0	1	1	1	1	1	23.7	140	0		8|7	15	7.5	981	TAC1_CANAL
CAALFM_C600110CA	A0A1D8PTQ2	A0A1D8PTQ2	15|13	28	14	2	0|0	1	1	1	1	1	22.2	140	0		9|7	16	8	907	A0A1D8PTQ2_CANAL
CAALFM_C600110CA	G1UB67	DEF1	16|12	28	14	2	0|0	1	1	1	1	1	20.68	140	0		8|7	15	7.5	887	EED1_CANAL
CAALFM_C600110CA	P0CY34	TUP1	14|14	28	14	2	0|0	1	1	1	1	1	23.7	140	0		8|6	14	7	512	TUP1_CANAL
CAALFM_C600110CA	A0A1D8PG80	A0A1D8PG80	15|12	27	13.5	2	0|0	1	1	1	1	1	20.68	135	0		8|7	15	7.5	362	A0A1D8PG80_CANAL
CAALFM_C600110CA	A0A1D8PNV1	A0A1D8PNV1	12|15	27	13.5	2	0|0	1	1	1	1	1	20.68	135	0		8|10	18	9	347	A0A1D8PNV1_CANAL
CAALFM_C600110CA	A0A1D8PPG3	A0A1D8PPG3	18|9	27	13.5	2	0|0	1	1	1	1	1	16.08	135	0		8|6	14	7	715	A0A1D8PPG3_CANAL
CAALFM_C600110CA	A0A1D8PQ44	A0A1D8PQ44	14|13	27	13.5	2	0|0	1	1	1	1	1	22.2	135	0		7|6	13	6.5	330	A0A1D8PQ44_CANAL
CAALFM_C600110CA	A0A1D8PRW9	A0A1D8PRW9	16|11	27	13.5	2	0|0	1	1	1	1	1	19.16	135	0		9|8	17	8.5	1172	A0A1D8PRW9_CANAL
CAALFM_C600110CA	A0A1D8PSX0	A0A1D8PSX0	13|14	27	13.5	2	0|0	1	1	1	1	1	22.2	135	0		6|6	12	6	469	A0A1D8PSX0_CANAL
CAALFM_C600110CA	Q59QC7	UPC2	16|11	27	13.5	2	0|0	1	1	1	1	1	19.16	135	0		6|6	12	6	712	UPC2_CANAL
CAALFM_C600110CA	A0A1D8PDI4	A0A1D8PDI4	12|14	26	13	2	0|0	1	1	1	1	1	20.68	130	0		8|9	17	8.5	775	A0A1D8PDI4_CANAL
CAALFM_C600110CA	A0A1D8PJ67	A0A1D8PJ67	13|13	26	13	2	0|0	1	1	1	1	1	22.2	130	0		8|8	16	8	311	A0A1D8PJ67_CANAL
CAALFM_C600110CA	A0A1D8PP94	A0A1D8PP94	12|14	26	13	2	0|0	1	1	1	1	1	20.68	130	0		9|7	16	8	745	A0A1D8PP94_CANAL
CAALFM_C600110CA	Q59S64	Q59S64	15|11	26	13	2	0|0	1	1	1	1	1	19.16	130	0		8|7	15	7.5	433	Q59S64_CANAL
CAALFM_C600110CA	Q59UR3	Q59UR3	13|13	26	13	2	0|0	1	1	1	1	1	22.2	130	0		7|7	14	7	987	Q59UR3_CANAL
CAALFM_C600110CA	Q5A326	Q5A326	11|15	26	13	2	0|0	1	1	1	1	1	19.16	130	0		8|9	17	8.5	582	Q5A326_CANAL
CAALFM_C600110CA	A0A1D8PMC8	A0A1D8PMC8	13|12	25	12.5	2	0|0	1	1	1	1	1	20.68	125	0		11|9	20	10	744	A0A1D8PMC8_CANAL
CAALFM_C600110CA	Q5A3L0	Q5A3L0	12|13	25	12.5	2	0|0	1	1	1	1	1	20.68	125	0		8|7	15	7.5	952	Q5A3L0_CANAL
CAALFM_C600110CA	A0A1D8PCZ5	A0A1D8PCZ5	12|12	24	12	2	0|0	1	1	1	1	1	20.68	120	0		8|7	15	7.5	378	A0A1D8PCZ5_CANAL
CAALFM_C600110CA	A0A1D8PFE6	A0A1D8PFE6	7|17	24	12	2	0|0	1	1	1	1	1	12.94	120	0		6|11	17	8.5	912	A0A1D8PFE6_CANAL
CAALFM_C600110CA	A0A1D8PFL7	A0A1D8PFL7	11|13	24	12	2	0|0	1	1	1	1	1	19.16	120	0		6|8	14	7	993	A0A1D8PFL7_CANAL
CAALFM_C600110CA	A0A1D8PKC9	A0A1D8PKC9	9|15	24	12	2	0|0	1	1	1	1	1	16.08	120	0		7|8	15	7.5	866	A0A1D8PKC9_CANAL
CAALFM_C600110CA	A0A1D8PUA6	A0A1D8PUA6	7|17	24	12	2	0|0	1	1	1	1	1	12.94	120	0		4|9	13	6.5	1728	A0A1D8PUA6_CANAL
CAALFM_C600110CA	Q59LZ5	Q59LZ5	19|5	24	12	2	0|0	1	1	1	1	1	9.69	120	0		11|3	14	7	629	Q59LZ5_CANAL
CAALFM_C600110CA	A0A1D8PRG0	A0A1D8PRG0	8|15	23	11.5	2	0|0	1	1	1	1	1	14.52	115	0		7|9	16	8	389	A0A1D8PRG0_CANAL
CAALFM_C600110CA	Q5A201	GZF3	12|11	23	11.5	2	0|0	1	1	1	1	1	19.16	115	0		6|7	13	6.5	712	GZF3_CANAL
CAALFM_C600110CA	A0A1D8PLT5	A0A1D8PLT5	12|10	22	11	2	0|0	1	1	1	1	1	17.62	110	0		7|6	13	6.5	898	A0A1D8PLT5_CANAL
CAALFM_C600110CA	A0A1D8PPR9	A0A1D8PPR9	13|9	22	11	2	0|0	1	1	1	1	1	16.08	110	0		7|8	15	7.5	764	A0A1D8PPR9_CANAL
CAALFM_C600110CA	A0A1D8PQ55	A0A1D8PQ55	15|7	22	11	2	0|0	1	1	1	1	1	12.94	110	0		7|5	12	6	368	A0A1D8PQ55_CANAL
CAALFM_C600110CA	A0A1D8PRM9	A0A1D8PRM9	8|14	22	11	2	0|0	1	1	1	1	1	14.52	110	0		7|10	17	8.5	407	A0A1D8PRM9_CANAL
CAALFM_C600110CA	Q00310	MNT1	11|11	22	11	2	0|0	1	1	1	1	1	19.16	110	0		7|5	12	6	431	MNT1_CANAL
CAALFM_C600110CA	Q59W62	GIN4	10|12	22	11	2	0|0	1	1	1	1	1	17.62	110	0		6|6	12	6	1349	GIN4_CANAL
CAALFM_C600110CA	Q59X23	PMT4	13|9	22	11	2	0|0	1	1	1	1	1	16.08	110	0		9|7	16	8	755	PMT4_CANAL
CAALFM_C600110CA	Q5A298	Q5A298	12|10	22	11	2	0|0	1	1	1	1	1	17.62	110	0		6|8	14	7	195	Q5A298_CANAL
CAALFM_C600110CA	Q5A798	Q5A798	11|11	22	11	2	0|0	1	1	1	1	1	19.16	110	0		7|6	13	6.5	404	Q5A798_CANAL
CAALFM_C600110CA	Q5AHY9	Q5AHY9	10|12	22	11	2	0|0	1	1	1	1	1	17.62	110	0		6|6	12	6	237	Q5AHY9_CANAL
CAALFM_C600110CA	Q5AI84	Q5AI84	12|10	22	11	2	0|0	1	1	1	1	1	17.62	110	0		6|9	15	7.5	852	Q5AI84_CANAL
CAALFM_C600110CA	A0A1D8PED2	A0A1D8PED2	11|10	21	10.5	2	0|0	1	1	1	1	1	17.62	105	0		9|6	15	7.5	729	A0A1D8PED2_CANAL
CAALFM_C600110CA	A0A1D8PGH5	A0A1D8PGH5	9|12	21	10.5	2	0|0	1	1	1	1	1	16.08	105	0		5|5	10	5	652	A0A1D8PGH5_CANAL
CAALFM_C600110CA	A0A1D8PH76	A0A1D8PH76	10|11	21	10.5	2	0|0	1	1	1	1	1	17.62	105	0		8|8	16	8	816	A0A1D8PH76_CANAL
CAALFM_C600110CA	A0A1D8PRH3	A0A1D8PRH3	11|10	21	10.5	2	0|0	1	1	1	1	1	17.62	105	0		8|6	14	7	485	A0A1D8PRH3_CANAL
CAALFM_C600110CA	Q5AAJ7	SWC4	10|11	21	10.5	2	0|0	1	1	1	1	1	17.62	105	0		8|6	14	7	635	SWC4_CANAL
CAALFM_C600110CA	Q5AHJ5	TBF1	13|8	21	10.5	2	0|0	1	1	1	1	1	14.52	105	0		9|6	15	7.5	886	TBF1_CANAL
CAALFM_C600110CA	Q5ANJ1	Q5ANJ1	8|13	21	10.5	2	0|0	1	1	1	1	1	14.52	105	0		3|6	9	4.5	759	Q5ANJ1_CANAL
CAALFM_C600110CA	A0A1D8PCM9	A0A1D8PCM9	11|9	20	10	2	0|0	1	1	1	1	1	16.08	100	0		6|6	12	6	1019	A0A1D8PCM9_CANAL
CAALFM_C600110CA	A0A1D8PJZ6	A0A1D8PJZ6	13|7	20	10	2	0|0	1	1	1	1	1	12.94	100	0		7|6	13	6.5	696	A0A1D8PJZ6_CANAL
CAALFM_C600110CA	Q5A2A0	Q5A2A0	11|9	20	10	2	0|0	1	1	1	1	1	16.08	100	0		4|6	10	5	444	Q5A2A0_CANAL
CAALFM_C600110CA	A0A1D8PCC6	A0A1D8PCC6	8|11	19	9.5	2	0|0	1	1	1	1	1	14.52	95	0		4|4	8	4	252	A0A1D8PCC6_CANAL
CAALFM_C600110CA	A0A1D8PM93	A0A1D8PM93	9|10	19	9.5	2	0|0	1	1	1	1	1	16.08	95	0		5|4	9	4.5	512	A0A1D8PM93_CANAL
CAALFM_C600110CA	A0A1D8PSH5	A0A1D8PSH5	7|12	19	9.5	2	0|0	1	1	1	1	1	12.94	95	0		5|6	11	5.5	609	A0A1D8PSH5_CANAL
CAALFM_C600110CA	Q59UH8	Q59UH8	12|7	19	9.5	2	0|0	1	1	1	1	1	12.94	95	0		4|4	8	4	247	Q59UH8_CANAL
CAALFM_C600110CA	Q5A4G2	MRR1	8|11	19	9.5	2	0|0	1	1	1	1	1	14.52	95	0		7|7	14	7	1108	MRR1_CANAL
CAALFM_C600110CA	Q5AKV1	Q5AKV1	8|11	19	9.5	2	0|0	1	1	1	1	1	14.52	95	0		4|7	11	5.5	1177	Q5AKV1_CANAL
CAALFM_C600110CA	Q5AND3	Q5AND3	6|13	19	9.5	2	0|0	1	1	1	1	1	11.33	95	0		6|11	17	8.5	862	Q5AND3_CANAL
CAALFM_C600110CA	Q5AP59	CAALFM_C110330CA	10|9	19	9.5	2	0|0	1	1	1	1	1	16.08	95	0		5|6	11	5.5	446	ARP6_CANAL
CAALFM_C600110CA	Q9P975	EIF4E	12|7	19	9.5	2	0|0	1	1	1	1	1	12.94	95	0		8|7	15	7.5	209	IF4E_CANAL
CAALFM_C600110CA	A0A1D8PM98	A0A1D8PM98	8|10	18	9	2	0|0	1	1	1	1	1	14.52	90	0		3|5	8	4	798	A0A1D8PM98_CANAL
CAALFM_C600110CA	A0A1D8PPJ3	A0A1D8PPJ3	9|9	18	9	2	0|0	1	1	1	1	1	16.08	90	0		5|7	12	6	831	A0A1D8PPJ3_CANAL
CAALFM_C600110CA	A0A1D8PPL1	A0A1D8PPL1	6|12	18	9	2	0|0	1	1	1	1	1	11.33	90	0		3|7	10	5	3821	A0A1D8PPL1_CANAL
CAALFM_C600110CA	P46589	AAF1	8|10	18	9	2	0|0	1	1	1	1	1	14.52	90	0		5|6	11	5.5	612	ADF1_CANAL
CAALFM_C600110CA	Q5A8H8	Q5A8H8	9|9	18	9	2	0|0	1	1	1	1	1	16.08	90	0		3|4	7	3.5	529	Q5A8H8_CANAL
CAALFM_C600110CA	Q5AI79	Q5AI79	8|10	18	9	2	0|0	1	1	1	1	1	14.52	90	0		6|6	12	6	200	Q5AI79_CANAL
CAALFM_C600110CA	Q5AK30	Q5AK30	10|8	18	9	2	0|0	1	1	1	1	1	14.52	90	0		5|5	10	5	163	Q5AK30_CANAL
CAALFM_C600110CA	Q5AMR0	Q5AMR0	10|8	18	9	2	0|0	1	1	1	1	1	14.52	90	0		6|6	12	6	362	Q5AMR0_CANAL
CAALFM_C600110CA	Q5ANF9	Q5ANF9	10|8	18	9	2	0|0	1	1	1	1	1	14.52	90	0		4|3	7	3.5	1839	Q5ANF9_CANAL
CAALFM_C600110CA	A0A1D8PCQ3	A0A1D8PCQ3	11|6	17	8.5	2	0|0	1	1	1	1	1	11.33	85	0		7|5	12	6	643	A0A1D8PCQ3_CANAL
CAALFM_C600110CA	A0A1D8PRP6	A0A1D8PRP6	8|9	17	8.5	2	0|0	1	1	1	1	1	14.52	85	0		4|4	8	4	293	A0A1D8PRP6_CANAL
CAALFM_C600110CA	Q5AJU7	CAP1	8|9	17	8.5	2	0|0	1	1	1	1	1	14.52	85	0		5|4	9	4.5	499	AP1_CANAL
CAALFM_C600110CA	A0A1D8PHY2	A0A1D8PHY2	8|8	16	8	2	0|0	1	1	1	1	1	14.52	80	0		4|6	10	5	287	A0A1D8PHY2_CANAL
CAALFM_C600110CA	A0A1D8PKE2	A0A1D8PKE2	8|8	16	8	2	0|0	1	1	1	1	1	14.52	80	0		6|5	11	5.5	545	A0A1D8PKE2_CANAL
CAALFM_C600110CA	A0A1D8PL12	A0A1D8PL12	6|10	16	8	2	0|0	1	1	1	1	1	11.33	80	0		5|7	12	6	811	A0A1D8PL12_CANAL
CAALFM_C600110CA	A0A1D8PM51	A0A1D8PM51	7|9	16	8	2	0|0	1	1	1	1	1	12.94	80	0		6|7	13	6.5	1399	A0A1D8PM51_CANAL
CAALFM_C600110CA	A0A1D8PMT3	A0A1D8PMT3	7|9	16	8	2	0|0	1	1	1	1	1	12.94	80	0		5|6	11	5.5	532	A0A1D8PMT3_CANAL
CAALFM_C600110CA	A0A1D8PMT8	A0A1D8PMT8	7|9	16	8	2	0|0	1	1	1	1	1	12.94	80	0		4|4	8	4	269	A0A1D8PMT8_CANAL
CAALFM_C600110CA	A0A1D8PN73	A0A1D8PN73	9|7	16	8	2	0|0	1	1	1	1	1	12.94	80	0		4|5	9	4.5	481	A0A1D8PN73_CANAL
CAALFM_C600110CA	A0A1D8PNY3	A0A1D8PNY3	6|10	16	8	2	0|0	1	1	1	1	1	11.33	80	0		5|6	11	5.5	380	A0A1D8PNY3_CANAL
CAALFM_C600110CA	A0A1D8PR55	A0A1D8PR55	5|11	16	8	2	0|0	1	1	1	1	1	9.69	80	0		3|4	7	3.5	316	A0A1D8PR55_CANAL
CAALFM_C600110CA	A0A1D8PR98	A0A1D8PR98	9|7	16	8	2	0|0	1	1	1	1	1	12.94	80	0		2|2	4	2	614	A0A1D8PR98_CANAL
CAALFM_C600110CA	Q59T87	Q59T87	6|10	16	8	2	0|0	1	1	1	1	1	11.33	80	0		3|7	10	5	239	Q59T87_CANAL
CAALFM_C600110CA	Q59UI3	Q59UI3	5|11	16	8	2	0|0	1	1	1	1	1	9.69	80	0		4|8	12	6	312	Q59UI3_CANAL
CAALFM_C600110CA	Q5AAI8	NAP1	7|9	16	8	2	0|0	1	1	1	1	1	12.94	80	0		4|2	6	3	435	NAP1_CANAL
CAALFM_C600110CA	Q5AI68	Q5AI68	9|7	16	8	2	0|0	1	1	1	1	1	12.94	80	0		3|3	6	3	172	Q5AI68_CANAL
CAALFM_C600110CA	A0A1D8PEE1	A0A1D8PEE1	8|7	15	7.5	2	0|0	1	1	1	1	1	12.94	75	0		6|5	11	5.5	1381	A0A1D8PEE1_CANAL
CAALFM_C600110CA	A0A1D8PH89	A0A1D8PH89	6|9	15	7.5	2	0|0	1	1	1	1	1	11.33	75	0		4|4	8	4	442	A0A1D8PH89_CANAL
CAALFM_C600110CA	A0A1D8PQL8	A0A1D8PQL8	7|8	15	7.5	2	0|0	1	1	1	1	1	12.94	75	0		6|4	10	5	725	A0A1D8PQL8_CANAL
CAALFM_C600110CA	A0A1D8PS98	A0A1D8PS98	7|8	15	7.5	2	0|0	1	1	1	1	1	12.94	75	0		3|3	6	3	289	A0A1D8PS98_CANAL
CAALFM_C600110CA	A0A1D8PSA6	A0A1D8PSA6	9|6	15	7.5	2	0|0	1	1	1	1	1	11.33	75	0		4|4	8	4	480	A0A1D8PSA6_CANAL
CAALFM_C600110CA	Q59MJ1	MRR2	6|9	15	7.5	2	0|0	1	1	1	1	1	11.33	75	0		4|6	10	5	710	MRR2_CANAL
CAALFM_C600110CA	Q5A4H5	CRZ1	6|9	15	7.5	2	0|0	1	1	1	1	1	11.33	75	0		3|3	6	3	731	CRZ1_CANAL
CAALFM_C600110CA	Q5A6S0	Q5A6S0	8|7	15	7.5	2	0|0	1	1	1	1	1	12.94	75	0		4|5	9	4.5	338	Q5A6S0_CANAL
CAALFM_C600110CA	Q5A8H7	CAALFM_C603950CA	10|5	15	7.5	2	0|0	1	1	1	1	1	9.69	75	0		6|5	11	5.5	338	SWC5_CANAL
CAALFM_C600110CA	Q5AAV4	Q5AAV4	10|5	15	7.5	2	0|0	1	1	1	1	1	9.69	75	0		3|3	6	3	318	Q5AAV4_CANAL
CAALFM_C600110CA	A0A1D8PDB0	A0A1D8PDB0	6|8	14	7	2	0|0	1	1	1	1	1	11.33	70	0		4|3	7	3.5	277	A0A1D8PDB0_CANAL
CAALFM_C600110CA	A0A1D8PKE5	A0A1D8PKE5	10|4	14	7	2	0|0	1	1	1	1	1	8.01	70	0		4|3	7	3.5	1089	A0A1D8PKE5_CANAL
CAALFM_C600110CA	A0A1D8PMD5	A0A1D8PMD5	9|5	14	7	2	0|0	1	1	1	1	1	9.69	70	0		5|4	9	4.5	1043	A0A1D8PMD5_CANAL
CAALFM_C600110CA	A0A1D8PPR4	A0A1D8PPR4	8|6	14	7	2	0|0	1	1	1	1	1	11.33	70	0		4|4	8	4	304	A0A1D8PPR4_CANAL
CAALFM_C600110CA	A0A1D8PUA7	A0A1D8PUA7	8|6	14	7	2	0|0	1	1	1	1	1	11.33	70	0		3|3	6	3	225	A0A1D8PUA7_CANAL
CAALFM_C600110CA	Q59LN9	CSE4	9|5	14	7	2	0|0	1	1	1	1	1	9.69	70	0		4|4	8	4	211	CENPA_CANAL
CAALFM_C600110CA	Q5A876	Q5A876	9|5	14	7	2	0|0	1	1	1	1	1	9.69	70	0		6|4	10	5	878	Q5A876_CANAL
CAALFM_C600110CA	Q5ADM0	Q5ADM0	6|8	14	7	2	0|0	1	1	1	1	1	11.33	70	0		6|4	10	5	807	Q5ADM0_CANAL
CAALFM_C600110CA	Q5ADM4	Q5ADM4	6|8	14	7	2	0|0	1	1	1	1	1	11.33	70	0		3|4	7	3.5	517	Q5ADM4_CANAL
CAALFM_C600110CA	Q5ADR6	Q5ADR6	6|8	14	7	2	0|0	1	1	1	1	1	11.33	70	0		4|4	8	4	500	Q5ADR6_CANAL
CAALFM_C600110CA	Q5AI37	ARX1	8|6	14	7	2	0|0	1	1	1	1	1	11.33	70	0		5|4	9	4.5	564	ARX1_CANAL
CAALFM_C600110CA	Q5AJY4	Q5AJY4	7|7	14	7	2	0|0	1	1	1	1	1	12.94	70	0		4|6	10	5	438	Q5AJY4_CANAL
CAALFM_C600110CA	A0A1D8PCT0	A0A1D8PCT0	9|4	13	6.5	2	0|0	1	1	1	1	1	8.01	65	0		7|3	10	5	1897	A0A1D8PCT0_CANAL
CAALFM_C600110CA	A0A1D8PH05	A0A1D8PH05	8|5	13	6.5	2	0|0	1	1	1	1	1	9.69	65	0		5|3	8	4	505	A0A1D8PH05_CANAL
CAALFM_C600110CA	A0A1D8PI17	A0A1D8PI17	8|5	13	6.5	2	0|0	1	1	1	1	1	9.69	65	0		4|3	7	3.5	394	A0A1D8PI17_CANAL
CAALFM_C600110CA	A0A1D8PIV7	A0A1D8PIV7	8|5	13	6.5	2	0|0	1	1	1	1	1	9.69	65	0		4|4	8	4	441	A0A1D8PIV7_CANAL
CAALFM_C600110CA	A0A1D8PN61	A0A1D8PN61	7|6	13	6.5	2	0|0	1	1	1	1	1	11.33	65	0		5|3	8	4	618	A0A1D8PN61_CANAL
CAALFM_C600110CA	Q59VQ8	WAR1	7|6	13	6.5	2	0|0	1	1	1	1	1	11.33	65	0		4|3	7	3.5	947	WAR1_CANAL
CAALFM_C600110CA	Q5A2T0	NSA1	8|5	13	6.5	2	0|0	1	1	1	1	1	9.69	65	0		7|5	12	6	406	NSA1_CANAL
CAALFM_C600110CA	Q5A337	Q5A337	8|5	13	6.5	2	0|0	1	1	1	1	1	9.69	65	0		7|3	10	5	1245	Q5A337_CANAL
CAALFM_C600110CA	Q5ACY4	Q5ACY4	5|8	13	6.5	2	0|0	1	1	1	1	1	9.69	65	0		4|4	8	4	597	Q5ACY4_CANAL
CAALFM_C600110CA	A0A1D8PGN9	A0A1D8PGN9	7|5	12	6	2	0|0	1	1	1	1	1	9.69	60	0		3|4	7	3.5	1002	A0A1D8PGN9_CANAL
CAALFM_C600110CA	A0A1D8PMI1	A0A1D8PMI1	7|5	12	6	2	0|0	1	1	1	1	1	9.69	60	0		4|3	7	3.5	790	A0A1D8PMI1_CANAL
CAALFM_C600110CA	A0A1D8PN05	A0A1D8PN05	8|4	12	6	2	0|0	1	1	1	1	1	8.01	60	0		4|4	8	4	698	A0A1D8PN05_CANAL
CAALFM_C600110CA	A0A1D8PQ16	A0A1D8PQ16	5|7	12	6	2	0|0	1	1	1	1	1	9.69	60	0		4|5	9	4.5	563	A0A1D8PQ16_CANAL
CAALFM_C600110CA	A0A1D8PR21	A0A1D8PR21	5|7	12	6	2	0|0	1	1	1	1	1	9.69	60	0		4|5	9	4.5	688	A0A1D8PR21_CANAL
CAALFM_C600110CA	A0A1D8PRA6	A0A1D8PRA6	7|5	12	6	2	0|0	1	1	1	1	1	9.69	60	0		3|2	5	2.5	397	A0A1D8PRA6_CANAL
CAALFM_C600110CA	A0A1D8PRT2	A0A1D8PRT2	6|6	12	6	2	0|0	1	1	1	1	1	11.33	60	0		3|3	6	3	537	A0A1D8PRT2_CANAL
CAALFM_C600110CA	A0A1D8PS81	A0A1D8PS81	6|6	12	6	2	0|0	1	1	1	1	1	11.33	60	0		4|4	8	4	1100	A0A1D8PS81_CANAL
CAALFM_C600110CA	Q5A2B2	Q5A2B2	7|5	12	6	2	0|0	1	1	1	1	1	9.69	60	0		4|3	7	3.5	603	Q5A2B2_CANAL
CAALFM_C600110CA	Q5A693	Q5A693	5|7	12	6	2	0|0	1	1	1	1	1	9.69	60	0		4|6	10	5	258	Q5A693_CANAL
CAALFM_C600110CA	Q5A850	Q5A850	4|8	12	6	2	0|0	1	1	1	1	1	8.01	60	0		3|4	7	3.5	661	Q5A850_CANAL
CAALFM_C600110CA	Q5AED9	CAALFM_C303300CA	7|5	12	6	2	0|0	1	1	1	1	1	9.69	60	0		4|4	8	4	455	BBP_CANAL
CAALFM_C600110CA	Q5AHD3	Q5AHD3	7|5	12	6	2	0|0	1	1	1	1	1	9.69	60	0		3|3	6	3	378	Q5AHD3_CANAL
CAALFM_C600110CA	A0A1D8PCG5	A0A1D8PCG5	2|9	11	5.5	2	0|0	0.99	1	0.99	1	0.99	4.43	55	0		2|7	9	4.5	607	A0A1D8PCG5_CANAL
CAALFM_C600110CA	A0A1D8PF20	A0A1D8PF20	5|6	11	5.5	2	0|0	1	1	1	1	1	9.69	55	0		4|4	8	4	520	A0A1D8PF20_CANAL
CAALFM_C600110CA	A0A1D8PH13	A0A1D8PH13	4|7	11	5.5	2	0|0	1	1	1	1	1	8.01	55	0		2|6	8	4	365	A0A1D8PH13_CANAL
CAALFM_C600110CA	A0A1D8PHD1	A0A1D8PHD1	5|6	11	5.5	2	0|0	1	1	1	1	1	9.69	55	0		2|3	5	2.5	948	A0A1D8PHD1_CANAL
CAALFM_C600110CA	A0A1D8PI86	A0A1D8PI86	6|5	11	5.5	2	0|0	1	1	1	1	1	9.69	55	0		2|2	4	2	456	A0A1D8PI86_CANAL
CAALFM_C600110CA	A0A1D8PJ82	A0A1D8PJ82	6|5	11	5.5	2	0|0	1	1	1	1	1	9.69	55	0		3|3	6	3	560	A0A1D8PJ82_CANAL
CAALFM_C600110CA	A0A1D8PM87	A0A1D8PM87	7|4	11	5.5	2	0|0	1	1	1	1	1	8.01	55	0		4|2	6	3	1483	A0A1D8PM87_CANAL
CAALFM_C600110CA	A0A1D8PQC2	A0A1D8PQC2	7|4	11	5.5	2	0|0	1	1	1	1	1	8.01	55	0		3|2	5	2.5	369	A0A1D8PQC2_CANAL
CAALFM_C600110CA	A0A1D8PRA1	A0A1D8PRA1	6|5	11	5.5	2	0|0	1	1	1	1	1	9.69	55	0		2|2	4	2	160	A0A1D8PRA1_CANAL
CAALFM_C600110CA	A0A1D8PRM6	A0A1D8PRM6	7|4	11	5.5	2	0|0	1	1	1	1	1	8.01	55	0		4|3	7	3.5	618	A0A1D8PRM6_CANAL
CAALFM_C600110CA	P39827	CDC10	7|4	11	5.5	2	0|0	1	1	1	1	1	8.01	55	0		5|2	7	3.5	357	CDC10_CANAL
CAALFM_C600110CA	Q59M32	Q59M32	5|6	11	5.5	2	0|0	1	1	1	1	1	9.69	55	0		4|5	9	4.5	220	Q59M32_CANAL
CAALFM_C600110CA	Q59VN2	HHT21	5|6	11	5.5	2	0|0	1	1	1	1	1	9.69	55	0		2|2	4	2	136	H31_CANAL
CAALFM_C600110CA	Q5A0I6	Q5A0I6	5|6	11	5.5	2	0|0	1	1	1	1	1	9.69	55	0		4|4	8	4	149	Q5A0I6_CANAL
CAALFM_C600110CA	Q5A3N5	Q5A3N5	5|6	11	5.5	2	0|0	1	1	1	1	1	9.69	55	0		3|4	7	3.5	232	Q5A3N5_CANAL
CAALFM_C600110CA	Q5A4F3	AHR1	5|6	11	5.5	2	0|0	1	1	1	1	1	9.69	55	0		4|3	7	3.5	624	AHR1_CANAL
CAALFM_C600110CA	Q5A4L1	Q5A4L1	5|6	11	5.5	2	0|0	1	1	1	1	1	9.69	55	0		3|3	6	3	344	Q5A4L1_CANAL
CAALFM_C600110CA	Q5ADP3	Q5ADP3	7|4	11	5.5	2	0|0	1	1	1	1	1	8.01	55	0		4|3	7	3.5	1080	Q5ADP3_CANAL
CAALFM_C600110CA	Q5AHG8	Q5AHG8	5|6	11	5.5	2	0|0	1	1	1	1	1	9.69	55	0		3|3	6	3	265	Q5AHG8_CANAL
CAALFM_C600110CA	Q5AJD9	Q5AJD9	4|7	11	5.5	2	0|0	1	1	1	1	1	8.01	55	0		3|4	7	3.5	709	Q5AJD9_CANAL
CAALFM_C600110CA	Q5AMN1	Q5AMN1	5|6	11	5.5	2	0|0	1	1	1	1	1	9.69	55	0		4|3	7	3.5	318	Q5AMN1_CANAL
CAALFM_C600110CA	Q5APP3	Q5APP3	7|4	11	5.5	2	0|0	1	1	1	1	1	8.01	55	0		4|2	6	3	274	Q5APP3_CANAL
CAALFM_C600110CA	Q92209	THR1	5|6	11	5.5	2	0|0	1	1	1	1	1	9.69	55	0		3|4	7	3.5	357	KHSE_CANAL
CAALFM_C600110CA	A0A1D8PDK0	A0A1D8PDK0	7|3	10	5	2	0|0	1	1	1	1	1	6.27	50	0		4|2	6	3	684	A0A1D8PDK0_CANAL
CAALFM_C600110CA	A0A1D8PDZ2	A0A1D8PDZ2	5|5	10	5	2	0|0	1	1	1	1	1	9.69	50	0		4|4	8	4	551	A0A1D8PDZ2_CANAL
CAALFM_C600110CA	A0A1D8PF81	A0A1D8PF81	7|3	10	5	2	0|0	1	1	1	1	1	6.27	50	0		4|3	7	3.5	811	A0A1D8PF81_CANAL
CAALFM_C600110CA	A0A1D8PL84	A0A1D8PL84	6|4	10	5	2	0|0	1	1	1	1	1	8.01	50	0		4|3	7	3.5	1200	A0A1D8PL84_CANAL
CAALFM_C600110CA	A0A1D8PL97	A0A1D8PL97	6|4	10	5	2	0|0	1	1	1	1	1	8.01	50	0		4|2	6	3	236	A0A1D8PL97_CANAL
CAALFM_C600110CA	A0A1D8PLB6	A0A1D8PLB6	4|6	10	5	2	0|0	1	1	1	1	1	8.01	50	0		3|5	8	4	632	A0A1D8PLB6_CANAL
CAALFM_C600110CA	A0A1D8PLN9	A0A1D8PLN9	6|4	10	5	2	0|0	1	1	1	1	1	8.01	50	0		3|4	7	3.5	214	A0A1D8PLN9_CANAL
CAALFM_C600110CA	A0A1D8PNL5	A0A1D8PNL5	6|4	10	5	2	0|0	1	1	1	1	1	8.01	50	0		2|2	4	2	815	A0A1D8PNL5_CANAL
CAALFM_C600110CA	A0A1D8PRG4	A0A1D8PRG4	3|7	10	5	2	0|0	1	1	1	1	1	6.27	50	0		3|4	7	3.5	264	A0A1D8PRG4_CANAL
CAALFM_C600110CA	A0A1D8PRN8	A0A1D8PRN8	6|4	10	5	2	0|0	1	1	1	1	1	8.01	50	0		3|4	7	3.5	1212	A0A1D8PRN8_CANAL
CAALFM_C600110CA	Q59SI4	Q59SI4	5|5	10	5	2	0|0	1	1	1	1	1	9.69	50	0		3|2	5	2.5	1017	Q59SI4_CANAL
CAALFM_C600110CA	Q59SS1	Q59SS1	4|6	10	5	2	0|0	1	1	1	1	1	8.01	50	0		2|2	4	2	312	Q59SS1_CANAL
CAALFM_C600110CA	Q59X93	Q59X93	7|3	10	5	2	0|0	1	1	1	1	1	6.27	50	0		3|2	5	2.5	283	Q59X93_CANAL
CAALFM_C600110CA	Q59XU9	Q59XU9	5|5	10	5	2	0|0	1	1	1	1	1	9.69	50	0		4|3	7	3.5	403	Q59XU9_CANAL
CAALFM_C600110CA	Q5A0E2	CAALFM_C704200CA	4|6	10	5	2	0|0	1	1	1	1	1	8.01	50	0		3|6	9	4.5	1025	XPOT_CANAL
CAALFM_C600110CA	Q5A0W9	CZF1	5|5	10	5	2	0|0	1	1	1	1	1	9.69	50	0		3|3	6	3	385	CZF1_CANAL
CAALFM_C600110CA	Q5A2K0	CAALFM_C207740WA	7|3	10	5	2	0|0	1	1	1	1	1	6.27	50	0		6|2	8	4	1399	NST1_CANAL
CAALFM_C600110CA	Q5A513	Q5A513	6|4	10	5	2	0|0	1	1	1	1	1	8.01	50	0		2|3	5	2.5	169	Q5A513_CANAL
CAALFM_C600110CA	Q5A5N9	Q5A5N9	6|4	10	5	2	0|0	1	1	1	1	1	8.01	50	0		3|3	6	3	111	Q5A5N9_CANAL
CAALFM_C600110CA	Q5A7K7	Q5A7K7	7|3	10	5	2	0|0	1	1	1	1	1	6.27	50	0		7|2	9	4.5	525	Q5A7K7_CANAL
CAALFM_C600110CA	Q5A954	Q5A954	5|5	10	5	2	0|0	1	1	1	1	1	9.69	50	0		3|3	6	3	250	Q5A954_CANAL
CAALFM_C600110CA	Q5AGM0	CAALFM_C502750CA	5|5	10	5	2	0|0	1	1	1	1	1	9.69	50	0		5|5	10	5	1017	HIR2_CANAL
CAALFM_C600110CA	Q5AHD5	Q5AHD5	3|7	10	5	2	0|0	1	1	1	1	1	6.27	50	0		2|3	5	2.5	176	Q5AHD5_CANAL
CAALFM_C600110CA	Q5ALV2	SLA1	7|3	10	5	2	0|0	1	1	1	1	1	6.27	50	0		3|2	5	2.5	1257	SLA1_CANAL
CAALFM_C600110CA	A0A1D8PDF4	A0A1D8PDF4	6|3	9	4.5	2	0|0	1	1	1	1	1	6.27	45	0		4|2	6	3	786	A0A1D8PDF4_CANAL
CAALFM_C600110CA	A0A1D8PN34	A0A1D8PN34	5|4	9	4.5	2	0|0	1	1	1	1	1	8.01	45	0		3|2	5	2.5	753	A0A1D8PN34_CANAL
CAALFM_C600110CA	A0A1D8PND0	A0A1D8PND0	3|6	9	4.5	2	0|0	1	1	1	1	1	6.27	45	0		3|4	7	3.5	827	A0A1D8PND0_CANAL
CAALFM_C600110CA	A0A1D8PPJ2	A0A1D8PPJ2	2|7	9	4.5	2	0|0	0.99	1	0.99	1	0.99	4.43	45	0		2|3	5	2.5	593	A0A1D8PPJ2_CANAL
CAALFM_C600110CA	A0A1D8PPM1	A0A1D8PPM1	6|3	9	4.5	2	0|0	1	1	1	1	1	6.27	45	0		5|3	8	4	384	A0A1D8PPM1_CANAL
CAALFM_C600110CA	A0A1D8PRF4	A0A1D8PRF4	6|3	9	4.5	2	0|0	1	1	1	1	1	6.27	45	0		3|3	6	3	745	A0A1D8PRF4_CANAL
CAALFM_C600110CA	A0A1D8PRR9	A0A1D8PRR9	4|5	9	4.5	2	0|0	1	1	1	1	1	8.01	45	0		3|2	5	2.5	1079	A0A1D8PRR9_CANAL
CAALFM_C600110CA	Q59LC9	YAF9	3|6	9	4.5	2	0|0	1	1	1	1	1	6.27	45	0		3|4	7	3.5	254	AF9_CANAL
CAALFM_C600110CA	Q59SI6	Q59SI6	4|5	9	4.5	2	0|0	1	1	1	1	1	8.01	45	0		4|3	7	3.5	457	Q59SI6_CANAL
CAALFM_C600110CA	Q59U06	Q59U06	5|4	9	4.5	2	0|0	1	1	1	1	1	8.01	45	0		3|2	5	2.5	482	Q59U06_CANAL
CAALFM_C600110CA	Q5A216	CAALFM_CR02680WA	3|6	9	4.5	2	0|0	1	1	1	1	1	6.27	45	0		2|4	6	3	788	NDC80_CANAL
CAALFM_C600110CA	Q5A3L6	Q5A3L6	5|4	9	4.5	2	0|0	1	1	1	1	1	8.01	45	0		3|3	6	3	126	Q5A3L6_CANAL
CAALFM_C600110CA	Q5A4L3	Q5A4L3	5|4	9	4.5	2	0|0	1	1	1	1	1	8.01	45	0		3|3	6	3	493	Q5A4L3_CANAL
CAALFM_C600110CA	Q5A5S5	Q5A5S5	4|5	9	4.5	2	0|0	1	1	1	1	1	8.01	45	0		4|4	8	4	428	Q5A5S5_CANAL
CAALFM_C600110CA	Q5A6S2	Q5A6S2	3|6	9	4.5	2	0|0	1	1	1	1	1	6.27	45	0		3|4	7	3.5	428	Q5A6S2_CANAL
CAALFM_C600110CA	Q5AAS4	Q5AAS4	4|5	9	4.5	2	0|0	1	1	1	1	1	8.01	45	0		2|3	5	2.5	209	Q5AAS4_CANAL
CAALFM_C600110CA	Q5ALU2	CAALFM_C201730WA	5|4	9	4.5	2	0|0	1	1	1	1	1	8.01	45	0		2|3	5	2.5	252	SPC24_CANAL
CAALFM_C600110CA	A0A1D8PGK4	A0A1D8PGK4	43|46	89	44.5	2	0|2	1	1	1	1	1	24.89	44.5	0		29|27	56	28	1690	A0A1D8PGK4_CANAL
CAALFM_C600110CA	A0A1D8PDK7	A0A1D8PDK7	2|6	8	4	2	0|0	0.99	1	0.99	1	0.99	4.43	40	0		2|5	7	3.5	1426	A0A1D8PDK7_CANAL
CAALFM_C600110CA	A0A1D8PML5	A0A1D8PML5	3|5	8	4	2	0|0	1	1	1	1	1	6.27	40	0		3|3	6	3	137	A0A1D8PML5_CANAL
CAALFM_C600110CA	A0A1D8PMM2	A0A1D8PMM2	4|4	8	4	2	0|0	1	1	1	1	1	8.01	40	0		3|3	6	3	906	A0A1D8PMM2_CANAL
CAALFM_C600110CA	A0A1D8PQM1	A0A1D8PQM1	5|3	8	4	2	0|0	1	1	1	1	1	6.27	40	0		2|2	4	2	436	A0A1D8PQM1_CANAL
CAALFM_C600110CA	A0A1D8PQW6	A0A1D8PQW6	4|4	8	4	2	0|0	1	1	1	1	1	8.01	40	0		3|3	6	3	485	A0A1D8PQW6_CANAL
CAALFM_C600110CA	A0A1D8PRG5	A0A1D8PRG5	4|4	8	4	2	0|0	1	1	1	1	1	8.01	40	0		2|2	4	2	108	A0A1D8PRG5_CANAL
CAALFM_C600110CA	A0A1D8PS68	A0A1D8PS68	3|5	8	4	2	0|0	1	1	1	1	1	6.27	40	0		3|4	7	3.5	269	A0A1D8PS68_CANAL
CAALFM_C600110CA	O43133	TBP1	4|4	8	4	2	0|0	1	1	1	1	1	8.01	40	0		2|3	5	2.5	238	TBP_CANAL
CAALFM_C600110CA	Q59LK8	Q59LK8	3|5	8	4	2	0|0	1	1	1	1	1	6.27	40	0		2|4	6	3	324	Q59LK8_CANAL
CAALFM_C600110CA	Q59SI1	Q59SI1	4|4	8	4	2	0|0	1	1	1	1	1	8.01	40	0		3|2	5	2.5	209	Q59SI1_CANAL
CAALFM_C600110CA	Q59T94	Q59T94	5|3	8	4	2	0|0	1	1	1	1	1	6.27	40	0		2|2	4	2	305	Q59T94_CANAL
CAALFM_C600110CA	Q59W33	GPD2	4|4	8	4	2	0|0	1	1	1	1	1	8.01	40	0		3|4	7	3.5	371	GPD2_CANAL
CAALFM_C600110CA	Q59ZV5	TIF35	4|4	8	4	2	0|0	1	1	1	1	1	8.01	40	0		3|3	6	3	279	EIF3G_CANAL
CAALFM_C600110CA	Q5A462	Q5A462	4|4	8	4	2	0|0	1	1	1	1	1	8.01	40	0		2|2	4	2	318	Q5A462_CANAL
CAALFM_C600110CA	Q5A6S3	Q5A6S3	4|4	8	4	2	0|0	1	1	1	1	1	8.01	40	0		3|4	7	3.5	480	Q5A6S3_CANAL
CAALFM_C600110CA	Q5A7P6	Q5A7P6	4|4	8	4	2	0|0	1	1	1	1	1	8.01	40	0		3|2	5	2.5	368	Q5A7P6_CANAL
CAALFM_C600110CA	Q5A885	Q5A885	3|5	8	4	2	0|0	1	1	1	1	1	6.27	40	0		2|2	4	2	556	Q5A885_CANAL
CAALFM_C600110CA	Q5AAU3	PGA63	4|4	8	4	2	0|0	1	1	1	1	1	8.01	40	0		3|2	5	2.5	1265	SEC31_CANAL
CAALFM_C600110CA	Q5ABV6	SHE3	5|3	8	4	2	0|0	1	1	1	1	1	6.27	40	0		2|2	4	2	519	SHE3_CANAL
CAALFM_C600110CA	Q5AEF2	SEC13	8|0	8	4	2	0|0	0.5	1	0.5	1	0.5	-0.11	40	0.03		5|0	5	2.5	298	SEC13_CANAL
CAALFM_C600110CA	Q5AMM4	CAALFM_C401720CA	5|3	8	4	2	0|0	1	1	1	1	1	6.27	40	0		3|2	5	2.5	738	DEF1_CANAL
CAALFM_C600110CA	A0A1D8PFM7	A0A1D8PFM7	50|62	112	56	2	0|3	1	1	1	1	1	17.39	37.33	0		21|22	43	21.5	573	A0A1D8PFM7_CANAL
CAALFM_C600110CA	A0A1D8PDN2	A0A1D8PDN2	7|0	7	3.5	2	0|0	0.5	1	0.5	1	0.5	-0.11	35	0.03		4|0	4	2	1131	A0A1D8PDN2_CANAL
CAALFM_C600110CA	A0A1D8PG77	A0A1D8PG77	4|3	7	3.5	2	0|0	1	1	1	1	1	6.27	35	0		2|2	4	2	962	A0A1D8PG77_CANAL
CAALFM_C600110CA	A0A1D8PGA8	A0A1D8PGA8	3|4	7	3.5	2	0|0	1	1	1	1	1	6.27	35	0		2|2	4	2	353	A0A1D8PGA8_CANAL
CAALFM_C600110CA	A0A1D8PHT8	A0A1D8PHT8	0|7	7	3.5	2	0|0	0.5	1	0.5	1	0.5	-0.11	35	0.03		0|2	2	1	830	A0A1D8PHT8_CANAL
CAALFM_C600110CA	A0A1D8PIJ2	A0A1D8PIJ2	2|5	7	3.5	2	0|0	0.99	1	0.99	1	0.99	4.43	35	0		2|2	4	2	255	A0A1D8PIJ2_CANAL
CAALFM_C600110CA	A0A1D8PIP3	A0A1D8PIP3	3|4	7	3.5	2	0|0	1	1	1	1	1	6.27	35	0		2|2	4	2	481	A0A1D8PIP3_CANAL
CAALFM_C600110CA	A0A1D8PJ02	A0A1D8PJ02	3|4	7	3.5	2	0|0	1	1	1	1	1	6.27	35	0		2|4	6	3	860	A0A1D8PJ02_CANAL
CAALFM_C600110CA	A0A1D8PJK7	A0A1D8PJK7	0|7	7	3.5	2	0|0	0.5	1	0.5	1	0.5	-0.11	35	0.03		0|6	6	3	1237	A0A1D8PJK7_CANAL
CAALFM_C600110CA	A0A1D8PMF0	A0A1D8PMF0	2|5	7	3.5	2	0|0	0.99	1	0.99	1	0.99	4.43	35	0		2|3	5	2.5	392	A0A1D8PMF0_CANAL
CAALFM_C600110CA	A0A1D8PMS5	A0A1D8PMS5	4|3	7	3.5	2	0|0	1	1	1	1	1	6.27	35	0		2|2	4	2	213	A0A1D8PMS5_CANAL
CAALFM_C600110CA	A0A1D8PNP8	A0A1D8PNP8	4|3	7	3.5	2	0|0	1	1	1	1	1	6.27	35	0		3|2	5	2.5	168	A0A1D8PNP8_CANAL
CAALFM_C600110CA	A0A1D8PP59	A0A1D8PP59	4|3	7	3.5	2	0|0	1	1	1	1	1	6.27	35	0		3|3	6	3	439	QCR1_CANAL
CAALFM_C600110CA	A0A1D8PPZ7	A0A1D8PPZ7	5|2	7	3.5	2	0|0	0.99	1	0.99	1	0.99	4.43	35	0		2|2	4	2	520	A0A1D8PPZ7_CANAL
CAALFM_C600110CA	A0A1D8PQC8	A0A1D8PQC8	4|3	7	3.5	2	0|0	1	1	1	1	1	6.27	35	0		3|2	5	2.5	622	A0A1D8PQC8_CANAL
CAALFM_C600110CA	A0A1D8PRB9	A0A1D8PRB9	4|3	7	3.5	2	0|0	1	1	1	1	1	6.27	35	0		3|3	6	3	1045	A0A1D8PRB9_CANAL
CAALFM_C600110CA	Q59K07	EAF3	5|2	7	3.5	2	0|0	0.99	1	0.99	1	0.99	4.43	35	0		2|2	4	2	369	EAF3_CANAL
CAALFM_C600110CA	Q59LZ9	Q59LZ9	3|4	7	3.5	2	0|0	1	1	1	1	1	6.27	35	0		3|3	6	3	150	Q59LZ9_CANAL
CAALFM_C600110CA	Q59QB9	Q59QB9	2|5	7	3.5	2	0|0	0.99	1	0.99	1	0.99	4.43	35	0		2|3	5	2.5	712	Q59QB9_CANAL
CAALFM_C600110CA	Q59RK3	Q59RK3	3|4	7	3.5	2	0|0	1	1	1	1	1	6.27	35	0		2|3	5	2.5	496	Q59RK3_CANAL
CAALFM_C600110CA	Q59U72	Q59U72	4|3	7	3.5	2	0|0	1	1	1	1	1	6.27	35	0		3|3	6	3	386	Q59U72_CANAL
CAALFM_C600110CA	Q59X67	EFG1	5|2	7	3.5	2	0|0	0.99	1	0.99	1	0.99	4.43	35	0		3|2	5	2.5	550	EFG1_CANAL
CAALFM_C600110CA	Q5A1E4	Q5A1E4	3|4	7	3.5	2	0|0	1	1	1	1	1	6.27	35	0		3|3	6	3	274	Q5A1E4_CANAL
CAALFM_C600110CA	Q5A7M2	Q5A7M2	3|4	7	3.5	2	0|0	1	1	1	1	1	6.27	35	0		2|2	4	2	424	Q5A7M2_CANAL
CAALFM_C600110CA	Q5AD13	FGR15	2|5	7	3.5	2	0|0	0.99	1	0.99	1	0.99	4.43	35	0		2|4	6	3	518	FGR15_CANAL
CAALFM_C600110CA	Q5AJB7	Q5AJB7	3|4	7	3.5	2	0|0	1	1	1	1	1	6.27	35	0		3|3	6	3	752	Q5AJB7_CANAL
CAALFM_C600110CA	Q9HFQ7	RPP1A	0|7	7	3.5	2	0|0	0.5	1	0.5	1	0.5	-0.11	35	0.03		0|3	3	1.5	106	RLA1_CANAL
CAALFM_C600110CA	A0A1D8PCJ1	A0A1D8PCJ1	3|3	6	3	2	0|0	1	1	1	1	1	6.27	30	0		2|2	4	2	293	A0A1D8PCJ1_CANAL
CAALFM_C600110CA	A0A1D8PD97	A0A1D8PD97	2|4	6	3	2	0|0	0.99	1	0.99	1	0.99	4.43	30	0		2|3	5	2.5	83	A0A1D8PD97_CANAL
CAALFM_C600110CA	A0A1D8PF03	A0A1D8PF03	6|0	6	3	2	0|0	0.5	1	0.5	1	0.5	-0.11	30	0.04		5|0	5	2.5	517	A0A1D8PF03_CANAL
CAALFM_C600110CA	A0A1D8PGJ8	A0A1D8PGJ8	4|2	6	3	2	0|0	0.99	1	0.99	1	0.99	4.43	30	0		2|2	4	2	458	A0A1D8PGJ8_CANAL
CAALFM_C600110CA	A0A1D8PIA8	A0A1D8PIA8	3|3	6	3	2	0|0	1	1	1	1	1	6.27	30	0		2|2	4	2	349	A0A1D8PIA8_CANAL
CAALFM_C600110CA	A0A1D8PK74	A0A1D8PK74	2|4	6	3	2	0|0	0.99	1	0.99	1	0.99	4.43	30	0		2|4	6	3	900	A0A1D8PK74_CANAL
CAALFM_C600110CA	A0A1D8PKD0	A0A1D8PKD0	3|3	6	3	2	0|0	1	1	1	1	1	6.27	30	0		2|2	4	2	510	A0A1D8PKD0_CANAL
CAALFM_C600110CA	A0A1D8PKJ8	A0A1D8PKJ8	3|3	6	3	2	0|0	1	1	1	1	1	6.27	30	0		2|2	4	2	275	A0A1D8PKJ8_CANAL
CAALFM_C600110CA	A0A1D8PLT6	A0A1D8PLT6	4|2	6	3	2	0|0	0.99	1	0.99	1	0.99	4.43	30	0		4|2	6	3	291	A0A1D8PLT6_CANAL
CAALFM_C600110CA	A0A1D8PNF5	A0A1D8PNF5	3|3	6	3	2	0|0	1	1	1	1	1	6.27	30	0		2|2	4	2	420	A0A1D8PNF5_CANAL
CAALFM_C600110CA	A0A1D8PNI6	A0A1D8PNI6	4|2	6	3	2	0|0	0.99	1	0.99	1	0.99	4.43	30	0		2|2	4	2	267	A0A1D8PNI6_CANAL
CAALFM_C600110CA	A0A1D8PNL1	A0A1D8PNL1	4|2	6	3	2	0|0	0.99	1	0.99	1	0.99	4.43	30	0		2|2	4	2	570	A0A1D8PNL1_CANAL
CAALFM_C600110CA	A0A1D8PPG7	A0A1D8PPG7	2|4	6	3	2	0|0	0.99	1	0.99	1	0.99	4.43	30	0		2|4	6	3	400	A0A1D8PPG7_CANAL
CAALFM_C600110CA	A0A1D8PR52	A0A1D8PR52	3|3	6	3	2	0|0	1	1	1	1	1	6.27	30	0		2|3	5	2.5	425	A0A1D8PR52_CANAL
CAALFM_C600110CA	A0A1D8PTH5	A0A1D8PTH5	4|2	6	3	2	0|0	0.99	1	0.99	1	0.99	4.43	30	0		2|2	4	2	357	A0A1D8PTH5_CANAL
CAALFM_C600110CA	A0A1D8PTV1	A0A1D8PTV1	2|4	6	3	2	0|0	0.99	1	0.99	1	0.99	4.43	30	0		2|2	4	2	167	A0A1D8PTV1_CANAL
CAALFM_C600110CA	Q59QC2	EAF6	0|6	6	3	2	0|0	0.5	1	0.5	1	0.5	-0.11	30	0.04		0|3	3	1.5	211	EAF6_CANAL
CAALFM_C600110CA	Q59UI0	Q59UI0	3|3	6	3	2	0|0	1	1	1	1	1	6.27	30	0		3|3	6	3	368	Q59UI0_CANAL
CAALFM_C600110CA	Q59YH5	Q59YH5	0|6	6	3	2	0|0	0.5	1	0.5	1	0.5	-0.11	30	0.04		0|2	2	1	210	Q59YH5_CANAL
CAALFM_C600110CA	Q5A0W0	Q5A0W0	4|2	6	3	2	0|0	0.99	1	0.99	1	0.99	4.43	30	0		3|2	5	2.5	458	Q5A0W0_CANAL
CAALFM_C600110CA	Q5A0Z9	Q5A0Z9	2|4	6	3	2	0|0	0.99	1	0.99	1	0.99	4.43	30	0		2|3	5	2.5	401	Q5A0Z9_CANAL
CAALFM_C600110CA	Q5A683	Q5A683	4|2	6	3	2	0|0	0.99	1	0.99	1	0.99	4.43	30	0		2|2	4	2	738	Q5A683_CANAL
CAALFM_C600110CA	Q5AAS9	Q5AAS9	2|4	6	3	2	0|0	0.99	1	0.99	1	0.99	4.43	30	0		2|2	4	2	143	Q5AAS9_CANAL
CAALFM_C600110CA	Q5AAT3	Q5AAT3	4|2	6	3	2	0|0	0.99	1	0.99	1	0.99	4.43	30	0		2|2	4	2	330	Q5AAT3_CANAL
CAALFM_C600110CA	Q5AI00	Q5AI00	2|4	6	3	2	0|0	0.99	1	0.99	1	0.99	4.43	30	0		2|2	4	2	207	Q5AI00_CANAL
CAALFM_C600110CA	Q5AI97	MGM101	0|6	6	3	2	0|0	0.5	1	0.5	1	0.5	-0.11	30	0.04		0|3	3	1.5	275	MG101_CANAL
CAALFM_C600110CA	Q5AK43	Q5AK43	6|0	6	3	2	0|0	0.5	1	0.5	1	0.5	-0.11	30	0.04		4|0	4	2	369	Q5AK43_CANAL
CAALFM_C600110CA	Q5AM50	CAALFM_C202090WA	4|2	6	3	2	0|0	0.99	1	0.99	1	0.99	4.43	30	0		3|2	5	2.5	398	NMD4_CANAL
CAALFM_C600110CA	Q5APR8	CLA4	3|3	6	3	2	0|0	1	1	1	1	1	6.27	30	0		3|2	5	2.5	976	CLA4_CANAL
CAALFM_C600110CA	Q59M52	Q59M52	36|43	79	39.5	2	0|3	1	1	1	1	1	12.96	26.33	0		23|24	47	23.5	1157	Q59M52_CANAL
CAALFM_C600110CA	A0A1D8PDE3	A0A1D8PDE3	26|26	52	26	2	0|2	1	1	1	1	1	15.36	26	0		16|13	29	14.5	936	A0A1D8PDE3_CANAL
CAALFM_C600110CA	A0A1D8PE86	A0A1D8PE86	5|0	5	2.5	2	0|0	0.5	1	0.5	1	0.5	-0.11	25	0.04		4|0	4	2	479	A0A1D8PE86_CANAL
CAALFM_C600110CA	A0A1D8PEE0	A0A1D8PEE0	5|0	5	2.5	2	0|0	0.5	1	0.5	1	0.5	-0.11	25	0.04		2|0	2	1	240	A0A1D8PEE0_CANAL
CAALFM_C600110CA	A0A1D8PGB0	A0A1D8PGB0	0|5	5	2.5	2	0|0	0.5	1	0.5	1	0.5	-0.11	25	0.04		0|4	4	2	960	A0A1D8PGB0_CANAL
CAALFM_C600110CA	A0A1D8PGE2	A0A1D8PGE2	5|0	5	2.5	2	0|0	0.5	1	0.5	1	0.5	-0.11	25	0.04		3|0	3	1.5	705	A0A1D8PGE2_CANAL
CAALFM_C600110CA	A0A1D8PH80	A0A1D8PH80	2|3	5	2.5	2	0|0	0.99	1	0.99	1	0.99	4.43	25	0		2|2	4	2	268	A0A1D8PH80_CANAL
CAALFM_C600110CA	A0A1D8PHA0	A0A1D8PHA0	2|3	5	2.5	2	0|0	0.99	1	0.99	1	0.99	4.43	25	0		2|2	4	2	471	A0A1D8PHA0_CANAL
CAALFM_C600110CA	A0A1D8PHU0	A0A1D8PHU0	3|2	5	2.5	2	0|0	0.99	1	0.99	1	0.99	4.43	25	0		3|2	5	2.5	271	A0A1D8PHU0_CANAL
CAALFM_C600110CA	A0A1D8PJV0	A0A1D8PJV0	5|0	5	2.5	2	0|0	0.5	1	0.5	1	0.5	-0.11	25	0.04		3|0	3	1.5	852	A0A1D8PJV0_CANAL
CAALFM_C600110CA	A0A1D8PKB5	A0A1D8PKB5	0|5	5	2.5	2	0|0	0.5	1	0.5	1	0.5	-0.11	25	0.04		0|2	2	1	1102	A0A1D8PKB5_CANAL
CAALFM_C600110CA	A0A1D8PLU4	A0A1D8PLU4	3|2	5	2.5	2	0|0	0.99	1	0.99	1	0.99	4.43	25	0		2|2	4	2	735	A0A1D8PLU4_CANAL
CAALFM_C600110CA	A0A1D8PND7	A0A1D8PND7	2|3	5	2.5	2	0|0	0.99	1	0.99	1	0.99	4.43	25	0		2|2	4	2	327	A0A1D8PND7_CANAL
CAALFM_C600110CA	A0A1D8PRR4	A0A1D8PRR4	2|3	5	2.5	2	0|0	0.99	1	0.99	1	0.99	4.43	25	0		2|2	4	2	510	A0A1D8PRR4_CANAL
CAALFM_C600110CA	A0A1D8PU71	A0A1D8PU71	3|2	5	2.5	2	0|0	0.99	1	0.99	1	0.99	4.43	25	0		3|2	5	2.5	686	A0A1D8PU71_CANAL
CAALFM_C600110CA	Q59NB3	Q59NB3	3|2	5	2.5	2	0|0	0.99	1	0.99	1	0.99	4.43	25	0		3|2	5	2.5	199	Q59NB3_CANAL
CAALFM_C600110CA	Q59UF7	Q59UF7	3|2	5	2.5	2	0|0	0.99	1	0.99	1	0.99	4.43	25	0		2|2	4	2	578	Q59UF7_CANAL
CAALFM_C600110CA	Q5A2A2	CAALFM_C105270CA	5|0	5	2.5	2	0|0	0.5	1	0.5	1	0.5	-0.11	25	0.04		3|0	3	1.5	239	MHR1_CANAL
CAALFM_C600110CA	Q5A6K8	CAALFM_CR04560CA	5|0	5	2.5	2	0|0	0.5	1	0.5	1	0.5	-0.11	25	0.04		3|0	3	1.5	372	FEN1_CANAL
CAALFM_C600110CA	Q5A7Q8	Q5A7Q8	0|5	5	2.5	2	0|0	0.5	1	0.5	1	0.5	-0.11	25	0.04		0|3	3	1.5	696	Q5A7Q8_CANAL
CAALFM_C600110CA	Q5ABD0	SNF7	5|0	5	2.5	2	0|0	0.5	1	0.5	1	0.5	-0.11	25	0.04		2|0	2	1	226	SNF7_CANAL
CAALFM_C600110CA	Q5AF44	Q5AF44	3|2	5	2.5	2	0|0	0.99	1	0.99	1	0.99	4.43	25	0		2|2	4	2	176	Q5AF44_CANAL
CAALFM_C600110CA	Q5AG39	Q5AG39	5|0	5	2.5	2	0|0	0.5	1	0.5	1	0.5	-0.11	25	0.04		2|0	2	1	332	Q5AG39_CANAL
CAALFM_C600110CA	Q5ALU1	Q5ALU1	5|0	5	2.5	2	0|0	0.5	1	0.5	1	0.5	-0.11	25	0.04		3|0	3	1.5	113	Q5ALU1_CANAL
CAALFM_C600110CA	Q5APC8	DAM1	2|3	5	2.5	2	0|0	0.99	1	0.99	1	0.99	4.43	25	0		2|2	4	2	277	DAM1_CANAL
CAALFM_C600110CA	A0A1D8PCD0	A0A1D8PCD0	0|4	4	2	2	0|0	0.5	1	0.5	1	0.5	-0.11	20	0.05		0|2	2	1	124	A0A1D8PCD0_CANAL
CAALFM_C600110CA	A0A1D8PCY0	A0A1D8PCY0	4|0	4	2	2	0|0	0.5	1	0.5	1	0.5	-0.11	20	0.05		3|0	3	1.5	1065	A0A1D8PCY0_CANAL
CAALFM_C600110CA	A0A1D8PDE8	A0A1D8PDE8	4|0	4	2	2	0|0	0.5	1	0.5	1	0.5	-0.11	20	0.05		2|0	2	1	396	A0A1D8PDE8_CANAL
CAALFM_C600110CA	A0A1D8PE36	A0A1D8PE36	2|2	4	2	2	0|0	0.99	0.99	0.99	0.99	0.99	4.43	20	0		2|2	4	2	324	A0A1D8PE36_CANAL
CAALFM_C600110CA	A0A1D8PF79	A0A1D8PF79	4|0	4	2	2	0|0	0.5	1	0.5	1	0.5	-0.11	20	0.05		2|0	2	1	568	A0A1D8PF79_CANAL
CAALFM_C600110CA	A0A1D8PFH4	A0A1D8PFH4	4|0	4	2	2	0|0	0.5	1	0.5	1	0.5	-0.11	20	0.05		3|0	3	1.5	1466	A0A1D8PFH4_CANAL
CAALFM_C600110CA	A0A1D8PKG0	A0A1D8PKG0	0|4	4	2	2	0|0	0.5	1	0.5	1	0.5	-0.11	20	0.05		0|2	2	1	332	A0A1D8PKG0_CANAL
CAALFM_C600110CA	A0A1D8PKJ2	A0A1D8PKJ2	0|4	4	2	2	0|0	0.5	1	0.5	1	0.5	-0.11	20	0.05		0|3	3	1.5	519	A0A1D8PKJ2_CANAL
CAALFM_C600110CA	A0A1D8PM53	A0A1D8PM53	4|0	4	2	2	0|0	0.5	1	0.5	1	0.5	-0.11	20	0.05		2|0	2	1	366	A0A1D8PM53_CANAL
CAALFM_C600110CA	A0A1D8PMR4	A0A1D8PMR4	0|4	4	2	2	0|0	0.5	1	0.5	1	0.5	-0.11	20	0.05		0|4	4	2	1038	A0A1D8PMR4_CANAL
CAALFM_C600110CA	A0A1D8PNB1	A0A1D8PNB1	2|2	4	2	2	0|0	0.99	0.99	0.99	0.99	0.99	4.43	20	0		2|2	4	2	224	A0A1D8PNB1_CANAL
CAALFM_C600110CA	A0A1D8PQD2	A0A1D8PQD2	2|2	4	2	2	0|0	0.99	0.99	0.99	0.99	0.99	4.43	20	0		2|2	4	2	2016	A0A1D8PQD2_CANAL
CAALFM_C600110CA	A0A1D8PQT4	A0A1D8PQT4	2|2	4	2	2	0|0	0.99	0.99	0.99	0.99	0.99	4.43	20	0		2|2	4	2	311	A0A1D8PQT4_CANAL
CAALFM_C600110CA	A0A1D8PR80	A0A1D8PR80	0|4	4	2	2	0|0	0.5	1	0.5	1	0.5	-0.11	20	0.05		0|2	2	1	492	A0A1D8PR80_CANAL
CAALFM_C600110CA	A0A1D8PS02	A0A1D8PS02	2|2	4	2	2	0|0	0.99	0.99	0.99	0.99	0.99	4.43	20	0		2|2	4	2	600	A0A1D8PS02_CANAL
CAALFM_C600110CA	A0A1D8PSP5	A0A1D8PSP5	4|0	4	2	2	0|0	0.5	1	0.5	1	0.5	-0.11	20	0.05		2|0	2	1	581	A0A1D8PSP5_CANAL
CAALFM_C600110CA	A0A1D8PTJ1	A0A1D8PTJ1	2|2	4	2	2	0|0	0.99	0.99	0.99	0.99	0.99	4.43	20	0		2|2	4	2	275	A0A1D8PTJ1_CANAL
CAALFM_C600110CA	A0A1D8PU36	A0A1D8PU36	2|2	4	2	2	0|0	0.99	0.99	0.99	0.99	0.99	4.43	20	0		2|2	4	2	803	A0A1D8PU36_CANAL
CAALFM_C600110CA	A0A1D8PU60	A0A1D8PU60	2|2	4	2	2	0|0	0.99	0.99	0.99	0.99	0.99	4.43	20	0		2|2	4	2	213	A0A1D8PU60_CANAL
CAALFM_C600110CA	Q59M50	Q59M50	4|0	4	2	2	0|0	0.5	1	0.5	1	0.5	-0.11	20	0.05		3|0	3	1.5	578	Q59M50_CANAL
CAALFM_C600110CA	Q59UY7	SEF1	0|4	4	2	2	0|0	0.5	1	0.5	1	0.5	-0.11	20	0.05		0|3	3	1.5	917	SEF1_CANAL
CAALFM_C600110CA	Q59WD8	Q59WD8	4|0	4	2	2	0|0	0.5	1	0.5	1	0.5	-0.11	20	0.05		3|0	3	1.5	950	Q59WD8_CANAL
CAALFM_C600110CA	Q59Y21	Q59Y21	4|0	4	2	2	0|0	0.5	1	0.5	1	0.5	-0.11	20	0.05		2|0	2	1	832	Q59Y21_CANAL
CAALFM_C600110CA	Q5A350	Q5A350	0|4	4	2	2	0|0	0.5	1	0.5	1	0.5	-0.11	20	0.05		0|3	3	1.5	617	Q5A350_CANAL
CAALFM_C600110CA	Q5A4X5	SKN7	4|0	4	2	2	0|0	0.5	1	0.5	1	0.5	-0.11	20	0.05		2|0	2	1	559	SKN7_CANAL
CAALFM_C600110CA	Q5A747	Q5A747	4|0	4	2	2	0|0	0.5	1	0.5	1	0.5	-0.11	20	0.05		2|0	2	1	486	Q5A747_CANAL
CAALFM_C600110CA	Q5ACM9	HCR1	4|0	4	2	2	0|0	0.5	1	0.5	1	0.5	-0.11	20	0.05		4|0	4	2	285	EIF3J_CANAL
CAALFM_C600110CA	Q5ADW1	Q5ADW1	2|2	4	2	2	0|0	0.99	0.99	0.99	0.99	0.99	4.43	20	0		2|2	4	2	216	Q5ADW1_CANAL
CAALFM_C600110CA	Q5AH90	Q5AH90	4|0	4	2	2	0|0	0.5	1	0.5	1	0.5	-0.11	20	0.05		3|0	3	1.5	1381	Q5AH90_CANAL
CAALFM_C600110CA	Q5AHZ4	Q5AHZ4	4|0	4	2	2	0|0	0.5	1	0.5	1	0.5	-0.11	20	0.05		3|0	3	1.5	480	Q5AHZ4_CANAL
CAALFM_C600110CA	Q5AI28	Q5AI28	0|4	4	2	2	0|0	0.5	1	0.5	1	0.5	-0.11	20	0.05		0|2	2	1	627	Q5AI28_CANAL
CAALFM_C600110CA	Q5ALV8	Q5ALV8	4|0	4	2	2	0|0	0.5	1	0.5	1	0.5	-0.11	20	0.05		2|0	2	1	519	Q5ALV8_CANAL
CAALFM_C600110CA	Q9B8D8	COX2	2|2	4	2	2	0|0	0.99	0.99	0.99	0.99	0.99	4.43	20	0		2|2	4	2	262	COX2_CANAL
CAALFM_C600110CA	A0A1D8PCA4	A0A1D8PCA4	131|145	276	138	2	6|8	1	1	1	1	1	140.53	19.71	0		60|66	126	63	1300	A0A1D8PCA4_CANAL
CAALFM_C600110CA	Q5A6M6	Q5A6M6	15|24	39	19.5	2	2|0	1	1	1	1	1	8.94	19.5	0		11|12	23	11.5	952	Q5A6M6_CANAL
CAALFM_C600110CA	Q5AKW2	Q5AKW2	22|31	53	26.5	2	3|0	1	1	1	1	1	8.31	17.67	0		16|19	35	17.5	1561	Q5AKW2_CANAL
CAALFM_C600110CA	A0A1D8PC38	A0A1D8PC38	3|0	3	1.5	2	0|0	0.5	1	0.5	1	0.5	-0.11	15	0.07		2|0	2	1	255	A0A1D8PC38_CANAL
CAALFM_C600110CA	A0A1D8PCY1	A0A1D8PCY1	3|0	3	1.5	2	0|0	0.5	1	0.5	1	0.5	-0.11	15	0.07		3|0	3	1.5	805	A0A1D8PCY1_CANAL
CAALFM_C600110CA	A0A1D8PE56	A0A1D8PE56	0|3	3	1.5	2	0|0	0.5	1	0.5	1	0.5	-0.11	15	0.07		0|2	2	1	858	A0A1D8PE56_CANAL
CAALFM_C600110CA	A0A1D8PFN5	A0A1D8PFN5	0|3	3	1.5	2	0|0	0.5	1	0.5	1	0.5	-0.11	15	0.07		0|2	2	1	391	A0A1D8PFN5_CANAL
CAALFM_C600110CA	A0A1D8PH11	A0A1D8PH11	3|0	3	1.5	2	0|0	0.5	1	0.5	1	0.5	-0.11	15	0.07		2|0	2	1	1914	A0A1D8PH11_CANAL
CAALFM_C600110CA	A0A1D8PI76	A0A1D8PI76	3|0	3	1.5	2	0|0	0.5	1	0.5	1	0.5	-0.11	15	0.07		2|0	2	1	173	A0A1D8PI76_CANAL
CAALFM_C600110CA	A0A1D8PIC9	A0A1D8PIC9	3|0	3	1.5	2	0|0	0.5	1	0.5	1	0.5	-0.11	15	0.07		2|0	2	1	382	A0A1D8PIC9_CANAL
CAALFM_C600110CA	A0A1D8PIP2	A0A1D8PIP2	3|0	3	1.5	2	0|0	0.5	1	0.5	1	0.5	-0.11	15	0.07		3|0	3	1.5	665	A0A1D8PIP2_CANAL
CAALFM_C600110CA	A0A1D8PIR7	A0A1D8PIR7	0|3	3	1.5	2	0|0	0.5	1	0.5	1	0.5	-0.11	15	0.07		0|2	2	1	181	A0A1D8PIR7_CANAL
CAALFM_C600110CA	A0A1D8PLB7	A0A1D8PLB7	0|3	3	1.5	2	0|0	0.5	1	0.5	1	0.5	-0.11	15	0.07		0|2	2	1	302	A0A1D8PLB7_CANAL
CAALFM_C600110CA	A0A1D8PLY8	A0A1D8PLY8	0|3	3	1.5	2	0|0	0.5	1	0.5	1	0.5	-0.11	15	0.07		0|3	3	1.5	842	A0A1D8PLY8_CANAL
CAALFM_C600110CA	A0A1D8PM83	A0A1D8PM83	3|0	3	1.5	2	0|0	0.5	1	0.5	1	0.5	-0.11	15	0.07		2|0	2	1	455	A0A1D8PM83_CANAL
CAALFM_C600110CA	A0A1D8PNA4	A0A1D8PNA4	0|3	3	1.5	2	0|0	0.5	1	0.5	1	0.5	-0.11	15	0.07		0|2	2	1	922	A0A1D8PNA4_CANAL
CAALFM_C600110CA	A0A1D8PNM2	A0A1D8PNM2	3|0	3	1.5	2	0|0	0.5	1	0.5	1	0.5	-0.11	15	0.07		2|0	2	1	2091	A0A1D8PNM2_CANAL
CAALFM_C600110CA	A0A1D8PNQ8	A0A1D8PNQ8	0|3	3	1.5	2	0|0	0.5	1	0.5	1	0.5	-0.11	15	0.07		0|2	2	1	488	A0A1D8PNQ8_CANAL
CAALFM_C600110CA	A0A1D8PPX2	A0A1D8PPX2	3|0	3	1.5	2	0|0	0.5	1	0.5	1	0.5	-0.11	15	0.07		2|0	2	1	635	A0A1D8PPX2_CANAL
CAALFM_C600110CA	A0A1D8PRF3	A0A1D8PRF3	3|0	3	1.5	2	0|0	0.5	1	0.5	1	0.5	-0.11	15	0.07		2|0	2	1	168	A0A1D8PRF3_CANAL
CAALFM_C600110CA	A0A1D8PS38	A0A1D8PS38	3|0	3	1.5	2	0|0	0.5	1	0.5	1	0.5	-0.11	15	0.07		2|0	2	1	226	A0A1D8PS38_CANAL
CAALFM_C600110CA	A0A1D8PU80	A0A1D8PU80	3|0	3	1.5	2	0|0	0.5	1	0.5	1	0.5	-0.11	15	0.07		3|0	3	1.5	210	A0A1D8PU80_CANAL
CAALFM_C600110CA	P43063	CDC28	0|3	3	1.5	2	0|0	0.5	1	0.5	1	0.5	-0.11	15	0.07		0|2	2	1	317	CDK1_CANAL
CAALFM_C600110CA	Q59KI0	UGP1	3|0	3	1.5	2	0|0	0.5	1	0.5	1	0.5	-0.11	15	0.07		3|0	3	1.5	500	UGP1_CANAL
CAALFM_C600110CA	Q59KM8	DBF2	3|0	3	1.5	2	0|0	0.5	1	0.5	1	0.5	-0.11	15	0.07		2|0	2	1	710	DBF2_CANAL
CAALFM_C600110CA	Q59LX5	TRY2	3|0	3	1.5	2	0|0	0.5	1	0.5	1	0.5	-0.11	15	0.07		2|0	2	1	371	TRY2_CANAL
CAALFM_C600110CA	Q59LZ7	Q59LZ7	3|0	3	1.5	2	0|0	0.5	1	0.5	1	0.5	-0.11	15	0.07		2|0	2	1	226	Q59LZ7_CANAL
CAALFM_C600110CA	Q59RP7	CAALFM_CR07320CA	0|3	3	1.5	2	0|0	0.5	1	0.5	1	0.5	-0.11	15	0.07		0|2	2	1	309	RM04_CANAL
CAALFM_C600110CA	Q59SM3	Q59SM3	3|0	3	1.5	2	0|0	0.5	1	0.5	1	0.5	-0.11	15	0.07		2|0	2	1	496	Q59SM3_CANAL
CAALFM_C600110CA	Q59Z11	Q59Z11	0|3	3	1.5	2	0|0	0.5	1	0.5	1	0.5	-0.11	15	0.07		0|2	2	1	419	Q59Z11_CANAL
CAALFM_C600110CA	Q5A7N6	Q5A7N6	0|3	3	1.5	2	0|0	0.5	1	0.5	1	0.5	-0.11	15	0.07		0|2	2	1	219	Q5A7N6_CANAL
CAALFM_C600110CA	Q5A9D8	Q5A9D8	3|0	3	1.5	2	0|0	0.5	1	0.5	1	0.5	-0.11	15	0.07		2|0	2	1	428	Q5A9D8_CANAL
CAALFM_C600110CA	Q5ACW5	Q5ACW5	3|0	3	1.5	2	0|0	0.5	1	0.5	1	0.5	-0.11	15	0.07		3|0	3	1.5	293	Q5ACW5_CANAL
CAALFM_C600110CA	Q5AEN1	CCP1	3|0	3	1.5	2	0|0	0.5	1	0.5	1	0.5	-0.11	15	0.07		2|0	2	1	366	CCPR_CANAL
CAALFM_C600110CA	Q5AL16	STP2	0|3	3	1.5	2	0|0	0.5	1	0.5	1	0.5	-0.11	15	0.07		0|2	2	1	584	STP2_CANAL
CAALFM_C600110CA	Q5AL52	BNI1	3|0	3	1.5	2	0|0	0.5	1	0.5	1	0.5	-0.11	15	0.07		3|0	3	1.5	1732	BNI1_CANAL
CAALFM_C600110CA	A0A1D8PH99	A0A1D8PH99	18|10	28	14	2	2|0	1	1	1	1	1	5.87	14	0		9|6	15	7.5	1608	A0A1D8PH99_CANAL
CAALFM_C600110CA	Q5A0W7	CAALFM_C406800WA	55|52	107	53.5	2	3|5	1	1	1	1	1	50.69	13.38	0		20|21	41	20.5	458	RUVB1_CANAL
CAALFM_C600110CA	A0A1D8PRR7	A0A1D8PRR7	33|44	77	38.5	2	0|6	1	1	1	1	1	6.42	12.83	0		23|22	45	22.5	2271	A0A1D8PRR7_CANAL
CAALFM_C600110CA	Q5ALP7	Q5ALP7	51|51	102	51	2	4|4	1	1	1	1	1	49.38	12.75	0		19|18	37	18.5	351	Q5ALP7_CANAL
CAALFM_C600110CA	Q5AK53	Q5AK53	24|25	49	24.5	2	4|0	1	1	1	1	1	6.85	12.25	0		15|17	32	16	987	Q5AK53_CANAL
CAALFM_C600110CA	Q5AGZ9	RVB2	63|80	143	71.5	2	5|7	1	1	1	1	1	56.05	11.92	0		29|35	64	32	498	RUVB2_CANAL
CAALFM_C600110CA	A0A1D8PIR2	A0A1D8PIR2	39|44	83	41.5	2	3|4	1	1	1	1	1	36.12	11.86	0		24|29	53	26.5	2415	A0A1D8PIR2_CANAL
CAALFM_C600110CA	A0A1D8PND9	A0A1D8PND9	12|11	23	11.5	2	2|0	1	1	1	1	1	6.5	11.5	0		5|5	10	5	573	A0A1D8PND9_CANAL
CAALFM_C600110CA	Q59MA9	CAALFM_C104970WA	32|37	69	34.5	2	0|6	1	1	1	1	1	6.26	11.5	0		18|20	38	19	1363	CLU_CANAL
CAALFM_C600110CA	Q59ZI7	Q59ZI7	10|13	23	11.5	2	0|2	1	1	1	1	1	5.87	11.5	0		5|6	11	5.5	283	Q59ZI7_CANAL
CAALFM_C600110CA	Q59VX7	Q59VX7	25|20	45	22.5	2	4|0	1	1	1	1	1	5.84	11.25	0		10|11	21	10.5	875	Q59VX7_CANAL
CAALFM_C600110CA	Q5AG96	Q5AG96	8|13	21	10.5	2	0|2	0.99	1	0.99	1	0.99	4.6	10.5	0		4|5	9	4.5	335	Q5AG96_CANAL
CAALFM_C600110CA	A0A1D8PCY5	A0A1D8PCY5	2|0	2	1	2	0|0	0.49	0.99	0.49	0.99	0.49	-0.11	10	0.1		2|0	2	1	397	A0A1D8PCY5_CANAL
CAALFM_C600110CA	A0A1D8PD15	A0A1D8PD15	0|2	2	1	2	0|0	0.49	0.99	0.49	0.99	0.49	-0.11	10	0.1		0|2	2	1	481	A0A1D8PD15_CANAL
CAALFM_C600110CA	A0A1D8PEJ4	A0A1D8PEJ4	2|0	2	1	2	0|0	0.49	0.99	0.49	0.99	0.49	-0.11	10	0.1		2|0	2	1	730	A0A1D8PEJ4_CANAL
CAALFM_C600110CA	A0A1D8PF90	A0A1D8PF90	2|0	2	1	2	0|0	0.49	0.99	0.49	0.99	0.49	-0.11	10	0.1		2|0	2	1	1220	A0A1D8PF90_CANAL
CAALFM_C600110CA	A0A1D8PFD3	A0A1D8PFD3	0|2	2	1	2	0|0	0.49	0.99	0.49	0.99	0.49	-0.11	10	0.1		0|2	2	1	1001	A0A1D8PFD3_CANAL
CAALFM_C600110CA	A0A1D8PFV7	A0A1D8PFV7	2|0	2	1	2	0|0	0.49	0.99	0.49	0.99	0.49	-0.11	10	0.1		2|0	2	1	660	A0A1D8PFV7_CANAL
CAALFM_C600110CA	A0A1D8PHA3	A0A1D8PHA3	2|0	2	1	2	0|0	0.49	0.99	0.49	0.99	0.49	-0.11	10	0.1		2|0	2	1	288	CYT1_CANAL
CAALFM_C600110CA	A0A1D8PHU2	A0A1D8PHU2	2|0	2	1	2	0|0	0.49	0.99	0.49	0.99	0.49	-0.11	10	0.1		2|0	2	1	264	A0A1D8PHU2_CANAL
CAALFM_C600110CA	A0A1D8PIA6	A0A1D8PIA6	2|0	2	1	2	0|0	0.49	0.99	0.49	0.99	0.49	-0.11	10	0.1		2|0	2	1	263	A0A1D8PIA6_CANAL
CAALFM_C600110CA	A0A1D8PJ73	A0A1D8PJ73	0|2	2	1	2	0|0	0.49	0.99	0.49	0.99	0.49	-0.11	10	0.1		0|2	2	1	279	NDUS3_CANAL
CAALFM_C600110CA	A0A1D8PJ80	A0A1D8PJ80	2|0	2	1	2	0|0	0.49	0.99	0.49	0.99	0.49	-0.11	10	0.1		2|0	2	1	360	A0A1D8PJ80_CANAL
CAALFM_C600110CA	A0A1D8PJ86	A0A1D8PJ86	0|2	2	1	2	0|0	0.49	0.99	0.49	0.99	0.49	-0.11	10	0.1		0|2	2	1	2830	A0A1D8PJ86_CANAL
CAALFM_C600110CA	A0A1D8PKB4	A0A1D8PKB4	0|2	2	1	2	0|0	0.49	0.99	0.49	0.99	0.49	-0.11	10	0.1		0|2	2	1	495	A0A1D8PKB4_CANAL
CAALFM_C600110CA	A0A1D8PKP8	A0A1D8PKP8	0|2	2	1	2	0|0	0.49	0.99	0.49	0.99	0.49	-0.11	10	0.1		0|2	2	1	577	A0A1D8PKP8_CANAL
CAALFM_C600110CA	A0A1D8PKT0	A0A1D8PKT0	2|0	2	1	2	0|0	0.49	0.99	0.49	0.99	0.49	-0.11	10	0.1		2|0	2	1	748	A0A1D8PKT0_CANAL
CAALFM_C600110CA	A0A1D8PKZ7	A0A1D8PKZ7	0|2	2	1	2	0|0	0.49	0.99	0.49	0.99	0.49	-0.11	10	0.1		0|2	2	1	274	A0A1D8PKZ7_CANAL
CAALFM_C600110CA	A0A1D8PLM5	A0A1D8PLM5	0|2	2	1	2	0|0	0.49	0.99	0.49	0.99	0.49	-0.11	10	0.1		0|2	2	1	146	A0A1D8PLM5_CANAL
CAALFM_C600110CA	A0A1D8PLR7	A0A1D8PLR7	2|0	2	1	2	0|0	0.49	0.99	0.49	0.99	0.49	-0.11	10	0.1		2|0	2	1	680	A0A1D8PLR7_CANAL
CAALFM_C600110CA	A0A1D8PM60	A0A1D8PM60	2|0	2	1	2	0|0	0.49	0.99	0.49	0.99	0.49	-0.11	10	0.1		2|0	2	1	785	A0A1D8PM60_CANAL
CAALFM_C600110CA	A0A1D8PM86	A0A1D8PM86	0|2	2	1	2	0|0	0.49	0.99	0.49	0.99	0.49	-0.11	10	0.1		0|2	2	1	123	A0A1D8PM86_CANAL
CAALFM_C600110CA	A0A1D8PP89	A0A1D8PP89	0|2	2	1	2	0|0	0.49	0.99	0.49	0.99	0.49	-0.11	10	0.1		0|2	2	1	612	A0A1D8PP89_CANAL
CAALFM_C600110CA	A0A1D8PPF7	A0A1D8PPF7	2|0	2	1	2	0|0	0.49	0.99	0.49	0.99	0.49	-0.11	10	0.1		2|0	2	1	587	A0A1D8PPF7_CANAL
CAALFM_C600110CA	A0A1D8PPV5	A0A1D8PPV5	17|13	30	15	2	0|3	1	1	1	1	1	5.09	10	0		9|8	17	8.5	939	A0A1D8PPV5_CANAL
CAALFM_C600110CA	A0A1D8PPY6	A0A1D8PPY6	0|2	2	1	2	0|0	0.49	0.99	0.49	0.99	0.49	-0.11	10	0.1		0|2	2	1	644	A0A1D8PPY6_CANAL
CAALFM_C600110CA	A0A1D8PQ25	A0A1D8PQ25	2|0	2	1	2	0|0	0.49	0.99	0.49	0.99	0.49	-0.11	10	0.1		2|0	2	1	1055	A0A1D8PQ25_CANAL
CAALFM_C600110CA	A0A1D8PQM5	A0A1D8PQM5	2|0	2	1	2	0|0	0.49	0.99	0.49	0.99	0.49	-0.11	10	0.1		2|0	2	1	1091	A0A1D8PQM5_CANAL
CAALFM_C600110CA	A0A1D8PRB6	A0A1D8PRB6	0|2	2	1	2	0|0	0.49	0.99	0.49	0.99	0.49	-0.11	10	0.1		0|2	2	1	206	A0A1D8PRB6_CANAL
CAALFM_C600110CA	A0A1D8PSB5	A0A1D8PSB5	2|0	2	1	2	0|0	0.49	0.99	0.49	0.99	0.49	-0.11	10	0.1		2|0	2	1	555	A0A1D8PSB5_CANAL
CAALFM_C600110CA	A0A1D8PTX1	A0A1D8PTX1	0|2	2	1	2	0|0	0.49	0.99	0.49	0.99	0.49	-0.11	10	0.1		0|2	2	1	391	A0A1D8PTX1_CANAL
CAALFM_C600110CA	A0A1D8PTY0	A0A1D8PTY0	2|0	2	1	2	0|0	0.49	0.99	0.49	0.99	0.49	-0.11	10	0.1		2|0	2	1	147	A0A1D8PTY0_CANAL
CAALFM_C600110CA	P0CY31	SEC4	2|0	2	1	2	0|0	0.49	0.99	0.49	0.99	0.49	-0.11	10	0.1		2|0	2	1	210	SEC4_CANAL
CAALFM_C600110CA	P10613	ERG11	0|2	2	1	2	0|0	0.49	0.99	0.49	0.99	0.49	-0.11	10	0.1		0|2	2	1	528	CP51_CANAL
CAALFM_C600110CA	P46250	SEC14	2|0	2	1	2	0|0	0.49	0.99	0.49	0.99	0.49	-0.11	10	0.1		2|0	2	1	301	SEC14_CANAL
CAALFM_C600110CA	Q59PP0	HSM3	0|2	2	1	2	0|0	0.49	0.99	0.49	0.99	0.49	-0.11	10	0.1		0|2	2	1	472	HSM3_CANAL
CAALFM_C600110CA	Q59SD0	Q59SD0	2|0	2	1	2	0|0	0.49	0.99	0.49	0.99	0.49	-0.11	10	0.1		2|0	2	1	277	Q59SD0_CANAL
CAALFM_C600110CA	Q59T95	Q59T95	0|2	2	1	2	0|0	0.49	0.99	0.49	0.99	0.49	-0.11	10	0.1		0|2	2	1	496	Q59T95_CANAL
CAALFM_C600110CA	Q59Y41	MSH3	2|0	2	1	2	0|0	0.49	0.99	0.49	0.99	0.49	-0.11	10	0.1		2|0	2	1	1037	MSH3_CANAL
CAALFM_C600110CA	Q59ZW9	PAM16	2|0	2	1	2	0|0	0.49	0.99	0.49	0.99	0.49	-0.11	10	0.1		2|0	2	1	121	TIM16_CANAL
CAALFM_C600110CA	Q5A1A0	MPH1	0|2	2	1	2	0|0	0.49	0.99	0.49	0.99	0.49	-0.11	10	0.1		0|2	2	1	1187	MPH1_CANAL
CAALFM_C600110CA	Q5A2U9	Q5A2U9	2|0	2	1	2	0|0	0.49	0.99	0.49	0.99	0.49	-0.11	10	0.1		2|0	2	1	388	Q5A2U9_CANAL
CAALFM_C600110CA	Q5A3P6	PKH2	2|0	2	1	2	0|0	0.49	0.99	0.49	0.99	0.49	-0.11	10	0.1		2|0	2	1	947	PKH2_CANAL
CAALFM_C600110CA	Q5A501	Q5A501	0|2	2	1	2	0|0	0.49	0.99	0.49	0.99	0.49	-0.11	10	0.1		0|2	2	1	235	Q5A501_CANAL
CAALFM_C600110CA	Q5A6P9	Q5A6P9	0|2	2	1	2	0|0	0.49	0.99	0.49	0.99	0.49	-0.11	10	0.1		0|2	2	1	545	Q5A6P9_CANAL
CAALFM_C600110CA	Q5A6Q6	Q5A6Q6	2|0	2	1	2	0|0	0.49	0.99	0.49	0.99	0.49	-0.11	10	0.1		2|0	2	1	461	Q5A6Q6_CANAL
CAALFM_C600110CA	Q5A6S7	Q5A6S7	0|2	2	1	2	0|0	0.49	0.99	0.49	0.99	0.49	-0.11	10	0.1		0|2	2	1	261	Q5A6S7_CANAL
CAALFM_C600110CA	Q5A7Q5	Q5A7Q5	2|0	2	1	2	0|0	0.49	0.99	0.49	0.99	0.49	-0.11	10	0.1		2|0	2	1	194	Q5A7Q5_CANAL
CAALFM_C600110CA	Q5A8Z9	Q5A8Z9	0|2	2	1	2	0|0	0.49	0.99	0.49	0.99	0.49	-0.11	10	0.1		0|2	2	1	200	Q5A8Z9_CANAL
CAALFM_C600110CA	Q5A934	Q5A934	2|0	2	1	2	0|0	0.49	0.99	0.49	0.99	0.49	-0.11	10	0.1		2|0	2	1	509	Q5A934_CANAL
CAALFM_C600110CA	Q5ABB0	Q5ABB0	2|0	2	1	2	0|0	0.49	0.99	0.49	0.99	0.49	-0.11	10	0.1		2|0	2	1	751	Q5ABB0_CANAL
CAALFM_C600110CA	Q5AD78	DCW1	2|0	2	1	2	0|0	0.49	0.99	0.49	0.99	0.49	-0.11	10	0.1		2|0	2	1	452	DCW1_CANAL
CAALFM_C600110CA	Q5ADP6	CAALFM_C307050WA	0|2	2	1	2	0|0	0.49	0.99	0.49	0.99	0.49	-0.11	10	0.1		0|2	2	1	119	SUS1_CANAL
CAALFM_C600110CA	Q5ADX8	Q5ADX8	0|2	2	1	2	0|0	0.49	0.99	0.49	0.99	0.49	-0.11	10	0.1		0|2	2	1	401	Q5ADX8_CANAL
CAALFM_C600110CA	Q5AH07	Q5AH07	2|0	2	1	2	0|0	0.49	0.99	0.49	0.99	0.49	-0.11	10	0.1		2|0	2	1	478	Q5AH07_CANAL
CAALFM_C600110CA	Q5AK73	CAALFM_C504630WA	2|0	2	1	2	0|0	0.49	0.99	0.49	0.99	0.49	-0.11	10	0.1		2|0	2	1	112	SPT4_CANAL
CAALFM_C600110CA	Q5AKV7	Q5AKV7	2|0	2	1	2	0|0	0.49	0.99	0.49	0.99	0.49	-0.11	10	0.1		2|0	2	1	340	Q5AKV7_CANAL
CAALFM_C600110CA	Q5AMT2	BGL2	2|0	2	1	2	0|0	0.49	0.99	0.49	0.99	0.49	-0.11	10	0.1		2|0	2	1	308	BGL2_CANAL
CAALFM_C600110CA	Q5ANB1	WOR2	2|0	2	1	2	0|0	0.49	0.99	0.49	0.99	0.49	-0.11	10	0.1		2|0	2	1	446	WOR2_CANAL
CAALFM_C600110CA	Q5APD4	MTS1	2|0	2	1	2	0|0	0.49	0.99	0.49	0.99	0.49	-0.11	10	0.1		2|0	2	1	513	C9MT_CANAL
CAALFM_C600110CA	Q5APD5	Q5APD5	0|2	2	1	2	0|0	0.49	0.99	0.49	0.99	0.49	-0.11	10	0.1		0|2	2	1	110	Q5APD5_CANAL
CAALFM_C600110CA	Q92206	ERG1	2|0	2	1	2	0|0	0.49	0.99	0.49	0.99	0.49	-0.11	10	0.1		2|0	2	1	496	ERG1_CANAL
CAALFM_C600110CA	Q59N42	Q59N42	109|120	229	114.5	2	13|11	1	1	1	1	1	89.77	9.54	0		23|27	50	25	330	Q59N42_CANAL
CAALFM_C600110CA	A0A1D8PQ03	A0A1D8PQ03	10|16	26	13	2	3|0	0.99	1	0.99	1	0.99	3.92	8.67	0		7|7	14	7	232	A0A1D8PQ03_CANAL
CAALFM_C600110CA	Q59LD5	Q59LD5	7|10	17	8.5	2	0|2	0.99	1	0.99	1	0.99	3.95	8.5	0		5|4	9	4.5	357	Q59LD5_CANAL
CAALFM_C600110CA	A0A1D8PMQ4	A0A1D8PMQ4	7|9	16	8	2	0|2	0.99	0.99	0.99	0.99	0.99	3.95	8	0		4|4	8	4	430	A0A1D8PMQ4_CANAL
CAALFM_C600110CA	A0A1D8PTY4	A0A1D8PTY4	34|27	61	30.5	2	3|5	1	1	1	1	1	19.44	7.62	0		19|20	39	19.5	1195	A0A1D8PTY4_CANAL
CAALFM_C600110CA	A0A1D8PJA6	A0A1D8PJA6	10|5	15	7.5	2	2|0	0.96	1	0.96	1	0.96	2.61	7.5	0		3|2	5	2.5	386	A0A1D8PJA6_CANAL
CAALFM_C600110CA	A0A1D8PMT6	A0A1D8PMT6	9|6	15	7.5	2	2|0	0.98	0.99	0.98	0.99	0.98	3.28	7.5	0		5|5	10	5	311	A0A1D8PMT6_CANAL
CAALFM_C600110CA	Q59RQ4	Q59RQ4	9|6	15	7.5	2	0|2	0.98	0.99	0.98	0.99	0.98	3.28	7.5	0		5|2	7	3.5	255	Q59RQ4_CANAL
CAALFM_C600110CA	Q59Z12	Q59Z12	15|22	37	18.5	2	2|3	1	1	1	1	1	10.3	7.4	0		10|13	23	11.5	548	Q59Z12_CANAL
CAALFM_C600110CA	A0A1D8PN45	A0A1D8PN45	30|29	59	29.5	2	0|8	0.99	0.99	0.99	0.99	0.99	4.69	7.38	0		18|19	37	18.5	693	A0A1D8PN45_CANAL
CAALFM_C600110CA	Q5AK00	Q5AK00	39|27	66	33	2	4|5	1	1	1	1	1	17.93	7.33	0		18|15	33	16.5	303	Q5AK00_CANAL
CAALFM_C600110CA	A0A1D8PRF5	A0A1D8PRF5	19|17	36	18	2	5|0	0.99	0.99	0.99	0.99	0.99	4.23	7.2	0		14|13	27	13.5	1063	A0A1D8PRF5_CANAL
CAALFM_C600110CA	Q59YC4	Q59YC4	7|7	14	7	2	2|0	0.98	0.98	0.98	0.98	0.98	3.95	7	0		6|5	11	5.5	526	Q59YC4_CANAL
CAALFM_C600110CA	A0A1D8PPS9	A0A1D8PPS9	12|22	34	17	2	2|3	1	1	1	1	1	6.97	6.8	0		10|12	22	11	1660	A0A1D8PPS9_CANAL
CAALFM_C600110CA	P87163	GCD6	26|21	47	23.5	2	3|4	1	1	1	1	1	14.12	6.71	0		15|11	26	13	732	EI2BE_CANAL
CAALFM_C600110CA	Q5ACK7	DRS1	31|32	63	31.5	2	6|4	1	1	1	1	1	20.95	6.3	0		16|16	32	16	613	DRS1_CANAL
CAALFM_C600110CA	A0A1D8PRL4	A0A1D8PRL4	16|19	35	17.5	2	6|0	0.98	0.98	0.98	0.98	0.98	3.48	5.83	0		10|11	21	10.5	1025	A0A1D8PRL4_CANAL
CAALFM_C600110CA	P83777	IPP1	13|4	17	8.5	2	3|0	0.84	0.99	0.84	0.99	0.84	0.79	5.67	0.01		6|3	9	4.5	288	IPYR_CANAL
CAALFM_C600110CA	Q59R18	Q59R18	12|10	22	11	2	0|4	0.96	0.97	0.96	0.97	0.96	3.04	5.5	0		6|7	13	6.5	552	Q59R18_CANAL
CAALFM_C600110CA	Q5AHC4	Q5AHC4	12|10	22	11	2	4|0	0.96	0.97	0.96	0.97	0.96	3.04	5.5	0		6|7	13	6.5	426	Q5AHC4_CANAL
CAALFM_C600110CA	A0A1D8PMV9	A0A1D8PMV9	17|15	32	16	2	2|4	1	1	1	1	1	8.88	5.33	0		11|11	22	11	706	A0A1D8PMV9_CANAL
CAALFM_C600110CA	Q59XW4	Q59XW4	18|14	32	16	2	2|4	1	1	1	1	1	7.83	5.33	0		9|8	17	8.5	675	Q59XW4_CANAL
CAALFM_C600110CA	A0A1D8PD99	A0A1D8PD99	27|39	66	33	2	4|9	1	1	1	1	1	7.34	5.08	0		18|21	39	19.5	741	A0A1D8PD99_CANAL
CAALFM_C600110CA	A0A1D8PTP5	A0A1D8PTP5	5|5	10	5	2	0|2	0.93	0.93	0.93	0.93	0.93	2.61	5	0		2|2	4	2	417	A0A1D8PTP5_CANAL
CAALFM_C600110CA	Q59WG3	Q59WG3	12|18	30	15	2	3|3	1	1	1	1	1	5.65	5	0		6|8	14	7	826	Q59WG3_CANAL
CAALFM_C600110CA	Q5A0W6	CAALFM_C406790WA	4|6	10	5	2	0|2	0.92	0.96	0.92	0.96	0.92	1.95	5	0		3|4	7	3.5	273	GPN3_CANAL
CAALFM_C600110CA	Q5AHI3	Q5AHI3	8|16	24	12	2	2|3	0.96	1	0.96	1	0.96	2.47	4.8	0		6|7	13	6.5	692	Q5AHI3_CANAL
CAALFM_C600110CA	Q59X74	Q59X74	12|21	33	16.5	2	0|7	0.92	0.98	0.92	0.98	0.92	1.79	4.71	0		8|10	18	9	283	Q59X74_CANAL
CAALFM_C600110CA	Q59QB8	Q59QB8	32|38	70	35	2	7|8	1	1	1	1	1	15.53	4.67	0		12|14	26	13	245	Q59QB8_CANAL
CAALFM_C600110CA	A0A1D8PLN1	A0A1D8PLN1	30|21	51	25.5	2	4|7	1	1	1	1	1	8.8	4.64	0		13|12	25	12.5	564	A0A1D8PLN1_CANAL
CAALFM_C600110CA	Q59TB4	Q59TB4	17|24	41	20.5	2	5|4	1	1	1	1	1	7.09	4.56	0		10|15	25	12.5	410	Q59TB4_CANAL
CAALFM_C600110CA	Q5A5P9	Q5A5P9	34|34	68	34	2	6|9	1	1	1	1	1	17.67	4.53	0		16|18	34	17	290	Q5A5P9_CANAL
CAALFM_C600110CA	A0A1D8PEB4	A0A1D8PEB4	150|129	279	139.5	2	27|35	1	1	1	1	1	79.53	4.5	0		57|54	111	55.5	886	A0A1D8PEB4_CANAL
CAALFM_C600110CA	A0A1D8PH84	A0A1D8PH84	4|5	9	4.5	2	0|2	0.9	0.93	0.9	0.93	0.9	1.95	4.5	0		3|3	6	3	361	A0A1D8PH84_CANAL
CAALFM_C600110CA	Q59MK3	Q59MK3	5|4	9	4.5	2	0|2	0.9	0.93	0.9	0.93	0.9	1.95	4.5	0		2|2	4	2	201	Q59MK3_CANAL
CAALFM_C600110CA	Q59S50	DBP7	6|3	9	4.5	2	0|2	0.86	0.96	0.86	0.96	0.86	1.1	4.5	0		4|2	6	3	727	DBP7_CANAL
CAALFM_C600110CA	Q5AKW7	Q5AKW7	3|6	9	4.5	2	0|2	0.86	0.96	0.86	0.96	0.86	1.1	4.5	0		3|4	7	3.5	326	Q5AKW7_CANAL
CAALFM_C600110CA	A0A1D8PR93	A0A1D8PR93	20|29	49	24.5	2	6|5	1	1	1	1	1	7.67	4.45	0		5|5	10	5	180	A0A1D8PR93_CANAL
CAALFM_C600110CA	A0A1D8PD68	A0A1D8PD68	23|21	44	22	2	6|4	1	1	1	1	1	10.17	4.4	0		12|11	23	11.5	495	A0A1D8PD68_CANAL
CAALFM_C600110CA	A0A1D8PTD1	A0A1D8PTD1	72|85	157	78.5	2	13|23	1	1	1	1	1	10.52	4.36	0		47|48	95	47.5	2216	A0A1D8PTD1_CANAL
CAALFM_C600110CA	Q5A4W7	Q5A4W7	26|31	57	28.5	2	9|5	1	1	1	1	1	11.49	4.07	0		18|22	40	20	2037	Q5A4W7_CANAL
CAALFM_C600110CA	Q5AJD0	DBP5	28|29	57	28.5	2	0|14	0.94	0.95	0.94	0.95	0.94	2.68	4.07	0		17|17	34	17	540	DBP5_CANAL
CAALFM_C600110CA	A0A1D8PIB5	A0A1D8PIB5	5|3	8	4	2	0|2	0.84	0.93	0.84	0.93	0.84	1.1	4	0.01		4|3	7	3.5	636	A0A1D8PIB5_CANAL
CAALFM_C600110CA	A0A1D8PRY3	A0A1D8PRY3	10|6	16	8	2	4|0	0.86	0.95	0.86	0.95	0.86	1.22	4	0		6|5	11	5.5	294	A0A1D8PRY3_CANAL
CAALFM_C600110CA	P84149	MEX67	22|18	40	20	2	4|6	1	1	1	1	1	6.81	4	0		12|11	23	11.5	617	MEX67_CANAL
CAALFM_C600110CA	Q59QC1	Q59QC1	5|3	8	4	2	2|0	0.84	0.93	0.84	0.93	0.84	1.1	4	0.01		3|3	6	3	147	Q59QC1_CANAL
CAALFM_C600110CA	Q5AJS6	CAALFM_C302020WA	21|29	50	25	2	6|7	1	1	1	1	1	5.9	3.85	0		11|15	26	13	841	MRD1_CANAL
CAALFM_C600110CA	Q5APF0	YTM1	34|46	80	40	2	13|8	1	1	1	1	1	9.93	3.81	0		21|21	42	21	466	YTM1_CANAL
CAALFM_C600110CA	A0A1D8PD52	A0A1D8PD52	23|11	34	17	2	5|4	0.73	1	0.73	1	0.73	-0.12	3.78	0.01		12|7	19	9.5	1287	A0A1D8PD52_CANAL
CAALFM_C600110CA	A0A1D8PQJ8	A0A1D8PQJ8	8|7	15	7.5	2	2|2	0.96	0.98	0.96	0.98	0.96	2.79	3.75	0		5|4	9	4.5	439	A0A1D8PQJ8_CANAL
CAALFM_C600110CA	Q5ADY1	Q5ADY1	29|31	60	30	2	7|9	1	1	1	1	1	10.81	3.75	0		14|14	28	14	445	Q5ADY1_CANAL
CAALFM_C600110CA	Q59W54	Q59W54	5|6	11	5.5	2	3|0	0.87	0.9	0.87	0.9	0.87	1.59	3.67	0		3|3	6	3	102	Q59W54_CANAL
CAALFM_C600110CA	Q5A1E8	Q5A1E8	2|9	11	5.5	2	3|0	0.57	0.97	0.57	0.97	0.57	-1.54	3.67	0.02		2|5	7	3.5	641	Q5A1E8_CANAL
CAALFM_C600110CA	Q96VB9	MSI3	37|35	72	36	2	13|7	1	1	1	1	1	6.85	3.6	0		17|18	35	17.5	701	HSP7F_CANAL
CAALFM_C600110CA	A0A1D8PFE1	A0A1D8PFE1	23|27	50	25	2	5|9	1	1	1	1	1	7.66	3.57	0		13|15	28	14	292	A0A1D8PFE1_CANAL
CAALFM_C600110CA	Q59PL9	RPG1A	42|36	78	39	2	14|8	1	1	1	1	1	6.36	3.55	0		22|22	44	22	930	EIF3A_CANAL
CAALFM_C600110CA	P48989	HTB1	71|84	155	77.5	2	24|20	1	1	1	1	1	18.71	3.52	0		8|9	17	8.5	130	H2B1_CANAL
CAALFM_C600110CA	Q59LS1	RPL3	42|49	91	45.5	2	11|15	1	1	1	1	1	11.31	3.5	0		17|19	36	18	389	RL3_CANAL
CAALFM_C600110CA	Q59X91	Q59X91	3|4	7	3.5	2	0|2	0.81	0.88	0.81	0.88	0.81	1.1	3.5	0.01		3|3	6	3	397	Q59X91_CANAL
CAALFM_C600110CA	Q5APD0	Q5APD0	20|35	55	27.5	2	5|11	0.56	1	0.56	1	0.56	-1.94	3.44	0.02		13|17	30	15	527	Q5APD0_CANAL
CAALFM_C600110CA	Q5ANI0	Q5ANI0	150|179	329	164.5	2	43|53	1	1	1	1	1	48.68	3.43	0		40|43	83	41.5	1130	Q5ANI0_CANAL
CAALFM_C600110CA	Q5ANP6	Q5ANP6	19|15	34	17	2	3|7	0.95	1	0.95	1	0.95	2.14	3.4	0		10|9	19	9.5	282	Q5ANP6_CANAL
CAALFM_C600110CA	A0A1D8PU72	A0A1D8PU72	9|18	27	13.5	2	3|5	0.63	1	0.63	1	0.63	-1.06	3.38	0.01		5|7	12	6	346	A0A1D8PU72_CANAL
CAALFM_C600110CA	Q5A2V2	CAALFM_C306700CA	20|17	37	18.5	2	5|6	0.99	1	0.99	1	0.99	4.15	3.36	0		10|11	21	10.5	613	RMD9_CANAL
CAALFM_C600110CA	O74201	RAD6	17|23	40	20	2	7|5	0.97	1	0.97	1	0.97	2.61	3.33	0		5|6	11	5.5	179	UBC2_CANAL
CAALFM_C600110CA	Q5A7B3	Q5A7B3	11|18	29	14.5	2	2|7	0.62	0.98	0.62	0.98	0.62	-0.98	3.22	0.01		7|8	15	7.5	309	Q5A7B3_CANAL
CAALFM_C600110CA	A0A1D8PMN9	A0A1D8PMN9	16|16	32	16	2	4|6	0.99	0.99	0.99	0.99	0.99	4.47	3.2	0		10|13	23	11.5	559	A0A1D8PMN9_CANAL
CAALFM_C600110CA	A0A1D8PMH6	A0A1D8PMH6	11|14	25	12.5	2	4|4	0.9	0.99	0.9	0.99	0.9	1.48	3.12	0		7|10	17	8.5	702	A0A1D8PMH6_CANAL
CAALFM_C600110CA	Q59L13	CAALFM_CR07080WA	10|15	25	12.5	2	3|5	0.78	1	0.78	1	0.78	0.22	3.12	0.01		5|7	12	6	245	IF6_CANAL
CAALFM_C600110CA	Q59YD8	CAALFM_C209660WA	11|17	28	14	2	2|7	0.62	0.96	0.62	0.96	0.62	-0.98	3.11	0.01		7|8	15	7.5	218	NOP16_CANAL
CAALFM_C600110CA	A0A1D8PFP3	A0A1D8PFP3	79|79	158	79	2	25|26	1	1	1	1	1	17.71	3.1	0		41|41	82	41	1504	A0A1D8PFP3_CANAL
CAALFM_C600110CA	A0A1D8PIX3	A0A1D8PIX3	32|39	71	35.5	2	7|16	0.53	0.92	0.53	0.92	0.53	-1.79	3.09	0.03		18|22	40	20	696	A0A1D8PIX3_CANAL
CAALFM_C600110CA	A0A1D8PU59	A0A1D8PU59	23|29	52	26	2	6|11	0.87	1	0.87	1	0.87	1.05	3.06	0		17|19	36	18	636	A0A1D8PU59_CANAL
CAALFM_C600110CA	A0A1D8PUA2	A0A1D8PUA2	10|11	21	10.5	2	5|2	0.9	0.95	0.9	0.95	0.9	1.7	3	0		8|8	16	8	335	A0A1D8PUA2_CANAL
CAALFM_C600110CA	P83782	QCR2	7|2	9	4.5	2	0|3	0.56	0.94	0.56	0.94	0.56	-1.54	3	0.02		3|2	5	2.5	374	QCR2_CANAL
CAALFM_C600110CA	Q59PE7	CAALFM_C112760WA	4|2	6	3	2	2|0	0.69	0.88	0.69	0.88	0.69	-0.02	3	0.01		2|2	4	2	321	BCP1_CANAL
CAALFM_C600110CA	Q59PR3	DBP8	17|13	30	15	2	2|8	0.61	0.88	0.61	0.88	0.61	-0.66	3	0.02		6|7	13	6.5	440	DBP8_CANAL
CAALFM_C600110CA	Q59QB7	Q59QB7	11|10	21	10.5	2	4|3	0.91	0.95	0.91	0.95	0.91	1.81	3	0		6|8	14	7	554	Q59QB7_CANAL
CAALFM_C600110CA	Q5AF95	HCA4	29|34	63	31.5	2	10|11	0.98	1	0.98	1	0.98	3.3	3	0		17|21	38	19	765	DBP4_CANAL
CAALFM_C600110CA	A0A1D8PSB9	A0A1D8PSB9	19|28	47	23.5	2	3|13	0.44	0.85	0.44	0.85	0.44	-3.46	2.94	0.14		7|9	16	8	428	A0A1D8PSB9_CANAL
CAALFM_C600110CA	Q59T43	Q59T43	31|19	50	25	2	6|11	0.52	1	0.52	1	0.52	-3.45	2.94	0.03		12|9	21	10.5	607	Q59T43_CANAL
CAALFM_C600110CA	Q5ALX3	SPT5	37|45	82	41	2	10|18	0.53	0.98	0.53	0.98	0.53	-2.47	2.93	0.03		22|25	47	23.5	956	SPT5_CANAL
CAALFM_C600110CA	A0A1D8PG96	A0A1D8PG96	52|52	104	52	2	15|21	1	1	1	1	1	8.11	2.89	0		24|26	50	25	687	A0A1D8PG96_CANAL
CAALFM_C600110CA	Q5A0H6	Q5A0H6	15|11	26	13	2	3|6	0.73	0.99	0.73	0.99	0.73	-0.12	2.89	0.01		7|7	14	7	280	Q5A0H6_CANAL
CAALFM_C600110CA	A0A1D8PTN4	A0A1D8PTN4	26|23	49	24.5	2	10|7	0.95	1	0.95	1	0.95	2.17	2.88	0		7|8	15	7.5	59	A0A1D8PTN4_CANAL
CAALFM_C600110CA	Q59LT9	Q59LT9	13|10	23	11.5	2	5|3	0.77	0.98	0.77	0.98	0.77	0.22	2.88	0.01		4|6	10	5	131	Q59LT9_CANAL
CAALFM_C600110CA	A0A1D8PK65	A0A1D8PK65	18|25	43	21.5	2	10|5	0.56	0.99	0.56	0.99	0.56	-1.89	2.87	0.02		14|21	35	17.5	1884	A0A1D8PK65_CANAL
CAALFM_C600110CA	Q5ANH5	Q5ANH5	7|13	20	10	2	3|4	0.56	1	0.56	1	0.56	-2.03	2.86	0.02		3|6	9	4.5	111	Q5ANH5_CANAL
CAALFM_C600110CA	Q5A786	Q5A786	5|9	14	7	2	5|0	0.59	0.88	0.59	0.88	0.59	-0.88	2.8	0.02		3|4	7	3.5	126	Q5A786_CANAL
CAALFM_C600110CA	Q59WE2	Q59WE2	12|13	25	12.5	2	2|7	0.56	0.66	0.56	0.66	0.56	-0.13	2.78	0.02		5|6	11	5.5	164	Q59WE2_CANAL
CAALFM_C600110CA	Q5AFE4	RVS161	12|13	25	12.5	2	5|4	0.84	0.92	0.84	0.92	0.84	1.14	2.78	0.01		6|6	12	6	264	RV161_CANAL
CAALFM_C600110CA	Q59VN4	Q59VN4	31|41	72	36	2	14|12	0.55	1	0.55	1	0.55	-2.16	2.77	0.03		8|9	17	8.5	105	Q59VN4_CANAL
CAALFM_C600110CA	A0A1D8PMA9	A0A1D8PMA9	20|13	33	16.5	2	5|7	0.54	1	0.54	1	0.54	-2.45	2.75	0.03		8|7	15	7.5	491	A0A1D8PMA9_CANAL
CAALFM_C600110CA	Q5A0E5	NRG1	5|6	11	5.5	2	0|4	0.69	0.77	0.69	0.77	0.69	0.44	2.75	0.01		3|5	8	4	310	NRG1_CANAL
CAALFM_C600110CA	A0A1D8PGP2	A0A1D8PGP2	34|45	79	39.5	2	13|16	0.52	1	0.52	1	0.52	-3.2	2.72	0.03		20|23	43	21.5	942	A0A1D8PGP2_CANAL
CAALFM_C600110CA	A0A1D8PMU8	A0A1D8PMU8	27|22	49	24.5	2	7|11	0.67	1	0.67	1	0.67	-0.68	2.72	0.01		10|12	22	11	543	A0A1D8PMU8_CANAL
CAALFM_C600110CA	Q5AMT3	Q5AMT3	28|26	54	27	2	8|12	0.87	0.97	0.87	0.97	0.87	1.15	2.7	0		14|15	29	14.5	371	Q5AMT3_CANAL
CAALFM_C600110CA	Q5ACL9	CAALFM_CR10470CA	23|20	43	21.5	2	4|12	0.23	0.39	0.23	0.39	0.23	-2.58	2.69	0.16		11|10	21	10.5	512	BFR2_CANAL
CAALFM_C600110CA	A0A1D8PR11	A0A1D8PR11	8|0	8	4	2	3|0	0.48	0.96	0.48	0.96	0.48	-5.07	2.67	0.14		4|0	4	2	387	A0A1D8PR11_CANAL
CAALFM_C600110CA	A0A1D8PRJ5	A0A1D8PRJ5	21|27	48	24	2	8|10	0.56	1	0.56	1	0.56	-1.95	2.67	0.02		10|11	21	10.5	552	A0A1D8PRJ5_CANAL
CAALFM_C600110CA	A0A1D8PSJ3	A0A1D8PSJ3	5|11	16	8	2	2|4	0.52	0.99	0.52	0.99	0.52	-3.04	2.67	0.03		3|4	7	3.5	1011	A0A1D8PSJ3_CANAL
CAALFM_C600110CA	Q59ZH8	Q59ZH8	25|31	56	28	2	9|12	0.57	1	0.57	1	0.57	-1.71	2.67	0.02		13|15	28	14	436	Q59ZH8_CANAL
CAALFM_C600110CA	Q5AHI7	CAALFM_C204120CA	17|20	37	18.5	2	7|7	0.66	0.96	0.66	0.96	0.66	-0.57	2.64	0.01		9|10	19	9.5	455	NOP12_CANAL
CAALFM_C600110CA	Q5AGZ8	Q5AGZ8	26|28	54	27	2	12|9	0.64	0.89	0.64	0.89	0.64	-0.44	2.57	0.01		14|16	30	15	946	Q5AGZ8_CANAL
CAALFM_C600110CA	A0A1D8PGM4	A0A1D8PGM4	73|70	143	71.5	2	22|34	0	0	0	0	0	-10.34	2.55	0.26		33|35	68	34	1175	A0A1D8PGM4_CANAL
CAALFM_C600110CA	Q5ANI8	Q5ANI8	49|53	102	51	2	19|21	0.54	0.96	0.54	0.96	0.54	-1.9	2.55	0.03		31|31	62	31	1066	Q5ANI8_CANAL
CAALFM_C600110CA	Q59KV8	Q59KV8	18|20	38	19	2	5|10	0.34	0.55	0.34	0.55	0.34	-1.89	2.53	0.15		12|10	22	11	317	Q59KV8_CANAL
CAALFM_C600110CA	P25997	CEF3	61|79	140	70	2	25|31	0.5	1	0.5	1	0.5	-12.55	2.5	0.04		30|34	64	32	1050	EF3_CANAL
CAALFM_C600110CA	Q59PV8	Q59PV8	5|0	5	2.5	2	2|0	0.47	0.93	0.47	0.93	0.47	-2.91	2.5	0.14		4|0	4	2	174	Q59PV8_CANAL
CAALFM_C600110CA	Q5ADU3	Q5ADU3	4|6	10	5	2	0|4	0.57	0.77	0.57	0.77	0.57	-0.53	2.5	0.02		2|4	6	3	328	Q5ADU3_CANAL
CAALFM_C600110CA	Q5A782	Q5A782	49|43	92	46	2	20|17	0.48	0.95	0.48	0.95	0.48	-4.68	2.49	0.14		22|20	42	21	1017	Q5A782_CANAL
CAALFM_C600110CA	A0A1D8PI73	A0A1D8PI73	33|31	64	32	2	11|15	0.35	0.59	0.35	0.59	0.35	-2.16	2.46	0.15		16|17	33	16.5	1084	A0A1D8PI73_CANAL
CAALFM_C600110CA	A0A1D8PQQ7	A0A1D8PQQ7	41|28	69	34.5	2	13|15	0.5	1	0.5	1	0.5	-9.33	2.46	0.07		24|22	46	23	1217	A0A1D8PQQ7_CANAL
CAALFM_C600110CA	Q5AI20	Q5AI20	12|10	22	11	2	4|5	0.48	0.76	0.48	0.76	0.48	-1.41	2.44	0.14		7|7	14	7	622	Q5AI20_CANAL
CAALFM_C600110CA	A0A1D8PJB0	A0A1D8PJB0	40|33	73	36.5	2	15|15	0.47	0.94	0.47	0.94	0.47	-6.11	2.43	0.14		23|24	47	23.5	1221	A0A1D8PJB0_CANAL
CAALFM_C600110CA	A0A1D8PKD3	A0A1D8PKD3	30|26	56	28	2	9|14	0.49	0.94	0.49	0.94	0.49	-2.89	2.43	0.1		17|17	34	17	640	A0A1D8PKD3_CANAL
CAALFM_C600110CA	A0A1D8PRR2	A0A1D8PRR2	19|15	34	17	2	5|9	0.48	0.92	0.48	0.92	0.48	-2.95	2.43	0.14		7|7	14	7	459	A0A1D8PRR2_CANAL
CAALFM_C600110CA	Q59Z25	Q59Z25	4|8	12	6	2	2|3	0.49	0.92	0.49	0.92	0.49	-2.7	2.4	0.14		2|4	6	3	174	Q59Z25_CANAL
CAALFM_C600110CA	Q59V85	Q59V85	16|15	31	15.5	2	7|6	0.31	0.44	0.31	0.44	0.31	-1.51	2.38	0.15		9|10	19	9.5	295	Q59V85_CANAL
CAALFM_C600110CA	Q5AK16	Q5AK16	11|8	19	9.5	2	5|3	0.45	0.81	0.45	0.81	0.45	-2.38	2.38	0.14		8|8	16	8	529	Q5AK16_CANAL
CAALFM_C600110CA	A0A1D8PJ43	A0A1D8PJ43	36|35	71	35.5	2	11|19	0	0	0	0	0	-6.64	2.37	0.23		22|23	45	22.5	1210	A0A1D8PJ43_CANAL
CAALFM_C600110CA	A0A1D8PDD1	A0A1D8PDD1	14|12	26	13	2	7|4	0.36	0.61	0.36	0.61	0.36	-2.11	2.36	0.15		10|8	18	9	308	A0A1D8PDD1_CANAL
CAALFM_C600110CA	Q5ACU9	Q5ACU9	108|114	222	111	2	45|49	0	0	0	0	0	-14.13	2.36	0.25		24|25	49	24.5	504	NDT80_CANAL
CAALFM_C600110CA	A0A1D8PU27	A0A1D8PU27	22|13	35	17.5	2	5|10	0.45	0.89	0.45	0.89	0.45	-7.64	2.33	0.14		14|9	23	11.5	872	A0A1D8PU27_CANAL
CAALFM_C600110CA	Q59R24	TIM9	4|3	7	3.5	2	0|3	0.57	0.69	0.57	0.69	0.57	-0.22	2.33	0.02		2|2	4	2	87	TIM9_CANAL
CAALFM_C600110CA	Q5A4X0	BRE1	119|93	212	106	2	43|48	0.49	0.99	0.49	0.99	0.49	-28.62	2.33	0.1		28|28	56	28	681	BRE1_CANAL
CAALFM_C600110CA	Q59VR3	CAALFM_C103790CA	30|28	58	29	2	10|15	0.08	0.14	0.08	0.14	0.08	-4.38	2.32	0.18		11|10	21	10.5	426	FKBP3_CANAL
CAALFM_C600110CA	Q5AIB8	RPL10	27|31	58	29	2	11|14	0.18	0.37	0.18	0.37	0.18	-5.67	2.32	0.17		10|11	21	10.5	220	RL10_CANAL
CAALFM_C600110CA	A0A1D8PIA0	A0A1D8PIA0	33|34	67	33.5	2	15|14	0.03	0.04	0.03	0.04	0.03	-4.48	2.31	0.19		17|15	32	16	508	A0A1D8PIA0_CANAL
CAALFM_C600110CA	A0A1D8PRE0	A0A1D8PRE0	21|16	37	18.5	2	6|10	0.39	0.78	0.39	0.78	0.39	-5.16	2.31	0.15		10|10	20	10	475	A0A1D8PRE0_CANAL
CAALFM_C600110CA	A0A1D8PCC8	A0A1D8PCC8	14|9	23	11.5	2	5|5	0.45	0.89	0.45	0.89	0.45	-4.41	2.3	0.14		9|6	15	7.5	205	A0A1D8PCC8_CANAL
CAALFM_C600110CA	A0A1D8PQD6	A0A1D8PQD6	43|33	76	38	2	12|21	0.01	0.02	0.01	0.02	0.01	-13.24	2.3	0.21		19|14	33	16.5	688	A0A1D8PQD6_CANAL
CAALFM_C600110CA	A0A1D8PI52	A0A1D8PI52	9|7	16	8	2	3|4	0.38	0.64	0.38	0.64	0.38	-2.03	2.29	0.15		5|5	10	5	428	A0A1D8PI52_CANAL
CAALFM_C600110CA	Q5A213	Q5A213	15|17	32	16	2	7|7	0.2	0.36	0.2	0.36	0.2	-3.15	2.29	0.16		9|8	17	8.5	549	Q5A213_CANAL
CAALFM_C600110CA	Q9Y7C4	CHR1	16|16	32	16	2	7|7	0.14	0.14	0.14	0.14	0.14	-1.85	2.29	0.17		9|8	17	8.5	578	ROK1_CANAL
CAALFM_C600110CA	Q5AGV4	PRT1	46|43	89	44.5	2	21|18	0.01	0.02	0.01	0.02	0.01	-7.94	2.28	0.21		26|25	51	25.5	739	EIF3B_CANAL
CAALFM_C600110CA	Q5AB74	Q5AB74	40|37	77	38.5	2	16|18	0.01	0.03	0.01	0.03	0.01	-7.5	2.26	0.2		22|23	45	22.5	540	Q5AB74_CANAL
CAALFM_C600110CA	A0A1D8PF76	A0A1D8PF76	64|80	144	72	2	32|32	0.11	0.22	0.11	0.22	0.11	-21.85	2.25	0.17		26|31	57	28.5	974	A0A1D8PF76_CANAL
CAALFM_C600110CA	A0A1D8PFV1	RPL4B	81|79	160	80	2	31|41	0	0	0	0	0	-17.41	2.22	0.3		18|20	38	19	363	RL4B_CANAL
CAALFM_C600110CA	Q59PR9	HMO1	62|60	122	61	2	26|29	0	0	0	0	0	-12.2	2.22	0.27		15|18	33	16.5	223	HMO1_CANAL
CAALFM_C600110CA	Q5A756	Q5A756	49|46	95	47.5	2	19|24	0	0	0	0	0	-10.63	2.21	0.25		25|28	53	26.5	981	Q5A756_CANAL
CAALFM_C600110CA	Q5AJA5	Q5AJA5	54|61	115	57.5	2	23|29	0	0	0	0	0	-15.06	2.21	0.24		26|30	56	28	767	Q5AJA5_CANAL
CAALFM_C600110CA	A0A1D8PFJ8	A0A1D8PFJ8	21|23	44	22	2	12|8	0.04	0.07	0.04	0.07	0.04	-5.24	2.2	0.19		6|7	13	6.5	214	A0A1D8PFJ8_CANAL
CAALFM_C600110CA	A0A1D8PK97	A0A1D8PK97	9|2	11	5.5	2	0|5	0.44	0.88	0.44	0.88	0.44	-5.03	2.2	0.14		7|2	9	4.5	751	A0A1D8PK97_CANAL
CAALFM_C600110CA	Q5A750	Q5A750	14|19	33	16.5	2	9|6	0.29	0.59	0.29	0.59	0.29	-6.14	2.2	0.16		9|12	21	10.5	677	Q5A750_CANAL
CAALFM_C600110CA	Q59ZH9	MAK5	20|15	35	17.5	2	6|10	0.25	0.5	0.25	0.5	0.25	-6.49	2.19	0.16		13|11	24	12	782	MAK5_CANAL
CAALFM_C600110CA	Q59ZX6	CAALFM_C114080WA	92|83	175	87.5	2	33|47	0	0	0	0	0	-30.44	2.19	0.33		49|50	99	49.5	1818	UTP10_CANAL
CAALFM_C600110CA	A0A1D8PJD3	A0A1D8PJD3	33|39	72	36	2	16|17	0.02	0.04	0.02	0.04	0.02	-11.07	2.18	0.2		21|24	45	22.5	743	A0A1D8PJD3_CANAL
CAALFM_C600110CA	A0A1D8PLR5	A0A1D8PLR5	12|12	24	12	2	5|6	0.11	0.11	0.11	0.11	0.11	-2.11	2.18	0.17		3|5	8	4	72	A0A1D8PLR5_CANAL
CAALFM_C600110CA	Q5AI86	TIF34	21|16	37	18.5	2	7|10	0.21	0.42	0.21	0.42	0.21	-6.84	2.18	0.16		11|9	20	10	350	EIF3I_CANAL
CAALFM_C600110CA	A0A1D8PL04	A0A1D8PL04	5|8	13	6.5	2	3|3	0.38	0.71	0.38	0.71	0.38	-3.04	2.17	0.15		4|4	8	4	207	A0A1D8PL04_CANAL
CAALFM_C600110CA	Q59MW2	CAALFM_CR07750CA	56|57	113	56.5	2	24|28	0	0	0	0	0	-12.45	2.17	0.28		25|26	51	25.5	606	DBP6_CANAL
CAALFM_C600110CA	Q5AEE1	HTA3	5|8	13	6.5	2	2|4	0.38	0.71	0.38	0.71	0.38	-3.04	2.17	0.15		3|3	6	3	133	H2AZ_CANAL
CAALFM_C600110CA	O43101	CAALFM_C110620WA	273|263	536	268	2	112|136	0	0	0	0	0	-89.61	2.16	0.39		37|44	81	40.5	479	CBF5_CANAL
CAALFM_C600110CA	Q5A397	Q5A397	163|167	330	165	2	77|76	0	0	0	0	0	-39.74	2.16	0.36		41|40	81	40.5	613	Q5A397_CANAL
CAALFM_C600110CA	A0A1D8PFZ9	A0A1D8PFZ9	24|23	47	23.5	2	8|14	0	0	0	0	0	-6.79	2.14	0.23		13|14	27	13.5	567	A0A1D8PFZ9_CANAL
CAALFM_C600110CA	Q59YH4	Q59YH4	22|23	45	22.5	2	7|14	0	0	0	0	0	-7	2.14	0.23		16|16	32	16	549	Q59YH4_CANAL
CAALFM_C600110CA	Q5ACM4	CAALFM_CR10410CA	7|8	15	7.5	2	4|3	0.22	0.33	0.22	0.33	0.22	-2.03	2.14	0.16		5|5	10	5	276	PNO1_CANAL
CAALFM_C600110CA	A0A1D8PU45	A0A1D8PU45	17|15	32	16	2	9|6	0.05	0.1	0.05	0.1	0.05	-4.81	2.13	0.18		8|10	18	9	681	A0A1D8PU45_CANAL
CAALFM_C600110CA	Q5ANA1	RPL8B	38|43	81	40.5	2	18|20	0	0	0	0	0	-12.81	2.13	0.24		14|15	29	14.5	262	RL8B_CANAL
CAALFM_C600110CA	A0A1D8PE47	A0A1D8PE47	38|38	76	38	2	19|17	0	0	0	0	0	-9.49	2.11	0.26		19|18	37	18.5	742	A0A1D8PE47_CANAL
CAALFM_C600110CA	Q5ANE4	Q5ANE4	16|5	21	10.5	2	4|6	0.49	0.99	0.49	0.99	0.49	-10.04	2.1	0.1		7|5	12	6	842	Q5ANE4_CANAL
CAALFM_C600110CA	A0A1D8PMJ1	A0A1D8PMJ1	32|30	62	31	2	13|17	0	0	0	0	0	-10.03	2.07	0.25		18|15	33	16.5	526	A0A1D8PMJ1_CANAL
CAALFM_C600110CA	Q59PT0	VMA2	41|44	85	42.5	2	23|18	0	0	0	0	0	-13.85	2.07	0.28		20|20	40	20	512	VATB_CANAL
CAALFM_C600110CA	O42817	YST1	20|13	33	16.5	2	6|10	0.25	0.5	0.25	0.5	0.25	-9.2	2.06	0.16		8|7	15	7.5	261	RSSA_CANAL
CAALFM_C600110CA	A0A1D8PGR5	A0A1D8PGR5	96|96	192	96	2	43|51	0	0	0	0	0	-29.66	2.04	0.35		50|56	106	53	1722	A0A1D8PGR5_CANAL
CAALFM_C600110CA	A0A1D8PI20	A0A1D8PI20	20|20	40	20	2	11|9	0	0	0	0	0	-6.55	2	0.24		13|13	26	13	562	A0A1D8PI20_CANAL
CAALFM_C600110CA	A0A1D8PK43	RPL18	18|18	36	18	2	10|8	0	0	0	0	0	-5.85	2	0.22		4|4	8	4	186	RL18_CANAL
CAALFM_C600110CA	A0A1D8PKC3	A0A1D8PKC3	30|26	56	28	2	12|16	0	0	0	0	0	-11.99	2	0.25		13|13	26	13	412	A0A1D8PKC3_CANAL
CAALFM_C600110CA	A0A1D8PPJ1	A0A1D8PPJ1	13|13	26	13	2	5|8	0.02	0.02	0.02	0.02	0.02	-4.12	2	0.2		8|8	16	8	365	A0A1D8PPJ1_CANAL
CAALFM_C600110CA	A0A1D8PRP4	A0A1D8PRP4	12|10	22	11	2	5|6	0.06	0.11	0.06	0.11	0.06	-4.76	2	0.18		7|8	15	7.5	183	A0A1D8PRP4_CANAL
CAALFM_C600110CA	P83778	MDH1	9|5	14	7	2	4|3	0.32	0.64	0.32	0.64	0.32	-4.77	2	0.15		4|3	7	3.5	337	MDHC_CANAL
CAALFM_C600110CA	Q59VF9	CAALFM_C104710CA	18|22	40	20	2	9|11	0.01	0.02	0.01	0.02	0.01	-9.22	2	0.21		7|7	14	7	195	RSA3_CANAL
CAALFM_C600110CA	Q59YE8	Q59YE8	17|15	32	16	2	7|9	0.01	0.02	0.01	0.02	0.01	-6.49	2	0.2		11|9	20	10	721	Q59YE8_CANAL
CAALFM_C600110CA	Q5A7M9	Q5A7M9	3|7	10	5	2	2|3	0.4	0.78	0.4	0.78	0.4	-4.12	2	0.14		2|3	5	2.5	254	Q5A7M9_CANAL
CAALFM_C600110CA	Q59Y40	Q59Y40	29|24	53	26.5	2	7|20	0	0	0	0	0	-14.01	1.96	0.27		17|16	33	16.5	423	Q59Y40_CANAL
CAALFM_C600110CA	Q5AJH3	Q5AJH3	32|30	62	31	2	13|19	0	0	0	0	0	-13	1.94	0.28		13|11	24	12	586	Q5AJH3_CANAL
CAALFM_C600110CA	A0A1D8PDL6	CAALFM_C105720WA	40|37	77	38.5	2	17|23	0	0	0	0	0	-17.48	1.93	0.3		12|12	24	12	241	RL7A_CANAL
CAALFM_C600110CA	A0A1D8PHX2	A0A1D8PHX2	10|11	21	10.5	2	5|6	0.02	0.03	0.02	0.03	0.02	-4.76	1.91	0.2		8|9	17	8.5	371	A0A1D8PHX2_CANAL
CAALFM_C600110CA	A0A1D8PRE8	A0A1D8PRE8	18|22	40	20	2	11|10	0	0	0	0	0	-10.91	1.9	0.23		13|12	25	12.5	750	A0A1D8PRE8_CANAL
CAALFM_C600110CA	Q5A7Q9	Q5A7Q9	21|17	38	19	2	10|10	0	0.01	0	0.01	0	-10.57	1.9	0.23		11|13	24	12	436	Q5A7Q9_CANAL
CAALFM_C600110CA	Q5A852	Q5A852	33|26	59	29.5	2	14|17	0	0	0	0	0	-17.06	1.9	0.26		15|15	30	15	922	Q5A852_CANAL
CAALFM_C600110CA	Q59X38	PES1	32|38	70	35	2	19|18	0	0	0	0	0	-19.13	1.89	0.28		18|19	37	18.5	587	PESC_CANAL
CAALFM_C600110CA	A0A1D8PR90	A0A1D8PR90	8|7	15	7.5	2	4|4	0.05	0.08	0.05	0.08	0.05	-3.72	1.88	0.18		5|5	10	5	745	A0A1D8PR90_CANAL
CAALFM_C600110CA	A0A1D8PU69	A0A1D8PU69	8|7	15	7.5	2	3|5	0.05	0.08	0.05	0.08	0.05	-3.72	1.88	0.18		4|5	9	4.5	103	A0A1D8PU69_CANAL
CAALFM_C600110CA	Q59P36	Q59P36	8|7	15	7.5	2	3|5	0.05	0.08	0.05	0.08	0.05	-3.72	1.88	0.18		4|4	8	4	315	Q59P36_CANAL
CAALFM_C600110CA	Q59QH0	CAALFM_C104040CA	29|29	58	29	2	11|20	0	0	0	0	0	-14.55	1.87	0.3		16|17	33	16.5	720	NOP9_CANAL
CAALFM_C600110CA	Q5AB87	RPL16A	15|11	26	13	2	7|7	0.02	0.04	0.02	0.04	0.02	-8.51	1.86	0.19		6|6	12	6	200	RL16A_CANAL
CAALFM_C600110CA	Q5ANL8	Q5ANL8	50|45	95	47.5	2	21|30	0	0	0	0	0	-26.32	1.86	0.33		27|28	55	27.5	1120	Q5ANL8_CANAL
CAALFM_C600110CA	A0A1D8PC97	A0A1D8PC97	51|49	100	50	2	24|30	0	0	0	0	0	-25.01	1.85	0.34		19|22	41	20.5	449	A0A1D8PC97_CANAL
CAALFM_C600110CA	A0A1D8PG81	A0A1D8PG81	12|12	24	12	2	6|7	0	0	0	0	0	-5.45	1.85	0.22		6|6	12	6	546	A0A1D8PG81_CANAL
CAALFM_C600110CA	A0A1D8PDL7	A0A1D8PDL7	41|56	97	48.5	2	24|29	0	0	0	0	0	-34.16	1.83	0.3		23|31	54	27	1109	A0A1D8PDL7_CANAL
CAALFM_C600110CA	A0A1D8PF14	A0A1D8PF14	29|24	53	26.5	2	17|12	0	0	0	0	0	-16.38	1.83	0.27		18|17	35	17.5	431	A0A1D8PF14_CANAL
CAALFM_C600110CA	A0A1D8PM41	CAALFM_C404390WA	19|14	33	16.5	2	8|10	0.01	0.01	0.01	0.01	0.01	-11.25	1.83	0.22		5|5	10	5	124	RL22B_CANAL
CAALFM_C600110CA	Q5AGF6	Q5AGF6	24|29	53	26.5	2	13|16	0	0	0	0	0	-16.38	1.83	0.27		10|11	21	10.5	534	Q5AGF6_CANAL
CAALFM_C600110CA	A0A1D8PHD8	A0A1D8PHD8	57|52	109	54.5	2	28|32	0	0	0	0	0	-31.12	1.82	0.34		15|18	33	16.5	336	A0A1D8PHD8_CANAL
CAALFM_C600110CA	A0A1D8PKZ9	A0A1D8PKZ9	43|50	93	46.5	2	25|26	0	0	0	0	0	-28.01	1.82	0.32		22|24	46	23	504	A0A1D8PKZ9_CANAL
CAALFM_C600110CA	O93827	SRB1	66|52	118	59	2	28|37	0	0	0	0	0	-39.66	1.82	0.33		15|16	31	15.5	362	MPG1_CANAL
CAALFM_C600110CA	Q5AI15	CAALFM_C103370WA	48|41	89	44.5	2	26|23	0	0	0	0	0	-27.33	1.82	0.32		19|17	36	18	629	PABP_CANAL
CAALFM_C600110CA	A0A1D8PF08	RPL2	27|29	56	28	2	14|17	0	0	0	0	0	-15.71	1.81	0.3		10|10	20	10	254	RL2_CANAL
CAALFM_C600110CA	P53704	GFA1	30|37	67	33.5	2	19|18	0	0	0	0	0	-21.85	1.81	0.29		18|23	41	20.5	713	GFA1_CANAL
CAALFM_C600110CA	A0A1D8PSN8	A0A1D8PSN8	9|9	18	9	2	3|7	0.01	0.01	0.01	0.01	0.01	-4.47	1.8	0.2		6|8	14	7	618	A0A1D8PSN8_CANAL
CAALFM_C600110CA	Q5A678	Q5A678	12|13	25	12.5	2	5|9	0	0	0	0	0	-7.1	1.79	0.23		6|9	15	7.5	540	Q5A678_CANAL
CAALFM_C600110CA	Q5AJX7	Q5AJX7	12|13	25	12.5	2	7|7	0	0	0	0	0	-7.15	1.79	0.23		8|7	15	7.5	752	Q5AJX7_CANAL
CAALFM_C600110CA	Q59LF3	RVS167	12|4	16	8	2	3|6	0.38	0.76	0.38	0.76	0.38	-9.74	1.78	0.15		6|4	10	5	440	RV167_CANAL
CAALFM_C600110CA	A0A1D8PFX2	A0A1D8PFX2	14|9	23	11.5	2	8|5	0.03	0.06	0.03	0.06	0.03	-9.57	1.77	0.19		2|2	4	2	73	A0A1D8PFX2_CANAL
CAALFM_C600110CA	Q5A900	RPS21	33|36	69	34.5	2	17|22	0	0	0	0	0	-21.17	1.77	0.31		10|12	22	11	249	RS2_CANAL
CAALFM_C600110CA	Q5AC00	Q5AC00	12|11	23	11.5	2	7|6	0	0	0	0	0	-6.8	1.77	0.22		7|6	13	6.5	230	Q5AC00_CANAL
CAALFM_C600110CA	Q5A516	Q5A516	59|61	120	60	2	31|37	0	0	0	0	0	-35.23	1.76	0.36		17|18	35	17.5	301	Q5A516_CANAL
CAALFM_C600110CA	Q5A660	CAALFM_C404520WA	20|17	37	18.5	2	9|12	0	0	0	0	0	-12.27	1.76	0.26		9|8	17	8.5	276	PXR1_CANAL
CAALFM_C600110CA	A0A1D8PPW1	A0A1D8PPW1	3|4	7	3.5	2	2|2	0.18	0.27	0.18	0.27	0.18	-2.37	1.75	0.17		3|2	5	2.5	483	A0A1D8PPW1_CANAL
CAALFM_C600110CA	Q59ZG6	Q59ZG6	15|13	28	14	2	8|8	0	0	0	0	0	-9.2	1.75	0.24		10|9	19	9.5	327	Q59ZG6_CANAL
CAALFM_C600110CA	Q5A5V6	Q5A5V6	7|7	14	7	2	4|4	0.02	0.02	0.02	0.02	0.02	-3.72	1.75	0.19		5|4	9	4.5	379	Q5A5V6_CANAL
CAALFM_C600110CA	Q5A6M9	Q5A6M9	52|41	93	46.5	2	25|28	0	0	0	0	0	-34.16	1.75	0.32		11|10	21	10.5	159	Q5A6M9_CANAL
CAALFM_C600110CA	A0A1D8PGS5	A0A1D8PGS5	17|23	40	20	2	12|11	0	0	0	0	0	-15.71	1.74	0.26		10|11	21	10.5	369	A0A1D8PGS5_CANAL
CAALFM_C600110CA	A0A1D8PPS1	RPL25	25|15	40	20	2	13|10	0	0.01	0	0.01	0	-18.51	1.74	0.22		8|7	15	7.5	142	RL25_CANAL
CAALFM_C600110CA	A0A1D8PQ76	A0A1D8PQ76	22|30	52	26	2	8|22	0	0	0	0	0	-20.74	1.73	0.29		13|15	28	14	539	A0A1D8PQ76_CANAL
CAALFM_C600110CA	P41797	HSP70	97|113	210	105	2	58|64	0	0	0	0	0	-75.52	1.72	0.38		27|31	58	29	656	HSP71_CANAL
CAALFM_C600110CA	P87206	TIF	68|79	147	73.5	2	40|46	0	0	0	0	0	-53.64	1.71	0.37		30|30	60	30	397	IF4A_CANAL
CAALFM_C600110CA	Q59QT0	Q59QT0	12|12	24	12	2	7|7	0	0	0	0	0	-7.15	1.71	0.24		2|3	5	2.5	157	Q59QT0_CANAL
CAALFM_C600110CA	Q59ZE0	Q59ZE0	8|4	12	6	2	0|7	0.16	0.32	0.16	0.32	0.16	-5.28	1.71	0.17		5|3	8	4	233	Q59ZE0_CANAL
CAALFM_C600110CA	Q5ABC3	Q5ABC3	26|27	53	26.5	2	18|13	0	0	0	0	0	-17.06	1.71	0.31		12|15	27	13.5	426	Q5ABC3_CANAL
CAALFM_C600110CA	Q5AEN2	RPL9B	35|35	70	35	2	19|22	0	0	0	0	0	-21.86	1.71	0.33		11|12	23	11.5	191	RL9B_CANAL
CAALFM_C600110CA	Q59P41	Q59P41	14|8	22	11	2	8|5	0.03	0.06	0.03	0.06	0.03	-10.99	1.69	0.19		8|4	12	6	1088	Q59P41_CANAL
CAALFM_C600110CA	A0A1D8PTV4	A0A1D8PTV4	29|23	52	26	2	15|16	0	0	0	0	0	-21.18	1.68	0.3		10|9	19	9.5	448	A0A1D8PTV4_CANAL
CAALFM_C600110CA	P46587	SSA2	145|162	307	153.5	2	92|91	0	0	0	0	0	-114.15	1.68	0.39		38|42	80	40	645	HSP72_CANAL
CAALFM_C600110CA	Q59S06	NOP5	250|245	495	247.5	2	139|155	0	0	0	0	0	-167.22	1.68	0.39		45|45	90	45	516	NOP58_CANAL
CAALFM_C600110CA	A0A1D8PPX6	A0A1D8PPX6	3|2	5	2.5	2	0|3	0.31	0.44	0.31	0.44	0.31	-1.54	1.67	0.15		2|2	4	2	348	A0A1D8PPX6_CANAL
CAALFM_C600110CA	Q59MZ8	Q59MZ8	20|20	40	20	2	14|10	0	0	0	0	0	-13.3	1.67	0.3		9|9	18	9	148	Q59MZ8_CANAL
CAALFM_C600110CA	Q59YL9	CAALFM_C502070CA	6|9	15	7.5	2	4|5	0.03	0.06	0.03	0.06	0.03	-6.84	1.67	0.19		4|4	8	4	320	ESF2_CANAL
CAALFM_C600110CA	Q5A0N3	Q5A0N3	26|34	60	30	2	18|18	0	0	0	0	0	-25.64	1.67	0.3		21|20	41	20.5	854	Q5A0N3_CANAL
CAALFM_C600110CA	Q5AL36	TYE7	3|7	10	5	2	0|6	0.21	0.41	0.21	0.41	0.21	-5.1	1.67	0.16		2|3	5	2.5	269	TYE7_CANAL
CAALFM_C600110CA	A0A1D8PLC9	RPL20B	36|35	71	35.5	2	20|23	0	0	0	0	0	-25.27	1.65	0.34		12|11	23	11.5	172	RL20B_CANAL
CAALFM_C600110CA	A0A1D8PM75	RPL30	16|17	33	16.5	2	8|12	0	0	0	0	0	-11.93	1.65	0.28		5|6	11	5.5	106	RL30_CANAL
CAALFM_C600110CA	Q5AML1	NIP1	34|32	66	33	2	18|22	0	0	0	0	0	-24.24	1.65	0.33		24|20	44	22	874	EIF3C_CANAL
CAALFM_C600110CA	A0A1D8PJ76	A0A1D8PJ76	12|11	23	11.5	2	7|7	0	0	0	0	0	-8.51	1.64	0.25		7|6	13	6.5	353	A0A1D8PJ76_CANAL
CAALFM_C600110CA	Q59VH0	Q59VH0	38|36	74	37	2	22|23	0	0	0	0	0	-27.32	1.64	0.34		15|14	29	14.5	224	Q59VH0_CANAL
CAALFM_C600110CA	Q5A109	UBI3	14|9	23	11.5	2	7|7	0.01	0.01	0.01	0.01	0.01	-11.31	1.64	0.22		5|5	10	5	151	RS31_CANAL
CAALFM_C600110CA	Q5A6R1	RPL15A	13|18	31	15.5	2	8|11	0	0	0	0	0	-14.37	1.63	0.26		6|7	13	6.5	204	RL15A_CANAL
CAALFM_C600110CA	A0A1D8PFR4	A0A1D8PFR4	34|39	73	36.5	2	18|27	0	0	0	0	0	-30.49	1.62	0.34		16|14	30	15	376	A0A1D8PFR4_CANAL
CAALFM_C600110CA	P83779	PDC11	46|51	97	48.5	2	33|27	0	0	0	0	0	-39.29	1.62	0.36		20|21	41	20.5	567	PDC1_CANAL
CAALFM_C600110CA	Q59VP7	ERB1	28|45	73	36.5	2	19|26	0	0	0	0	0	-38.45	1.62	0.3		19|25	44	22	849	ERB1_CANAL
CAALFM_C600110CA	Q5AAU7	Q5AAU7	25|17	42	21	2	16|10	0	0	0	0	0	-20.88	1.62	0.28		9|7	16	8	300	Q5AAU7_CANAL
CAALFM_C600110CA	Q5AG43	RPS5	25|30	55	27.5	2	17|17	0	0	0	0	0	-23.58	1.62	0.31		10|9	19	9.5	225	RS5_CANAL
CAALFM_C600110CA	Q9UVJ4	RPL10A	26|26	52	26	2	18|14	0	0	0	0	0	-18.77	1.62	0.32		10|10	20	10	217	RL10A_CANAL
CAALFM_C600110CA	A0A1D8PIP0	A0A1D8PIP0	27|26	53	26.5	2	11|22	0	0	0	0	0	-21.02	1.61	0.32		6|6	12	6	263	A0A1D8PIP0_CANAL
CAALFM_C600110CA	A0A1D8PK40	RPL19A	26|27	53	26.5	2	15|18	0	0	0	0	0	-20.48	1.61	0.32		9|9	18	9	190	RL19A_CANAL
CAALFM_C600110CA	A0A1D8PNG5	A0A1D8PNG5	30|36	66	33	2	18|23	0	0	0	0	0	-28.71	1.61	0.33		19|21	40	20	799	A0A1D8PNG5_CANAL
CAALFM_C600110CA	A0A1D8PJE6	A0A1D8PJE6	390|453	843	421.5	2	220|308	0	0	0	0	0	-386.66	1.6	0.4		55|59	114	57	760	A0A1D8PJE6_CANAL
CAALFM_C600110CA	A0A1D8PLA3	A0A1D8PLA3	15|17	32	16	2	9|11	0	0	0	0	0	-13.31	1.6	0.28		10|11	21	10.5	613	A0A1D8PLA3_CANAL
CAALFM_C600110CA	Q59S59	CAALFM_C602380WA	5|3	8	4	2	2|3	0.11	0.21	0.11	0.21	0.11	-4.12	1.6	0.17		5|2	7	3.5	555	MRH4_CANAL
CAALFM_C600110CA	Q5AK59	HAS1	32|40	72	36	2	20|25	0	0	0	0	0	-32.83	1.6	0.33		19|23	42	21	565	HAS1_CANAL
CAALFM_C600110CA	Q8NJN3	ACS2	14|10	24	12	2	9|6	0	0	0	0	0	-11.64	1.6	0.24		11|8	19	9.5	671	ACS2_CANAL
CAALFM_C600110CA	Q9UVL1	NHP6A	20|20	40	20	2	12|13	0	0	0	0	0	-15.01	1.6	0.3		4|4	8	4	92	NHP6_CANAL
CAALFM_C600110CA	P46614	CDC19	43|35	78	39	2	28|21	0	0	0	0	0	-35.57	1.59	0.34		19|18	37	18.5	504	KPYK_CANAL
CAALFM_C600110CA	Q5AAW3	DHH1	25|26	51	25.5	2	10|22	0	0	0	0	0	-20.57	1.59	0.32		14|15	29	14.5	549	DHH1_CANAL
CAALFM_C600110CA	A0A1D8PKZ3	A0A1D8PKZ3	19|11	30	15	2	10|9	0	0	0	0	0	-17.2	1.58	0.24		10|8	18	9	433	A0A1D8PKZ3_CANAL
CAALFM_C600110CA	Q5A7K0	RPS24	20|16	36	18	2	10|13	0	0	0	0	0	-17.1	1.57	0.29		6|5	11	5.5	135	RS24_CANAL
CAALFM_C600110CA	A0A1D8PCI6	RPS42	44|48	92	46	2	31|28	0	0	0	0	0	-40.33	1.56	0.36		14|15	29	14.5	262	RS4_CANAL
CAALFM_C600110CA	A0A1D8PP43	A0A1D8PP43	24|32	56	28	2	21|15	0	0	0	0	0	-28.43	1.56	0.31		9|13	22	11	350	A0A1D8PP43_CANAL
CAALFM_C600110CA	Q5AFD8	Q5AFD8	6|8	14	7	2	5|4	0.01	0.02	0.01	0.02	0.01	-6.84	1.56	0.21		4|4	8	4	296	Q5AFD8_CANAL
CAALFM_C600110CA	A0A1D8PH72	A0A1D8PH72	23|22	45	22.5	2	11|18	0	0	0	0	0	-19.29	1.55	0.31		12|11	23	11.5	427	A0A1D8PH72_CANAL
CAALFM_C600110CA	A0A1D8PQR0	A0A1D8PQR0	10|10	20	10	2	5|8	0	0	0	0	0	-8.18	1.54	0.26		8|7	15	7.5	662	A0A1D8PQR0_CANAL
CAALFM_C600110CA	A0A1D8PI93	A0A1D8PI93	12|14	26	13	2	11|6	0	0	0	0	0	-12.27	1.53	0.27		8|10	18	9	401	A0A1D8PI93_CANAL
CAALFM_C600110CA	Q5A2T2	Q5A2T2	26|23	49	24.5	2	14|18	0	0	0	0	0	-22.9	1.53	0.32		16|14	30	15	609	Q5A2T2_CANAL
CAALFM_C600110CA	A0A1D8PHC4	A0A1D8PHC4	24|23	47	23.5	2	13|18	0	0	0	0	0	-21.18	1.52	0.32		15|16	31	15.5	667	A0A1D8PHC4_CANAL
CAALFM_C600110CA	Q5ANL6	CAALFM_C304380CA	20|27	47	23.5	2	14|17	0	0	0	0	0	-25.37	1.52	0.31		5|7	12	6	126	SNU13_CANAL
CAALFM_C600110CA	A0A1D8PK98	A0A1D8PK98	8|7	15	7.5	2	5|5	0	0	0	0	0	-7.17	1.5	0.23		6|3	9	4.5	585	A0A1D8PK98_CANAL
CAALFM_C600110CA	A0A1D8PUD2	A0A1D8PUD2	3|0	3	1.5	2	2|0	0.38	0.75	0.38	0.75	0.38	-2.91	1.5	0.15		2|0	2	1	161	A0A1D8PUD2_CANAL
CAALFM_C600110CA	Q5A346	Q5A346	9|6	15	7.5	2	4|6	0.01	0.01	0.01	0.01	0.01	-8.59	1.5	0.21		5|2	7	3.5	842	Q5A346_CANAL
CAALFM_C600110CA	Q5ADW5	Q5ADW5	6|3	9	4.5	2	4|2	0.08	0.16	0.08	0.16	0.08	-5.89	1.5	0.17		4|2	6	3	332	Q5ADW5_CANAL
CAALFM_C600110CA	A0A1D8PHH2	A0A1D8PHH2	68|65	133	66.5	2	35|54	0	0	0	0	0	-64.52	1.49	0.38		21|20	41	20.5	983	A0A1D8PHH2_CANAL
CAALFM_C600110CA	Q5AGZ7	RPL5	26|32	58	29	2	18|21	0	0	0	0	0	-30.83	1.49	0.34		11|14	25	12.5	298	RL5_CANAL
CAALFM_C600110CA	A0A1D8PEX3	A0A1D8PEX3	228|224	452	226	2	160|145	0	0	0	0	0	-214.79	1.48	0.4		74|77	151	75.5	1665	A0A1D8PEX3_CANAL
CAALFM_C600110CA	A0A1D8PPN6	RPL32	23|20	43	21.5	2	14|15	0	0	0	0	0	-21.9	1.48	0.31		4|4	8	4	131	RL32_CANAL
CAALFM_C600110CA	Q5AFB9	Q5AFB9	37|40	77	38.5	2	22|30	0	0	0	0	0	-37.96	1.48	0.36		24|25	49	24.5	839	Q5AFB9_CANAL
CAALFM_C600110CA	A0A1D8PQM4	A0A1D8PQM4	187|161	348	174	2	125|112	0	0	0	0	0	-184.97	1.47	0.39		59|58	117	58.5	1166	A0A1D8PQM4_CANAL
CAALFM_C600110CA	O74261	HSP60	8|14	22	11	2	15|0	0	0	0	0	0	-13.22	1.47	0.24		4|6	10	5	566	HSP60_CANAL
CAALFM_C600110CA	P40910	RPS1	32|34	66	33	2	22|23	0	0	0	0	0	-32.83	1.47	0.36		10|14	24	12	256	RS3A_CANAL
CAALFM_C600110CA	Q5AP79	Q5AP79	24|29	53	26.5	2	13|23	0	0	0	0	0	-28.35	1.47	0.34		12|11	23	11.5	307	Q5AP79_CANAL
CAALFM_C600110CA	Q59M49	Q59M49	31|36	67	33.5	2	21|25	0	0	0	0	0	-35.96	1.46	0.35		13|15	28	14	714	Q59M49_CANAL
CAALFM_C600110CA	A0A1D8PEM5	A0A1D8PEM5	36|41	77	38.5	2	28|25	0	0	0	0	0	-41.09	1.45	0.36		12|11	23	11.5	364	A0A1D8PEM5_CANAL
CAALFM_C600110CA	Q5A9D9	Q5A9D9	12|20	32	16	2	10|12	0	0	0	0	0	-21.03	1.45	0.28		9|12	21	10.5	376	Q5A9D9_CANAL
CAALFM_C600110CA	A0A1D8PCX8	RPL6	36|30	66	33	2	22|24	0	0	0	0	0	-37.37	1.43	0.35		9|9	18	9	176	RL6_CANAL
CAALFM_C600110CA	O59931	RPL13	12|8	20	10	2	6|8	0	0	0	0	0	-12.74	1.43	0.25		5|5	10	5	202	RL13_CANAL
CAALFM_C600110CA	A0A1D8PTS0	A0A1D8PTS0	24|21	45	22.5	2	15|17	0	0	0	0	0	-25.7	1.41	0.33		6|7	13	6.5	108	A0A1D8PTS0_CANAL
CAALFM_C600110CA	P83784	SSC1	49|40	89	44.5	2	34|29	0	0	0	0	0	-52.84	1.41	0.37		21|18	39	19.5	648	HSP77_CANAL
CAALFM_C600110CA	Q5AJF7	RPL12	27|28	55	27.5	2	17|22	0	0	0	0	0	-29.43	1.41	0.35		7|10	17	8.5	165	RL12_CANAL
CAALFM_C600110CA	A0A1D8PSE1	A0A1D8PSE1	3|4	7	3.5	2	5|0	0.08	0.12	0.08	0.12	0.08	-3.37	1.4	0.18		2|3	5	2.5	143	A0A1D8PSE1_CANAL
CAALFM_C600110CA	A0A1D8PUC1	A0A1D8PUC1	7|7	14	7	2	5|5	0	0	0	0	0	-7.17	1.4	0.25		3|3	6	3	116	A0A1D8PUC1_CANAL
CAALFM_C600110CA	Q5A6A1	RPL24A	17|18	35	17.5	2	11|14	0	0	0	0	0	-19.17	1.4	0.31		6|7	13	6.5	155	RL24A_CANAL
CAALFM_C600110CA	Q5A6P2	Q5A6P2	72|69	141	70.5	2	50|51	0	0	0	0	0	-78.08	1.4	0.39		39|38	77	38.5	1042	Q5A6P2_CANAL
CAALFM_C600110CA	Q5AMT7	Q5AMT7	9|5	14	7	2	5|5	0.01	0.01	0.01	0.01	0.01	-10.04	1.4	0.21		8|4	12	6	462	Q5AMT7_CANAL
CAALFM_C600110CA	A0A1D8PKG5	A0A1D8PKG5	6|5	11	5.5	2	0|8	0.01	0.01	0.01	0.01	0.01	-5.54	1.38	0.21		5|4	9	4.5	390	A0A1D8PKG5_CANAL
CAALFM_C600110CA	A0A1D8PPW6	A0A1D8PPW6	11|11	22	11	2	8|8	0	0	0	0	0	-11.97	1.38	0.29		7|5	12	6	181	A0A1D8PPW6_CANAL
CAALFM_C600110CA	A0A1D8PSQ3	A0A1D8PSQ3	29|25	54	27	2	16|23	0	0	0	0	0	-32.24	1.38	0.35		14|13	27	13.5	393	A0A1D8PSQ3_CANAL
CAALFM_C600110CA	A0A1D8PSV5	RPS3	60|67	127	63.5	2	41|51	0	0	0	0	0	-74.94	1.38	0.38		13|14	27	13.5	251	RS3_CANAL
CAALFM_C600110CA	O42766	BMH1	13|9	22	11	2	8|8	0	0	0	0	0	-14.81	1.38	0.27		8|7	15	7.5	264	1433_CANAL
CAALFM_C600110CA	P0CY35	TEF1	139|140	279	139.5	2	92|110	0	0	0	0	0	-156.21	1.38	0.39		24|27	51	25.5	458	EF1A1_CANAL
CAALFM_C600110CA	P46598	HSP90	47|44	91	45.5	2	41|25	0	0	0	0	0	-52.66	1.38	0.37		27|27	54	27	707	HSP90_CANAL
CAALFM_C600110CA	Q5A4E2	DED1	467|465	932	466	2	317|360	0	0	0	0	0	-531.07	1.38	0.4		59|61	120	60	672	DED1_CANAL
CAALFM_C600110CA	Q5ACU6	CAALFM_CR09740WA	5|13	18	9	2	3|10	0	0.01	0	0.01	0	-14.88	1.38	0.22		5|8	13	6.5	534	RRP3_CANAL
CAALFM_C600110CA	A0A1D8PJF3	A0A1D8PJF3	20|32	52	26	2	14|24	0	0	0	0	0	-37.24	1.37	0.33		11|14	25	12.5	667	A0A1D8PJF3_CANAL
CAALFM_C600110CA	A0A1D8PNA3	A0A1D8PNA3	9|10	19	9.5	2	5|9	0	0	0	0	0	-11.34	1.36	0.27		5|6	11	5.5	782	A0A1D8PNA3_CANAL
CAALFM_C600110CA	Q5A779	Q5A779	28|25	53	26.5	2	19|20	0	0	0	0	0	-32.24	1.36	0.35		15|15	30	15	368	Q5A779_CANAL
CAALFM_C600110CA	Q5ADM7	Q5ADM7	54|51	105	52.5	2	41|36	0	0	0	0	0	-61.69	1.36	0.38		18|18	36	18	335	Q5ADM7_CANAL
CAALFM_C600110CA	Q5APH1	Q5APH1	11|4	15	7.5	2	8|3	0.01	0.02	0.01	0.02	0.01	-13.07	1.36	0.2		5|4	9	4.5	199	Q5APH1_CANAL
CAALFM_C600110CA	A0A1D8PM39	A0A1D8PM39	14|17	31	15.5	2	7|16	0	0	0	0	0	-19.46	1.35	0.31		11|9	20	10	1645	A0A1D8PM39_CANAL
CAALFM_C600110CA	A0A1D8PQS0	A0A1D8PQS0	48|49	97	48.5	2	39|33	0	0	0	0	0	-57.22	1.35	0.38		13|13	26	13	312	A0A1D8PQS0_CANAL
CAALFM_C600110CA	Q5APM7	MSS116	30|37	67	33.5	2	27|23	0	0	0	0	0	-44.34	1.34	0.36		19|19	38	19	668	MS116_CANAL
CAALFM_C600110CA	A0A1D8PF50	A0A1D8PF50	14|10	24	12	2	7|11	0	0	0	0	0	-16.89	1.33	0.29		7|6	13	6.5	267	A0A1D8PF50_CANAL
CAALFM_C600110CA	A0A1D8PHV8	A0A1D8PHV8	5|3	8	4	2	4|2	0.02	0.05	0.02	0.05	0.02	-5.89	1.33	0.19		2|2	4	2	123	A0A1D8PHV8_CANAL
CAALFM_C600110CA	Q59TE0	RPL17B	17|19	36	18	2	10|17	0	0	0	0	0	-22.53	1.33	0.32		5|5	10	5	185	RL17B_CANAL
CAALFM_C600110CA	Q5A2T4	Q5A2T4	5|3	8	4	2	4|2	0.02	0.05	0.02	0.05	0.02	-5.89	1.33	0.19		4|2	6	3	371	Q5A2T4_CANAL
CAALFM_C600110CA	Q9HGT6	SES1	0|4	4	2	2	3|0	0.34	0.69	0.34	0.69	0.34	-5.07	1.33	0.15		0|2	2	1	462	SYSC_CANAL
CAALFM_C600110CA	A0A1D8PG94	A0A1D8PG94	13|16	29	14.5	2	11|11	0	0	0	0	0	-19.6	1.32	0.31		8|9	17	8.5	213	A0A1D8PG94_CANAL
CAALFM_C600110CA	A0A1D8PU46	A0A1D8PU46	420|415	835	417.5	2	307|324	0	0	0	0	0	-512.18	1.32	0.4		60|60	120	60	516	A0A1D8PU46_CANAL
CAALFM_C600110CA	A0A1D8PJ01	A0A1D8PJ01	16|14	30	15	2	11|12	0	0	0	0	0	-19.92	1.3	0.31		10|10	20	10	895	A0A1D8PJ01_CANAL
CAALFM_C600110CA	A0A1D8PGY0	RPL21A	10|8	18	9	2	6|8	0	0	0	0	0	-12.74	1.29	0.27		2|2	4	2	160	RL21A_CANAL
CAALFM_C600110CA	A0A1D8PIF1	A0A1D8PIF1	9|9	18	9	2	4|10	0	0	0	0	0	-10.98	1.29	0.28		5|5	10	5	193	A0A1D8PIF1_CANAL
CAALFM_C600110CA	A0A1D8PKJ5	A0A1D8PKJ5	6|3	9	4.5	2	5|2	0.02	0.03	0.02	0.03	0.02	-7.65	1.29	0.2		3|3	6	3	363	A0A1D8PKJ5_CANAL
CAALFM_C600110CA	A0A1D8PN83	CAALFM_C501540WA	19|17	36	18	2	14|14	0	0	0	0	0	-24.39	1.29	0.33		8|10	18	9	155	RS11A_CANAL
CAALFM_C600110CA	Q5A0M4	EFT2	51|47	98	49	2	48|28	0	0	0	0	0	-65.37	1.29	0.38		27|27	54	27	842	EF2_CANAL
CAALFM_C600110CA	Q5AK42	CAALFM_C504910WA	25|19	44	22	2	17|17	0	0	0	0	0	-32.04	1.29	0.34		8|9	17	8.5	237	EFG1P_CANAL
CAALFM_C600110CA	A0A1D8PF56	A0A1D8PF56	73|79	152	76	2	56|63	0	0	0	0	0	-103.73	1.28	0.39		5|7	12	6	186	A0A1D8PF56_CANAL
CAALFM_C600110CA	A0A1D8PQQ9	A0A1D8PQQ9	6|8	14	7	2	5|6	0	0	0	0	0	-10.35	1.27	0.25		4|4	8	4	278	A0A1D8PQQ9_CANAL
CAALFM_C600110CA	Q59S78	SAR1	9|10	19	9.5	2	7|8	0	0	0	0	0	-13.06	1.27	0.29		6|7	13	6.5	190	SAR1_CANAL
CAALFM_C600110CA	Q59T44	RPS8A	32|30	62	31	2	24|25	0	0	0	0	0	-42.59	1.27	0.37		7|7	14	7	206	RS8A_CANAL
CAALFM_C600110CA	Q5APK5	Q5APK5	8|6	14	7	2	7|4	0	0	0	0	0	-10.35	1.27	0.25		5|4	9	4.5	165	Q5APK5_CANAL
CAALFM_C600110CA	A0A1D8PET7	A0A1D8PET7	21|22	43	21.5	2	11|23	0	0	0	0	0	-28.73	1.26	0.35		6|6	12	6	277	A0A1D8PET7_CANAL
CAALFM_C600110CA	A0A1D8PQN7	A0A1D8PQN7	14|10	24	12	2	9|10	0	0	0	0	0	-18.65	1.26	0.3		6|6	12	6	267	A0A1D8PQN7_CANAL
CAALFM_C600110CA	A0A1D8PK71	CAALFM_C304810CA	63|52	115	57.5	2	47|45	0	0	0	0	0	-86.43	1.25	0.38		16|16	32	16	267	STM1_CANAL
CAALFM_C600110CA	A0A1D8PK30	RPL35	9|12	21	10.5	2	8|9	0	0	0	0	0	-16.57	1.24	0.29		4|3	7	3.5	120	RL35_CANAL
CAALFM_C600110CA	A0A1D8PQ82	A0A1D8PQ82	21|21	42	21	2	17|17	0	0	0	0	0	-29.18	1.24	0.35		15|13	28	14	533	A0A1D8PQ82_CANAL
CAALFM_C600110CA	Q5AND9	Q5AND9	13|8	21	10.5	2	6|11	0	0	0	0	0	-17.95	1.24	0.28		6|4	10	5	181	Q5AND9_CANAL
CAALFM_C600110CA	A0A1D8PU19	A0A1D8PU19	7|9	16	8	2	4|9	0	0	0	0	0	-12.19	1.23	0.27		5|6	11	5.5	448	A0A1D8PU19_CANAL
CAALFM_C600110CA	A0A1D8PCG7	RPS21B	8|9	17	8.5	2	8|6	0	0	0	0	0	-12.74	1.21	0.28		4|4	8	4	87	RS21B_CANAL
CAALFM_C600110CA	Q5AK62	SSD1	10|7	17	8.5	2	7|7	0	0	0	0	0	-14.19	1.21	0.27		7|6	13	6.5	1274	SSD1_CANAL
CAALFM_C600110CA	Q5ANP2	EGD2	18|11	29	14.5	2	10|14	0	0	0	0	0	-26	1.21	0.31		9|6	15	7.5	178	NACA_CANAL
CAALFM_C600110CA	A0A1D8PS34	A0A1D8PS34	20|17	37	18.5	2	17|14	0	0	0	0	0	-29.65	1.19	0.35		8|8	16	8	299	A0A1D8PS34_CANAL
CAALFM_C600110CA	A0A1D8PDU3	RPS23A	8|12	20	10	2	7|10	0	0	0	0	0	-18.03	1.18	0.29		2|4	6	3	145	RS23B_CANAL
CAALFM_C600110CA	Q59KG2	UCF1	3|4	7	3.5	2	2|4	0.01	0.01	0.01	0.01	0.01	-5.89	1.17	0.21		2|3	5	2.5	201	RGI1_CANAL
CAALFM_C600110CA	Q5ADU2	Q5ADU2	9|5	14	7	2	8|4	0	0	0	0	0	-13.51	1.17	0.26		3|2	5	2.5	594	Q5ADU2_CANAL
CAALFM_C600110CA	Q5ALV9	Q5ALV9	6|8	14	7	2	3|9	0	0	0	0	0	-11.67	1.17	0.26		4|4	8	4	134	Q5ALV9_CANAL
CAALFM_C600110CA	A0A1D8PHW1	RPL11	19|19	38	19	2	16|17	0	0	0	0	0	-30.29	1.15	0.36		6|7	13	6.5	174	RL11_CANAL
CAALFM_C600110CA	A0A1D8PLN3	A0A1D8PLN3	20|19	39	19.5	2	17|17	0	0	0	0	0	-32.04	1.15	0.36		11|12	23	11.5	544	A0A1D8PLN3_CANAL
CAALFM_C600110CA	A0A1D8PFG4	RPL27A	35|32	67	33.5	2	34|25	0	0	0	0	0	-57.19	1.14	0.38		9|10	19	9.5	136	RL27A_CANAL
CAALFM_C600110CA	A0A1D8PH81	A0A1D8PH81	4|4	8	4	2	0|7	0.01	0.01	0.01	0.01	0.01	-5.28	1.14	0.22		3|3	6	3	809	A0A1D8PH81_CANAL
CAALFM_C600110CA	A0A1D8PJF9	A0A1D8PJF9	16|18	34	17	2	14|16	0	0	0	0	0	-29.33	1.13	0.35		12|13	25	12.5	683	A0A1D8PJF9_CANAL
CAALFM_C600110CA	A0A1D8PK61	RPS19A	31|32	63	31.5	2	26|30	0	0	0	0	0	-53.41	1.12	0.38		6|6	12	6	145	RS19A_CANAL
CAALFM_C600110CA	A0A1D8PP14	RPL43A	16|11	27	13.5	2	11|13	0	0	0	0	0	-26	1.12	0.32		4|4	8	4	92	RL43A_CANAL
CAALFM_C600110CA	P53698	CYC1	14|14	28	14	2	12|13	0	0	0	0	0	-23.43	1.12	0.34		5|5	10	5	110	CYC_CANAL
CAALFM_C600110CA	Q5AJ85	CAALFM_C301430WA	4|5	9	4.5	2	4|4	0	0	0	0	0	-7.96	1.12	0.25		3|3	6	3	219	RRT14_CANAL
CAALFM_C600110CA	A0A1D8PMW6	A0A1D8PMW6	6|4	10	5	2	9|0	0	0	0	0	0	-8.83	1.11	0.24		3|3	6	3	141	A0A1D8PMW6_CANAL
CAALFM_C600110CA	A0A1D8PQN0	RPS28B	3|7	10	5	2	5|4	0	0	0	0	0	-11.29	1.11	0.23		2|2	4	2	67	RS28B_CANAL
CAALFM_C600110CA	P0CU34	TSA1	9|12	21	10.5	2	15|4	0	0	0	0	0	-19.32	1.11	0.3		6|6	12	6	196	TSA1B_CANAL
CAALFM_C600110CA	P83774	ASC1	25|25	50	25	2	24|21	0	0	0	0	0	-42.72	1.11	0.37		11|13	24	12	317	GBLP_CANAL
CAALFM_C600110CA	Q59S77	Q59S77	38|31	69	34.5	2	31|31	0	0	0	0	0	-63.96	1.11	0.38		19|20	39	19.5	684	Q59S77_CANAL
CAALFM_C600110CA	Q5A0V9	Q5A0V9	344|365	709	354.5	2	290|349	0	0	0	0	0	-626.75	1.11	0.4		37|36	73	36.5	316	Q5A0V9_CANAL
CAALFM_C600110CA	A0A1D8PF97	A0A1D8PF97	33|32	65	32.5	2	24|35	0	0	0	0	0	-57	1.1	0.38		16|15	31	15.5	1021	A0A1D8PF97_CANAL
CAALFM_C600110CA	A0A1D8PSC5	RPL28	23|22	45	22.5	2	14|27	0	0	0	0	0	-39.41	1.1	0.37		8|8	16	8	149	RL28_CANAL
CAALFM_C600110CA	Q5AB84	Q5AB84	85|92	177	88.5	2	71|90	0	0	0	0	0	-159.85	1.1	0.39		21|22	43	21.5	400	Q5AB84_CANAL
CAALFM_C600110CA	A0A1D8PFL9	RPL14	12|12	24	12	2	10|12	0	0	0	0	0	-21.03	1.09	0.33		5|4	9	4.5	131	RL14_CANAL
CAALFM_C600110CA	A0A1D8PT51	A0A1D8PT51	27|33	60	30	2	22|33	0	0	0	0	0	-57.15	1.09	0.37		15|14	29	14.5	255	A0A1D8PT51_CANAL
CAALFM_C600110CA	Q5A940	MBF1	5|7	12	6	2	5|6	0	0	0	0	0	-11.81	1.09	0.26		3|3	6	3	151	MBF1_CANAL
CAALFM_C600110CA	Q5AD50	Q5AD50	43|39	82	41	2	42|33	0	0	0	0	0	-75.34	1.09	0.38		13|13	26	13	393	Q5AD50_CANAL
CAALFM_C600110CA	A0A1D8PH21	RPL39	7|7	14	7	2	8|5	0	0	0	0	0	-12.42	1.08	0.29		3|3	6	3	99	RL36_CANAL
CAALFM_C600110CA	A0A1D8PPX7	A0A1D8PPX7	51|47	98	49	2	41|50	0	0	0	0	0	-91.86	1.08	0.39		27|26	53	26.5	836	A0A1D8PPX7_CANAL
CAALFM_C600110CA	Q5A4Z2	Q5A4Z2	13|15	28	14	2	9|17	0	0	0	0	0	-26.29	1.08	0.34		9|7	16	8	439	Q5A4Z2_CANAL
CAALFM_C600110CA	A0A1D8PDC4	A0A1D8PDC4	30|28	58	29	2	22|32	0	0	0	0	0	-54.01	1.07	0.38		16|15	31	15.5	546	A0A1D8PDC4_CANAL
CAALFM_C600110CA	A0A1D8PQQ5	RPS18	25|21	46	23	2	20|23	0	0	0	0	0	-44.99	1.07	0.37		7|7	14	7	145	RS18B_CANAL
CAALFM_C600110CA	P22011	CYP1	8|8	16	8	2	15|0	0	0	0	0	0	-13.22	1.07	0.29		5|5	10	5	162	PPIA_CANAL
CAALFM_C600110CA	Q59PR7	Q59PR7	23|24	47	23.5	2	22|22	0	0	0	0	0	-43.85	1.07	0.37		14|15	29	14.5	759	Q59PR7_CANAL
CAALFM_C600110CA	Q5A4P9	CAALFM_C601890CA	10|19	29	14.5	2	15|12	0	0	0	0	0	-33.08	1.07	0.32		8|12	20	10	574	DBP9_CANAL
CAALFM_C600110CA	Q5AP67	Q5AP67	15|17	32	16	2	14|16	0	0	0	0	0	-30.78	1.07	0.35		3|3	6	3	240	Q5AP67_CANAL
CAALFM_C600110CA	A0A1D8PGY8	RPS9B	15|19	34	17	2	17|15	0	0	0	0	0	-34.3	1.06	0.35		6|6	12	6	189	RS9B_CANAL
CAALFM_C600110CA	A0A1D8PL99	RPS6A	31|23	54	27	2	23|28	0	0	0	0	0	-56.25	1.06	0.37		11|8	19	9.5	236	RS6A_CANAL
CAALFM_C600110CA	Q59LU0	DBP2	282|267	549	274.5	2	242|277	0	0	0	0	0	-526.72	1.06	0.4		45|45	90	45	562	DBP2_CANAL
CAALFM_C600110CA	A0A1D8PCW6	RPS16A	25|19	44	22	2	22|20	0	0	0	0	0	-46.16	1.05	0.36		6|6	12	6	142	RS16A_CANAL
CAALFM_C600110CA	A0A1D8PCQ5	CAALFM_C102330CA	13|15	28	14	2	10|17	0	0	0	0	0	-28.21	1.04	0.34		6|6	12	6	127	RL26B_CANAL
CAALFM_C600110CA	A0A1D8PK11	A0A1D8PK11	18|15	33	16.5	2	17|15	0	0	0	0	0	-34.3	1.03	0.36		8|9	17	8.5	227	A0A1D8PK11_CANAL
CAALFM_C600110CA	A0A1D8PK22	RPS15	70|70	140	70	2	66|70	0	0	0	0	0	-137.8	1.03	0.39		13|13	26	13	142	RS15_CANAL
CAALFM_C600110CA	Q59W63	Q59W63	14|18	32	16	2	15|16	0	0	0	0	0	-34.02	1.03	0.35		10|11	21	10.5	358	Q59W63_CANAL
CAALFM_C600110CA	Q5ANB5	Q5ANB5	19|19	38	19	2	18|19	0	0	0	0	0	-37.31	1.03	0.36		8|10	18	9	475	Q5ANB5_CANAL
CAALFM_C600110CA	Q5AJ93	RPS7A	46|41	87	43.5	2	42|43	0	0	0	0	0	-89.99	1.02	0.39		8|8	16	8	186	RS7A_CANAL
CAALFM_C600110CA	Q5APT8	DBP3	151|136	287	143.5	2	139|144	0	0	0	0	0	-301.18	1.01	0.4		34|34	68	34	564	DBP3_CANAL
CAALFM_C600110CA	A0A1D8PF68	A0A1D8PF68	2|4	6	3	2	3|3	0.01	0.01	0.01	0.01	0.01	-7.32	1	0.21		2|3	5	2.5	385	A0A1D8PF68_CANAL
CAALFM_C600110CA	A0A1D8PHC7	A0A1D8PHC7	3|3	6	3	2	0|6	0	0	0	0	0	-5.1	1	0.4		2|2	4	2	517	A0A1D8PHC7_CANAL
CAALFM_C600110CA	A0A1D8PJA9	A0A1D8PJA9	53|57	110	55	2	41|69	0	0	0	0	0	-115.77	1	0.39		12|14	26	13	443	A0A1D8PJA9_CANAL
CAALFM_C600110CA	A0A1D8PJT2	A0A1D8PJT2	2|0	2	1	2	0|2	0.25	0.5	0.25	0.5	0.25	-2.91	1	0.16		2|0	2	1	283	A0A1D8PJT2_CANAL
CAALFM_C600110CA	A0A1D8PM35	A0A1D8PM35	13|14	27	13.5	2	18|9	0	0	0	0	0	-27.97	1	0.35		6|7	13	6.5	213	A0A1D8PM35_CANAL
CAALFM_C600110CA	A0A1D8PN49	A0A1D8PN49	2|0	2	1	2	0|2	0.25	0.5	0.25	0.5	0.25	-2.91	1	0.16		2|0	2	1	180	A0A1D8PN49_CANAL
CAALFM_C600110CA	A0A1D8PPQ1	A0A1D8PPQ1	33|23	56	28	2	30|26	0	0	0	0	0	-65.33	1	0.37		16|13	29	14.5	455	A0A1D8PPQ1_CANAL
CAALFM_C600110CA	A0A1D8PQJ1	A0A1D8PQJ1	66|57	123	61.5	2	57|66	0	0	0	0	0	-133.86	1	0.39		13|11	24	12	187	A0A1D8PQJ1_CANAL
CAALFM_C600110CA	A0A1D8PRP9	A0A1D8PRP9	5|3	8	4	2	2|6	0	0	0	0	0	-9.16	1	0.24		4|2	6	3	233	A0A1D8PRP9_CANAL
CAALFM_C600110CA	A0A1D8PTI7	RPS27	6|6	12	6	2	6|6	0	0	0	0	0	-12.11	1	0.4		2|2	4	2	82	RS27_CANAL
CAALFM_C600110CA	A0A1D8PTW6	ERG13	8|8	16	8	2	6|10	0	0	0	0	0	-16.26	1	0.4		5|5	10	5	451	ERG13_CANAL
CAALFM_C600110CA	P0CU35	RPS22A	29|25	54	27	2	22|32	0	0	0	0	0	-58.39	1	0.38		7|7	14	7	130	RS22B_CANAL
CAALFM_C600110CA	Q59P43	Q59P43	12|11	23	11.5	2	13|10	0	0	0	0	0	-24.25	1	0.34		8|9	17	8.5	214	Q59P43_CANAL
CAALFM_C600110CA	Q5A389	RPS20	10|12	22	11	2	7|15	0	0	0	0	0	-23.5	1	0.33		5|5	10	5	119	RS20_CANAL
CAALFM_C600110CA	Q5A460	Q5A460	5|0	5	2.5	2	2|3	0.1	0.21	0.1	0.21	0.1	-9.57	1	0.17		3|0	3	1.5	328	Q5A460_CANAL
CAALFM_C600110CA	Q5A7M1	Q5A7M1	2|0	2	1	2	2|0	0.25	0.5	0.25	0.5	0.25	-2.91	1	0.16		2|0	2	1	451	Q5A7M1_CANAL
CAALFM_C600110CA	Q5A9A1	Q5A9A1	4|4	8	4	2	3|5	0	0	0	0	0	-7.96	1	0.4		2|2	4	2	287	Q5A9A1_CANAL
CAALFM_C600110CA	Q5AAR0	CAALFM_C106590CA	0|2	2	1	2	0|2	0.25	0.5	0.25	0.5	0.25	-2.91	1	0.16		0|2	2	1	400	IWS1_CANAL
CAALFM_C600110CA	Q5AAR2	Q5AAR2	53|46	99	49.5	2	53|46	0	0	0	0	0	-107.48	1	0.39		12|12	24	12	347	Q5AAR2_CANAL
CAALFM_C600110CA	A0A1D8PNQ6	RPS25B	24|23	47	23.5	2	24|24	0	0	0	0	0	-50.89	0.98	0.4		6|7	13	6.5	105	RS25B_CANAL
CAALFM_C600110CA	A0A1D8PPE0	RPS13	23|27	50	25	2	24|27	0	0	0	0	0	-56.25	0.98	0.37		6|6	12	6	151	RS13_CANAL
CAALFM_C600110CA	Q59XV0	SET2	24|18	42	21	2	21|22	0	0	0	0	0	-49.53	0.98	0.37		14|12	26	13	844	SET2_CANAL
CAALFM_C600110CA	Q5A4Y4	Q5A4Y4	28|23	51	25.5	2	28|25	0	0	0	0	0	-59.86	0.96	0.38		9|6	15	7.5	177	Q5A4Y4_CANAL
CAALFM_C600110CA	A0A1D8PRJ6	A0A1D8PRJ6	23|18	41	20.5	2	22|21	0	0	0	0	0	-49.53	0.95	0.37		8|9	17	8.5	281	A0A1D8PRJ6_CANAL
CAALFM_C600110CA	A0A1D8PG16	RPL38	29|40	69	34.5	2	38|36	0	0	0	0	0	-88.76	0.93	0.39		3|3	6	3	78	RL38_CANAL
CAALFM_C600110CA	A0A1D8PI15	RPS10	17|16	33	16.5	2	17|19	0	0	0	0	0	-39.95	0.92	0.4		6|6	12	6	118	RS10A_CANAL
CAALFM_C600110CA	P82611	ACO1	6|5	11	5.5	2	7|5	0	0	0	0	0	-13.55	0.92	0.4		5|4	9	4.5	777	ACON_CANAL
CAALFM_C600110CA	P83776	HXK2	10|10	20	10	2	14|8	0	0	0	0	0	-23.79	0.91	0.4		6|5	11	5.5	484	HXKB_CANAL
CAALFM_C600110CA	A0A1D8PKD1	A0A1D8PKD1	10|9	19	9.5	2	13|8	0	0	0	0	0	-23.68	0.9	0.4		5|4	9	4.5	191	A0A1D8PKD1_CANAL
CAALFM_C600110CA	Q5AF98	Q5AF98	9|0	9	4.5	2	7|3	0.01	0.01	0.01	0.01	0.01	-20.28	0.9	0.22		6|0	6	3	427	Q5AF98_CANAL
CAALFM_C600110CA	Q5AHY8	Q5AHY8	4|4	8	4	2	5|4	0	0	0	0	0	-9.74	0.89	0.4		3|4	7	3.5	168	Q5AHY8_CANAL
CAALFM_C600110CA	Q5AIA0	Q5AIA0	7|9	16	8	2	4|14	0	0	0	0	0	-20.58	0.89	0.4		4|2	6	3	171	Q5AIA0_CANAL
CAALFM_C600110CA	Q9URB4	FBA1	14|19	33	16.5	2	17|20	0	0	0	0	0	-44.99	0.89	0.36		8|12	20	10	359	ALF_CANAL
CAALFM_C600110CA	A0A1D8PFV4	A0A1D8PFV4	348|381	729	364.5	2	396|434	0	0	0	0	0	#NAME?	0.88	0.4		30|32	62	31	286	A0A1D8PFV4_CANAL
CAALFM_C600110CA	A0A1D8PSK2	RPS30	7|7	14	7	2	8|8	0	0	0	0	0	-17.7	0.88	0.4		2|3	5	2.5	63	RS30_CANAL
CAALFM_C600110CA	P83781	POR1	10|11	21	10.5	2	13|11	0	0	0	0	0	-27.53	0.88	0.4		7|8	15	7.5	282	VDAC_CANAL
CAALFM_C600110CA	P82612	GPM1	8|10	18	9	2	16|5	0	0	0	0	0	-24.52	0.86	0.4		6|6	12	6	248	PMGY_CANAL
CAALFM_C600110CA	Q5A5P8	Q5A5P8	9|8	17	8.5	2	10|10	0	0	0	0	0	-23.4	0.85	0.4		6|6	12	6	154	Q5A5P8_CANAL
CAALFM_C600110CA	A0A1D8PPS6	A0A1D8PPS6	30|24	54	27	2	30|34	0	0	0	0	0	-78.52	0.84	0.4		19|16	35	17.5	1045	A0A1D8PPS6_CANAL
CAALFM_C600110CA	A0A1D8PEY9	RPS17B	36|42	78	39	2	43|51	0	0	0	0	0	-114.28	0.83	0.4		10|10	20	10	137	RS17B_CANAL
CAALFM_C600110CA	Q9P940	TPI1	0|5	5	2.5	2	6|0	0.04	0.09	0.04	0.09	0.04	-10.86	0.83	0.18		0|3	3	1.5	248	TPIS_CANAL
CAALFM_C600110CA	A0A1D8PDT3	RPS14B	95|98	193	96.5	2	109|127	0	0	0	0	0	-279.83	0.82	0.4		17|17	34	17	132	RS14B_CANAL
CAALFM_C600110CA	Q5ALV5	Q5ALV5	5|4	9	4.5	2	7|4	0	0	0	0	0	-13.34	0.82	0.4		3|2	5	2.5	157	Q5ALV5_CANAL
CAALFM_C600110CA	A0A1D8PEZ5	A0A1D8PEZ5	46|37	83	41.5	2	49|53	0	0	0	0	0	-127.59	0.81	0.4		22|23	45	22.5	672	A0A1D8PEZ5_CANAL
CAALFM_C600110CA	Q59WI7	CAALFM_C111000CA	3|5	8	4	2	3|7	0	0	0	0	0	-13	0.8	0.4		2|4	6	3	135	CGR1_CANAL
CAALFM_C600110CA	Q5APC1	Q5APC1	0|4	4	2	2	0|5	0.06	0.12	0.06	0.12	0.06	-9	0.8	0.18		0|2	2	1	381	Q5APC1_CANAL
CAALFM_C600110CA	Q59KF3	SPB1	17|18	35	17.5	2	24|21	0	0	0	0	0	-54.87	0.78	0.4		10|11	21	10.5	845	SPB1_CANAL
CAALFM_C600110CA	A0A1D8PGT5	A0A1D8PGT5	21|22	43	21.5	2	31|25	0	0	0	0	0	-68.65	0.77	0.4		14|14	28	14	499	A0A1D8PGT5_CANAL
CAALFM_C600110CA	A0A1D8PR50	A0A1D8PR50	5|5	10	5	2	5|8	0	0	0	0	0	-15.4	0.77	0.4		3|4	7	3.5	130	A0A1D8PR50_CANAL
CAALFM_C600110CA	A0A1D8PTB5	A0A1D8PTB5	8|9	17	8.5	2	8|14	0	0	0	0	0	-26.96	0.77	0.4		5|4	9	4.5	415	A0A1D8PTB5_CANAL
CAALFM_C600110CA	Q5AJF1	CAALFM_C302040CA	7|3	10	5	2	7|6	0	0	0	0	0	-19	0.77	0.29		3|2	5	2.5	206	LOC1_CANAL
CAALFM_C600110CA	Q5ANB2	CAALFM_C305160CA	16|18	34	17	2	24|20	0	0	0	0	0	-54.69	0.77	0.4		11|13	24	12	908	DBP10_CANAL
CAALFM_C600110CA	A0A1D8PNN8	A0A1D8PNN8	11|7	18	9	2	4|20	0	0	0	0	0	-31.63	0.75	0.4		7|6	13	6.5	418	A0A1D8PNN8_CANAL
CAALFM_C600110CA	Q59LQ5	CAALFM_C504080CA	8|7	15	7.5	2	8|12	0	0	0	0	0	-25.05	0.75	0.4		6|4	10	5	221	CWC25_CANAL
CAALFM_C600110CA	A0A1D8PIF0	A0A1D8PIF0	12|8	20	10	2	13|14	0	0	0	0	0	-36.64	0.74	0.4		4|2	6	3	163	A0A1D8PIF0_CANAL
CAALFM_C600110CA	A0A1D8PUC3	A0A1D8PUC3	11|9	20	10	2	13|14	0	0	0	0	0	-34.81	0.74	0.4		3|3	6	3	134	A0A1D8PUC3_CANAL
CAALFM_C600110CA	P83783	SAH1	7|6	13	6.5	2	18|0	0	0	0	0	0	-21.68	0.72	0.4		6|4	10	5	450	SAHH_CANAL
CAALFM_C600110CA	Q5AHH4	HSP21	2|3	5	2.5	2	3|4	0	0	0	0	0	-9.25	0.71	0.4		2|2	4	2	189	HSP21_CANAL
CAALFM_C600110CA	A0A1D8PPT5	RPL23A	22|22	44	22	2	31|33	0	0	0	0	0	-82.01	0.69	0.4		7|6	13	6.5	137	RL23A_CANAL
CAALFM_C600110CA	A0A1D8PUB0	A0A1D8PUB0	2|4	6	3	2	4|5	0	0	0	0	0	-13.12	0.67	0.4		2|2	4	2	383	A0A1D8PUB0_CANAL
CAALFM_C600110CA	P0CU36	CAALFM_C306160CA	12|8	20	10	2	12|18	0	0	0	0	0	-42.51	0.67	0.4		6|6	12	6	261	NSA2B_CANAL
CAALFM_C600110CA	Q59SM8	Q59SM8	4|0	4	2	2	6|0	0.01	0.03	0.01	0.03	0.01	-10.86	0.67	0.2		4|0	4	2	946	Q59SM8_CANAL
CAALFM_C600110CA	Q5A0L0	Q5A0L0	3|3	6	3	2	6|3	0	0	0	0	0	-11.29	0.67	0.4		2|2	4	2	413	Q5A0L0_CANAL
CAALFM_C600110CA	Q5A860	TMA19	3|3	6	3	2	5|4	0	0	0	0	0	-11.29	0.67	0.4		2|2	4	2	167	TCTP_CANAL
CAALFM_C600110CA	Q5ADQ6	RPS12	5|7	12	6	2	8|11	0	0	0	0	0	-26.83	0.63	0.4		3|4	7	3.5	143	RS12_CANAL
CAALFM_C600110CA	A0A1D8PG09	A0A1D8PG09	3|2	5	2.5	2	2|6	0	0	0	0	0	-10.87	0.62	0.4		2|2	4	2	89	A0A1D8PG09_CANAL
CAALFM_C600110CA	A0A1D8PHF5	CAALFM_C205410WA	13|12	25	12.5	2	19|21	0	0	0	0	0	-54.27	0.62	0.4		4|4	8	4	112	RL31B_CANAL
CAALFM_C600110CA	A0A1D8PHI7	A0A1D8PHI7	13|12	25	12.5	2	20|20	0	0	0	0	0	-54.27	0.62	0.4		11|8	19	9.5	416	A0A1D8PHI7_CANAL
CAALFM_C600110CA	A0A1D8PKF3	A0A1D8PKF3	2|3	5	2.5	2	3|5	0	0	0	0	0	-11.12	0.62	0.4		2|2	4	2	70	A0A1D8PKF3_CANAL
CAALFM_C600110CA	O94083	ANB1	5|8	13	6.5	2	15|6	0	0	0	0	0	-30.24	0.62	0.4		5|7	12	6	158	IF5A_CANAL
CAALFM_C600110CA	Q59SR4	Q59SR4	3|7	10	5	2	6|10	0	0	0	0	0	-25	0.62	0.4		3|5	8	4	466	Q59SR4_CANAL
CAALFM_C600110CA	Q59Y31	YWP1	2|3	5	2.5	2	4|4	0	0	0	0	0	-11.12	0.62	0.4		2|2	4	2	533	YWP1_CANAL
CAALFM_C600110CA	Q59TU0	EGD1	7|4	11	5.5	2	9|9	0	0	0	0	0	-26.86	0.61	0.4		3|2	5	2.5	157	NACB_CANAL
CAALFM_C600110CA	A0A1D8PT71	A0A1D8PT71	3|0	3	1.5	2	2|3	0.01	0.02	0.01	0.02	0.01	-9.57	0.6	0.21		2|0	2	1	244	A0A1D8PT71_CANAL
CAALFM_C600110CA	Q59WI0	Q59WI0	11|6	17	8.5	2	13|17	0	0	0	0	0	-46.73	0.57	0.4		6|5	11	5.5	493	Q59WI0_CANAL
CAALFM_C600110CA	A0A1D8PKB3	A0A1D8PKB3	5|0	5	2.5	2	6|3	0	0	0	0	0	-18.25	0.56	0.26		2|0	2	1	353	A0A1D8PKB3_CANAL
CAALFM_C600110CA	A0A1D8PSH3	A0A1D8PSH3	5|7	12	6	2	15|7	0	0	0	0	0	-32.33	0.55	0.4		5|4	9	4.5	467	A0A1D8PSH3_CANAL
CAALFM_C600110CA	P46273	PGK1	21|23	44	22	2	70|14	0	0	0	0	0	-121.34	0.52	0.4		14|16	30	15	417	PGK_CANAL
CAALFM_C600110CA	Q59SN0	CAALFM_CR07030CA	7|7	14	7	2	12|15	0	0	0	0	0	-38.59	0.52	0.4		6|6	12	6	281	RRP36_CANAL
CAALFM_C600110CA	A0A1D8PTU4	A0A1D8PTU4	7|11	18	9	2	18|20	0	0	0	0	0	-60.79	0.47	0.4		4|4	8	4	440	A0A1D8PTU4_CANAL
CAALFM_C600110CA	A0A1D8PFS4	A0A1D8PFS4	5|4	9	4.5	2	18|3	0	0	0	0	0	-31.9	0.43	0.4		4|2	6	3	495	A0A1D8PFS4_CANAL
CAALFM_C600110CA	A0A1D8PPV6	A0A1D8PPV6	3|0	3	1.5	2	8|0	0	0	0	0	0	-15.08	0.38	0.4		2|0	2	1	186	A0A1D8PPV6_CANAL
CAALFM_C600110CA	A0A1D8PH52	ERG10	2|0	2	1	2	6|0	0	0	0	0	0	-10.86	0.33	0.4		2|0	2	1	402	ERG10_CANAL
CAALFM_C600110CA	Q5A017	Q5A017	4|0	4	2	2	9|4	0	0	0	0	0	-26.86	0.31	0.4		2|0	2	1	323	Q5A017_CANAL
CAALFM_C600110CA	A0A1D8PL14	A0A1D8PL14	0|3	3	1.5	2	10|0	0	0	0	0	0	-19.36	0.3	0.4		0|3	3	1.5	436	A0A1D8PL14_CANAL
CAALFM_C600110CA	A0A1D8PLZ5	A0A1D8PLZ5	2|0	2	1	2	4|3	0	0	0	0	0	-13.88	0.29	0.4		2|0	2	1	197	A0A1D8PLZ5_CANAL
CAALFM_C600110CA	P83780	PGI1	4|3	7	3.5	2	20|5	0	0	0	0	0	-42.75	0.28	0.4		3|3	6	3	550	G6PI_CANAL
CAALFM_C600110CA	P82610	MET6	0|4	4	2	2	12|3	0	0	0	0	0	-30.79	0.27	0.4		0|3	3	1.5	767	METE_CANAL
CAALFM_C600110CA	Q9UW14	RIM101	7|6	13	6.5	2	27|21	0	0	0	0	0	-84.19	0.27	0.4		5|5	10	5	661	PACC_CANAL
CAALFM_C600110CA	A0A1D8PR99	A0A1D8PR99	3|0	3	1.5	2	12|0	0	0	0	0	0	-23.68	0.25	0.4		2|0	2	1	559	A0A1D8PR99_CANAL
CAALFM_C600110CA	Q5AMP4	Q5AMP4	0|3	3	1.5	2	10|3	0	0	0	0	0	-26.54	0.23	0.4		0|2	2	1	332	Q5AMP4_CANAL
CAALFM_C600110CA	C5MKY7	C5MKY7	13|17	30	15	2	68|73	0	0	0	0	0	-262.78	0.21	0.4		6|9	15	7.5	239	C5MKY7_HCMV

## Sheet: C6_00110c interactome
Bait	Gene ID	Name	Group	Function	Product Description	Spec	SpecSum	AvgSpec	NumReplicates	ctrlCounts	AvgP	MaxP	TopoAvgP	TopoMaxP	SaintScore	logOddsScore	FoldChange	BFDR	boosted_by	UniqueSpec	UniqueSpecSum	UniqueAvgSpec	PreySequenceLength	UniProtID	Cluster	16 °C	22 °C	30 °C	37 °C	39 °C	40.5 °C
C6_00110C	C2_08560W	SMC2	Cell Cycle Process	Condensin	Protein similar to S. cerevisiae Smc2p, which is a component of the condensin complex involved in mitotic chromosome condensation, induced under hydroxyurea treatment	25|17	42	21	2	0|0	1	1	1	1	1	28.19	210	0		15|13	28	14	1171	A0A1D8PI59_CANAL	1	3.08333	2.25	2.66667	3.33333	4	4
C6_00110C	C3_02230C	YCG1	Cell Cycle Process	Condensin	Putative condensin G	26|25	51	25.5	2	0|0	1	1	1	1	1	39.96	255	0		16|16	32	16	1259	A0A1D8PJE8_CANAL	6	0	0	0	0	0.583333	2.55556
C6_00110C	C3_05720C	KIP3	Cell Cycle Process		Putative kinesin, involved in mitotic spindle organization	55|64	119	59.5	2	0|0	1	1	1	1	1	83.19	595	0		19|22	41	20.5	972	A0A1D8PKA4_CANAL
C6_00110C	C3_06300W	DOT1	Cell Cycle Process		Putative modulator of white-opaque switching	34|38	72	36	2	0|0	1	1	1	1	1	53.03	360	0		20|24	44	22	1343	DOT1_CANAL
C6_00110C	C4_05340W	CDC16	Cell Cycle Process	Anaphase promoting	Ortholog(s) have ubiquitin protein ligase activity	23|22	45	22.5	2	0|0	1	1	1	1	1	35.57	225	0		13|11	24	12	785	A0A1D8PMB5_CANAL	2	1.75	0.666667	1.66667	2.88889	3.75	3.88889
C6_00110C	C5_00300C	SMC4	Cell Cycle Process	Condensin	Ortholog(s) have ATPase activity, DNA/DNA annealing activity, chromatin binding, double-stranded DNA binding, single-stranded DNA binding activity	19|23	42	21	2	0|0	1	1	1	1	1	31.15	210	0		15|12	27	13.5	1368	Q5A4Y2_CANAL	1	4	3.75	3.77778	3.77778	4	4
C6_00110C	C6_00670W	CDC14	Cell Cycle Process	RENT	Protein involved in exit from mitosis and morphogenesis, ortholog of S. cerevisiae Cdc14p, which is a dual-specificity phosphatase and cell-cycle regulator, suppresses S. cerevisiae cdc15-lyt1, dbf2-2, and (partially) tem1 mutant phenotypes	24|24	48	24	2	0|0	1	1	1	1	1	38.5	240	0		10|12	22	11	542	CDC14_CANAL	4	0	0.25	0.888889	0	0	0.111111
C6_00110C	CR_01230C	CDC27	Cell Cycle Process	Anaphase promoting	Putative ubiquitin-protein ligase, periodic mRNA expression, peak at cell-cycle S/G2 phase	27|20	47	23.5	2	0|0	1	1	1	1	1	32.63	235	0		13|11	24	12	875	A0A1D8PRX3_CANAL
C6_00110C	C6_03200W	EMF1	Cellular Respiration		Ortholog of C. dubliniensis CD36 : Cd36_63860, C. parapsilosis CDC317 : CPAR2_601140, C. auris B8441 : B9J08_000407 and Candida tenuis NRRL Y-1498 : CANTEDRAFT_92714	27|24	51	25.5	2	0|0	1	1	1	1	1	38.5	255	0		11|10	21	10.5	313	A0A1D8PQ33_CANAL	2	0	0.0833333	2.55556	2.77778	4	3.22222
C6_00110C	C1_01700W	ARP8	Chromatin Remodelling	INO80	Putative chromatin-remodeling enzyme complex protein; mutation confers hypersensitivity to toxic ergosterol analog, and to amphotericin B; rat catheter biofilm induced	39|39	78	39	2	0|0	1	1	1	1	1	60.24	390	0		23|24	47	23.5	1066	A0A1D8PCJ9_CANAL
C6_00110C	C1_02750C	RSC2	Chromatin Remodelling	RSC	Component of the RSC chromatin remodeling complex	38|35	73	36.5	2	0|0	1	1	1	1	1	54.47	365	0		20|22	42	21	795	A0A1D8PCV8_CANAL	2	0.666667	1.75	3.11111	3.33333	3.75	4
C6_00110C	C1_05780W	RSC9	Chromatin Remodelling	RSC	Component of the RSC chromatin remodeling complex, decreased transcription is observed upon fluphenazine treatment or in an azole-resistant strain that overexpresses CDR1 and CDR2	45|53	98	49	2	0|0	1	1	1	1	1	68.87	490	0		17|20	37	18.5	634	Q5AA11_CANAL	6	0	0	0.222222	0.666667	2.08333	2.66667
C6_00110C	C1_07340W	ISW1	Chromatin Remodelling	ISW1a/b	Ortholog(s) have ATPase activity, DNA binding, nucleosome binding, rDNA binding activity	45|65	110	55	2	0|0	1	1	1	1	1	68.87	550	0		29|38	67	33.5	1017	A0A1D8PE13_CANAL
C6_00110C	C1_14240W	RSC8	Chromatin Remodelling	RSC	Component of the RSC chromatin remodeling complex, possibly an essential gene, disruptants not obtained by UAU1 method	54|61	115	57.5	2	0|0	1	1	1	1	1	81.76	575	0		22|23	45	22.5	561	A0A1D8PFW3_CANAL	1	2.91667	2.91667	2.77778	3	3	3.66667
C6_00110C	C2_00570W	RSC58	Chromatin Remodelling	RSC	Component of the RSC chromatin remodeling complex	36|41	77	38.5	2	0|0	1	1	1	1	1	55.92	385	0		17|19	36	18	568	A0A1D8PG45_CANAL	6	0	0.0833333	0.666667	1.22222	1.33333	2.66667
C6_00110C	C2_00710W	NPL6	Chromatin Remodelling	RSC	Component of the RSC chromatin remodeling complex, Hap43-induced, Spider biofilm repressed	21|33	54	27	2	0|0	1	1	1	1	1	34.1	270	0		11|14	25	12.5	449	A0A1D8PG62_CANAL	6	0	0	0.777778	1.11111	2.33333	3.11111
C6_00110C	C2_00830C	RSC4	Chromatin Remodelling	RSC	Component of the RSC chromatin remodeling complex	19|33	52	26	2	0|0	1	1	1	1	1	31.15	260	0		13|17	30	15	636	A0A1D8PG88_CANAL
C6_00110C	C2_01370C	NRI1	Chromatin Remodelling	RSC	Component of the RSC chromatin remodeling complex, only present in CTG clade	28|33	61	30.5	2	0|0	1	1	1	1	1	44.33	305	0		17|17	34	17	618	Q5ALY5_CANAL
C6_00110C	C2_03900C	IES1	Chromatin Remodelling	INO80	Ortholog(s) have role in nucleosome mobilization and Ino80 complex, cytosol, nucleus localization	32|31	63	31.5	2	0|0	1	1	1	1	1	48.69	315	0		16|19	35	17.5	786	A0A1D8PGZ6_CANAL
C6_00110C	C2_04220C	TAF14	Chromatin Remodelling	INO80	YEATS domain-containing protein involved in transcription regulation, TFIIF and TFIID subunit, detects crotonylated lysine residues in histone H3, macrophage-induced protein, possibly required for yeast cell adherence to silicone substrate	28|26	54	27	2	0|0	1	1	1	1	1	41.42	270	0		15|15	30	15	263	A0A1D8PH31_CANAL
C6_00110C	C2_07100W	SNF12	Chromatin Remodelling	RSC	Component of the RSC chromatin remodeling complex	23|33	56	28	2	0|0	1	1	1	1	1	37.03	280	0		15|18	33	16.5	469	A0A1D8PHT4_CANAL	2	0.25	0.333333	1.55556	2	2.41667	3.22222
C6_00110C	C2_07560W	SWR1	Chromatin Remodelling	SWR1	Component of the SWR1 complex, which has a role in exchanging histone variant H2AZ for histone H2A in chromatin, required for proper nucleosome positioning on WOR1 promoter	41|40	81	40.5	2	0|0	1	1	1	1	1	61.68	405	0		22|22	44	22	1641	SWR1_CANAL
C6_00110C	C3_01030W	ARP9	Chromatin Remodelling	RSC	Component of the RSC chromatin remodeling complex, similar to S. cerevisiae Arp3p, a component of the Arp2/3 complex involved in actin-dependent processes, likely to be essential for growth, based on an insertional mutagenesis strategy	40|39	79	39.5	2	0|0	1	1	1	1	1	60.24	395	0		18|19	37	18.5	484	Q5A9X7_CANAL	6	0	0	0.111111	1	1.33333	1.55556
C6_00110C	C3_02490C	STH1	Chromatin Remodelling	RSC	Putative ATP-dependent helicase, Component of the RSC chromatin remodeling complex, induced by nitric oxide	57|76	133	66.5	2	0|0	1	1	1	1	1	86.05	665	0		38|42	80	40	1302	A0A1D8PJG4_CANAL	1	2.33333	3	3.66667	3.55556	4	3.88889
C6_00110C	C6_03350C	ARP4	Chromatin Remodelling	INO80	Subunit of the NuA4 histone acetyltransferase complex	36|33	69	34.5	2	0|0	1	1	1	1	1	51.58	345	0		18|19	37	18.5	468	ARP4_CANAL	6	0.75	0.583333	0.777778	0.888889	1.58333	2.55556
C6_00110C	C7_00910C	IOC4	Chromatin Remodelling	ISW1a/b	Ortholog of S. cerevisiae Ioc4, a protein that influences gene expression through chromatin remodeling, oxidative stress-induced via Cap1	20|26	46	23	2	0|0	1	1	1	1	1	32.63	230	0		12|13	25	12.5	393	A0A1D8PQR7_CANAL
C6_00110C	CR_04180C	ARP5	Chromatin Remodelling	INO80	Ortholog(s) have 3'-5' DNA helicase activity	34|38	72	36	2	0|0	1	1	1	1	1	53.03	360	0		16|19	35	17.5	776	Q5A6Q0_CANAL
C6_00110C	CR_04720C	INO80	Chromatin Remodelling	INO80	Putative ATPase and nucleosome spacing factor, heterozygous null mutant displays sensitivity to virgineone	56|71	127	63.5	2	0|0	1	1	1	1	1	84.62	635	0		31|35	66	33	1387	INO80_CANAL
C6_00110C	C1_04170C	HTA2	Chromosome Organization	Nucleosome	Putative histone H2A, farnesol regulated, rat catheter biofilm repressed, Spider biofilm repressed, Hap43-induced	30|38	68	34	2	0|0	1	1	1	1	1	47.24	340	0		7|8	15	7.5	131	H2A2_CANAL
C6_00110C	C3_03910W	HTA1	Chromosome Organization	Nucleosome	Histone H2A, repressed in fkh2 mutant, amphotericin B repressed, farnesol regulated, RNA abundance regulated by tyrosol and cell density, Hap43-induced gene, Spider biofilm repressed	27|33	60	30	2	0|0	1	1	1	1	1	42.88	300	0		5|5	10	5	132	H2A1_CANAL
C6_00110C	C1_05680C	RIM1	DNA Replication/Repair		Putative single-stranded DNA-binding protein, protein level decreases in stationary phase cultures, rat catheter biofilm repressed	23|23	46	23	2	0|0	1	1	1	1	1	37.03	230	0		6|6	12	6	143	Q5AA01_CANAL
C6_00110C	C2_00380C	RFA1	DNA Replication/Repair	RFA	Putative DNA replication factor A, RNA abundance regulated by cell cycle, tyrosol and cell density	45|41	86	43	2	0|0	1	1	1	1	1	63.12	430	0		20|21	41	20.5	624	Q5ACX4_CANAL	1	4	3.83333	4	3.66667	4	4
C6_00110C	C2_05790C	RFC1	DNA Replication/Repair	RFC	Putative DNA replication factor C subunit, ortholog of S. cerviaie Rfc1, likely essential, based on an insertional mutagenesis strategy, rat catheter biofilm repressed	29|29	58	29	2	0|0	1	1	1	1	1	45.78	290	0		18|19	37	18.5	888	A0A1D8PHI0_CANAL
C6_00110C	C2_06250C	ScMCM5	DNA Replication/Repair	CMG/MCM	Putative hexameric MCM complex subunit, predicted role in control of cell division, periodic mRNA expression. peak at cell-cycle M/G1 phase, regulated by tyrosol, cell density, Plc1, repressed by alpha pheromone in SpiderM medium	18|27	45	22.5	2	0|0	1	1	1	1	1	29.67	225	0		11|16	27	13.5	728	Q59P49_CANAL	1	3.91667	3.25	3.66667	3.66667	4	3.77778
C6_00110C	C2_07120W	RFA2	DNA Replication/Repair	RFA	Putative DNA replication factor A, RNA abundance regulated by cell cycle, tyrosol and cell density	20|24	44	22	2	0|0	1	1	1	1	1	32.63	220	0		9|12	21	10.5	272	Q59Z33_CANAL	1	3.91667	4	4	4	4	3.88889
C6_00110C	C2_07350W	MCM3	DNA Replication/Repair	CMG/MCM	Putative DNA replication protein, periodic mRNA expression, peak at cell-cycle M/G1 phase, Spider biofilm induced	19|34	53	26.5	2	0|0	1	1	1	1	1	31.15	265	0		14|19	33	16.5	878	A0A1D8PHW4_CANAL	1	4	3.58333	3.77778	3.66667	4	4
C6_00110C	C2_09020W	ScMCM7	DNA Replication/Repair	CMG/MCM	Phosphorylated protein described as having role in control of cell division, RNA abundance regulated by tyrosol and cell density, merged with orf19.201 in Assembly 20, unmerged from orf19.201 in a revision of Assembly 21	20|31	51	25.5	2	0|0	1	1	1	1	1	32.63	255	0		11|18	29	14.5	781	A0A1D8PIE7_CANAL	6	0	0	0	0	0	1.55556
C6_00110C	C3_06430W	APN1	DNA Replication/Repair		Ortholog of S. cerevisiae Apn1, an AP endonuclease, transcript induced by interaction with macrophages, fungal-specific (no human or murine homolog)	29|26	55	27.5	2	0|0	1	1	1	1	1	41.42	275	0		13|13	26	13	364	A0A1D8PKJ7_CANAL
C6_00110C	C5_04640C	YTA7	DNA Replication/Repair		Ortholog(s) have ATPase activity, chromatin binding, histone binding activity	45|83	128	64	2	0|0	1	1	1	1	1	68.87	640	0		30|37	67	33.5	1314	A0A1D8PP04_CANAL
C6_00110C	C6_00950C	TOP1	DNA Replication/Repair		DNA topoisomerase I, required for wild-type growth and for wild-type mouse virulence, sensitive to camptothecin, induced upon adherence to polystyrene, rat catheter biofilm induced	31|61	92	46	2	0|0	1	1	1	1	1	48.69	460	0		18|29	47	23.5	780	A0A1D8PPI2_CANAL
C6_00110C	CR_02110W	MCM6	DNA Replication/Repair	CMG/MCM	Putative MCM DNA replication initiation complex component, mRNA expression peak at cell-cycle M/G1 phase, regulated by tyrosol and cell density, repressed by alpha pheromone in SpiderM medium, Hap43-induced gene	26|33	59	29.5	2	0|0	1	1	1	1	1	41.42	295	0		16|18	34	17	880	A0A1D8PS48_CANAL	1	3.75	3.5	3.77778	3.55556	4	4
C6_00110C	C3_02760C	C3_02760C	Heterochromatin Formation		Protein required for normal filamentous growth, mRNA binds She3	18|23	41	20.5	2	0|0	1	1	1	1	1	29.67	205	0		12|11	23	11.5	1213	A0A1D8PJL3_CANAL
C6_00110C	C5_00500W	NAM7	mRNA Metabolic Process		Putative role in nonsense-mediated mRNA decay, similar to S. cerevisiae Nam7p, gene induced by ciclopirox olamine treatment	61|56	117	58.5	2	0|0	1	1	1	1	1	84.62	585	0		31|35	66	33	1019	Q5A507_CANAL
C6_00110C	C1_07690C	ScCSE1	Protein Import into Nucleus		Ortholog(s) have nuclear export signal receptor activity, role in protein export from nucleus, snRNA import into nucleus and nuclear envelope, nuclear periphery, nucleus localization	26|27	53	26.5	2	0|0	1	1	1	1	1	41.42	265	0		14|15	29	14.5	1045	A0A1D8PE78_CANAL	1	3.5	3.08333	3.33333	3.55556	4	3.88889
C6_00110C	C1_08110W	PSE1	Protein Import into Nucleus		Ortholog(s) have nuclear import signal receptor activity, nuclear localization sequence binding activity	17|32	49	24.5	2	0|0	1	1	1	1	1	28.19	245	0		14|21	35	17.5	1091	A0A1D8PEA9_CANAL
C6_00110C	C1_01590C	RBP2	Transcription	RNA Poly III	Putative RNA polymerase II subunit B150, heterozygous null mutant exhibits resistance to parnafungin in the C. albicans fitness test	16|25	41	20.5	2	0|0	1	1	1	1	1	26.7	205	0		10|15	25	12.5	1234	Q5A8Y5_CANAL	1	4	3.75	4	3.55556	4	4
C6_00110C	C2_02380W	POB3	Transcription	FACT	Protein involved in chromatin assembly and disassembly, ortholog of S. cerevisiae Pob3, transposon mutation affects filamentous growth, rat catheter biofilm repressed	34|52	86	43	2	0|0	1	1	1	1	1	53.03	430	0		18|22	40	20	538	POB3_CANAL	6	0.166667	0	0	0	0.75	2.33333
C6_00110C	C4_02800W	RPC53	Transcription	RNA Poly II	Ortholog(s) have RNA polymerase III activity, role in tRNA transcription by RNA polymerase III and RNA polymerase III complex localization	15|25	40	20	2	0|0	1	1	1	1	1	25.2	200	0		8|10	18	9	452	A0A1D8PLP0_CANAL
C6_00110C	C4_06500W	CDC68	Transcription		Functional homolog of S. cerevisiae Cdc68, a transcription elongation factor, essential, possible drug target	88|117	205	102.5	2	0|0	1	1	1	1	1	130.17	1025	0		36|49	85	42.5	1060	SPT16_CANAL	2	2.83333	1	1.88889	3.33333	4	4
C6_00110C	C4_06600W	TOP2	Transcription	DNA Top II	DNA topoisomerase II, catalyzes ATP-dependent DNA relaxation and decatenation in vitro, Y842 predicted to be catalytic, functional homolog of S. cerevisiae Top2p, sensitive to amsacrine or doxorubicin, farnesol-upregulated in biofilm	58|79	137	68.5	2	0|0	1	1	1	1	1	87.48	685	0		36|44	80	40	1461	A0A1D8PMM1_CANAL	6	0.583333	0	0	0	0.166667	1.66667
C6_00110C	C4_07060W	RPO31	Transcription	RNA Poly III	Ortholog(s) have RNA polymerase III activity, role in tRNA transcription by RNA polymerase III and RNA polymerase III complex localization	85|82	167	83.5	2	0|0	1	1	1	1	1	121.65	835	0		48|47	95	47.5	1448	A0A1D8PMS1_CANAL	1	3.83333	3.66667	4	3.55556	4	4
C6_00110C	C7_04300W	SPT6	Transcription		Putative transcription elongation factor, transposon mutation affects filamentous growth, transcript induced in an RHE model of oral candidiasis and in clinical isolates from oral candidiasis	27|32	59	29.5	2	0|0	1	1	1	1	1	42.88	295	0		16|18	34	17	1401	SPT6_CANAL
C6_00110C	CR_02890C	RPC82	Transcription	RNA Poly III	Ortholog(s) have RNA polymerase III activity, role in tRNA transcription by RNA polymerase III and RNA polymerase III complex localization	33|40	73	36.5	2	0|0	1	1	1	1	1	51.58	365	0		17|18	35	17.5	595	RPC3_CANAL	3	1.5	2.66667	3.55556	1	1.16667	3.11111
C6_00110C	C1_00930C	SIN3	Transcription Regulation	Rpd3L/S	Protein similar to S. cerevisiae Sin3p (transcriptional corepressor involved in histone deacetylase recruitment), has paired amphipathic helix PAH1 domain, interacts with ScOpi1p, not CaOpi1p, transposon mutation affects filamentous growth	45|38	83	41.5	2	0|0	1	1	1	1	1	58.8	415	0		24|22	46	23	1411	A0A1D8PCC3_CANAL
C6_00110C	C1_03360W	CHD1	Transcription Regulation	SAGA	Ortholog(s) have DNA binding, DNA-dependent ATPase activity, chromatin DNA binding, methylated histone binding, nucleosome-dependent ATPase activity, rDNA binding activity	20|28	48	24	2	0|0	1	1	1	1	1	32.63	240	0		15|16	31	15.5	1410	A0A1D8PCZ6_CANAL
C6_00110C	C2_04500W	MOT1	Transcription Regulation		Ortholog(s) have ATPase activity, DNA binding, TBP-class protein binding activity	43|41	84	42	2	0|0	1	1	1	1	1	63.12	420	0		25|27	52	26	1915	A0A1D8PH70_CANAL
C6_00110C	C3_05930W	ScOAF1	Transcription Regulation	Pip2-Oaf1	Zn(II)2Cys6 transcription factor, regulates formation of mating projections and same-sex mating, induced by nitric oxide, induced by Mnl1 under weak acid stress, repressed upon adherence to polystyrene, Hap43-repressed	23|24	47	23.5	2	0|0	1	1	1	1	1	37.03	235	0		15|18	33	16.5	1016	A0A1D8PKC2_CANAL
C6_00110C	C3_06310C	ISW2	Transcription Regulation	CHRAC	Ortholog of S. cerevisiae Isw2, an ATPase involved in chromatin remodeling, required for chlamydospore formation, Hap43-induced gene, repressed by high-level peroxide stress	21|31	52	26	2	0|0	1	1	1	1	1	34.1	260	0		17|17	34	17	1056	ISW2_CANAL
C6_00110C	C4_06580W	CBF1	Transcription Regulation		Transcription factor, binds ribosomal protein gene promoters and rDNA locus with Tbf1, regulates sulfur starvation-response, respiratory, glycolytic genes, does not bind to centromeres as does S. cerevisiae Cbf1, Spider biofilm repressed	32|25	57	28.5	2	0|0	1	1	1	1	1	39.96	285	0		12|13	25	12.5	251	CBF1_CANAL	2	0.0833333	0	1.11111	2.55556	3.66667	3.77778
C6_00110C	C5_02180C	LEU3	Transcription Regulation		Zn(II)2Cys6 transcription factor, predicted regulator branched-c ofhain amino acid biosynthesis genes, alkaline induced, induced by Mnl1 under weak acid stress, required for yeast cell adherence to silicone substrate, Spider biofilm induced	24|27	51	25.5	2	0|0	1	1	1	1	1	38.5	255	0		16|18	34	17	984	A0A1D8PND3_CANAL
C6_00110C	C5_02700W	CTA7	Transcription Regulation		Zn(II)2Cys6 transcription factor, activates transcription in 1-hybrid assay in S. cerevisiae, has similarity to S. cerevisiae Stb4	23|18	41	20.5	2	0|0	1	1	1	1	1	29.67	205	0		14|14	28	14	834	A0A1D8PNI3_CANAL
C6_00110C	C6_02430W	ITC1	Transcription Regulation	CHRAC	Ortholog(s) have role in chromatin silencing at telomere, negative regulation of transcription from RNA polymerase II promoter by pheromones and CHRAC localization	31|37	68	34	2	0|0	1	1	1	1	1	48.69	340	0		19|20	39	19.5	1272	A0A1D8PPV9_CANAL
