# Supplementary material for: Expansion of the functional genomics GRACE library reveals genes relevant for temperature-dependent fitness in Candida albicans
Source: PLoS Biol. 2025 Oct 17;23(10):e3003409. doi: 10.1371/journal.pbio.3003409 (PMC12533916; doi:10.1371/journal.pbio.3003409)
Supplement: S8 Data — (XLSX) [file pbio.3003409.s019.xlsx]

## Sheet: HET Primers
Supplementary Data 8: Primers used in this study.
HET registry	Feature Name	Primer 5	Primer 6	Primer 7
HELC0089	C3_06380W_A	TCCTCTACGACTTCACTTTAATTAATTAGGACTATCAACGATGgatgtccacgaggtctctCATTCGTGATAAGTGCAGcgtacgctgcaggtcgac	TAACACAGCATTTACGCACCCGTCTCTATCTGGTTCATTGGTGcggtgtcggtctcgtagGCTCCCGTCAAATGAGACAAatcgatgaattcgagctcg	CATCCTTCACCATTATCTGCTC
HELC0258	C2_01850W_A	AACAACAGGAATTACAAATAGGGGTTAATAAAGAAAAGAAATTgatgtccacgaggtctctAGATGTAGACCACCGTGTCCcgtacgctgcaggtcgac	TACATTAAAATAAAGCCAAAAAAAAAAAACAAACTCCATTACAcggtgtcggtctcgtagTCATTCCTTGGACTTAACatcgatgaattcgagctcg	CTATATTGTTATACGTCCTG
HELC0261	C3_04920C_A	CCAACTCAATTAACTAATACACACAAATCTTGCACTAACAACAGATGTCCACGAGGTCTCTAAGCTACCTTCAGTGGTCGTCGTACGCTGCAGGTCGAC	TTCCACTCCAACTTAAAACTCTCTCTCTCGTTACTTTCTCTATCGGTGTCGGTCTCGTAGTGCGACCATTGGCGATAACGATCGATGAATTCGAGCTCG	GATCATCTCTTCTCCAATAG
HELC0386	CR_07650W_A	TCCAATTGCTTACTAACAACATTTAGTAATATAGCCTATAATGgatgtccacgaggtctctGATGAGGACTAACTCCCTGCcgtacgctgcaggtcgac	ATAATTTTATCAATTTCAAGACTCATCGTGTAAACTCGATTATcggtgtcggtctcgtagGTAGACAAGATGTGCGAATCatcgatgaattcgagctcg	GAACTGGATGGGGATGTG
HELC0558	C5_00710W_A	ACCAAAAGAGAAAGAAAAGTTCCCCAAGGTTTTTGCAATAATGgatgtccacgaggtctctCGGGCGCAGATACAGTGCCCcgtacgctgcaggtcgac	AAACAAAACAACTTCAAGTAACAATTCTAAACAGCCCTTTTACcggtgtcggtctcgtagTTACTCAATTTGTAGATGCGatcgatgaattcgagctcg	GCCCAGTCGATTAAAACAAATACG
HELC0561	C5_03900W_A	ATCTTTTTATTCCATCAATTACACATATATATAATCAACAATGgatgtccacgaggtctctGTACGTCCCGACCGTATCTTcgtacgctgcaggtcgac	TATAAATTGTTTCTTCTTATAATGTATTGTTGTGCACATCTAGcggtgtcggtctcgtagGCGACTCAGGAGTTGCCTCGatcgatgaattcgagctcg	AATCCCAAGTGAAAACAAACCT
HELC0565	C1_02360C_A	CCACCACCAAAATCATCACAATCAATCATCTTAATCCATCATGgatgtccacgaggtctctGTCATTCATGGCTTGCCGGAcgtacgctgcaggtcgac	TTTCAGAGTATGGGGAGGGGGGAGTAGGCTAAGATTTATTTAAcggtgtcggtctcgtagTTGTCATATGAACGACGACAatcgatgaattcgagctcg	CGACCAGTTCAAAGTGTTAAAACG
HELC0570	C4_06920C_A	GATCAATAACCAACAAACCAACTGATCAATTACCATAAAAATGgatgtccacgaggtctctCCGGTGCTGATGCGACGTCGcgtacgctgcaggtcgac	ATTGATAGTAAGCACGAACACATAGATTTACCGACAATACTAAcggtgtcggtctcgtagACTAAATGGATGTGGAGGTCatcgatgaattcgagctcg	GCATGTATGATTCACCCTTGGC
HELC0575	CR_07070C_A	TATTATAATTGTATAAACAACTACCAACTGCTAATATTAGATGgatgtccacgaggtctctGGATTTCGCTTGCAGCATAAcgtacgctgcaggtcgac	TAACAAAAATCTAAAAAGGCGACTATGATGGTATCATCCTTAAcggtgtcggtctcgtagCCTCATTAAGGCACTGGGCCatcgatgaattcgagctcg	ACCCTGAAACTGTACAAGCGAT
HELC0582	C1_00990C_A	AACTATTTGAGTTTTTAGTTACAGGGGACATAGAATCAGCATGgatgtccacgaggtctctGAGCAACGTCGCAGTGTGACcgtacgctgcaggtcgac	TTATAAAAATATATATATATATATATTATATAAATATTACTATcggtgtcggtctcgtagTCAACATGCATGACCCTACGatcgatgaattcgagctcg	ACAAGCAGGATATTGATGGGGA
HELC0584	CR_09580C_A	AGCAGAGCAGAGCGCGAGGGAAAAGCAAAGTGCCGAATGAATGgatgtccacgaggtctctGTCCATTCCACGTGACCTCAcgtacgctgcaggtcgac	ATATATATATATATATATAATTCATATAATTCAAATAGTTCAAcggtgtcggtctcgtagCAGCGGATGAATAAACGCTGatcgatgaattcgagctcg	TGGAAGATAAAACTTGGAATGATACAGT
HELC0585	C4_05460C_A	AGTTTTACCAACATTAACAACCACTTTAAAATACCTTGCCATGgatgtccacgaggtctctCGCTTGAGTGTGAAAGGCAGcgtacgctgcaggtcgac	AAAAATGATAACCATACTTCTATGAATTTATAATGATTGTTAAcggtgtcggtctcgtagCAGTCTGCCATAAGGGACCCatcgatgaattcgagctcg	TTTTAAAGTGAGCGGGGAGAGG
HELC0589	C3_06800C_A	TACAAACTTATATATAGACAATTGTATATTCAAAATTCCAATGgatgtccacgaggtctctCTAGGCATGATGACTAGGGTcgtacgctgcaggtcgac	AATAGAATTCCAGTAATGACAATACAAATATAAACAAATTCATcggtgtcggtctcgtagGGCATCGTTGTATTTGGCACatcgatgaattcgagctcg	AAGCAGCGACGAAAACAATGAT
HELC0590	C4_00500W_A	TACTAATACCAAACTTGTGCATTATTATTCATCTTTGAAAATGgatgtccacgaggtctctTGCTTACATCGGTACGAGTTcgtacgctgcaggtcgac	TATAATAGTCATTAGTAGTAATAAACAAATCTATATGTTTTAAcggtgtcggtctcgtagTCCACATTGCACGCAGAGATatcgatgaattcgagctcg	AGCTGCTAAAGAAAATGCCATGG
HELC0591	C3_00380C_A	TCAAAACACATCTGTAGCATAGACAGATCTCTGATCAATCATGgatgtccacgaggtctctATGAGATAGGCGATCCTACAcgtacgctgcaggtcgac	TGTCGCATCGCCATACAAAATTACAATTTTACAAACATCCTACcggtgtcggtctcgtagATCTATGCCGAAGACGGCCTatcgatgaattcgagctcg	TTGTACTTTCCTCTTCTGGGGC
HELC0592	C4_03600C_A	TCCAAATAATCAATATTCATTCTTTGATTAATATCTTAAGATGgatgtccacgaggtctctTGAACTGTACGAGCAATTTCcgtacgctgcaggtcgac	CATTCCTATAAGCTCTCTAATCTAGATATACACATCTATTTATcggtgtcggtctcgtagCTTTCACTAAGATGTAGAATatcgatgaattcgagctcg	TGTCGAGATCTTGCATGTGAGA
HELC0593	C4_03920W_A	TCTCAATTATACCACAACTTGAATCAAACAAACAAGAAATATGgatgtccacgaggtctctAAGCTAGAAACAAACCCACTcgtacgctgcaggtcgac	ATAGAAAAGAAAAGACAAGAAATATATATTATTAGTTATTTAAcggtgtcggtctcgtagTAGTGGAGGATTGTAGGCTCatcgatgaattcgagctcg	AAACTACCACCACCACCACTAC
HELC0594	C4_06690C_A	TTATATACATATATCATAACACAATTGCTAGTCATCTATAATGgatgtccacgaggtctctTGGCTATACATCATAAGCCAcgtacgctgcaggtcgac	CATATTCATTTGATAGACCTCTATTCTATGTAAACTCTACTAAcggtgtcggtctcgtagCCGCCACTTCACCTCTCGCCatcgatgaattcgagctcg	GACTGACCTAAGAATGTGAACA
HELC0595	C7_03450C_A	TTCAAATTATACTACAAAAACTTTTTTTATCAGTATCATCATGgatgtccacgaggtctctAGGCAGGCGATCGCGCGCTCcgtacgctgcaggtcgac	TTAATATCGGTTTATACTATATTTTTCTAATTACTTCTTCTAGcggtgtcggtctcgtagCATCGCGGGCCAGCACACGGatcgatgaattcgagctcg	TTGATTGCTCCTTGGATGGTGT
HELC0596	C4_05860W_A	TTTGATTCAATTTCCATCCAACAACAACCTTACCACAATCATGgatgtccacgaggtctctGTAAACTGTATGCAAGACGCcgtacgctgcaggtcgac	TGATTTTCCATGGGCTACTTCAGTTTATCCTACTTATTCTTATcggtgtcggtctcgtagTCTGGCTAGCTGTTGCAGTGatcgatgaattcgagctcg	TCATCGATTTGAAGGGTTTTCG
HELC0597	C6_00170C_A	TTTTCCAACTGTTGAGCTTATCATTCCATGTTCTAATCCTATGgatgtccacgaggtctctTTGATTGGCGTAGGACCACCcgtacgctgcaggtcgac	CGGTGCTGGCCTTGTCGCTGCTATCTTTATTGCTTTTATTTAGcggtgtcggtctcgtagGGGAACTCTACATTAACTGTatcgatgaattcgagctcg	CTAACGCCAACTACACCACATG
HELC0598	C2_10850C_A	TTTTTTTCTCAATTTTCATTTTTTCTTTTTCTTCCACGCCATGgatgtccacgaggtctctTCGAACCTATGTAGTCTTCCcgtacgctgcaggtcgac	GCAATTGCCAATTACATTTATAATGCTGAGAGTAACTAATTAAcggtgtcggtctcgtagTCGGAGATGTCAAGCATTCAatcgatgaattcgagctcg	ATTAGAGTGTGTGTGTGAGGGC
HELC0613	CR_04010C_A	AAAAACAACATCAAATCCAACTACTAGATCTAGATCAATCATGgatgtccacgaggtctctCCTAGTAGGCGACGGTGACAcgtacgctgcaggtcgac	ATGTGTGTATATTTATGTGCATGTGCTCATGTTAACTATTTACcggtgtcggtctcgtagCTGCTGACAAGCTGGACGCTatcgatgaattcgagctcg	GGCAACTAACAGACCCGATACT
HELC0614	C2_02660W_A	AAACAATAAATAAACATAGAACCATTTCACTACACCAAAAATGgatgtccacgaggtctctGGTATATCGCTAACAAGTTAcgtacgctgcaggtcgac	TAATGAGATATTGATTATTACTATTTACTGGATATCTATTTAAcggtgtcggtctcgtagGTAAGTAAGAAATGGTCTTAatcgatgaattcgagctcg	GCAACTCTCAAAATACCGAGGC
HELC0615	C2_05500W_A	AAACTTTTCATATCACGTCAACGCAATAACTATTCCCACAATGgatgtccacgaggtctctCGTGCTAGCCGAACTGTGCGcgtacgctgcaggtcgac	ATCAAACCTTTTTGTTCGTTATATATATAAAAAATCTATCTAGcggtgtcggtctcgtagAGGGAGAAACAAGTTAGCGCatcgatgaattcgagctcg	TCACTCACTTGGGTCATATGCT
HELC0616	C5_00050W_A	AAATTTTTTTTTTTTCGTTGATTTTTTTTTTTTTTTCACCATGgatgtccacgaggtctctGAGAAGCGCAATCCCACCCAcgtacgctgcaggtcgac	CCAAGAGTATGGTGTGTTGCTCGACTCAACGAGACAGCACTATcggtgtcggtctcgtagTGCAGATACGATCCGGACAGatcgatgaattcgagctcg	ATCAATGGGGCACTTACGAAGA
HELC0618	C2_00310W_A	AACATCTTCACCAATAGTCCAGGAAACGTCGTTCCAAAGAATGgatgtccacgaggtctctAGTTCCGAGTTCGTTGTATGcgtacgctgcaggtcgac	ATTTTGTACAGGTGTCACAGGACTTTATTGAAGATGATTTCAAcggtgtcggtctcgtagTATGGTGAGCCGTAGCATTTatcgatgaattcgagctcg	TGCCTCAAGTTTTCCCTAAGCA
HELC0619	C1_12480W_A	AACCCAAGACTCATCATCTTCATCATTTTATTAAGAAACAATGgatgtccacgaggtctctCACGAGAGTGTTGGCATTATcgtacgctgcaggtcgac	TCATTCTCCTTCCCCACCAGTTCTTTAAACAAGTAACTTTTATcggtgtcggtctcgtagCAAACTTCATCTGCTCTATGatcgatgaattcgagctcg	TCCATCTCGCTTCTATTCGTCA
HELC0620	C5_01550C_A	AACTAATAATATACACCTCCTTAATACAGAAGTTAAAGTCATGgatgtccacgaggtctctTGCCCGTGCCTATTTCCTTCcgtacgctgcaggtcgac	GCCAACAAGAAAACCAAGAGATGGTATAAAGATGTTGGTTTAGcggtgtcggtctcgtagTCCTAGGTGGGACGGCGTTAatcgatgaattcgagctcg	TGAAGGATTACTGGGAGAAGAGG
HELC0621	C2_10280C_A	AAGGAAACTATAGCGCTTAGTACCCCTAATCTACACAATCATGgatgtccacgaggtctctGCAGTTACCGACAAGATGCTcgtacgctgcaggtcgac	AATCATATTATATTATCCTGCAATAGGTTTTTATTAATATCACcggtgtcggtctcgtagGAAGATGGTCACTGCAATGTatcgatgaattcgagctcg	GGGGTAATAAATTGGCAGTGGT
HELC0622	C1_10630C_A	AATCAATTGCATACCACATTTATATTCATTGTAATATATAATGgatgtccacgaggtctctAGGCCGTTAACGAGCCATCGcgtacgctgcaggtcgac	TTTGTTATAAATCAACATAACCCCTTATATCATTTACATTCAAcggtgtcggtctcgtagTGTGCCTTAACCATGGTGACatcgatgaattcgagctcg	ATGAACAACCTGCTCCTCCAAT
HELC0623	C1_01000C_A	AATTACGACATCGAGTATTCACCCCAAGGTCTCAGTACAAATGgatgtccacgaggtctctGCCAGACCTTAGCTCTTGCGcgtacgctgcaggtcgac	CTAATAGTCTATGCATTACTAATTATTTATCTCCATGTCTTATcggtgtcggtctcgtagTCGAGCTGTATGGCCATCCCatcgatgaattcgagctcg	CGTTGCCTAAAGAAACCTCAGC
HELC0624	CR_05960W_A	AATTCACAAAACATCATTCAGATAAGAGAAACTACATTGAATGgatgtccacgaggtctctGAGCGATGCGTCACGAAATGcgtacgctgcaggtcgac	TAGTTAGATAGATGTATCCCCTGTATATAAATGTCGCCATCATcggtgtcggtctcgtagCCAATTTGCCGTCCGAGCCAatcgatgaattcgagctcg	AATGCGTTAGATGGTGTGGCTA
HELC0625	CR_00720W_A	AATTTTGTTTATTTATTTATCTATCTATTTATCCAATACAATGgatgtccacgaggtctctTGACCCGACCACTCATTCCGcgtacgctgcaggtcgac	CACAATCAATTTAAATCTAACGGTTCCCATACTACTAAGTCAAcggtgtcggtctcgtagCATAGCCACATACGCTAAGGatcgatgaattcgagctcg	TCTCGAGGAATTGGACTTGCAA
HELC0627	C1_12850W_A	ACAATCTTAACCCATATTACACATTTTTATATTTTCCAAGATGgatgtccacgaggtctctGAATCGATAAGAACGTCACTcgtacgctgcaggtcgac	CAACCAACTAACCAAAACCCCTCTGATTTTAAATCACATTTATcggtgtcggtctcgtagCGACAGAACCTCGTCGCTCGatcgatgaattcgagctcg	GTGGTAGTTTTGAAGGCTGCAG
HELC0628	C1_12660W_A	ACAGCAAGGACCCATTTTGATACCACTTTAACAACTGACAATGgatgtccacgaggtctctGTAGAAGCGCAGGAAGGTACcgtacgctgcaggtcgac	AAATGATTAAAATGTATGCACGAGTCTATGTACTTTTATTTATcggtgtcggtctcgtagCTCAGTGTAGAGCCAACTCTatcgatgaattcgagctcg	AATCCCGAAAATGTCTCAACGT
HELC0630	C7_01400C_A	ACATCAAGCAACAATTGATAATGAAACTAGATAGAAATATATGgatgtccacgaggtctctTTTAACGAGACGGTTGCGTAcgtacgctgcaggtcgac	AACACCAACACAAACACAAACACAAACACAAACATCAATTTAAcggtgtcggtctcgtagGTACGACTAGCCAACAAGCCatcgatgaattcgagctcg	AGTGCTTGCTCTTCCTCTTTCT
HELC0631	C6_04330W_A	ACTACTACCTAACTATCCTAACTAACTGTCTAACCAAATAATGgatgtccacgaggtctctCACCTCAGATTATGCTGAGTcgtacgctgcaggtcgac	ACATATATAATCTATAACATAATAACAGTGCTATTTCATTCAAcggtgtcggtctcgtagTGCTATAGACCTTTAGTATGatcgatgaattcgagctcg	GTGCTTGCATTGGTTGACTGAT
HELC0632	C2_06740W_A	ACTCAACTCAACATTACAACAACAACAACAACAATAAAGCATGgatgtccacgaggtctctTTTACGCAGTCTAGGGTTACcgtacgctgcaggtcgac	CATAACCCCTCCCATATAGTCTACCTCTTTCTATCTTATTCACcggtgtcggtctcgtagATGTGACCAGGTTCGACTCGatcgatgaattcgagctcg	GGCTACTGAACGTCCTAATGTA
HELC0633	C2_01740C_A	ACTGGAATACACACTTCAACAGTACATCAACCTTGTTGTCATGgatgtccacgaggtctctACCGCCATATTGCTTTCCATcgtacgctgcaggtcgac	AAAAATTGGTTGAACCTTTTAAATAACCATCTCGTTGTTTTAAcggtgtcggtctcgtagGTAAACAATATGGCATGTATatcgatgaattcgagctcg	CAATAGTGGTGGTGGTGGTGAT
HELC0635	C2_06290C_A	AGAACCAATACAATCTTTAGACGTATTAATAGAATCAAAGATGgatgtccacgaggtctctTCCGAGTGGGAGCGCGACAGcgtacgctgcaggtcgac	CTTTTTCAAACACAAACATTACAGTTTCTCTTTTTATATCTAAcggtgtcggtctcgtagGGTTGTCTATGGAAGGGTAGatcgatgaattcgagctcg	TGTGGTGGCATATTTGTTGGTG
HELC0636	C2_01370C_A	AGCAACACCCCTCCCCCCCCCCTTCTCCCATATTCATACAATGgatgtccacgaggtctctAATCACGTGCATCAATCTTGcgtacgctgcaggtcgac	ACAGATTAATAATATACACTTAGACTTACATTTACACTTTTAAcggtgtcggtctcgtagAGGCTTGGACCGGGTGACTGatcgatgaattcgagctcg	GGGGTGTATGCTTAGTACGGAG
HELC0749	CR_10340W_A	GAATCTTACTTCAAACCAACTTGACGAGCTGCTGCCAACCAACgatgtccacgaggtctctGTGTTCGACCTGACCCGTTTcgtacgctgcaggtcgac	GTCCCTGTTCTACCACAACCAGCTGAACAATGTACCAAAGTTGcggtgtcggtctcgtagACTATTCAGCCATGAGCGCGatcgatgaattcgagctcg	TGACTTCCAAGTCATGTCCG
HELC0917	C3_05190C_A	ATTTTGTCTTATTAGTTAAAATCAATTAAATATTTCAAAGAAAGATGTCCACGAGGTCTCTCCTGTAGTACGAGTATGAGTCGTACGCTGCAGGTCGAC	TTAAATTGAAAGCAACAACGACAGTGGAGGCCCACTTTTTCTTCGGTGTCGGTCTCGTAGTAATGCACTATAAGCACCGCATCGATGAATTCGAGCTCG	GATCAGGAGTGTGTTGGTTTG
HELC0918	C2_10110W_A	TTTAATTTAATTTAATTTAATCTATATACATATCATTACAATGgatgtccacgaggtctctATTTCCTCAATGGAGACAGAcgtacgctgcaggtcgac	TTGTTGTTGTTGTTGTTGTTGTTTAAAGTTTCAACACATTTAAcggtgtcggtctcgtagGCAGCTTACTTAAGTATAGGatcgatgaattcgagctcg	TCTGATCTATTGGTGTTTAACTTCT
HELC1007	C5_00080C_A	GACAAAAAAACAACACGTAGACACCCACCACCAAGCAGTTATGgatgtccacgaggtctctGATTACAGTGAATACGACAGcgtacgctgcaggtcgac	ACACGAAGAGGAGTCTTCAGAAAATGAAGTAAAAGTAATCTAAcggtgtcggtctcgtagCGTGGCCACAGCCCGGCGCTatcgatgaattcgagctcg	TAAAGACATCACCCACGACTCG
HELC1009	C3_04960W_A	GAAGAGACGTTTAAATCAACAAAGTTCAAATCTATCAACAATGgatgtccacgaggtctctCAGTCTCTTCTACGCCCACCcgtacgctgcaggtcgac	TACAATTAAAAATATACTTTTTCCCCCTTATGTTGTTATTTAAcggtgtcggtctcgtagCAACTACGTGCCACTTAAGCatcgatgaattcgagctcg	TGAAGATGTGATTGATGATGTGGA
HELC1010	C3_05120C_A	AATCTAGAGTTATAATCAACTTACAAAGCACAACAATAAAATGgatgtccacgaggtctctTCAAATTTCAGCCGTTCAAAcgtacgctgcaggtcgac	ACCAATACACAAATAAAGATATAAATTACTCTATCTAACCTAAcggtgtcggtctcgtagTCATGTATCGAGTCAGTATTatcgatgaattcgagctcg	GTTTACGAATTGCTCCCTGGTG
HELC1466	C1_14300C_A	TTCCCCCCTTTTTTCCTCCTCAATTCATTTTTTTTTGGCTTTTGATGTCCACGAGGTCTCTAATTTCACGTACCCGTCGGCGTACGCTGCAGGTCGAC	ATTCGAAACTAACTTTTAAAACAGAAACCTATGTAGTAGAAACCGGTGTCGGTCTCGTAGGCGACCCAGAAACCGTGTAAATCGATGAATTCGAGCTCG	GTACTGCATGTAATGCCCCAG
HELC1469	C1_00450C_A	ATACCCTTTTTGTTGCTAAAAATAATACTACTACTTCATCATGgatgtccacgaggtctctTACCTTCACGAGAACATGTGcgtacgctgcaggtcgac	AAGCAAGTATTAAAACAACACTGCTGAGAGCAGCTCTATTTATcggtgtcggtctcgtagTGCATCGTGCCTCAGAATCTatcgatgaattcgagctcg	GATGGCGAGAGATGGTGGTTAT
HELC1471	C1_01370C_A	CATTTGATATTATTACCAATCTACATACAATTAAAGCAAGATGgatgtccacgaggtctctACCACCGGCAGAAGCTTACAcgtacgctgcaggtcgac	AAATACCCAATTATCAATTTTGTCTATTCTTCTATTCTCTTAAcggtgtcggtctcgtagCTCAAAGATGACTCCTCAAGatcgatgaattcgagctcg	GCACAACCAGCACCAGTAGTAT
HELC1472	C1_01640W_A	TTTTCATTCATTAACTAAGTACAATTATAAATCACAAAAAATGgatgtccacgaggtctctAATTCGAGGACGCTCGTTCTcgtacgctgcaggtcgac	TAGACCTTTATATATACAAACATATAAATCGAATTAAACTTATcggtgtcggtctcgtagTATTGCCGAGTACAGATGGTatcgatgaattcgagctcg	TTGTTGGTGGTGGTGAGAAGAA
HELC1473	C1_02770W_A	TATCTAGTACCATCCTTATTAGCAAGAGAAATACTTTGAAATGgatgtccacgaggtctctGTTGTCCTCTTCGTCACTTTcgtacgctgcaggtcgac	CATCTATATAAACTTTATGAAAACGGCGGGCTCTGACAATCATcggtgtcggtctcgtagACAGGATCACTCATACGCCCatcgatgaattcgagctcg	CCATCTGCGGTTTTCACATCAT
HELC1476	C1_04440W_A	TCCACTGTAAGCTTTTGTGGCTGCTCCAGAGGAAACAGCAATGgatgtccacgaggtctctTCGAATCTGGGCCGAAGGGCcgtacgctgcaggtcgac	ATATTCCTGAAATATAATAGTGATCTGAGTTACTAACACCTATcggtgtcggtctcgtagGTACATTTGGAGAATGTACGatcgatgaattcgagctcg	GCTCTGATGTCACCACTCTTCA
HELC1478	C1_05180C_A	TAGATAGACATTCACATCATATATATATATCAATACCATCATGgatgtccacgaggtctctAGTACTTTGATTTAGATAACcgtacgctgcaggtcgac	AATTTGTTTGGTTTTTCTTTGTTTTTTGGAAAATTTACCCTATcggtgtcggtctcgtagACCATCGGCCAACGACCCAAatcgatgaattcgagctcg	AGCAGAGACAGAGATGAGTTGC
HELC1480	C1_06450C_A	TGGGTTTAATATAATACACATATAAACAGTAATATCAAAGATGgatgtccacgaggtctctCGCAAACGAACACCTGGGTAcgtacgctgcaggtcgac	CTAATACCAAAAACTATAAAAAGTAAATGGTAAACGAAATCATcggtgtcggtctcgtagGGCGCATAATCGTTCGACGAatcgatgaattcgagctcg	CCAAGAATAGCCCATCCATCGA
HELC1482	C1_06890C_A	TTTGCTTTCTTGATAGCATATACAACAACACATATCAACAATGgatgtccacgaggtctctGTGTAGTCCGCAGGGTGCTGcgtacgctgcaggtcgac	ATTAATATTATACACTTAAAACATGCTCTTTATATACGTTTATcggtgtcggtctcgtagGCGCTGTGGATATGATCCGGatcgatgaattcgagctcg	CGTGGATTTCTTTGGCACTCTC
HELC1483	C1_06900C_A	CCGTGAACTTTGTTATATAATTGTGTTTCGTTCCTTGACAATGgatgtccacgaggtctctTCCGTACTCACCTCCCGGATcgtacgctgcaggtcgac	TTATATTTATGTGTTCTAGTTTAAAAATATCCTAACTACTTATcggtgtcggtctcgtagACCGACTTCAATCTACCGGTatcgatgaattcgagctcg	GATGTAGGCTCGCACTATGGAA
HELC1484	C1_07370C_A	GCGGATCAAATAATATAACTGCCTAATACACTCTTTCGCCATGgatgtccacgaggtctctACATGTTGTGCTCACGCCGAcgtacgctgcaggtcgac	TTTTTTTCTTTCTTTCTCTTTCTCTCTGTATCTATTCATCTATcggtgtcggtctcgtagCTTAACCCACATAGCAAGAGatcgatgaattcgagctcg	ACAACCATCGATATTGAAAGAGA
HELC1489	C1_10940C_A	CTACAGACTTTCACAACAACAACAACAACAATACTATATCATGgatgtccacgaggtctctGATCAGCACATTGCTCACAAcgtacgctgcaggtcgac	TTAAAAGTAATCAATATAAATCAAACACTAGCAATACGCTTAAcggtgtcggtctcgtagTTTGGGTGAGAACACGGTCCatcgatgaattcgagctcg	TGTTCATGCTGGGATTTCTTGC
HELC1490	C1_10960W_A	CCCTTCAATCCATAAACAACCACCCTTCAAACCAACTTAGATGgatgtccacgaggtctctCAAATCCTCATACTAGACTAcgtacgctgcaggtcgac	TTCCGATATACCAGGAGGGTAATTGCCAACACACACCAACTAAcggtgtcggtctcgtagAGACTGAGGAAAGATCACAGatcgatgaattcgagctcg	TGCTCATCGGTGGATTTTCAGT
HELC1495	C1_13380W_A	TAATCAAACTCATACTTTCCACATTACACCATAACATACAATGgatgtccacgaggtctctGAGACCTAACCGAGCTTGGCcgtacgctgcaggtcgac	ACTATTAATTATTACTAGTAAACAATATATCAACCCCTCTCAAcggtgtcggtctcgtagTGTGCTTAGGAACTGGTTGTatcgatgaattcgagctcg	GATGAGGATGAGGATGGGGTTG
HELC1497	C2_01440C_A	CTAATCTTCCCTGAAATCCATCTTGTCACGATTCAATACAATGgatgtccacgaggtctctAGGAGACCTGGAATTCGGGAcgtacgctgcaggtcgac	GTTATGATTCTGTATTAACTATTATCCTCCATTTTTCCTTTAAcggtgtcggtctcgtagAGTCATTCTGTGTGGATAGAatcgatgaattcgagctcg	GCTACTGGTGGAAGTGCTTTTG
HELC1499	C2_03470C_A	ATTACATCTTCATTTATCGTTGTATCTATTCCTATATCAAATGgatgtccacgaggtctctTCCATGAACGTCCCAAGATCcgtacgctgcaggtcgac	TAATTATCTTTATTCATTAATGGGTTCTTCATCCAGATTTTAGcggtgtcggtctcgtagGACCGCAATATGACCAAGTTatcgatgaattcgagctcg	ATAGCCTACGTTGTCCTGATGC
HELC1500	C2_03880C_A	CCTACTATAATCATCACAACTTATATTCACACAATTGGCAATGgatgtccacgaggtctctTGTCTATGCACGAGGGTCGAcgtacgctgcaggtcgac	TTAACATACCTCGATTGATACAATTGAGTTACCCCTAATGACCcggtgtcggtctcgtagGCCTCTGGAGTGCAATGCCAatcgatgaattcgagctcg	ACGGGGATGTTATTTGTGGAGA
HELC1507	C2_08040C_A	TTTGGTTCTTTTAATACTATCAATCAACTAGAGTCACAGCATGgatgtccacgaggtctctCACACAGACTGTTATTTCCGcgtacgctgcaggtcgac	TGCTGCAAGGACTTCATAGTGCAGTTTATTCTGACATATTTAGcggtgtcggtctcgtagCACCTAGTAGTCGAGTGGCGatcgatgaattcgagctcg	CCCCTGGTCCTTACATGTCAAT
HELC1508	C2_10640C_A	TGACCTCGAGTGAATCATCACGATCCATTAACTAGCCACAATGgatgtccacgaggtctctCCTCCGGGACTGTCCTGCCGcgtacgctgcaggtcgac	AACGAATTTGTTGCCAACAATAAGATCTAATTGTATTCTTTATcggtgtcggtctcgtagACCTGACTACGTGGGAACTGatcgatgaattcgagctcg	CCTCTCGATTGAAACCACCTCA
HELC1509	C3_04590W_A	ATCCAAAACCAATTAATCAATTAAATAAATCAAATTAAAAATGgatgtccacgaggtctctGAAAGGTTTCATAGCACTTAcgtacgctgcaggtcgac	ACATACACTAAATATCCCTTATCTTGGTAAGTGCTTGATCTAAcggtgtcggtctcgtagTTTCTTGAATTACTACAGACatcgatgaattcgagctcg	CACCATCATCCGCCTCATAGAG
HELC1511	C3_06720W_A	AAAAACTATATCTTTAGTGTGTAGTTATCCTGAAAAGACCATGgatgtccacgaggtctctTTTGGTGGCCTCCGAGTGGAcgtacgctgcaggtcgac	TCGTTGATCTATATTTCAAAACCACATAAACATACTTATTCATcggtgtcggtctcgtagCTCGGCACTGGAGATCATCGatcgatgaattcgagctcg	TTGAACGTGAACAAATCCTGGC
HELC1512	C3_06770W_A	AACTTCTACCCAAATCATCTTTTACCAACAGTTTCACAATATGgatgtccacgaggtctctTGTTCGCCGGTCGGCAGGCGcgtacgctgcaggtcgac	GAAGAGTTGGATTATTTAAAAAGAGAATATTCAATCAAATCAAcggtgtcggtctcgtagTAATCCAAAGCTCAGCAGGCatcgatgaattcgagctcg	TCTCACCAATTTCACCACTGCT
HELC1514	C4_02320C_A	ATTCAATTCAATTCAATTATCAACATATATATAATTAAAAATGgatgtccacgaggtctctAAGTACGAAAGCACTCATGGcgtacgctgcaggtcgac	TTGGATTGTTGATGATGATGGCAATCTTGGCTCATCTATTCATcggtgtcggtctcgtagGTGATAACGTCGCGAACCCAatcgatgaattcgagctcg	TGTGGGCATTATATTTGAACCAACT
HELC1515	C4_04390W_A	TGGTTTGATATCTAGTTATCAATACTATACATAATCAAAAATGgatgtccacgaggtctctGCTGCTAAGTCTATTTGCTTcgtacgctgcaggtcgac	ATATTAATGACAAAATTAAATCTGAACCTTGGATCAAATTTATcggtgtcggtctcgtagCTTTCAGTAGGCGTAGCCACatcgatgaattcgagctcg	GTCTTTCGGGTACACTCCTCTG
HELC1518	C4_05040W_A	CTACTACTACTACTACTACACACCACATATTTAACCAAAGATGgatgtccacgaggtctctTGAATAAGCCAGTATAGGTAcgtacgctgcaggtcgac	ATAATAATTTTTGTGTTTTTTATGTTTGTTTAAGTTGAATTAAcggtgtcggtctcgtagTATGGATAGCACGTAAATCAatcgatgaattcgagctcg	CAAACAACAAGGAGTGCTACCG
HELC1520	C5_02810W_A	AAGTTTTGTCTTTTTGCAACCCAAAGCCCATGGCAGCAGAATGgatgtccacgaggtctctGCGGTGCTACCACGCTTCTGcgtacgctgcaggtcgac	GTGTAAAGTGCAAGTGTAATATCAATAGAACATAACTTATCACcggtgtcggtctcgtagCAGCGGCGCACTTATGTGTGatcgatgaattcgagctcg	CATACCCATTCACAACATGCAGT
HELC1521	C5_03110C_A	TTAACCAATCAACCAATCAACCAACTCCTCTATCCCAATCATGgatgtccacgaggtctctATTTGCCCGCTACTTTCGTTcgtacgctgcaggtcgac	TATTTGTCATGACTGGACATTCTCTTTCATGAAATATATTTATcggtgtcggtctcgtagGTTTGCCTGCGGGTTATCGGatcgatgaattcgagctcg	CAACCTTTAAGTGACGATTGGGT
HELC1522	C5_03400C_A	TTATTTCATTGACAGTGAATCAATAAACAACCAATCAACCATGgatgtccacgaggtctctTATCGGCTGGCCTAGAGTCGcgtacgctgcaggtcgac	AACAACATATATTTATGCCTTGAGTTTATTCTCCCCTCATTATcggtgtcggtctcgtagTCCGGACCATCAGTCATAATatcgatgaattcgagctcg	TGATGGGATGGTGGTGATGATT
HELC1526	C6_00420W_A	TTATTGCAACAAATCTCTATCATTACTTCAATTTAATATCATGgatgtccacgaggtctctTCCTTGAGCTTAATTGGGACcgtacgctgcaggtcgac	TAAAAAATAAAGGTGTCTTATTCTGTAAAACTCACCCAATTATcggtgtcggtctcgtagAACCTATTCCCAGGTTGGCCatcgatgaattcgagctcg	GAAGGAGCAAGAGACGAGAACA
HELC1528	C6_00770C_A	ATCAGAGTTATTTTTTGACAACCACCTTTGCAAACACAATATGgatgtccacgaggtctctCTCACCCTGTGGAGTGCTATcgtacgctgcaggtcgac	CTCTTAGATTGTGTATTTACGTATATAACTATATGTGTATTAAcggtgtcggtctcgtagCAGCGGTGACACCAATAGAAatcgatgaattcgagctcg	GCAAAGTTTGAGAAATTGCAAGGT
HELC1529	C6_01640W_A	GCTTAACTTTTTAAATCAATAGTATTTCTAATTAGTCGATATGgatgtccacgaggtctctAAACATTTCCTGTAGTGTGGcgtacgctgcaggtcgac	GTATGTAAGGCAATCAAATATGAACAAAACACAACGACGTTATcggtgtcggtctcgtagGGACGTAGGTTGCTCGGCTAatcgatgaattcgagctcg	TGATATTAGGACATGTGGGAAGG
HELC1531	C7_00110W_A	TTCTCTGATACTCAATTTCTCTTCTCTTATCAACCACGCCATGgatgtccacgaggtctctACATGGCATGTCGCTCTGAGcgtacgctgcaggtcgac	GTTTTTTTGGCGCACTATAATACGTATTTACACACAATGTTACcggtgtcggtctcgtagCCATCTACTAGTAATGTATTatcgatgaattcgagctcg	CAACATATCGCTTGGCATTGGT
HELC1533	C7_00750W_A	TATCAACAAAGAAATATTACAATAATTAACAATTGATAAAATGgatgtccacgaggtctctGGCTGCCCAACATTCACTCCcgtacgctgcaggtcgac	AATAGAATAGACAACAAGTATTCATTTTACCTAGTTGGTTTAAcggtgtcggtctcgtagCTGCCCTCAGGTCGACCACTatcgatgaattcgagctcg	TCTAATAGGAGGGTGTTGGATGT
HELC1534	C7_00890C_A	CTAACAAAATTTAGATTTCTATATTCTTTTTAAATCAATCATGgatgtccacgaggtctctTGCCGCGAGGCGGGAGCATTcgtacgctgcaggtcgac	TTTTAGTATATGATTAAACTCGCACATTCACATAAACACTCATcggtgtcggtctcgtagATTCTATAATGCTAGACACCatcgatgaattcgagctcg	AGCCAAGATCCAAGAAGTTAGT
HELC1536	C7_02510W_A	TCATCAACTAGAAGATTATCCAAAATAAAAATAAAAAAAAATGgatgtccacgaggtctctGGAACGTAGGAGAGCCTTGTcgtacgctgcaggtcgac	ATAATATTACAAAAAAAAAAAAAATTATTCAATTCAGATTCATcggtgtcggtctcgtagCCACCGGTGCCTGTCAAGAGatcgatgaattcgagctcg	ACTCCGCCCATAACAAAGTAAA
HELC1537	CR_00240W_A	TCCGAAGATTACAGCAAACCATATCCATAACCAATCAAGTATGgatgtccacgaggtctctTTTATAACGAGTGATTCGCAcgtacgctgcaggtcgac	TTTGACATCACTAAAATACATTTAATTATACAACCTACTTCAAcggtgtcggtctcgtagCTAGGGAGGGAGGCGGGCTAatcgatgaattcgagctcg	TGTTGGATTTCTTTGCAGCTGG
HELC1538	CR_00250W_A	ATTTCACTTTCCTACAACCAACACAGTAACTATTCCAAAGATGgatgtccacgaggtctctCATATAGTGATCAATCTAGGcgtacgctgcaggtcgac	TCAAATTTTTTATACATTCTTTTAATCTATGAACATTAACTAAcggtgtcggtctcgtagACCGTACCGCGGCGGCCATCatcgatgaattcgagctcg	AAGGGGTCTCTCTCTCTCTCAC
HELC1539	CR_01300W_A	TTTGATAATAACAACTAGATAGATAAATATAACTTACACAATGgatgtccacgaggtctctAGTATAATGGTTCCACTAGTcgtacgctgcaggtcgac	TAGTAGTAGTAGTATTGATTATTGTAAATAATATTATATCTATcggtgtcggtctcgtagCAAAGCCTTTCTCGTCAATGatcgatgaattcgagctcg	TTCGCTTCCCTCACTAAAGACA
HELC1541	CR_05080W_A	TTCAATTTCTCTCTTTAATAAATAGAATATTCGATTGAACATGgatgtccacgaggtctctCGTCCGCTGTCCACCGAATCcgtacgctgcaggtcgac	TGCTTGAGTAACATATCATGACCCTAATGGCGGCGTTACTTAAcggtgtcggtctcgtagTACGAGTAAGACGCGAAAGTatcgatgaattcgagctcg	TGGTGGATTTGCTTGTTGGTTC
HELC1544	CR_08460W_A	TAAATCTTACAATCTAACATTATCATTTTGAAGTAACATCATGgatgtccacgaggtctctGTTCGGTATTAGCTGTCTTAcgtacgctgcaggtcgac	CTTCTATTTTGATGTTCAAGCCTAAAACATCTTGTTAATTTAAcggtgtcggtctcgtagGGCACCTGAACCGGAAGGCGatcgatgaattcgagctcg	AAGGCTTACGACACTTGTGACA
HELC1545	CR_08480C_A	CTGTGGGTTTTATCTGGCATTTCCAAGAGTGTTGATTACTAACgatgtccacgaggtctctTCGAGAGTATGAAAGGTGTAcgtacgctgcaggtcgac	TGAAAAGCTTATCTGTATTTGTTGAAACCAATGTCAGCAGCTTcggtgtcggtctcgtagCGCCGATTCTGCCTAACGACatcgatgaattcgagctcg	ATCTTAATGCTCTGTTGGGCCA
HELC1558	C3_06070C_A	TAATTTTTATTTAGTTTTTTATCCTTGCTCTTACCAATTAAGAGATGTCCACGAGGTCTCTCTGTGATTGAGTTCTTCACACGTACGCTGCAGGTCGAC	ATACTGTTTATAATACAGCCCAATAACCTGGGCTTCATATTCACGGTGTCGGTCTCGTAGTTGCACATGTTAACCACGATATCGATGAATTCGAGCTCG	GTTTGCTTCTCAACCAACATC
HELC1560	C2_04280W_A	AACAACAACAACAACCACAGCAACAACAACAACAATAGAAATGgatgtccacgaggtctctGCTTACAGCGTTGTAGTTCGcgtacgctgcaggtcgac	GTCATCATCATCAATAAGTGGAACCAAAAAAAATAAATTCTATcggtgtcggtctcgtagTTCTGGGCGTCGTCTGGGAAatcgatgaattcgagctcg	GGTTTGCAAGATGGTTTATTGTTCC
HELC1561	C2_09990C_A	TTCTTCTTAATTTTTTTTTTTTTGCTAAATTGTTCACATTATGgatgtccacgaggtctctGCTGCCTGTGTTATGCTTAAcgtacgctgcaggtcgac	TACAATACAATAACAACAATTGTCACCACTTAACCAATCTTAAcggtgtcggtctcgtagACGACGTCACCAAGCGTCGTatcgatgaattcgagctcg	CCTAATTCGAGAGCTCCACCTG
HELC1562	C3_04070C_A	TGACAATAAAATACTTCAAAAACCAGAAAATAGTCAACCAATGgatgtccacgaggtctctGGTGTACATGTGCGCCTGTAcgtacgctgcaggtcgac	TTTTCTTCTACTTCTTTTGATATTACCAGCATCAAGTTGTTATcggtgtcggtctcgtagAGCCATGCGGGTATGGCGGTatcgatgaattcgagctcg	TTGTTGCCAACTTGTTGATCCC
HELC1563	C4_03620C_A	TGCTAGTAAATGTCCACAACATGCCAATCCTGCTGAGTGGATGgatgtccacgaggtctctTGCTCCAGTGTCGATACGACcgtacgctgcaggtcgac	ATATAAATATATCTAATAACTATTTTTTGACTCTGTTTCTTAAcggtgtcggtctcgtagTTTCGCGACCATTAGCTCCGatcgatgaattcgagctcg	ACCAGCATAATTTGAGCAGATT
HELC1564	C1_11570W_A	TAATCCTCTTTTTTTGATAGTAATTGGCTAGCTCATCAATATGgatgtccacgaggtctctTCTGCTCTGCAGTGGAAGAGcgtacgctgcaggtcgac	TGTTTTTCATGTACAGCAACAATCAGGAGACAATCCTCTCTAGcggtgtcggtctcgtagGAATGGGCCCGTTGTGCGTAatcgatgaattcgagctcg	TCATATGACTTGATGCCACCGT
HELC1656	C5_03920C_A	TAATAACAACTACAATACACATAACACATAACACATAAAAATGgatgtccacgaggtctctGACGACTATACTACCTACCCcgtacgctgcaggtcgac	ATCCACCATTAACCCCCCCCCCTCTCCCTTTCTTCACTTTTAAcggtgtcggtctcgtagCTATTACTTGTTCGGCTAAAatcgatgaattcgagctcg	GTCAGTGTTAACAAGGTTGGTGA
HELC1659	C2_06360C_A	CCCTTCCTACTAAAAACCCTTCATTATATATATATATATCATGgatgtccacgaggtctctATCATTCAACGGCGATCTCCcgtacgctgcaggtcgac	TGTACATTAATAACCTTTCACAAAAAAAAAAAACTACTTCTATcggtgtcggtctcgtagTTCACGACCGCTCGTCTCTGatcgatgaattcgagctcg	AGTGACGATTAATTAGCAATGTAAGC
HELC1662	CR_04090C_A	CCCCAGCAATTCACTTGTCGATTTTCATCACGTTCCGTTCACCgatgtccacgaggtctctTACATACGGGTAAGCAGCGTcgtacgctgcaggtcgac	CCACGTACACAATATCGTTAGCATCTGCAGCAGCAAAGACAGCcggtgtcggtctcgtagGCTGCTAGGGTAAGGCCGCGatcgatgaattcgagctcg	TGGTTTGAAAAGTGTTGGGTGT
HELC1665	C3_01490W_A	CCAACAGCAAATAGCCAAGGATCAAGCTTCATCATTAATCATGgatgtccacgaggtctctCGTGAGGAATTCACAGCACAcgtacgctgcaggtcgac	GGATGTTAATCTAATGAGATTCACCTGGGATTTCAAAAACAACcggtgtcggtctcgtagCCCTATCAGGCGCCTGCTCCatcgatgaattcgagctcg	TGGTAGTGGATGGACAGAAGGA
HELC1671	C1_08320W_A	CATTCAAGACTACATCAATTGCAATTAACTATTATCCAAAATGgatgtccacgaggtctctACGCAGTTTACATAGGTTGGcgtacgctgcaggtcgac	TATCGCTATTATTATAAATCAACTACACACTACCTCTGCTTAGcggtgtcggtctcgtagTATATGCTGCGAATGGCCGCatcgatgaattcgagctcg	CAGCGTTTGCGATAGAAC
HELC1672	C3_06330W_A	CTAATTAATTAGTCACATACATAGATACACTACTACAAAAATGgatgtccacgaggtctctTCGCATGAGTAGACAGTGATcgtacgctgcaggtcgac	ACGAAAAAAAAAACGTACATATATATCTATAAATCCTGTTTATcggtgtcggtctcgtagCTTGAGGTCTTGGCGGGATGatcgatgaattcgagctcg	CTTGCTCACTAGGAACCGGTAA
HELC1673	C1_08380W_A	TCTTTCTTCTTTTCTAAGTATACATTTTATATAATCAATCATGgatgtccacgaggtctctCTGTGAGGGCTCTGGATTATcgtacgctgcaggtcgac	ATATAATCACAACTATTTAAACAAAGGTATTTAATTAGTTTATcggtgtcggtctcgtagGGGTCAACTGGTCCAATCGAatcgatgaattcgagctcg	TTTGTCAAATGCAACGAACGGA
HELC1674	C2_08370C_A	TTCTTTTTCCTTTCTTCACACATTATAGTCATAATCAATCATGgatgtccacgaggtctctAAGATGGTGTAGTTCGGCTAcgtacgctgcaggtcgac	ATAAAAACTCTAACAGATCTTACATAATATTCAACTAGCTTATcggtgtcggtctcgtagGCCCGCTAGGGTTTACGCGGatcgatgaattcgagctcg	TTGATCTTGTGCTTTCTGGAAA
HELC1675	CR_00910W_A	AATTCCTTATCAAATTACCAAATAATCATATATATCAAAAATGgatgtccacgaggtctctCGCTAGTATAGACTACAGTCcgtacgctgcaggtcgac	GATTATAAACACACAATTAATTTAAAAGTTAAATTAAAATTAGcggtgtcggtctcgtagTCACAGATCGTAGGTATCTCatcgatgaattcgagctcg	TGAATCTCTCACTCTCACACAA
HELC1676	C1_11040W_A	AATTTATTCGTGCATTACTAACATTAAAACTAATAGAACAATGgatgtccacgaggtctctGTGCGAAATGTCCGCCATTAcgtacgctgcaggtcgac	CAATATCCGAAAATCGACATAGTTCTTGGTTATTCAAACTTAAcggtgtcggtctcgtagTTAATAGTTCAATGCCTCCTatcgatgaattcgagctcg	TGTGAAAGCTGGTCAAAGGGTA
HELC1677	CR_00980C_A	ATAATATCAACTCAGCAGCACATACACTCAATACATTTTAATGgatgtccacgaggtctctATTGCAGCTCCTCGACGTTTcgtacgctgcaggtcgac	AGATAATTGTAATTTTCAACTATGTAATGAGTTTGTTTATCAAcggtgtcggtctcgtagATACTCCACATCCGTGTGGAatcgatgaattcgagctcg	AAACGCCGTGCATTTTCAAAAG
HELC1678	C2_01180W_A	TACTCCATTTGCTGATACCAATATCTTTTCATTAATTAACATGgatgtccacgaggtctctGGTGTATGGTTGATGAGGCAcgtacgctgcaggtcgac	AAATAAACCTGGGGTAAGTGTTTTGTATAAGGTCCTATTTTAAcggtgtcggtctcgtagTATGTAATGTTTGTTGACGTatcgatgaattcgagctcg	TCCAAGCACAAAGAGAAGAGGA
HELC1679	C1_04950C_A	TTGAATTTCTGCTATTTTAATCTTTTGAATCAACTAAATAATGgatgtccacgaggtctctGCATAAGCATCAAAGAGTTAcgtacgctgcaggtcgac	ATTTGTGGTGGTGGTTTGTGGTGATTTGTCCATCATCCATCAAcggtgtcggtctcgtagATAGGGAGTCGCCACCACAAatcgatgaattcgagctcg	AACAACAACATTCCCAACTACA
HELC1680	C2_08210C_A	TATAAACTATATTAATTCAATCAACAAATTCAAATAAAAAATGgatgtccacgaggtctctCTGACCCACAGTGTGTACTAcgtacgctgcaggtcgac	CCTATTGTTGAACAGTGACAGCACCTGTGGCGGTGGCTATTACcggtgtcggtctcgtagTTCGCTTGCGAGCAATACGTatcgatgaattcgagctcg	TCATAGTAAACCTGGATTAGAAGCT
HELC1681	C1_11680C_A	TTCAACTCTTTCTTTCAACATTCTTTCCATTCAAGAAAACATGgatgtccacgaggtctctTTTAAAGTATAACCTGTAGGcgtacgctgcaggtcgac	TAGCTACGCGGGTGTTTCTTATTATGTTTTATGTTCTGTTTATcggtgtcggtctcgtagATAATACGTTGCCTTAAGAGatcgatgaattcgagctcg	ATGCCGTTATCTTGGGTGATGT
HELC1682	C3_04080W_A	CTCGAACTACATATTCAGAACACACAATATCAATAATAGAATGgatgtccacgaggtctctTTGTGCTCTGTATAGTCTGTcgtacgctgcaggtcgac	TTTTATCCCCCACAGTAGTTATACTATCTCTCATCTAATTTACcggtgtcggtctcgtagAAAGACGTAACGGAGGGACGatcgatgaattcgagctcg	GCTGAGAAATGCACGTGATCAA
HELC1685	C6_00740W_A	TACTTACACTACAGAGAAAAAAGAGACTTAGATTTCAGTTATGgatgtccacgaggtctctGTATCAAGGTATGGTCACGAcgtacgctgcaggtcgac	TTTTTTTCGTATTTATCAATATCTATTATCTAAACTAATTTACcggtgtcggtctcgtagCAGGCAGAGAGCCACGGGCTatcgatgaattcgagctcg	TTGGTGGTGGTGATACTGCTAC
HELC1686	CR_10160W_A	CTAAATAAACCTATAAACACACATATAAACACATTTAATTATGgatgtccacgaggtctctACAAGAGGAATCTCGCAATTcgtacgctgcaggtcgac	GAACTTACTACAACAATTAATAACTTGACCTACTTAACTTTATcggtgtcggtctcgtagAGACTTGAAGCGGGTATAAAatcgatgaattcgagctcg	GGTGGCTCGTTCAATCAC
HELC1688	C3_04830C_A	TTATTCAACTAACTTGTTTTTATTTCTCCCCCAATTAACAATGgatgtccacgaggtctctAACTACTGCTACAGTGCTTAcgtacgctgcaggtcgac	TGATCAGATATACACGAATATTTCTAAACACTACTAATTTTAAcggtgtcggtctcgtagATAATAGGCATCTAGCGGTAatcgatgaattcgagctcg	GAACCAGTGAGCAAAAGTGAG
HELC1692	C1_00080C_A	ACGTTCGTGCTCGATGATAAAGTCGAACTGGTAAGGGTGGATGgatgtccacgaggtctctGGAGGCGCCTCCGTTAGAGTcgtacgctgcaggtcgac	CTATTGGCCCGGGGCCTCAAGAAACTAGTGAATCATTAACTAAcggtgtcggtctcgtagAAGACTACCCAATAGAAGCCatcgatgaattcgagctcg	CTTTCCAAAGTTCGCTGAGCTC
HELC1693	C1_00090W_A	GTTGGGGTCAAAGAGTGGTTGTTCAAATGGTGGAAAGTTCATGgatgtccacgaggtctctTAAGTAGCGAGACATTCTATcgtacgctgcaggtcgac	TCTTGCCGATGCTTTGTTTGTGCCTCACAATTGCTAGGGCTAGcggtgtcggtctcgtagGGTGCGGACTAGTACTTAGTatcgatgaattcgagctcg	GGTGGTGAGGACTTTGAGGTAG
HELC1695	C1_00140W_A	CCTCCACCCCCCCCTCACTTCAAAATTTGGATAATAATTTATGgatgtccacgaggtctctCAATATATCATATAAACCGAcgtacgctgcaggtcgac	TAAAAAATTAAAATATACACACAAACACACACATATAAATTATcggtgtcggtctcgtagCCGTAGGACACGTTTCGATGatcgatgaattcgagctcg	ACCTTACGAAAATGTTGTGCCG
HELC1696	C1_00310W_A	AATTCAATATTGTTCTAACTTACTTCCATTGCAACAGAAAATGgatgtccacgaggtctctTATGTGCCTGATGAGACTCCcgtacgctgcaggtcgac	TTATAAAATCTACACAATGTGCCCAGTTCTTTGACCAATCTAAcggtgtcggtctcgtagACCGTGTATCACCTTCCCTAatcgatgaattcgagctcg	CCACAGGATTATCAAACTCGCC
HELC1697	C1_00350C_A	ATCATTTACTAATCCAATCATATATCATTACACATACAATATGgatgtccacgaggtctctCAAGACGCCCTACAGCAATTcgtacgctgcaggtcgac	AATGTACAGAAGTTTTCATAAGTGTTTTTATTTTTTTATTTAGcggtgtcggtctcgtagACCCACTATGCACGAACACGatcgatgaattcgagctcg	ATTGAGTTGCGTTCAGACACAG
HELC1698	C1_00370W_A	ACAAGACTCGTTTACTTCCTAGTCACCCTTTTTCCATCCCATGgatgtccacgaggtctctTTTACTCGAATTATAACCCGcgtacgctgcaggtcgac	AGTTCTATTGAAGATTGTGTTGTCGCCTTACTTAATAGCCTATcggtgtcggtctcgtagCGCGTACAACCAAGAAACGAatcgatgaattcgagctcg	TGAATCCACAAGAGACACAATCA
HELC1699	C1_00570C_A	TTTATAGCAACATCCATCGCCTAGTACATTGATTGAAATAATGgatgtccacgaggtctctGGGTCCGATATAGGTCCAGAcgtacgctgcaggtcgac	GGCACAATTTTTTTTTTTTTCGTTTTTTAAACAATACAACTATcggtgtcggtctcgtagTTTAATTAGCTGCGTGAGAAatcgatgaattcgagctcg	TGATACTATACCCCACCACCGA
HELC1700	C1_00580W_A	TCACTACTGGAATACTTTTGGTGTTAATTTAATACGAGATATGgatgtccacgaggtctctCCTCACCTCTGTCGACTAGAcgtacgctgcaggtcgac	TATTAATAAATATATTATATCATTTTGAGTGGGTAATAACTATcggtgtcggtctcgtagCCGGTATTTAACCCGATGGGatcgatgaattcgagctcg	TGAGGTTTAGAACGGTCGAAGG
HELC1701	C1_00590W_A	GTGAATTTACTTACATCATTTATTGTGGAAATTTCTGAATATGgatgtccacgaggtctctCAACACATGGCTTCCTGGTCcgtacgctgcaggtcgac	TACCTCTTTTCTTTTTATTATTCACAGTGCACATTCTGTTTATcggtgtcggtctcgtagTTACTTTACGTGCAAACCGGatcgatgaattcgagctcg	GGATCTTGAAATGGGACTGGGT
HELC1702	C1_00970W_A	CTCTTATTCTCGTGGCTCTTCATAATTAATTAAGATACCAATGgatgtccacgaggtctctGAGAAAGGTTGTCGGGAGAGcgtacgctgcaggtcgac	TCGATGATGTGGGAACTCAAGTCCAAGCAACAAAGACATTTAAcggtgtcggtctcgtagTATTAAACAGGACACCGTGGatcgatgaattcgagctcg	CATGATTGACACCAGCTTGCTT
HELC1703	C1_00980W_A	ATCTTTACAATAGGTGAAAGGGACTGTTCACAGAATATCAATGgatgtccacgaggtctctTTTGTTCCATTAGCACCACTcgtacgctgcaggtcgac	ACATAAAATACCAAAAATTATCTATTTACAAGGTTGATATTACcggtgtcggtctcgtagGTCTACAAAGCGCGGCAGAGatcgatgaattcgagctcg	AGTTGGAAAATCGTCTGGTTGC
HELC1704	C1_01170C_A	TATCACTCATTGCTAATATTCTTGTTTGATTGGTTTTACCATGgatgtccacgaggtctctGTACTTATGGCTTGATAAGGcgtacgctgcaggtcgac	TAAATGTCCAATTTTATATTAATCTACTTACACAGCTTTTTATcggtgtcggtctcgtagACTGTCGTTCGGATACTCGCatcgatgaattcgagctcg	TAATGTTCCTGCTGCTGATGGA
HELC1705	C1_01180C_A	ACAAGATGCAAATCATATATTTTTCTTTGCTAAACTAGGCATGgatgtccacgaggtctctACATTGTACTATGGAGCCAAcgtacgctgcaggtcgac	ACTTTGTGTATAGTTTTTTCCTTCCTTCATTTTAGGCTTTCAAcggtgtcggtctcgtagGGTCAGCGAAGGAGGAGTTAatcgatgaattcgagctcg	TTTTCTTTGCACTCCCCTCACA
HELC1706	C1_01220C_A	TAAGATATCAACTACTCATTATTACATTCTGTTCATAAATATGgatgtccacgaggtctctCTACCGCTCTTTCAGGAAGCcgtacgctgcaggtcgac	ATTACATAAATTATTGACGTCCATTAGTCCTTTTTGTTTCTACcggtgtcggtctcgtagCTCGAGTATATGCGAGCGAAatcgatgaattcgagctcg	CAGATCAGAGCCGGTCGATTAA
HELC1707	C1_01290C_A	TTTTCATTAGGCACGAGGCTTTGTCATATTATCTACTTAGATGgatgtccacgaggtctctAATTGGCACACAGTCTAAATcgtacgctgcaggtcgac	TTTTTAATTAACAACACCAACATACACACACACACACAACTACcggtgtcggtctcgtagATGGGACATTCCTCGCACGAatcgatgaattcgagctcg	TCCATAGCCAAACTTTCCATTGA
HELC1708	C1_01340C_A	AATTCCACACACAACGACAATCTAGTACATCAATATAAAAATGgatgtccacgaggtctctCTGGCCTGGACTAGAAGTGTcgtacgctgcaggtcgac	TGTTACCTCGCCTCTTTCAATTAACCAAACCTTGTATTATCAAcggtgtcggtctcgtagATATTCGATATGGGTATTTGatcgatgaattcgagctcg	AGGGATTGGTCTTCTGAAGTCA
HELC1709	C1_01440C_A	ATCTCACACTTTAAACTATCTATTATAAAACTGAAACATAATGgatgtccacgaggtctctATTCCTGACCATGTAGCGATcgtacgctgcaggtcgac	TATTAAAGTACTGGAGTATACGACAGTAAAGCACACCATTTATcggtgtcggtctcgtagTTAATCGCTAGCTGGAATGCatcgatgaattcgagctcg	GCTGGACTTCACACAAAGATCG
HELC1710	C1_01540W_A	TGAGTAACAACCCCATAGTACTTATCATCCTAAATCAGTCATGgatgtccacgaggtctctCCCAACGCTGAAGAATCTCTcgtacgctgcaggtcgac	AACAAATTCATGCAATTCTATTTACCGTATATATCATAGCTAAcggtgtcggtctcgtagCCTGTCTGACCATTATTGTTatcgatgaattcgagctcg	AGAGTTAGGGTCTGGTGATGGT
HELC1711	C1_01550W_A	TTTAAGTGTCCACAATTTCTAACAACATCACCCTCATCCCATGgatgtccacgaggtctctTCGCGGCCAGTGACACATATcgtacgctgcaggtcgac	AGTTAACATATTTTAACCAGAATCAATCTATACAACTATTTAGcggtgtcggtctcgtagTTCCACCTGACCCGGGCCATatcgatgaattcgagctcg	TGTAACTTGCGGTACTGTACTCA
HELC1712	C1_01830C_A	TAAAGTTTCAATTCAAGAGTATTACTAAAAATAATCCGCCATGgatgtccacgaggtctctCATATCCATTATAGGTATGTcgtacgctgcaggtcgac	CGAAACGATGGTGGCAACACCACTAAAGTTGCATCTCTTTTATcggtgtcggtctcgtagCCGACAATGGCCCACTCTCAatcgatgaattcgagctcg	GTTTCTACCCACTTTGACAACCA
HELC1713	C1_01930W_A	TTAATCATTTCCTGTTTGATTTATTTTCATCATTAGGAAAATGgatgtccacgaggtctctTCAGTGGCTCTAATATCGGCcgtacgctgcaggtcgac	CTTCCTTTCTATTCAAATAATGAAGATGAAAATAACAAATTATcggtgtcggtctcgtagTTTACACAATATACATTCCGatcgatgaattcgagctcg	TCCAGAATCAGAGAATTTGGCT
HELC1714	C1_01970W_A	TTCATACATACCCCGGTCTTCTCTTTTCAATATTCTGTATATGgatgtccacgaggtctctAGTTATATCTCCCGCATTGGcgtacgctgcaggtcgac	GTCATTTGATTGTGACTCTACAAATTTTTCAATTCCCCTTCAAcggtgtcggtctcgtagACGCACATACTCCGTCTCGTatcgatgaattcgagctcg	CCCCGACTAATTCTTCCCCAAA
HELC1715	C1_02030C_A	ACCACCAACTTCAAGTTCATCTCTACGACCACCTCCAACTATGgatgtccacgaggtctctCAAGAACTGGTACCCTTAGTcgtacgctgcaggtcgac	ATTAGATTCAATAATAACATCTACAAACGTCTATTAATATTAAcggtgtcggtctcgtagCCTAAAGGGTGCGTGCACCAatcgatgaattcgagctcg	TGGGCAAGTCTGTGTATCTACC
HELC1716	C1_02040C_A	TTATTGAAAGAATCTCTCATAGTCAATTATAAATCTATGTATGgatgtccacgaggtctctAAACGGCAGTGGGACGCACGcgtacgctgcaggtcgac	CAATAAAACAAAAAATAAATTTGTATGCACTCGACAATTCTAAcggtgtcggtctcgtagTGCACATTAGTCTGCTGAAAatcgatgaattcgagctcg	GGAGGAGGAGGAGGATGATGAT
HELC1717	C1_02060W_A	ATCCCAGTATTCTGGCCACAACATTAACTAAAAAGTAACCATGgatgtccacgaggtctctTACGAGGCGACATGTTCCTGcgtacgctgcaggtcgac	CTTTTGCAAAAAAAAAACCGAAAAGTTGCCTGTCGCACCTCAAcggtgtcggtctcgtagTACTCGAGGATGTGCATTGAatcgatgaattcgagctcg	CCCCGGAAAGCTGATTTAGAGA
HELC1718	C1_02070W_A	AGAGGCTTAACAAAGAAAGAAAAGTTTAATAATTACAAAAATGgatgtccacgaggtctctAATTTGTGCGCTAAGTGGGAcgtacgctgcaggtcgac	AATGTTCCAATGAACTCACCAACCTCTTACCTTTAAACTCTAAcggtgtcggtctcgtagTTACGAATACAATGGAAGGAatcgatgaattcgagctcg	AGGATCGCATCTAAACACAGGA
HELC1719	C1_02080W_A	TTAACTACAACTTATACAAATATACATACAATTTCAGACTATGgatgtccacgaggtctctCTCGGCCGGAAGTGAGTGAAcgtacgctgcaggtcgac	AAACTTTAAATCATTTTATCAAAAATTTGACTTTACACTTTAAcggtgtcggtctcgtagCAAGTACAAGGCCAGCCAGGatcgatgaattcgagctcg	TTTTGGGGAATCAACCGAGACA
HELC1720	C1_02110C_A	TTTTCTTTTCTTGCTTCTCTATCCACTCATACTCTCAAACATGgatgtccacgaggtctctTTTATGTTAGCGGGTCCCGTcgtacgctgcaggtcgac	TTTAAAATTAGAGAATTAAAAGAAGTGTTAAAAAACTACTTAGcggtgtcggtctcgtagCTCATTCTTGGATACAGACAatcgatgaattcgagctcg	TGACCTGTGTAAACTTCCTAGG
HELC1721	C1_02200C_A	AGGCGTTAATTTACAACCGAAGAAATATTTTTGTTGCATTATGgatgtccacgaggtctctTGCATGCGAACTTGAGGGTAcgtacgctgcaggtcgac	AACAATTGAAAATGTACCGTAATTGGCTACAGGCTGTATTTAGcggtgtcggtctcgtagGCTGCCCTGCTCGTGATTTGatcgatgaattcgagctcg	AGGGAGTTGCTTATTCATCGGT
HELC1722	C1_02270C_A	ATATATATATATAAATAATAAAGATATCTTTTTAAAAGTCATGgatgtccacgaggtctctACTCACCTGGACGTATAAGTcgtacgctgcaggtcgac	ACGACCCCCCCCCCCCCCCCCCACTCTACTTAGTTTTCTTTACcggtgtcggtctcgtagCAACGCCCGAGGCCTTGCCCatcgatgaattcgagctcg	ACGAGTTTCTGGATCAATGGACA
HELC1744	C2_09910C_A	CTAATACATCCAACCCTCTCCATATCCATACTTCTACAATATGgatgtccacgaggtctctCCCGAGACAACTTTGACGCTcgtacgctgcaggtcgac	ATTATTCAATTGGTGGTAGGAGGGAAAATCCATCAGTTATTACcggtgtcggtctcgtagCGGCACAGACCCTTACTATTatcgatgaattcgagctcg	GGGGACGAGTCAATCTTAAGGA
HELC1746	C5_01870W_A	AATTTCTACCATCCCTAGCAATACTTCTACAATTGGAAACATGgatgtccacgaggtctctTTTGCTCGTATTTATAACTAcgtacgctgcaggtcgac	ATATCTTTATTATAAAGTATTTATAATATTTAACTCAGTCTATcggtgtcggtctcgtagATACATGCTCGATCACCGTGatcgatgaattcgagctcg	ACCTTTTCCTGAGTACTCGAATCA
HELC1748	C6_02070C_A	ATGTCAGGATCAGGTGCTTCCGGTAACAAATTCCGTATGTCTGgatgtccacgaggtctctTGTGAGTTTATACCGATGTCcgtacgctgcaggtcgac	CAACAACACCAGAGTTAGAAGCAATACGTGGCCATAAATCAGCcggtgtcggtctcgtagTACAACCTTAACCATGCCATatcgatgaattcgagctcg	GTGATATTAGTATTGAAGTAACTCCTGG
HELC1750	CR_09900C_A	AACATCTTTTAGCAACACCACCCATTCAATAACCTTCAATATGgatgtccacgaggtctctACCCGCTGTAACCAAATTAGcgtacgctgcaggtcgac	CCTACTTCTTAATACAAATTACTTTCTAGTATTAACTATTTAGcggtgtcggtctcgtagCCGTGGGCCGATTGGAAACCatcgatgaattcgagctcg	TCATCTGGCGGTAAATTGGACA
HELC1751	C1_04880C_A	GATATCTACATCAAGAAGTTAGACAAACATATCATTCACAATGgatgtccacgaggtctctGTGACCAATGTGAGTCGTCGcgtacgctgcaggtcgac	CTCTCTGATGCTTTTTAACAATCCATCTACTTTATGACTCTATcggtgtcggtctcgtagCACCCAATGAAGAAGTTCCTatcgatgaattcgagctcg	TGATAACCATGCCGTTGTTCCT
HELC1752	CR_00860C_A	CCATCTCCCTTCTAACATCAATTCCAATTTTATAGGTACAATGgatgtccacgaggtctctCACTGAGCTGGTCCGACAAGcgtacgctgcaggtcgac	GATACCATATAAACTGAATTGTACATGTATTGAGCACTCTTAGcggtgtcggtctcgtagTCTAAACGACGTGGTCCCTCatcgatgaattcgagctcg	AATAAGAAGTGGAGGTGGCAGC
HELC1753	C5_01640W_A	ACCTTTTTTTTTTTTACAAGTTTCAAGACATCCACCATCAATGgatgtccacgaggtctctATTAGTTCACTGTCACAAGGcgtacgctgcaggtcgac	AAATACATGTATATATACAAGAATGGTATTCCACTTCATCTAAcggtgtcggtctcgtagGCTTCTCGACCGTTCATGTTatcgatgaattcgagctcg	AAAACATGAAGCTGATAAAACGA
HELC1754	C2_06540C_A	CAGTATTCAATACGATCAAAACCTCACTCTATATCAAACAATGgatgtccacgaggtctctTCTCCCAAGTCTGCCAGATTcgtacgctgcaggtcgac	AAAGAAACAGAGAAAGAAAATATTATCTATTACTTATATCTATcggtgtcggtctcgtagATCTTGACGATGCGCGCATTatcgatgaattcgagctcg	TCCGGTGATCCCTGATGAAATT
HELC1755	CR_02370W_A	TATTCAATTTATTTATTTATTTGTTTGTTTGAAGTTTATAATGgatgtccacgaggtctctAAACCAGACTTATATACTACcgtacgctgcaggtcgac	CAAACATTGAGAAGTTGTACACATGTACTCTCTCTCTCTCTATcggtgtcggtctcgtagCAAACATCACTCTATTCGGTatcgatgaattcgagctcg	TGAAAGATGCTGTACAATTGAGTGA
HELC1848	C6_04380W_A	CAATATTCTAGACTAACAAGATATCACCAAAACATTTCAAATGgatgtccacgaggtctctTTGTCACGAGTCGTTACATTcgtacgctgcaggtcgac	GGTTTGGATTCATTGGAACGCCAGTATTTCCATTCCCGGTCACcggtgtcggtctcgtagGTCCTCTCAAACCTATTACAatcgatgaattcgagctcg	GCAGAAGAAGGTGGAGTGAC
HELC1849	C3_03250W_A	GATCTTACTAGAACATCGAAAGTTGGAGTGACCATTTGCTATGgatgtccacgaggtctctGCCAGCATAGGGAATAATCCcgtacgctgcaggtcgac	GATACAATAAACTGAAACCCAATTACCACATAAAGTAGGTTAAcggtgtcggtctcgtagGCCATTCAGCGACACTGTAGatcgatgaattcgagctcg	GTTCAGGAATTGCAGATTTC
HELC1850	C1_10860C_A	CTCTACTCCATACTAGGAAAAAAAATATTTGACAAAGACCATGgatgtccacgaggtctctTCTTCCACGACGACGCGTTCcgtacgctgcaggtcgac	TCTATGCAAAACAAAAAAAATGAAAAGAATATACTACATTTACcggtgtcggtctcgtagACGAGTGCGTGCAGAAACCCatcgatgaattcgagctcg	TCAACTGCTACTTGATCGGTCA
HELC1852	C6_02420W_A	GATATTTTACAACCAACAAAAAATTCATTAACCAATATCAATGgatgtccacgaggtctctTAGAAGGTGAGAATCAACGGcgtacgctgcaggtcgac	ATCCACTCTAATTATTATCTCTATACTTTAATCAAACTATTAAcggtgtcggtctcgtagTAAGTTTGCCGCCCTTACGGatcgatgaattcgagctcg	TTGGGTTATTTAGGAGGAGGGA
HELC1853	C1_03710C_A	AATTTATTGAACTACTACAACTTCTACATTTTGAATCATTATGgatgtccacgaggtctctGTTGATTCCACTATTACCGGcgtacgctgcaggtcgac	CTTAACAAATAAATACACTTCATAAATAAATAAGGAATCTTAAcggtgtcggtctcgtagAGTTTAGCACACTTTCGAGCatcgatgaattcgagctcg	CACCAAAATAAGTCGCACCAGT
HELC1854	C1_04020C_A	TTAACTAAAAAAAAAAAACAGGTCAATCGATAAATCAAGAATGgatgtccacgaggtctctCTGCTTAGCTAAAGTATTCGcgtacgctgcaggtcgac	AAAGATAAACGATTAGCAAAGCTAAACTACATAACACACTTAAcggtgtcggtctcgtagAGGCCTGGCCATGAATAGCCatcgatgaattcgagctcg	TCACTTGATTTTGATTATGGGCGT
HELC1855	C1_06370C_A	CAATCAATCAATTAATTCATTAATTACAACTACTATCACAATGgatgtccacgaggtctctTGTAGCCCTAGCAATTAAACcgtacgctgcaggtcgac	AAAAAAACCAAACTTAACAATTAATTAAACTCCATAAGTTTACcggtgtcggtctcgtagTGCGACACTACAGTCCGTAAatcgatgaattcgagctcg	TAGAAACTTGCTGCAACGTGTG
HELC1856	C1_07070C_A	CACATATCATATATCAAATACTATTTTCACACATAACAATATGgatgtccacgaggtctctGCTAGGACGTGTTACTTTGAcgtacgctgcaggtcgac	TTATCATAAATCATTAAGTAAAGAATTGTTCTACCCGGATTAAcggtgtcggtctcgtagATTTGTTTAATCGTGCGGTCatcgatgaattcgagctcg	ATACTTGTCACCTCCCTTTGCC
HELC1857	C1_10020W_A	GTTTATGAATTTAACGCTATAACAATAATTTAATATATTAATGgatgtccacgaggtctctAGCGACTATACAGCGGGTCAcgtacgctgcaggtcgac	TAATACCTATATATATATATACAACCCTTGATATTAACTCTATcggtgtcggtctcgtagCCGATAGACTATTGGTAGCAatcgatgaattcgagctcg	AGTCTGCTATTTCAACATCTTCGT
HELC1858	C1_14430C_A	AGCGACAACAAAAAAAAAAGTTCACACTTGTTACCACACCATGgatgtccacgaggtctctTTTCGAAAGTATTAACAGTAcgtacgctgcaggtcgac	AAGAAAGTCTTTGGGCGGGAATATATTTCAAAGAGAGAATTAGcggtgtcggtctcgtagGCCCGGAGGCACTGCTAATTatcgatgaattcgagctcg	CCCGAGAGTTTTACCAGTGTGA
HELC1859	C2_03180C_A	AAGAATTTGTACATCTATTTTAACGTGAATTAGATTCAATATGgatgtccacgaggtctctTGAAGTCGCTGCACACTCATcgtacgctgcaggtcgac	ACGTTACAAAATGAAAACCAGGAATAAAACAACAACATATTATcggtgtcggtctcgtagCGCCATGGTGCGTAGGCCAAatcgatgaattcgagctcg	TTTAAAGTGGGCCGTCTTACCA
HELC1860	C2_10030C_A	ATTCGTTCTTTTTTATATAAACATAATACCCAACTTAATAATGgatgtccacgaggtctctGACCACAAACGTAGGCAGTTcgtacgctgcaggtcgac	ATATATAATGAAAAATAAAACTAAAGCCAATTAATGTGCTTAGcggtgtcggtctcgtagCTGAAGGGCTCGGTTCCTTAatcgatgaattcgagctcg	GGTTGGCCTTCCTTCTTCTTCT
HELC1861	C3_01260C_A	AAAGAAACTTCTTCTTCTTCACCCACTCCATCACTGAAAAATGgatgtccacgaggtctctCGACGGGCAGACCAGGCCGCcgtacgctgcaggtcgac	AATTAACAAAATAAAAATGAAAACAATTTATAATTAAGTTTATcggtgtcggtctcgtagACGTGTTGGTTCGCTTCGCCatcgatgaattcgagctcg	CCGCATTTGGTAGCATAATCTA
HELC1862	C3_07730W_A	AACTATTTTTGCAGCTTGAGGTATATGAAATTAGTAAAATATGgatgtccacgaggtctctCTCATAAGTAAGATTTGGCTcgtacgctgcaggtcgac	TATGAATACAACAGAGGATCATTCAAATCCTCATTTCATTTAAcggtgtcggtctcgtagATGATTCCCTAAGACTCAAGatcgatgaattcgagctcg	TGAGGTTGGGGTTGTTGAAGAA
HELC1863	C4_03570W_A	CAGGAATCTCCTATAGTCACTCGCTTTTAGTTTCGTCAATATGgatgtccacgaggtctctATGAATGAATGTGCATAATCcgtacgctgcaggtcgac	TCCCAAAAAAAGAACAAAACTTAGTATCAGTTATTAGAATTAGcggtgtcggtctcgtagCGTAATATAATAATAATGAAatcgatgaattcgagctcg	TCATGCGTCCAGGATAATGAACT
HELC1864	C5_04830W_A	ACTGTCTAACATTACATGCACATATACTTATATTGCAACAATGgatgtccacgaggtctctATCGCCGTCGAGTATGTAGTcgtacgctgcaggtcgac	AAAATTCTAATACAATAAAACTCTATATATTATACAACATCATcggtgtcggtctcgtagTTGTAGTCAAACACGGATTAatcgatgaattcgagctcg	TTCTCATTGTTTGGTTGGTTGT
HELC1865	CR_05990C_A	TACACCACCTATTTCATATTAATTCTTTTGTATTTCATCCATGgatgtccacgaggtctctACCGGGATACGGCCGATTCGcgtacgctgcaggtcgac	AAACATAGTGTCATTTTTTCAAGTTTTAATTAAATTTACTTATcggtgtcggtctcgtagGATGCGACTCGGAAGATGTAatcgatgaattcgagctcg	GGAAACAAACACCGCTACTCCT
HELC1866	CR_06780W_A	TCTTTTTCTTTAATTGTCACCAAATCATTATTATAGCAATATGgatgtccacgaggtctctTTTGCCGACCTTGGTGTGCCcgtacgctgcaggtcgac	TAACAATTACATAATTTATTACAATAAAGAAATCTAATACTAAcggtgtcggtctcgtagGGCACAACCCGACGACGCCAatcgatgaattcgagctcg	GGCCAAACCCAAGGAAAAGAAT
HELC1867	CR_07440W_A	CTCATTTACTTTCCCAACTTTTGCACCTCCTTCACTAAATATGgatgtccacgaggtctctTTGTGGGTCAGATACCACGAcgtacgctgcaggtcgac	AAACACTCTCTCCATGAAAAACCAACTTGTGGCAGAAGTCTATcggtgtcggtctcgtagTTTATCTGGTCTGTCCCTAGatcgatgaattcgagctcg	TGCTTCAGGATAAGAACGGTGT
HELC1868	C1_12730W_A	TTCTGTTTAACAATCAAAAACATCTATTTCACAAACCGACATGgatgtccacgaggtctctTGATACAGTCGGATTAACGcgtacgctgcaggtcgac	AAGACTAAGCACAACTATTATTTTATGGTCCCTCTCCCCTTCAcggtgtcggtctcgtagAAACCTACGTTGGATAAGGGatcgatgaattcgagctcg	GCCAATTTGTTCCATTACTC
HELC1869	C1_03820W_A	TTTATTCTAATAAACCCTTGTCTCTCCACCCATACTTCTCATGgatgtccacgaggtctctTAACATCGGATTCAGGTAAGcgtacgctgcaggtcgac	TGCAAAAGATCAAATATATATAAAGGTACATGTATCATTTTAGcggtgtcggtctcgtagCATGCAGCCGAACATGACATatcgatgaattcgagctcg	TGAGTTAGGGGTTGTTTTCGCT
HELC1870	C3_01160W_A	ACTGGAAGAACATTTTTCTTTATCATCACTGTCATCAAATATGgatgtccacgaggtctctGATGGTGTTCCTGCTGAAACcgtacgctgcaggtcgac	CCTTGTTTCTTTTTTTTTTTTTTTTYTTTTTTTTTTGGCTTAGcggtgtcggtctcgtagCGGAGGCAGGGTGGTTTGCGatcgatgaattcgagctcg	CGGTTGGTCTGAATCACAATCA
HELC1871	C1_06320W_A	CCCCCCCCCCCCCCTCCCCTTTCCCTTCCCACTTCCTATAATGgatgtccacgaggtctctATATGCGGCGTCTTTCCGGCcgtacgctgcaggtcgac	TTACAAATGAAAATAAATAAAAGAACCAGCATCATCATATCATcggtgtcggtctcgtagCTAGATTGTAGGCACGCTAAatcgatgaattcgagctcg	ACTATTGTTGTTGCTGCTGTTGT
HELC1872	C1_07440W_A	GAAAAGGAATTCAGCACTAAAAAACACGGGAGACGGAAAAATGgatgtccacgaggtctctTAGCGTTGTAGGGAACCCTCcgtacgctgcaggtcgac	ACATGCTATTGTTGTAGCTATACACAACTACAAACTAATTTAAcggtgtcggtctcgtagTTGCTTCGTGCAAGAGTACTatcgatgaattcgagctcg	ATGGGTGGTAGTTGACGTTCTG
HELC1873	C1_10680C_A	GTATTTAACAAATTCAATTAATACAACTATTTCAATTGAGATGgatgtccacgaggtctctAGTCGCTCTTGATTAGGGTTcgtacgctgcaggtcgac	GTGTAGCCAGATAGTTTAAAAAAGTACTCTTGAAAACGATTATcggtgtcggtctcgtagCCTTAAGTGCCTACCTACATatcgatgaattcgagctcg	TGGATAGTTTCAAGGGATGTTG
HELC1874	C2_10470C_A	TTAATTGCTTAACATTTTGCTTGGAATCACTAGTACAATCATGgatgtccacgaggtctctGATCCGATGTTAAGTGTGCCcgtacgctgcaggtcgac	AATATAAAAAAAAGAATACTAATTAATACATGAGTTTGCCTATcggtgtcggtctcgtagCGATTAGGAACGTGGAGATGatcgatgaattcgagctcg	GTGACAAAAGATTAGGCGCGTT
HELC1875	C3_01910C_A	AAGAAGTTTTTACAATTCAATCCCACATACACCATTAATTATGgatgtccacgaggtctctCGTACGTTTAGCAGGCTCTGcgtacgctgcaggtcgac	AGTAATCAATTCATCAAGCAGTAAATCTCTGGTGTTTGTTTAAcggtgtcggtctcgtagCCTTCTAAGCGCTTCGACGCatcgatgaattcgagctcg	ACAAGTCCGTAATAATGAAGTTGA
HELC1876	C4_03810W_A	CCATTATTTCAATTTAATTCTGTAGGCCAATTTTATTTCAATGgatgtccacgaggtctctACATCTAGCATTTAACTAAGcgtacgctgcaggtcgac	TATATATAAGTATATATATATATATATATAAATATGCTTTTACcggtgtcggtctcgtagCACGGCAAGCCCACGCAAGCatcgatgaattcgagctcg	AGGTGGTGATGTTCTTGAACTGT
HELC1877	C4_06130W_A	ATAGCTAATTGATTATATCCCTATACCATTTACTTTGAAAATGgatgtccacgaggtctctGGGCGGGAGAGAGAATAGCCcgtacgctgcaggtcgac	TCTTTTGTCCATAGTCTATTCACATCTCAACTAATCTTTTCAAcggtgtcggtctcgtagAGGTGTGTCCGCGACACGGCatcgatgaattcgagctcg	GGGGATTGTGAGTATGAGTCCA
HELC1878	C4_06250C_A	AACATAATATCAAGAAATATTGATAACTTTAAATTTAGATATGgatgtccacgaggtctctGCTGAGCCTTCTGAAATATAcgtacgctgcaggtcgac	AATAATTACTATACTCTTGATAAAAAGACTTGCTCCATTTCAAcggtgtcggtctcgtagTTATTCTGTGGGATATAGGTatcgatgaattcgagctcg	CGGCATTTAACGAGAAATCTTCAC
HELC1879	C6_00240C_A	ATATGCACCACATACTAGTTTCTTTTTAACACTATAACCAATGgatgtccacgaggtctctGCTCTAGAGGCTAAGATCGGcgtacgctgcaggtcgac	ACGTCAATGGCAGATAATATCGAAGTAGTGAACAAATTACTATcggtgtcggtctcgtagGACTCGGGTATAGATCGGCCatcgatgaattcgagctcg	TATTGCTGCATGTGTGGCTAGT
HELC1880	C6_03020W_A	ATTCATTTCAACTAAACCACAACTTCTRTATCTTCTATGAATGgatgtccacgaggtctctTCGTCAAGGAGATGTGGGCCcgtacgctgcaggtcgac	AAATTAAATCATATATTGCCAAACGTTTGGTTGGAATGACTATcggtgtcggtctcgtagTCCCTTGTCCCGCCTGGTGGatcgatgaattcgagctcg	ATTTGAGGCGTACTATGTCCCC
HELC1881	CR_09270C_A	TACATATCACCACACTCTTTAATTTCACATTTGCTCCCCAATGgatgtccacgaggtctctAGATCGAGATCCACTCCTTAcgtacgctgcaggtcgac	AAGGTGGATGTGCGAGGACGCCATCGCAATAGTAGTGTGTTAAcggtgtcggtctcgtagATGCTGGGCTTGAACTCGTCatcgatgaattcgagctcg	AGCCCGTTCTAAATCTGTGTAGG
HELC1882	C2_06100W_A	CCAATTCCTTCACGATTGAGTTGTGTCAATTCTAGTAAACATGgatgtccacgaggtctctGCCTCGTCGAAATTATCACAcgtacgctgcaggtcgac	ACAAAAACAGTGATAGTCAATATAGTAAACATACTACTTTTATcggtgtcggtctcgtagATGAGGAAGTCTCCGCAACCatcgatgaattcgagctcg	CTTCCTCTTCACGTATGACG
HELC1883	C3_05230W_A	TCAATTAACTTCCACACACACATACACATATATATAACAAATGgatgtccacgaggtctctATCACTCTGCGAGACGGGATcgtacgctgcaggtcgac	ATCAAAAATAAGAATCAATCTCCAGAGGTGTACTTCCCCCTAAcggtgtcggtctcgtagAATACTGAAGCATGGGTAGCatcgatgaattcgagctcg	CTGCTGCTGCTGTTTCTACT
HELC1884	C3_05730C_A	CTAGACTTCTTCCCACAAATGAGTTCAGGATCAATTGCAACTAgatgtccacgaggtctctGCGCGCGCATCATTCCTTATcgtacgctgcaggtcgac	CTCAACACAACTCAACACAACCCAATGTTGTTTCCAAATTTATcggtgtcggtctcgtagTCACATTGGCGGAAGTCTGCatcgatgaattcgagctcg	TAATTATCATCCTGCTTGCCC
HELC1885	C4_02020W_A	CATTTGTTCTGATATCATAGAATGTTTAAATTTAGAATTCCACgatgtccacgaggtctctTATGACGGCCATCGTGACTcgtacgctgcaggtcgac	TAGATATGAATTGAAAAATGAAAAGACTAACCAAATTTCTTACcggtgtcggtctcgtagCACCTTGTCGGAAGTGGATCatcgatgaattcgagctcg	GAGGTGTCTTAACTAAGCTCG
HELC1886	C4_05450C_A	GTCTGAAACTACTACTGTTCCTCCTATTGAAACTGTATCTGAAgatgtccacgaggtctctGAGTTGTGCCCATATCCCTGcgtacgctgcaggtcgac	ATGTATTGCTTTCTCTGTTATAACGGGCCCCTCTTCATTTTAAcggtgtcggtctcgtagGCTCGCCATGAATAGCAAACatcgatgaattcgagctcg	GTAGGCTGGAATATCTTTGGC
HELC1887	C4_07050W_A	TAGAACTTTTACTTAATACTTTTCCCAATTTATACATAAAATGgatgtccacgaggtctctAGTAAGACACCATTCCGTACcgtacgctgcaggtcgac	GTCAACGAAATCTAAAATTAAAGAAAAGAGTGTTGGAGATTAAcggtgtcggtctcgtagATAGTCAGCACCATTACTGCatcgatgaattcgagctcg	CACCAAGCATCACTGTGATC
HELC1888	C5_00640C_A	ATACCTATTCATTGTTAAGAAGAACAGCCTGTCTTGCACCATGgatgtccacgaggtctctGATGCTCACCTAGACCTGATcgtacgctgcaggtcgac	GTGTGTAATCGTTATATACTTTTTAACTTCTAGTTATTATTGGcggtgtcggtctcgtagCGATATACGTGCAGATATatcgatgaattcgagctcg	GCCACGAACGATGACGATTG
HELC1889	CR_04060C_A	TATTACTATTGTTTTATATCAACTAAAAGAAACTACAGTCATGgatgtccacgaggtctctAACCTCTAAGCATACGGCAcgtacgctgcaggtcgac	GTTCTATACTAGTCAATACTTATGATTTCTCCTCAACGGTACCcggtgtcggtctcgtagACGTTGATCGCATGAGATTGatcgatgaattcgagctcg	CATAATGGAGACATTGGTACAC
HELC1890	CR_08430W_A	CTCTGTCAGGCGCTTTCCACTTTTATACGAATCAATTGACATGgatgtccacgaggtctctTTTCACGGGCGATATGCTGcgtacgctgcaggtcgac	CAGTTTCGGGCTAGTTTACACTACCTACCTAATTAGATACTATcggtgtcggtctcgtagAACCGTGGGTAGATTTCCTTatcgatgaattcgagctcg	CAAGCGTTAGTCGTATCAAC
HELC1891	CR_09770C_A	TTTATTGTCTAGATTAAGTTACTACACTAAGTTGATTGTCATGgatgtccacgaggtctctCCATTATTGGAAGGTTAGGCcgtacgctgcaggtcgac	TAACCTGTATATGTCATACAATCAATGTCCCAATTTGGAAACCcggtgtcggtctcgtagCATACAGTTGAAGCCAGATCatcgatgaattcgagctcg	CCTGGTATAGGAGTTACACC
HELC1892	CR_10110W_A	ACTTTTGTTTTTTCTATTTAATTCAATTTAATTCCCACCAATGgatgtccacgaggtctctGGATACCTATTCACACTTCGcgtacgctgcaggtcgac	ATCATAAAAATCTAGACATACAGAATAGAACCGGGGATACTAAcggtgtcggtctcgtagGTTGACGCACTCACAGTTCatcgatgaattcgagctcg	GGATTCTTGGAAAGGTGGTG
HELC1893	C1_08890C_A	CAATAACCATTTCCTTCATTAACGATACTGTTGAATTCCAATGgatgtccacgaggtctctTCAGCCCTGGCTGTATTTATcgtacgctgcaggtcgac	TATACATATAATTTTATTCATACAGTGGCATCACTTCTTCATCcggtgtcggtctcgtagAATAATACGGTTATCGGGACatcgatgaattcgagctcg	GCTGATGGTGTTGGTGTTCC
HELC1894	C1_03690W_A	GTTTGATTACATCATAAGAATAAACAACCATGAACTCCCAATGgatgtccacgaggtctctATCTGTGGAGAACTAACCAAcgtacgctgcaggtcgac	ATATTTTTACCGAACAGTTATTACTTTTACAATATTTACCTATcggtgtcggtctcgtagAGACATCTCGGTGAGATATAatcgatgaattcgagctcg	TTTCATTTAACCGAGACGTTTC
HELC1895	C1_04150C_A	TATTTTTTTTTTACAACAAAGCTAGAATAAACAAACAACCATGgatgtccacgaggtctctACTGCTCTATCTCAGAACTAcgtacgctgcaggtcgac	TTATACACCAAAAAAAAAAAAAAAAAAAACCCTCTAAATTTATcggtgtcggtctcgtagCATTCGCAGTTGCCAAACACatcgatgaattcgagctcg	GGTGAACCTCGTGAAGCTGATA
HELC1896	C1_06690W_A	TTTTTATTTAATTTCGATTTTTTTTATATATCATAATTGAATGgatgtccacgaggtctctATGAGTTGTATTGTCGTACCcgtacgctgcaggtcgac	GACCCACTNNNNNNNNNNNNNNNNNNNNNNNNNGCAGCCTTTTcggtgtcggtctcgtagATACCAACCAAACCTAAATAatcgatgaattcgagctcg	TCATCTATGACACCCTGGGAGT
HELC1897	C1_06700W_A	AGAACGTCATGAAGAAGAACCAGATAAAACTTCAGATGTTATGgatgtccacgaggtctctACACTAAGGTGTCGGAGACGcgtacgctgcaggtcgac	ATTCTTTGAATAAAAGTTTAGGATGATTTTACAATTATGCTAAcggtgtcggtctcgtagCGTAGCCTTTCGCCTTGGACatcgatgaattcgagctcg	ACAGATGGTTTCGTTGCAACTG
HELC1898	C1_08150C_A	TGTTTGTTTAGTGTTCTGTATTTCTCTGTCAAGCAAATGGATGgatgtccacgaggtctctGCCCACGCGGCTGAGTCAGTcgtacgctgcaggtcgac	AGATAGAATAAACGAAAATAGATGTCCATGTATAGATTATTAAcggtgtcggtctcgtagCCCTGACGCAACACTACTAGatcgatgaattcgagctcg	AAGTAACCAAAGTGAGCGAGGA
HELC1899	C1_09270W_A	ATACTTTTTGTCACTCATTATTTGCAAAACCACAGTAACTATGgatgtccacgaggtctctGGTGCCCACGGGAGTTCAGTcgtacgctgcaggtcgac	TATTTCATATAAACCCCCTCAAACAATTGTTGTTCCGTCTTAGcggtgtcggtctcgtagTCGAAGCTTTAGGGTGGAAGatcgatgaattcgagctcg	TTTTGTTCTGCTTCTGAGGGCT
HELC1900	C1_10400C_A	TTCATTATTCAACTCAAGTCGTTCCTTTAACAATATCAACATGgatgtccacgaggtctctCCAACCATCATGAAGTTGAGcgtacgctgcaggtcgac	AAGGGGTGTTGTTTTTTTTTTCAATCATTACTCACCATATCAAcggtgtcggtctcgtagCTTGTCCCTACCCATCGTAAatcgatgaattcgagctcg	TCACCGCACAAATTTTAAAGCA
HELC1901	C1_10750C_A	TTAGAGACCTGTTGGGAGACCATTTAGAATATTTTTAGTTATGgatgtccacgaggtctctGTGATCGCGAAACGTTGTTAcgtacgctgcaggtcgac	GCATGTAGTTTAATATGATAGGGATAGGGTGTAGTTCTTTTAAcggtgtcggtctcgtagATCCGCAAGCGAGAGTCATTatcgatgaattcgagctcg	ACCCATAATTCAATGCCCAACC
HELC1902	C1_12790C_A	AATTAATTATCACATTTTTTATTCTGGGTTTACCATTATCATGgatgtccacgaggtctctTTACCATATTCCCTTAACCAcgtacgctgcaggtcgac	CGTCATACCTCTCTAAATACAACTCTTCTGCCTGACTATTTATcggtgtcggtctcgtagGCTACGGTTTCAGTTGGGCAatcgatgaattcgagctcg	ATTCAAAAGAAAGGTGCCGCTG
HELC1904	C2_03040W_A	TTTATCATCGATTGGTTTCTATTTCAATTATTTGTTAAATATGgatgtccacgaggtctctGATTTACGTCCTGAAACACGcgtacgctgcaggtcgac	AAAGAGAGAGATATACAGCACATCTAATCTAAAGTAAATCTAGcggtgtcggtctcgtagCAATTTCCGGGAATCTCTGTatcgatgaattcgagctcg	CATAAAGCGAGTTTCCGTGGTT
HELC1905	C2_03840C_A	GTCCCTGATAACAACTAATAGTCAAAATACCACAATAGCCATGgatgtccacgaggtctctCATGCGGGCCCGGAATGCACcgtacgctgcaggtcgac	ATTTTTAATAACATTAAATCGTCAACATCGTTTAATTCTTTATcggtgtcggtctcgtagCAGAGACGACATTACGTCGCatcgatgaattcgagctcg	TTCACATCAGATTCGGACGTGA
HELC1906	C2_04330C_A	TTCCYTTTCTTTATTTTTTTTTTTTTGCTGTTTCATATTTATGgatgtccacgaggtctctGAATGTCAGTTCAGGTGGTGcgtacgctgcaggtcgac	AAACAAAAAAAAAAGAAGATAATTTTGTAGATCATTGGATTAAcggtgtcggtctcgtagCTAAAGCATCGTTGGCAGGTatcgatgaattcgagctcg	ACGAGGAAGATGAAGATTGGGA
HELC1907	C2_04800C_A	CAATTCAACTGGTTTCTTTTTTTCGGGGTTAGTTTTTCAAATGgatgtccacgaggtctctGAAACCTGATATCAGACTTTcgtacgctgcaggtcgac	CTATATTATTTAACTAACCTATCTAGCAACTTACTTCTTTTAAcggtgtcggtctcgtagTCACGCTTCCGGTGCAACCTatcgatgaattcgagctcg	TGTTCAGAAGTGGTTTAGCAAC
HELC1908	C2_08160C_A	TCTAGTATCTATTAGATATCAATTGTTATAATCTCAAATCATGgatgtccacgaggtctctTGAGGTTATCAGTACTCCAGcgtacgctgcaggtcgac	AGTATTCTCTATTACAACATTTCAAGAAAATGGTTTAACTTAAcggtgtcggtctcgtagAGTAGCCAGCATCTTAATAAatcgatgaattcgagctcg	TGTCCGGTAGCCAATGGTAAAA
HELC1909	C2_08610W_A	GTTGTCAAATTTATTCCACATTAAACCACCAATATATACAATGgatgtccacgaggtctctGGTTCTTGCGCTTCTCGAGAcgtacgctgcaggtcgac	CTCTTTGATGTGTAAAAGCAAATAATTTATCTTCTATAATCAAcggtgtcggtctcgtagACTGGGTGAGTCAACCCAACatcgatgaattcgagctcg	TGACAATCAAGCATAGCCCAGA
HELC1910	C2_09730C_A	AACATCCACAAATCTATATTTTTAAAAGCTCCAGGTTGAGATGgatgtccacgaggtctctTAGCAGGTAAAGTGAGAGCAcgtacgctgcaggtcgac	TATAAATGCTAACTATAAATTCTTCTATATCCTTCTATTCTAAcggtgtcggtctcgtagACTGCGCACGATAGAAAGTGatcgatgaattcgagctcg	TTTGCAGCCTGGTTATGTGTTG
HELC1911	C3_01540W_A	TTGTGAAAAGTCCAGCTATTCTCTGTTAATTCTACTTACCATGgatgtccacgaggtctctATGCCAGATCAGGGTCATCTcgtacgctgcaggtcgac	TTATTATAAAACCAGTTTATATAAAGAGCTTTTCCTAATCTATcggtgtcggtctcgtagCGTACGCTTAAGTCTATTCAatcgatgaattcgagctcg	GCTGGTTCTGTTGCCACTATTG
HELC1912	C3_01960C_A	GTTTCACATTTCACATATCACATATTAAGAAATCGAAATAATGgatgtccacgaggtctctAGAACAAGAATTTAGATTACcgtacgctgcaggtcgac	AAAATTTGTTTATTTATTTATTTATTTCTTTCATTCAATTTATcggtgtcggtctcgtagCGGTCTCGTCAATCATAGATatcgatgaattcgagctcg	CGTCGACTCAAACTTGTTGGTT
HELC1913	C3_02400C_A	AAAATTTTTTCTTCTACAAAATTCCAACCAATGGAAATTGATGgatgtccacgaggtctctTTAAGCCTGTAAGCAAGGGCcgtacgctgcaggtcgac	ATTCATTTTCTTAGTCTCTTTCGGTCTGTTTTATTTTATTTATcggtgtcggtctcgtagCAGTAGGAATAGCCCAGGCAatcgatgaattcgagctcg	TGATAACCATTCTTCACTTGCT
HELC1914	C3_02850C_A	ATTTTCTTATAAATCAAAAAGAGTTGGAGGTTGAGTCATCATGgatgtccacgaggtctctCAGCTAGCTCGGTCCGAGGGcgtacgctgcaggtcgac	TGTTGAAGAAGACGAAGAAGAAGAACAAGAAGAAGAAAATCAGcggtgtcggtctcgtagGTGCGGCGAGGATCCGTTCAatcgatgaattcgagctcg	CAGGGATACTACGATGTGGACG
HELC1915	C3_03760W_A	CACTCGAATATATTTATTTATTTTTCCATATTTGCTTGCAATGgatgtccacgaggtctctCTCAGACTCCGTGGGCGCATcgtacgctgcaggtcgac	TTTTTTTTTTTTTTAGTCTTGGCTTCTATTTGCTCTGGATTATcggtgtcggtctcgtagTATGTATGACCGAATGTTGTatcgatgaattcgagctcg	ATACCGCCATATCAACGAGGTG
HELC1916	C3_07180C_A	TTTTTTTTTTCCCCATTAACTACTTCCTCCCTACTCCAATATGgatgtccacgaggtctctCCGGTCGTGTAGTCTCTCAAcgtacgctgcaggtcgac	GGTGGTTAATTCTCCTTATCTTCTTGTTCTTGATCAATTTTAAcggtgtcggtctcgtagAACTCAGTAATTCCGGAGGGatcgatgaattcgagctcg	TGATAAGCCATACACCGGTTGA
HELC1917	C3_07670W_A	TATTTTATGAAATAATTATCAGGAACTACAGACAAAGAAAATGgatgtccacgaggtctctCCTGCCCGTAGTCTCTACATcgtacgctgcaggtcgac	CATTTATTATTCTATGAAAAACCTAAACTACAAACTTAACTATcggtgtcggtctcgtagTTGCCGCAGTAAAGCTCATGatcgatgaattcgagctcg	GCAATCCGCGTATAAAGTCCAA
HELC1918	C4_01920W_A	CAATTAACACAACTACCCTTTAACAAGTCTAACTATAAGAATGgatgtccacgaggtctctGATCATGAATCCCGGGTGAAcgtacgctgcaggtcgac	TATTTATTACTGTTATGATCTTTTGATTCACACAGAGATTTAAcggtgtcggtctcgtagCCGTCTTGAATACAGATAACatcgatgaattcgagctcg	TGTCATTGGCCGATAAACTGGA
HELC1919	C4_06440C_A	TTTCTTTCCCTTATTTATATATCTTATCACTCACATAGTTATGgatgtccacgaggtctctTCTGTGAGACGCGTAACTTTcgtacgctgcaggtcgac	TCATTAAACATAACACTAAAGTAATAGAACTAATACCATTTACcggtgtcggtctcgtagACTGCTGGCACCTGCCTGTCatcgatgaattcgagctcg	TTCCGTTCGTTTAGTTGGAGAC
HELC1920	C5_02000C_A	CTTATTCAATTAACATCAATTCACAACAATATTTTAGATCATGgatgtccacgaggtctctCCGGTAAAGGCTCAACATGCcgtacgctgcaggtcgac	TAAAAGTAGTCAAAAACTTGTAGTGATCATTCAACATCCTTAAcggtgtcggtctcgtagGAGTTAGAGATAGTGTAAGAatcgatgaattcgagctcg	TGGAGAAGGCATGTTAAGTTGAC
HELC1921	C5_03480C_A	TGTTCAAGTCATATAATCCCAATCACAAGATTCTATATAAATGgatgtccacgaggtctctCGAATAGGTCCTCGGTACCTcgtacgctgcaggtcgac	CAAAAAATATTTACGTTGTCATACCCTTCTGACGTCTTATTAGcggtgtcggtctcgtagAACCTTGACGATTGTGCCAGatcgatgaattcgagctcg	TTCATCTGGTTCATGCTATCGC
HELC1922	C5_04110W_A	TATTATAAATCATACACAGAAAAACAATTATCAATTAAATATGgatgtccacgaggtctctTCCACCCTCGAAGTACAGTTcgtacgctgcaggtcgac	AAATACAAAAATCTATATACGTGTGTTTATTCTGTAGTTCTATcggtgtcggtctcgtagAGCTAGAGGAAGGTAAGAATatcgatgaattcgagctcg	GACATTACCACCGGAAGCATTG
HELC1924	C6_02280W_A	CAGATAATTTTCACTCCCTAATCATCAACCAGTATCCAATATGgatgtccacgaggtctctTCAATGGGACAGCGGAGTCCcgtacgctgcaggtcgac	GAAAAGATATATATATATATATATATATATATACGGTCATCACcggtgtcggtctcgtagGAGCAGGCTAGCGCGAAGGTatcgatgaattcgagctcg	CAGCAACAACAACAACAACAACA
HELC1925	C6_03560W_A	ATTTCTTTATCTATAATTACATTACTCCTTATAATACAATATGgatgtccacgaggtctctTAGTAGCGCTACCCTAGCCTcgtacgctgcaggtcgac	TTATAATCTATACACAGATTGTCTCCCCTTTCTTTTTGTCTAAcggtgtcggtctcgtagAGTTTGTTTGAGCAGTTGGAatcgatgaattcgagctcg	GAATGGTTCAGACAGTGGTTGA
HELC1926	C6_04110W_A	AAAAAAAAGACTCAAGTTTATAAAACACACTATTGGTGTTATGgatgtccacgaggtctctCTTAGATGTCGTTCGTCATCcgtacgctgcaggtcgac	TCAAARRAAAAGTAGAACTAACTAACTAACTAACTTATCTTAAcggtgtcggtctcgtagCTTAAGCCGTAAGTCTACAGatcgatgaattcgagctcg	ATGACGACGATGGGAAGAAAGC
HELC1927	C6_04340W_A	ATTATTCGATAGTGACTAGTGACTTCTTAACATATTCTTGATGgatgtccacgaggtctctGGATGTCGTCTTTGCTAGCGcgtacgctgcaggtcgac	CTTTTTTATTCTTGTTTCTTTTTATTGTTCTTGTTTTCATTAGcggtgtcggtctcgtagTGTATCGGCGGTTCAGCTCCatcgatgaattcgagctcg	AATTTGAAGTTTCGGTTGGTTT
HELC1928	C6_04650W_A	CAGCAACTGATACTCACTCCTCTACTGATAAGACCAACCAATGgatgtccacgaggtctctATAAGGGATGCATTACTCCGcgtacgctgcaggtcgac	GTTTGGCCTACAGTTAGTCTTGCCATTCGAGGTGTCTYTCTATcggtgtcggtctcgtagGCCTCGTCTATGCGATTATAatcgatgaattcgagctcg	CCGTAAATTAAACTCGTGCCCC
HELC1929	C7_00700W_A	CAACCCTGTCCATCCTTTCGTTACATACATTTATACAATCATGgatgtccacgaggtctctGTGGTTTAGAGGATAACCTCcgtacgctgcaggtcgac	GGTAAATTGGGATTCTCCATATTCTAAAGATTCTTAGTTTTAAcggtgtcggtctcgtagTTCTGCCGTCCTTGGATATCatcgatgaattcgagctcg	AGCAGCACATGACAAGTAAGATC
HELC1930	C7_02830C_A	TCAATAAGTTCCAATATGTTTACTTATCCAATCAAGAAAAATGgatgtccacgaggtctctAGGCGTAAGAGCGAGTATAGcgtacgctgcaggtcgac	CAATCATACCTACATATCTATGGATGACAAGAGTACCTATTATcggtgtcggtctcgtagATCCTCGGGATCCATAGGGCatcgatgaattcgagctcg	CCAGTATCTGTTTGTCGTTTTGCT
HELC1931	C7_02880C_A	TAGTTCTTATTTTTAGATGTTTACTTATCCAATCAAGAAAATGgatgtccacgaggtctctAACACCGCAGGACTTGAGGGcgtacgctgcaggtcgac	TTAGTATACAAAAAAAAGAGGAAGAGCTTGACCAGCAATTTATcggtgtcggtctcgtagGATATTGTGAGAAAGAGGCTatcgatgaattcgagctcg	TTGGTGACTGAGGGTAATGGTG
HELC1932	CR_00470W_A	TATATTATCACCAAAAAAAGAGCTGCAAATCATTCAGCTAATGgatgtccacgaggtctctGTCTACCGCAGTGTATGGAGcgtacgctgcaggtcgac	TCCCCACGTTCAAGTGGGAAGCTTGGGCCTTCAATGGTATTAGcggtgtcggtctcgtagTACATCGTTACCATGAGTGGatcgatgaattcgagctcg	TCGCCGTAAACATTGGTAGGTA
HELC1933	CR_00850C_A	AACTACCATATTTGGTTTCCAGTTTGATAATACTAGAAACATGgatgtccacgaggtctctTGCTAACAATCGAGACAGGCcgtacgctgcaggtcgac	CCGAAAGACTTATCAGAATTCCAAAAATACATATCCTAGCTAGcggtgtcggtctcgtagGACTGACACGGCAGCTTCGCatcgatgaattcgagctcg	AGACATAAGCCACACAGTAGCA
HELC1934	CR_02160W_A	TCAATCATCAATTTAAATAATATAACTCAAATCCACAACGATGgatgtccacgaggtctctTATGCAGAATTGCATCACCGcgtacgctgcaggtcgac	TAAACATTAAAACTAATACAATCCACCACCACTAATCGACTAGcggtgtcggtctcgtagGCCCTTCCTCCCGGATCCACatcgatgaattcgagctcg	TCGGGTGATGAATTGTGGATCC
HELC1935	CR_02200C_A	ATAGTAATATAATACCACAAATACTGACAACCCCAACACAATGgatgtccacgaggtctctAAGCTACGGACCTCCCACAAcgtacgctgcaggtcgac	GTACAAACAAACATTTAAAACAATAATAATCTAACTTTACTACcggtgtcggtctcgtagAACAATTAGCCTAGCCTATAatcgatgaattcgagctcg	AGTCACGTGTATCTGTTTTGTGT
HELC1936	CR_03970C_A	TATTGAATCCCACCTCCAATAATTTCTACACTCATAAAACATGgatgtccacgaggtctctGAGATCCAATCCTGTTAAAGcgtacgctgcaggtcgac	CAATCTAACTATAACCATTTGCCTTTCTTATATTAATACTTATcggtgtcggtctcgtagATTGAGTCCATGGGTGTGCTatcgatgaattcgagctcg	CCAGACTGGCAGTTTCGTATGA
HELC1937	CR_04210C_A	ATTTCGTAAATCAAAAAACCATTTCTACAAAAAACCAAATATGgatgtccacgaggtctctCATATTCTAAAGGACCAACTcgtacgctgcaggtcgac	TGTCTTCAATGATAATATTGATTATCGAAATTATCTCTATTAGcggtgtcggtctcgtagGGATTACCGCTCGCGACGTTatcgatgaattcgagctcg	AGATCAGAAATCACTATTGCGCA
HELC1938	CR_04510W_A	AAGTCCATTACTATTTTAATTCAATTTTATATTACTTACAATGgatgtccacgaggtctctTAGTGCTCGCCTTAAGAAGGcgtacgctgcaggtcgac	ACTAAAACCCAGAGTTTAAACATTGTACTTTTTTTTAATCTAAcggtgtcggtctcgtagCATTAATGGTGAAGGAGTATatcgatgaattcgagctcg	GGACATCAGTGGTGTGTGTAGT
HELC1939	CR_06900C_A	CTTGGTACAAATTCATACATCTAATCATTTGAAAAAAGAAATGgatgtccacgaggtctctCGCACCATATCCGACAATGCcgtacgctgcaggtcgac	GAAAAATGTTTAGATACTGTTTGTTCTATTTGCTTTAATTTACcggtgtcggtctcgtagTACCCATCGGCGGCAATTTCatcgatgaattcgagctcg	TTTTATTGTTCGCTGGACTCCA
HELC1940	CR_08690C_A	AACCCCACAGAAGAATTTCAACATAACGTCCCCTCAGACAATGgatgtccacgaggtctctAGATGGTGCGTGACGATATAcgtacgctgcaggtcgac	TACTTTATCGATTTATTTTTCTATTAAAACTACACACCTCTAAcggtgtcggtctcgtagCCCACACAAGGTCGATGTTCatcgatgaattcgagctcg	CGAGTCCCAGTTTCGTGAGTTA
HELC1941	CR_08870W_A	ATCACCCACTTTATACTAGTTATATTAATAATTTCATTACATGgatgtccacgaggtctctCGAATTTAACAGAATAAATCcgtacgctgcaggtcgac	ACAACTGTAAATTATAATAATAAATGTTTATAATTCTCACTAAcggtgtcggtctcgtagTGACCCATCCATGGAGCCAAatcgatgaattcgagctcg	TGATCCTAGCCTACTCATTGGT
HELC1942	CR_09620C_A	TTGACGATTAAAAGGCATCCTATTTCTATTCCTATTCCTGATGgatgtccacgaggtctctTCTCAGCATAATTTCTGGAGcgtacgctgcaggtcgac	TACTTTAATGTTATTCTGTTAATTTCTTTAGTAACGCTTTTAAcggtgtcggtctcgtagCGAAGGGTCAGCTTAACTCCatcgatgaattcgagctcg	TGGGGCCCAGTGTTTTAC
HELC1943	CR_10600C_A	AGAAAAATTTCCCAGTTGTTCATTGTTCAACTCATAAATCATGgatgtccacgaggtctctGCGTTGCCGCGAGGTGTCACcgtacgctgcaggtcgac	TCTATTTCTAGAGCCGAAAATCTACGTACAAAAAAACTCTTAGcggtgtcggtctcgtagCACGGGTCTAACTTGTTCCTatcgatgaattcgagctcg	TTAACAACCACGACATTGACGC
HELC1944	C6_01900C_A	AGATAGAGCTTCCACTAGTTCCTCAATTAACAAATATCAAATGgatgtccacgaggtctctAGACTCAGCACATGCGATGCcgtacgctgcaggtcgac	TAACGAATTACGAAGCACAAATTTATCTATTGCTATACTCTAAcggtgtcggtctcgtagGATTACTGGATACGGTCGTTatcgatgaattcgagctcg	GCTGATGTTGACATAGTTGG
HELC1945	CR_08070W_A	GTCTCGTGTAACAATGTTTCAGTTTATTCCTTTTCCAATATCAgatgtccacgaggtctctACCAGATGTATAACCTCGTCcgtacgctgcaggtcgac	TAAATCAAATTGATAAGAAAACAAAACTAGAAACAAACTCTATcggtgtcggtctcgtagAATCTACCGGCACGATGAGGatcgatgaattcgagctcg	GCAGTAGCCATCACAATCGC
HELC1946	CR_08550W_A	CTGGTCAATTGATATGCGGAGTAAGGCGCCAGACAAAACTAGCgatgtccacgaggtctctTATAGTCCGGCAGCGGTCATcgtacgctgcaggtcgac	CTTTTCGAGGTGTTGGTGGTTGATTCACCCAATTGAGAAGTCCcggtgtcggtctcgtagGCTCCAGAGACATATTGAGAatcgatgaattcgagctcg	AGAATCACCTGCTCAAGAGG
HELC1947	C5_01920C_A	CTATTCCACTATCTATCCTACAAACAAACCATTACAAACAATGgatgtccacgaggtctctGCGTAACCTTACGGCTGGGAcgtacgctgcaggtcgac	AACTGTGACATTCAAAAAAATACTACTCAACTACATATACTAAcggtgtcggtctcgtagGGATCGAACTTCGGACGCCGatcgatgaattcgagctcg	TTCCTCCTCCTTCTCCACTACC
HELC1948	C6_01340C_A	AAAAAAGCCTTCTAAAGAGTGGAAATTGGTATTTTCAACAATGgatgtccacgaggtctctAATTGAATTTCGGTCGGAGTcgtacgctgcaggtcgac	CCAACCAAACTTCCCCAAGAAAATTGATTTGCGACAACTTTAAcggtgtcggtctcgtagCGACATACTTGGGAAGACAAatcgatgaattcgagctcg	TCCCAACATTGATTCTCTGCCC
HELC1949	C1_07230W_A	ATTAATCACATTTGTTATAACCCAATACATTCCGTTTCTAATGgatgtccacgaggtctctGGTGTAAAGAATCTAATGAGcgtacgctgcaggtcgac	TCTAAGATATATTTTAAAAAAATAGCAAGGCATATGTTTCTAAcggtgtcggtctcgtagCGTTATGGTCTAAATCAACGatcgatgaattcgagctcg	TGGGAAAGATTACAAGCTGGCA
HELC1950	C1_09910C_A	GTAACAACAACAAATCTAAACCAAAGTTCAGTTTTTACCAATGgatgtccacgaggtctctGTATGCCCTACTCATTAAATcgtacgctgcaggtcgac	AAATACACAAAATTTTTTTTCTACACTGCAAGTATAAGCTTAAcggtgtcggtctcgtagCGGCTGATGCAAACTCAGAAatcgatgaattcgagctcg	AGTTGTGGAGGGATGCAAGAAA
HELC1951	C1_12170C_A	TATCTGTGGCTCATCTTACTCGTCGTTATAATCTTCAACAATGgatgtccacgaggtctctAGTTAGTCACAGCGCAGCTAcgtacgctgcaggtcgac	AATCACTATATGGATGCTTCATTTTATTTTATTTCGTATTTAGcggtgtcggtctcgtagGATATTGATAGCTACCCTGGatcgatgaattcgagctcg	ACCAACCAGTACGTCAAGACAA
HELC1952	C2_07420W_A	CATATTCCATTTTTTAGCAAAGCCAGAAAGAAACAATATAATGgatgtccacgaggtctctTAATGATGTCTGGTACACACcgtacgctgcaggtcgac	AAAAAAATAAAAATCTGATAGTGTTTACCTATCTTAATCTTAAcggtgtcggtctcgtagTCCTTGCACGGGTTGACTCAatcgatgaattcgagctcg	ATACACGATCCATTGGCTGTCT
HELC1953	C2_09250W_A	CAAGAGGTTTTCCCCAGCAACTACACCAGAAGACTTGGCCATGgatgtccacgaggtctctCATCTAATTCGTGTGAACACcgtacgctgcaggtcgac	AATATATATATATATATATATATATGTCTATGTCTATTGCTATcggtgtcggtctcgtagCAAATTGTTCGACTACACGCatcgatgaattcgagctcg	TTATCCGGGCCATGAATACACC
HELC1954	C2_10190C_A	AGGATAAGACGTGAAGTAAAAAGTTCAAAATACTACAATAATGgatgtccacgaggtctctGTGACAGCCTTGTAGTCTCGcgtacgctgcaggtcgac	AATATATATATATATAATCCATCCATCTCGTATACATCCTCATcggtgtcggtctcgtagTGTCGTTCAGAGTTACCTCCatcgatgaattcgagctcg	AGACAAATCGGTTCATTGGGGT
HELC1955	C2_10690W_A	TTTTTTTTGAAGCAGATTCTCAACCACACCAATTGATCTAATGgatgtccacgaggtctctTGACGTCATTTATGGAGCTCcgtacgctgcaggtcgac	ATTGAATGTGATTGTGGAAAATAGCTATAAAGACAAGTACTAAcggtgtcggtctcgtagAACGCTATCTGCTATTAACAatcgatgaattcgagctcg	GGTGCGAGCATGGAAAATACTC
HELC1956	C5_00180W_A	CACCCCACGGACGGATGGATCGTTTATCTACGAGAAATTCATGgatgtccacgaggtctctTGTTCCTTGCGTACACGACAcgtacgctgcaggtcgac	AGAATGTATAGATAATAAATAAATGTATAAAATTTCTATTTACcggtgtcggtctcgtagATCGGGATGGCGAATTTACCatcgatgaattcgagctcg	TTGGAAAGAGGATTTGCTGTCA
HELC1957	C6_03830W_A	AAAAATTTTTGTTTGTTTGTTTCGAATATAAATAATTATCATGgatgtccacgaggtctctTGGCTAATGGTTATCCCGTCcgtacgctgcaggtcgac	TAAAACCAAAGACAAAAGACAAAGAACAGACTAATTGAATCAAcggtgtcggtctcgtagGAGTGTAGGGATCCCTGTACatcgatgaattcgagctcg	TCCTCATCACAGTCTCTTTCAAGA
HELC1958	CR_02180W_A	TTGTTTCCTAAACAGCAACAACAACAATTGAAATTCAAAAATGgatgtccacgaggtctctAACGTGTTCGTGAGCCCGCCcgtacgctgcaggtcgac	AATTGAAAAAAGACAACGGTATAATAAGAGAGCTCTAGATTAAcggtgtcggtctcgtagTTCATTTGCAGGATTACTACatcgatgaattcgagctcg	ACAAGAAAACTCTGTTGCTCCA
HELC1959	CR_03570C_A	AAACAATACAGCTTTCGATGACCTACAACACAAGCTTCTAATGgatgtccacgaggtctctGGAGCATCCCGGGCAAATTTcgtacgctgcaggtcgac	CGAATATTCAGAACAAGATATGATCGTAGACTAACAGAACTAAcggtgtcggtctcgtagCGCGGAGACTCACTGCTAACatcgatgaattcgagctcg	CGGTACAGACGATGAAAGGGAT
HELC1960	CR_05740C_A	TGAGAACGAAGATTAGATCTAACCATTATCAATTGTTTCAATGgatgtccacgaggtctctAGGTGAGCAATACAGTCGCAcgtacgctgcaggtcgac	GATTTGTGTTGATATTACTCTTCCCCATATCATTTCCAATCACcggtgtcggtctcgtagATTGCAAGACTTCTGTAAACatcgatgaattcgagctcg	TCTCTATGGCTGGCATTCTGTT
HELC1961	CR_06830C_A	CCTCACACTCTCCCCCCTTCCTCCGCCTTCACAACTAAGAATGgatgtccacgaggtctctATAGCATGAAATCCTCTGACcgtacgctgcaggtcgac	AAACCGAATCTAAAACAAACAAACAAACGAAATCTATCATTAAcggtgtcggtctcgtagACTCAAACGTTGCTAATGCTatcgatgaattcgagctcg	ATGCTACCCCAGTAAATGTCGG
HELC1962	C1_03260W_A	GACAGATAGCTTAACTAGTTACTATACTGTGCAATGAATAATGgatgtccacgaggtctctAGAGAAATCCTTAGTTAATAcgtacgctgcaggtcgac	TTATCATTTTTATCTAGAAGCCATTATGCTAAACACATATCATcggtgtcggtctcgtagTAGCGGATAAAGGACGAGGAatcgatgaattcgagctcg	AAGCCAATTGAAACACCAGACG
HELC1963	C1_03640C_A	TTTTTCAAACCTAGACAAACTCAACTAAATTCAGAACATTATGgatgtccacgaggtctctAAGCAAGCCGTACAATTATAcgtacgctgcaggtcgac	CCTTATATTTTTCTTCTTCTATAAATACAATAAAATACATTAAcggtgtcggtctcgtagACGTGATTCTCCGTTCTATCatcgatgaattcgagctcg	AACTAGTGCGCCAAAGAGAAGT
HELC1964	C1_04260W_A	CTTTTTATATATCATCTAAACATTTTATCAACACACAACAATGgatgtccacgaggtctctCATCAGGAATTGCTCCAGCGcgtacgctgcaggtcgac	AAAAACAATAATCCATAAAACACCCGCCACGAGCTTAACCTAAcggtgtcggtctcgtagGAAGAGTCTAGTGGACCATGatcgatgaattcgagctcg	TGCCTTATTTGGAGAAGAAAGCT
HELC1965	C1_04300C_A	TTAATTCAATTCAATTGATAAATCAACTAATAAATTAATCATGgatgtccacgaggtctctAATACGCGTCGGCCAATCGCcgtacgctgcaggtcgac	TATAAATATCTCTAATATATATATACATTATTAATACATTTAAcggtgtcggtctcgtagCTTCTAATGGGACTCTGATCatcgatgaattcgagctcg	ATCAAGTTATCCGGGGAAATCC
HELC1966	C1_05270C_A	TAATTAACTCATTTCAAGAATATAATAAACTATTAACAACATGgatgtccacgaggtctctTCACGCGGTAAAGCGCGCCTcgtacgctgcaggtcgac	TACTATGTACAGTAGCAGTCTATATAATTACAAAAGAGTTCAAcggtgtcggtctcgtagCACCGATGCTTTAAGGCCAAatcgatgaattcgagctcg	ACCATTATCCACAAAGAGGGCT
HELC1967	C1_05430W_A	TATTAAATAGATTCATTAAGACTACCTTTGACATTACACTATGgatgtccacgaggtctctGCAATGCCGGAAAGCACGGCcgtacgctgcaggtcgac	ATAAGCATAAAATACAAAGGCAAACTTCTATAAGTTACATCAAcggtgtcggtctcgtagTCACATAATCTCCTTCCGGAatcgatgaattcgagctcg	CACAGCTTGGATTGAAACCGTT
HELC1968	C1_06810W_A	TTTTATTTTCAATTTCCTATTTATATATAAATTATTTATTATGgatgtccacgaggtctctGCCTCGCCATGACTTCTACGcgtacgctgcaggtcgac	ACTAATCTCAAATTAGCGCTTGCCTGGTTTCGTTCACACTTATcggtgtcggtctcgtagCGCCATAAATCCAAGCGCAGatcgatgaattcgagctcg	TTGTTTGCACTTTGAGTCAGGC
HELC1969	C1_07280C_A	CTTTTAAGCAACAGTTTTATCCAAAACCAACCCCCAACCAATGgatgtccacgaggtctctGTCCCTGACCTTCGTGGGCCcgtacgctgcaggtcgac	TTATCGTAATATATTTACTATTTATGCGCTATGTTTATTTTATcggtgtcggtctcgtagCTATATCTGATCCTGAGCTCatcgatgaattcgagctcg	ACGGTCGTATTAAGCTGGTGAT
HELC1971	C1_11160C_A	ACCAGATTAGTATTCATTGCAATAGAAGAGGGAGAAAAAAATGgatgtccacgaggtctctCGACCTCAAGATGCAAGGTGcgtacgctgcaggtcgac	ACCTATATAGTGATGTGATATAATATATAATACTATACTTTAAcggtgtcggtctcgtagCGCGAAAGAAATGCACGCTTatcgatgaattcgagctcg	GCAACATAGAGGCAGGAGAAGA
HELC1972	C1_11480W_A	TTTACAAAAAGATGGTTGCTGAAATTCAARSCTCACACTAATGgatgtccacgaggtctctACGGAACAGGAATGCAAATCcgtacgctgcaggtcgac	AAATTAAACAAAACAAAATCAAACAGATAGAAATGAAAATTAGcggtgtcggtctcgtagTACGGCGCCGCAACTCTGGGatcgatgaattcgagctcg	GATTGTGTTGTGAGCCATACCC
HELC1973	C1_13480W_A	TTTCCAATTAATAAAACACAATTAAACAAAAAATTAAATTATGgatgtccacgaggtctctAGCTTATGGTTGCAACTTAGcgtacgctgcaggtcgac	AAAACCAACTCCACAGTAAATTACCTATTTCTTCCTCATTTAAcggtgtcggtctcgtagGCATAAGGTGTCCCAGCTGTatcgatgaattcgagctcg	TTGTCCCTAAACATGATTGGCA
HELC1974	C1_14360C_A	CCTTACCACTTTTCCAACCATTCATTTGCAGGCTTGAGTAATGgatgtccacgaggtctctAAGCATGGCGTCAGAGTGAAcgtacgctgcaggtcgac	TGACATATGCGAGTGTGGTGAATAAATAAGGTGATGCTATTACcggtgtcggtctcgtagCGCGTACGATGGCGCGTTTAatcgatgaattcgagctcg	TGACGAAGAGGTTGAAGACGAC
HELC1975	C2_00140W_A	TATTGCTCAGCAACAACAGTCCCAGCTTCCTCATTTCGCTATGgatgtccacgaggtctctTAGCTACAAAGCGACCACGGcgtacgctgcaggtcgac	TCGTCATCATCAAAAAAAAAAAAAAATCTATAGTTTTGCTTACcggtgtcggtctcgtagGGTACAGCTTCAGAAGAGTTatcgatgaattcgagctcg	TCTTACGTTGGCTCCTGTAGTG
HELC1976	C2_02830C_A	CAAAACACTTTTCCCCACATCAACTAACCCATATTTCCTGATGgatgtccacgaggtctctCCTTTCGTTAACTTTGGATAcgtacgctgcaggtcgac	AACAAAAAAAAGTACTTCAATTACCCTGTTCTAATTAAATCATcggtgtcggtctcgtagGGGATAGGATTTGTACCGTTatcgatgaattcgagctcg	TGATTTGATGACTTCCCCACAAC
HELC1977	C2_02920W_A	GATCTACCCTACCTTTACCGGAATACATAATTATTGAACTATGgatgtccacgaggtctctCGTCTTTCAGATTACTTAGTcgtacgctgcaggtcgac	TATTATCGTTTATCATCTTGAAAGGTATTACCAACTTTATTATcggtgtcggtctcgtagTATGTCGTGAGGAATAGACCatcgatgaattcgagctcg	TCTGATGACGAAATAGAAACAACCA
HELC1978	C2_03030W_A	ATTTTCCGCTTATTCATGTGACCACAACAACAGAGTCTACATGgatgtccacgaggtctctGGCTTAATAGGCGGGAGGATcgtacgctgcaggtcgac	CTGTCTCCTGGTTACCCACAAACACATATAAATACAACATCACcggtgtcggtctcgtagCTCCAGGGACTGCACTGTCAatcgatgaattcgagctcg	TCCTGATTATGTTGAAGGGGCT
HELC1979	C2_03390C_A	TCCGTTTTAGAGATTAACTACACGACAACTTTTTCAAACAATGgatgtccacgaggtctctAACTTGGCGGACGACGACAGcgtacgctgcaggtcgac	AAAAAATCTGCCTATTTAGGTTTTTGTTTCTTAAAAATGTTAAcggtgtcggtctcgtagCATGTTTCCTTGGAAACGGCatcgatgaattcgagctcg	CTGCTGCCCCAAATAACACTTC
HELC1980	C2_05060C_A	TCAACCAGTTCAAGATAGATTAGTATTATAAACGTTCAAAATGgatgtccacgaggtctctAGGAAAGCCGAGATAGCGCCcgtacgctgcaggtcgac	TATCACTCCTAAACAGGGTTACAAATAACATCCATTCTGCTAAcggtgtcggtctcgtagTTATTTGAGTAACCCTACAAatcgatgaattcgagctcg	CAGGGCGTAACTTTCCAGAGAT
HELC1981	C2_05180W_A	TTATCATTATAAAACAAAACAACAAACAGAACAATTAAACATGgatgtccacgaggtctctTCTTGCGGTCTGTGGTCTAAcgtacgctgcaggtcgac	AGCAAGACTTCAACTCAATTGAGGTTACTCACTCATTGTTTATcggtgtcggtctcgtagTGATGGCTTTCCTCAGCGAAatcgatgaattcgagctcg	GCTCTGCAGTGTTAGGTGATAC
HELC1982	C2_05860C_A	TACAACGCTATACGAAAATTTGTCAAGTTAAATTTACCACATGgatgtccacgaggtctctCGAGACTGTATTTGTGCTAGcgtacgctgcaggtcgac	TTAAAGGATAAGGGAAAATCGTGTACTTTAAAGTGCAATTCATcggtgtcggtctcgtagATGGTTGTGCCCGCTGCACAatcgatgaattcgagctcg	TGGAGGTTGTGGTTGAGGAAAA
HELC1983	C2_07100W_A	TTGACTCAACTAACAAAATCAAATAAAAGACACAAGCAAGATGgatgtccacgaggtctctGAGACGCTGGTTGTACAACCcgtacgctgcaggtcgac	GTAAGCGTGGTTTAACAATTATTTCTTTTCTTTTTGTGATTAAcggtgtcggtctcgtagTGGTACCACGTGACACTGATatcgatgaattcgagctcg	TGTCGGCCATACTACCATTGAC
HELC1984	C2_09220W_A	TTCTAGTATTCCAATCAATTACACTTAGTATCAATTAACAATGgatgtccacgaggtctctGTACTGGATCGCATATTTGCcgtacgctgcaggtcgac	AAGAAAATCATGGTGTTCAATTAATGATTTGCTTCTCAATTAAcggtgtcggtctcgtagGCCACCACAAATTGCTACCGatcgatgaattcgagctcg	TGTCTCTACTACATTGTTTCCTT
HELC1985	C2_09370C_A	ATTTTGAAACTACAATCCAATAGTCAATCGTGCACAAGTAATGgatgtccacgaggtctctATCGTGCGCTGAAGCGGTCCcgtacgctgcaggtcgac	TTGTATATAAGTCATGTATGTAAACTATTAACGTAGTAATTATcggtgtcggtctcgtagCGCGCGGAGTTGTACTTAAAatcgatgaattcgagctcg	TCCGGATTATCAAATGTTCAAGCA
HELC1986	C2_09470C_A	CTATATTCTACAACTACTTCTAAGAAACTCATTATATTTCATGgatgtccacgaggtctctTCGATACCAAGAGTTCGACCcgtacgctgcaggtcgac	GGAAAATCCTGTATTCACGTTACTTCCTTTTTTTGTTGTCTATcggtgtcggtctcgtagCCCAACAGTATACCTAGCGCatcgatgaattcgagctcg	AAAGCACTCTACTGGCCAACTT
HELC1987	C2_09480W_A	TTAATCTACTTGGAGGGAAAACAAAAAGCCAGATAAGTTTATGgatgtccacgaggtctctAATGCCGTGTATGCGTCCTAcgtacgctgcaggtcgac	ACAAGCGCAGCTGATATTAAATGATTCAGCACTTGTCAGTTAGcggtgtcggtctcgtagTTAACTCAGTAGATACAAGCatcgatgaattcgagctcg	TGTTGTGGAATTAGGGCGTCAA
HELC1988	C2_09630C_A	ATAATAACACCCCGTCTACACTTTCTTTCTCCCATTAACTATGgatgtccacgaggtctctAGGAGGACGGTGGGAAAGTTcgtacgctgcaggtcgac	GCAGTGGCGGTGGTGGTATTATTGGTAATAATTTTACGCCTAAcggtgtcggtctcgtagACGAGAGTATCTTCCTCGAGatcgatgaattcgagctcg	TTGGTGGGGTTAAAGGATGGAG
HELC1992	C2_10430C_A	GTCAATTTCTTTTTTATTTTATTATTTTTTTTTTTAATCAATGgatgtccacgaggtctctGCCACTGCGGTCTCATCCAAcgtacgctgcaggtcgac	GATAGACATAAAGCAGGTAATAGTCCAATGAAAATACTTTCAAcggtgtcggtctcgtagGCAGGTGGGAGACCTGGCAGatcgatgaattcgagctcg	GCAAAATGGGCTGACTTCTTGT
HELC1993	C2_10440C_A	TGAATTTACACTATCAGACCACCACTATACCATTCACATCATGgatgtccacgaggtctctGCTATGGCGGGCAAGACAGTcgtacgctgcaggtcgac	AGCAGTAATAGTGAGCCCCTTCCTTCTCCCTTGTCACAGCTATcggtgtcggtctcgtagAATTCACGTTTCTGGCGTGCatcgatgaattcgagctcg	TGTTGACGATTAAGATGACTGCT
HELC1994	C2_10670W_A	TCGATGTAAACTCTTAATACTCTATACCGAATAATCAACAATGgatgtccacgaggtctctTCACTCCTAGGTCTTAGAGGcgtacgctgcaggtcgac	ACAACAACAACAACCCACAGTCCATAGATTCCTAGCAAACTAGcggtgtcggtctcgtagGAGCTGATACTGCCATTCTGatcgatgaattcgagctcg	CTGTTGCCTTCTCTGTATCCGT
HELC1995	C3_02540C_A	TGTCAAGAAACTATTAATAAGAAAATATAATTTAACACCCATGgatgtccacgaggtctctATGTATTGACTTCCAACGCCcgtacgctgcaggtcgac	TATTTGATTAGAAATTATTTCTTTGTACATAGACTGTTTTTACcggtgtcggtctcgtagGGCTGGACATATGAACGGTCatcgatgaattcgagctcg	TTGGTTAATGTTGCGTGCACAT
HELC1996	C3_02770C_A	TTCTATGTAAATAGTGTTGCTTTTTTCGTCGTTATTCATTATGgatgtccacgaggtctctACGTTGTCCTGCGAAGCCTTcgtacgctgcaggtcgac	CATAACATATATTTATAACATTTACATAAATTAACAGATCTACcggtgtcggtctcgtagAGGCGCATACATAGTAACTAatcgatgaattcgagctcg	GCTGTACGGTCCACAAGATACA
HELC1997	C3_02970C_A	ATAATTCGTTCTTTTCTAGGTGCCACACTAGCAAAAGGTTATGgatgtccacgaggtctctGATAAACCACTCTAGTCCGAcgtacgctgcaggtcgac	GAGTATTACATTGGCAATATATTCGCCTTTATATTTAACTTAAcggtgtcggtctcgtagGTGGTGACCATTAGAGAGCTatcgatgaattcgagctcg	ACGATGGCCTCTATAAAGCTAGG
HELC1998	C3_03880C_A	GTGTGTGTGTGTGTGTTTGTTTCTTCTTTAAAGTGCTACTATGgatgtccacgaggtctctGTATCTGAGCTGCTCTATCAcgtacgctgcaggtcgac	AAACAAAAAAAAGATCCCTCACATACTCAAACAACTCTTCTACcggtgtcggtctcgtagGAAGCAACCAATTGCACCTCatcgatgaattcgagctcg	CACATCACCATACAAGTTCGGC
HELC1999	C3_04480C_A	TAATTAACAACGTTTTATCCACTATACTATAAATACAATCATGgatgtccacgaggtctctAACTGCACGGCAGTGAACTTcgtacgctgcaggtcgac	CCAATAAATAATAAGATTACATGTAACTCAAATTTTTGACTATcggtgtcggtctcgtagTGGCGCGCCACCATACCGTGatcgatgaattcgagctcg	CGGCACCATACATACCAGAAGT
HELC2000	C3_04810C_A	CTTTGAAAGTAAGGAAAGGAAAGAAAACACCAGCTAAACAATGgatgtccacgaggtctctTATTGATGTGACGCCGACTTcgtacgctgcaggtcgac	GTAAATACATATATGCCAAGTATAGTACCTCATAATCTCTTACcggtgtcggtctcgtagTGCTCTTAGTAAGTGTGCCTatcgatgaattcgagctcg	CCTTTACTTGTCGTTGTTGCCC
HELC2001	C3_06400C_A	GTTAACCCAGACGCGAAAGATCTATCCTATTCATCAACAAATGgatgtccacgaggtctctTGCTAGCTGACCGAACCAGTcgtacgctgcaggtcgac	ACTAAAATTTAAACGATCTAACACACCGTATATACTTTTTCATcggtgtcggtctcgtagGGATCATCGTAAGACTTCGGatcgatgaattcgagctcg	AGAACCCGCAATCTCCAATGTA
HELC2003	C3_07270C_A	GACAATCGTCAACTAACATATATATACAAATCTACAAGCAATGgatgtccacgaggtctctATGTAGGACAGGCTCGAGCCcgtacgctgcaggtcgac	TATAAAACAAAACTATTTAGCAGCAATGATTATAAAAAATTAGcggtgtcggtctcgtagTGACTGGCAAGGCGTGATCTatcgatgaattcgagctcg	AGGCATTCTCGAATTGCTTGTC
HELC2004	C3_07320W_A	TTGGCTTGACGTAGAAGTTTGCAAAGATTTTCACAATATCATGgatgtccacgaggtctctGTCAGGTGCTCCTATCTTACcgtacgctgcaggtcgac	TATTCAACCAATATAACGTGAATATACACCCCTATATTATTATcggtgtcggtctcgtagAGAGGCCATGGAATAGTGCTatcgatgaattcgagctcg	AGCCACAATACACACACAGACA
HELC2005	C4_00030C_A	AGAAATTGTATCACCTGAAATTGGACAACACGTTCTTGCCATGgatgtccacgaggtctctTAGATCCTAGTAGTCTGTGTcgtacgctgcaggtcgac	AAAAAATAGAATTGAAAGCTACATAGCTGTATACTGATTTTATcggtgtcggtctcgtagGTTGAACATAACGCTCGGAAatcgatgaattcgagctcg	AACTCGTTAAACAACCCCGACT
HELC2006	C4_00390W_A	AAGACTCTCCGTTTTTCTTATTAACATCTTAACATTCATTATGgatgtccacgaggtctctCTCACGGGACATGCTAGCAGcgtacgctgcaggtcgac	CGACACACGTTTCTCTCAGTCAAGCTTCAAAAATATCATCTACcggtgtcggtctcgtagGAGTAGCATAAATCCGCATCatcgatgaattcgagctcg	AAACAATTCCGAGGCTCCATTT
HELC2007	C4_01190W_A	CCCACCCCTTTGTTGGTAAATATAGACTTTAACATATACTATGgatgtccacgaggtctctCACGTAGATGTGCAAACTCTcgtacgctgcaggtcgac	TAAATAATACCGTCTTTTAATGCATAGTCTATATAATGTTTAGcggtgtcggtctcgtagCCTGAGTTTAGGGTAGTATCatcgatgaattcgagctcg	AGTCATCATGCGAGTTATGGTT
HELC2008	C4_01260W_A	AACAATATTATCTTGTCACAACCATTGTTAACAAAAAAAAATGgatgtccacgaggtctctTGCGTATGTGCTTAAGTTGTcgtacgctgcaggtcgac	TTTCTTTCTATTCACTTGTGAAAATCATGCACAATCAAATTATcggtgtcggtctcgtagAGGGTCCGAGTCACCCGTTTatcgatgaattcgagctcg	CCTAAGTCACGCACATTGGTTG
HELC2009	C4_01660W_A	TTTTTGTTATTAAAAAGATTGAATTAAGTTAGGTGATATCATGgatgtccacgaggtctctCTAATTTGTTCTAAACCCGAcgtacgctgcaggtcgac	TTATATAATTTATTATTCTTATTATATTTAAAATCAGTCCTATcggtgtcggtctcgtagCTATAATGTACTAGAGGTATatcgatgaattcgagctcg	TGATGGTGGTGACGACGAC
HELC2010	C4_02700W_A	AAGTTTTATTTGATCTTGTAATTATTGTTTCTTCAATGTCATGgatgtccacgaggtctctATGCAGTCAACGAGGAGTAAcgtacgctgcaggtcgac	ACATACAAGTGTATTTATTTAAATCTATTTAGTTTATATTCAGcggtgtcggtctcgtagACCTGCCTAGCTGGGTATCAatcgatgaattcgagctcg	TGATTGGCCAACTTTCCCTCAA
HELC2012	C4_05680W_A	CCAACATCTTTTGACATTGATTTCAGCAAAATCATATTAAATGgatgtccacgaggtctctATATGCGGCACTGCCTGTGTcgtacgctgcaggtcgac	TCGATCAACCCCTCCTCTTTGGTCTCTTTGGAAATACAATTACcggtgtcggtctcgtagATCTAATTGATCCTCCGCTTatcgatgaattcgagctcg	TTCCTACTGAATATGGTCGTGT
HELC2013	C4_05790W_A	TTTATTTGTGAAACCAGTCTCCTAACAACATTCCATTGAGATGgatgtccacgaggtctctCAGAGCAAGAACATGTAAGCcgtacgctgcaggtcgac	GTGCTAGACGATTTTAACAAACAAAATAGATCTATATCTCTAGcggtgtcggtctcgtagCATGCGTTGAGACCAAGCCCatcgatgaattcgagctcg	GAGGAAATGGAAGCTGGGAGAA
HELC2014	C4_05980C_A	TTTATTCAATATCCCGAGAGTTAGATATCCATATAACCAAATGgatgtccacgaggtctctCATCATACCATTCCCTTTAGcgtacgctgcaggtcgac	AAAACAAATAAATACTTATATTATTCTAATTAGATAACTTCAAcggtgtcggtctcgtagTGGTGAGCAATTACAGACAAatcgatgaattcgagctcg	AGATTATGCCAAGACTCAACGGA
HELC2015	C4_06430C_A	TATCTATTTATTTATTTATTTTGCATAGTTTAGTTCTTTTATGgatgtccacgaggtctctTTTACTACTTCCATCTTAAAcgtacgctgcaggtcgac	AAAAACAGGTGGGGGGAGGGGGGGTGTATATTATGCTCCTTATcggtgtcggtctcgtagAAGGCGTCCGAACGGAAACAatcgatgaattcgagctcg	AGATTGCTTCTTCATCAACGTT
HELC2016	C4_07120C_A	TTTATCCAAACACCCTTCTCTTTCTCTTACCTCACCCACCATGgatgtccacgaggtctctACACGGGTATGGCAGTGGCCcgtacgctgcaggtcgac	GATAAACAAAATAAAATTAATTGTGTCACACACGAACCACTATcggtgtcggtctcgtagCCGTTCTTGGGCACACGTGCatcgatgaattcgagctcg	GGAGCTGGCTGGTAATTCGATA
HELC2017	C4_07230C_A	AACCCATCATCAACCACCACTTCTTCTTCTTAACCAAACCATGgatgtccacgaggtctctCAATGTACGCTTGCGTCGACcgtacgctgcaggtcgac	AAAATTTTGGGGTTTTTTTTTTTTTTCTATAAACACTACTTACcggtgtcggtctcgtagCATAAAGAACCGCTACTCAGatcgatgaattcgagctcg	AGTTGCCTTTCTGTCTCGTTCA
HELC2018	C5_00670C_A	GAAATTGTTTATCACTATCCCCTCCCTAAAAGAATAGTAGATGgatgtccacgaggtctctGAAGACTCCCGTCGGCTTGGcgtacgctgcaggtcgac	AACTTATACATAAAAATTCTAAAAACTAGAACCACCCAACTACcggtgtcggtctcgtagTCCGAAGGTTGGAGAGTACGatcgatgaattcgagctcg	TCTCGTAACCCTACTCTGAGCA
HELC2019	C5_00810C_A	TTTTTCCCCTTCTGTTGAAACCATATTTTGGCTGCCAATCATGgatgtccacgaggtctctTCTCGATTCCCTCTCCGATCcgtacgctgcaggtcgac	AAATATAAAAAAGAAAGTGGTGCAACAAAAAAGAAATTTTTATcggtgtcggtctcgtagCTTGTGCGAGTATTCAACCGatcgatgaattcgagctcg	ATTCTTCGTCGGAGGTAAGGTG
HELC2020	C5_01010W_A	CAGCGGTAATTTCTTTAAACCCAATTAAATCCAAAGTGACATGgatgtccacgaggtctctCGGCGAATGGCACGGCGTATcgtacgctgcaggtcgac	CAAGTATATTTGGAGTGGAAGGAAATAATTGAGTCAAATTTATcggtgtcggtctcgtagTCACAGCTAATAGATTGCCCatcgatgaattcgagctcg	GACAAGTGATTGGTCGTTGGTG
HELC2021	C5_01250W_A	TATCATTAATAATCATTCACATAATATCGAACTGTTTGTAATGgatgtccacgaggtctctTCACCTTATGGATTGTGAGAcgtacgctgcaggtcgac	GTGTTTTATATACTGTGAAAAATTGTGATTAATTTTTTTTTACcggtgtcggtctcgtagTGGCGCTCACAAAGGCCACTatcgatgaattcgagctcg	TAAGAGAGCGGAGAGAGACACA
HELC2022	C5_01840C_A	CAAGAAAAGAAATAGAGCCTTTCTCCTTCTCTCATAAATAATGgatgtccacgaggtctctCCCAGTGGACGATCGAATAAcgtacgctgcaggtcgac	TATACATCGCTTTCACCAATTACAACTCTTTTTTAACCCTTAAcggtgtcggtctcgtagTACGAAATTCGCAAATACTTatcgatgaattcgagctcg	GGAAAGGGGTGAGTATTGCTGT
HELC2023	C5_01910W_A	TTTCTTTAACTTATTATAGAAGAAGGGTGTGAATTATACGATGgatgtccacgaggtctctGCTTATCGGTGACATCTCCCcgtacgctgcaggtcgac	CCCCCTCTCACAATCACTTAAATCCAATTATCAAGTTACTCAAcggtgtcggtctcgtagTACGTGGTTCATACTCGCAAatcgatgaattcgagctcg	GGTAGTGGAGAAGGAGGAGGAA
HELC2024	C5_02380W_A	ACTTATCAAAACTAAGAATAACTTACTTATACACACAATCATGgatgtccacgaggtctctGTCATCAAGGCGGTTCTCCCcgtacgctgcaggtcgac	ACAAATCTATCTGTACTTATTATATACACTCACATATTCTTATcggtgtcggtctcgtagGACCATCGTTACAAACCGTAatcgatgaattcgagctcg	TTGGTGGATGGTAAGGGATGTT
HELC2025	C5_03330C_A	AAATATACTTACTTTCAATCAACGGAGAAAGTAATCGATTATGgatgtccacgaggtctctGCGCGTCAAAGGTCCAGTAAcgtacgctgcaggtcgac	TATATATATTAGTTGTTAGTTATTTAATTGGCAGCCTATTTATcggtgtcggtctcgtagCTGGCGCTTACCAGTAGGGTatcgatgaattcgagctcg	GATGTTCGCCACGTGATGAATT
HELC2028	C6_00440C_A	CGAACTAGAATTAAAACGGAAGTATATTGAGAGTATAAAAATGgatgtccacgaggtctctCTCCTTTGAGCGCTCAAGCGcgtacgctgcaggtcgac	ACTCTCTCGCCATATAAAAAAATTAACCAATTTCTTAGTTTATcggtgtcggtctcgtagCGAGGATGGGTCCCAAGGGCatcgatgaattcgagctcg	GGTATCAGCAAACTTGTACCGC
HELC2029	C6_00540W_A	CCTTCTTTATTCCATATATCATTAACTCAGTTACACACCAATGgatgtccacgaggtctctGTTCGCTTAGGCAAGTACAGcgtacgctgcaggtcgac	TACACTACCAAATAATTCTTGCAACCAACTTTCGATTCTTCAAcggtgtcggtctcgtagCTTGCGGAAGGATGACCGCAatcgatgaattcgagctcg	GTATTCAGTGGGTGGACGGATT
HELC2030	C6_01570C_A	CTTCCAAGTAATCAATATCTACTACTAATAATCTCGGAAAATGgatgtccacgaggtctctACATATCGATGTATCCCGGCcgtacgctgcaggtcgac	CTTGGTTGGTTGGTTGGTTGGTTAGTTAGTTCTAGGTTCTTATcggtgtcggtctcgtagTACCGGAGCTTTCCGTATGAatcgatgaattcgagctcg	TCACCACTCCTTATCCTCCCTT
HELC2031	C6_01720C_A	CATTCCCAATTGATTAAAGTTATAAAGAATTAAACGAAACATGgatgtccacgaggtctctTCAAGAGTTGAAATCCGTGCcgtacgctgcaggtcgac	CCCTCTCAAAAAGCTAACAAACTAACATTGTTTAATCAATTATcggtgtcggtctcgtagCGCTTAAACCTAGACTCGGCatcgatgaattcgagctcg	GGGGAGAAGAATGGGAATCAAT
HELC2216	CR_02390W_A	TCTATCTATTCCATCCCAAATTATCAACATTAAAACAGAAATGgatgtccacgaggtctctGAAACTGTCACTGCATTAAGcgtacgctgcaggtcgac	AAACGGGAATGGATGGAAAATACATAGTAGAAAAATCGTTCATcggtgtcggtctcgtagGGCTAGGCCGTGAACTTGCAatcgatgaattcgagctcg	TGTGTGGACTCCCTTCTTTGAA
HELC2217	C1_04240C_A	TATTTTATTAAACATCTACAAATAAATCAATTAATCAAAAATGgatgtccacgaggtctctTGGTCTTCGTATCAGACGTAcgtacgctgcaggtcgac	GAAAACGAACTAAAAAGACAATTAGAAATACAACCCAGTTTAAcggtgtcggtctcgtagACAGTATGCCTACGCGTTAAatcgatgaattcgagctcg	GACATGAAAGATTGAGCAGCCA
HELC2218	C2_00470W_A	TTATGAATAAACCTAAACCAATAATCCATCACACATTAGAATGgatgtccacgaggtctctTTAGTGGCAAGATAAACGCTcgtacgctgcaggtcgac	CTTTTAATTTAAATGATTTGCGTTGTAGTCTTAATTTTTTCACcggtgtcggtctcgtagGAACCCGGCAATGCGGAACTatcgatgaattcgagctcg	TGAATTCTGTTGCTGAGCTTGC
HELC2219	C2_06370C_A	ACACATTAACACATTTACATCCCTTATCTAAACTACAATAATGgatgtccacgaggtctctAGCCGGCTTATCAGCGTCTGcgtacgctgcaggtcgac	ACATTCACATATAAATATAACTAGTAGTCCTTTTTTTGTCTATcggtgtcggtctcgtagTATCCGGGCTAACGGCACTAatcgatgaattcgagctcg	TAGTAGGAAGGGAAGGGAAGGG
HELC2220	C3_00690C_A	GTCTAATTATCATACAACCACATTTTAATCCCATTTGATTATGgatgtccacgaggtctctTTACCATCGGTCATGTTCCTcgtacgctgcaggtcgac	ACAAATGCTAGAAGGAAGCACCTTATACGTCCCCAGCTTTTATcggtgtcggtctcgtagTACGCTTCACCGGTTGGGTTatcgatgaattcgagctcg	GCCACACCATTTACTCAAGCTG
HELC2221	C3_01770C_A	CATACTAGTTCTTTTTCTTATTCTGCAACTAATTGAAATAATGgatgtccacgaggtctctCTGCTGATCATCGTCATTAGcgtacgctgcaggtcgac	TATATCAATAAATAAACTTTAAAGGAATCCATAATGGAATCAAcggtgtcggtctcgtagGTGAGGAGATTTAACTTAAAatcgatgaattcgagctcg	TCCAAGACCTTTCCCAGAAAGA
HELC2222	C3_03280C_A	AACACTACACTACTTCTTTAAAAAAAAAAAACTAAACATAATGgatgtccacgaggtctctCAACTGGATGGGTATCTCCCcgtacgctgcaggtcgac	CATATTAAATCATTTCAATCAATCACGTTCCATTCTGGTTTATcggtgtcggtctcgtagGCCTAACGGTCCGGAGGTTGatcgatgaattcgagctcg	TTCAGAATCTCCCTCGGAAACC
HELC2223	C4_00090W_A	AATTTACATAAATTTCTTTTTCCACAAACATCAACCCACCATGgatgtccacgaggtctctGACTTACCGATACTTGATGAcgtacgctgcaggtcgac	TCGACACGATTATAGATTACTATACACAAAGTCAAAGTATTAAcggtgtcggtctcgtagCTTGAGTGGTGAAGACGATCatcgatgaattcgagctcg	TTGTTGTGTTCTGGGGTAGGAG
HELC2224	C4_02560C_A	TCTAAAAGACTTAATCAGGAAATACTACTAAGCTGACCAGATGgatgtccacgaggtctctGGAGGCACTGGAGAGCGTATcgtacgctgcaggtcgac	TTTTTTTTAAGGCGCTGGAACTTCCATGATCTCCGGAGTTTATcggtgtcggtctcgtagTTGTCCGGCCACATAATGATatcgatgaattcgagctcg	CAGCCCATCCATCATCAACAAC
HELC2225	C6_00950C_A	TTTAAATCCATTATTTGTTCGTTCATATAGCATAATTCCTATGgatgtccacgaggtctctTAAGGGCCGGATCGGCTCTCcgtacgctgcaggtcgac	ATATAATAATAAGCTAAGAAACAACTCCCTCTCCCGATTTTAGcggtgtcggtctcgtagTGGAGAATTGGGACCCAGCTatcgatgaattcgagctcg	ACAGAAGAAAATTTGAGGCGCG
HELC2226	C6_03890C_A	CTCCACAAACTCAATTTCAATTAGCTATCAATAATCCAATATGgatgtccacgaggtctctAGAACTGTGTTCCTTGAATCcgtacgctgcaggtcgac	TATTGACTATATACGTATGTATGGCACTTAATGAAATCACTATcggtgtcggtctcgtagGAATATGGACGGGAAGCCCTatcgatgaattcgagctcg	CCCCTATGCCATCAGTAAAGGT
HELC2227	C7_01550W_A	ACCTAACAAATATATCAAACTAATATTTTAATCAACCATCATGgatgtccacgaggtctctGCCTTAGCCGCTAATACCTGcgtacgctgcaggtcgac	TAAATACAAAAGTGAGCTTTAGAAAATCACATTTTATATTCAAcggtgtcggtctcgtagGCGATCTAACATGTCCGACAatcgatgaattcgagctcg	GTGATGGTGGGATTTCTGCAAG
HELC2228	CR_01790C_A	GCAAAGATTTTCTTTTATACCCTCTAGGGTAGTTGTTGAAATGgatgtccacgaggtctctAAATATTCGACTTCACGACCcgtacgctgcaggtcgac	AATATGAGATTCTTCTATAGATTATATATCAAAAAATAGCTATcggtgtcggtctcgtagAACTGACAAGGGTAATGTCTatcgatgaattcgagctcg	GCGATGACATCTTAACTTCTTCCC
HELC2229	C4_02040W_A	ATTTGTCTTGAGAGCTTCTTCTTTCACACTTTAATTCAAAATGgatgtccacgaggtctctTATTGTGGTTCTACAGTTTAcgtacgctgcaggtcgac	ATGGAACAAAAATCTACGTCATAAATATATATTTTCATTTCACcggtgtcggtctcgtagATTCACGCTGCCTTTACCTGatcgatgaattcgagctcg	ACCAAGTCATCACATAAGTTTGCT
HELC2230	CR_02580W_A	CTCCACCACTTACATCTACATTCTTCCAACATTTCTTTGAATGgatgtccacgaggtctctTCTGTAATCGGGACTCTCAGcgtacgctgcaggtcgac	TCTACTTTCTTGTTTTTTTTTTGGGGGGGTTCAAATTATCTAAcggtgtcggtctcgtagTCGCAGGCGAAGCTACACCGatcgatgaattcgagctcg	TCGTAATAAAATCGATTCAGAAGCA
HELC2231	C1_07340W_A	CCGATTATTTCTTTAAGAAACGTCTTTGATAAACCCAGCGATGgatgtccacgaggtctctTAACCCGAGGGCCCACTCAGcgtacgctgcaggtcgac	CATATACAATGCGATAAATTTGGACGATACATACGTTTCTTATcggtgtcggtctcgtagAGCCTTGTATGAGCACTGAGatcgatgaattcgagctcg	CGCAATTTTGGTGTCAGTTTCC
HELC2232	C1_11250W_A	ACTTTGTTTTGAAGGAGTGATATATTCTTTGTATTCCAATATGgatgtccacgaggtctctCGTATCCTGCCATGGGTAAAcgtacgctgcaggtcgac	GCCAACATTTGTATACAATTACGATGATCACAACATTTATTAAcggtgtcggtctcgtagTGTTACCGGGTGAACTAGGGatcgatgaattcgagctcg	ACCCCAATTTGATCCATACGCT
HELC2233	C2_00330C_A	AACAAGACACTTCCAAACCTAATCAACTATATAACAAGCCATGgatgtccacgaggtctctTCCTTAATTCCAAGTAGAATcgtacgctgcaggtcgac	AGGTTGAATAGTTTTGTTAAAACTAGTATATGCATTAACTTATcggtgtcggtctcgtagCCGTACGTACCCTCACGATCatcgatgaattcgagctcg	AAATTGTCAGCCGAGTTGCAAA
HELC2234	C2_01650W_A	TTAGAAATTAGTTTGAACGTTTATGATCAATTAAATAGAGATGgatgtccacgaggtctctATTGGTATGATCTTAAAGGAcgtacgctgcaggtcgac	GATTAGAGATTATATCAAACAGAAAAAGCAAACATAAATTTAAcggtgtcggtctcgtagACGCACATACGTAGAATTTCatcgatgaattcgagctcg	GCCGCTGGTGTTTTATTCAGTT
HELC2235	C2_08960C_A	TCTACCAACATCAACATCAACATCAGGTGCCTGTTAATAAATGgatgtccacgaggtctctCAGACTTCACTAAGTTATAGcgtacgctgcaggtcgac	TCGAAACTAAGCGAAATTTGAAACGTGTCAAGGAAATACTTAAcggtgtcggtctcgtagAATAGAAGAAGATCTGCAGCatcgatgaattcgagctcg	TCTGTCGTCCTACATGCAACTG
HELC2236	C1_05600W_A	TCTTGGCTTTGCAGAATTTTATCGTTGAACAGACCTAGATATGgatgtccacgaggtctctTCTTTAGTTCCTAAGGATTAcgtacgctgcaggtcgac	CTGTAATTTTGTCATATTACACATCACATTTTCCAACAATTATcggtgtcggtctcgtagCAATCAGAGGGTCCACGCCGatcgatgaattcgagctcg	AGTTTGGGTTGTAGCTGAACTT
HELC2237	C4_01820C_A	TCTCTCTTCAATTTGATTAGTTGATCATCGCTGAACACCAATGgatgtccacgaggtctctTTATAGAGACTCGTCGCTCAcgtacgctgcaggtcgac	ATCGTAACAATTATTTATATACAAATACACAGATGACATCTATcggtgtcggtctcgtagTGTCGGCTCCTCTAATACGGatcgatgaattcgagctcg	TACGAGTGTGTAGTGGGAGTGT
HELC2238	C4_02400C_A	CCTATTTAAATAGGAAACATATTTAGATCATAACAATAACATGgatgtccacgaggtctctCCACAGAAGTGGTTCCTCCTcgtacgctgcaggtcgac	TTATCATTATTTTTTTTTTTTCTCAAAATTGTTATACTATCATcggtgtcggtctcgtagAACCAGTAAACACCTACTGTatcgatgaattcgagctcg	ACAACAATCTAAACCCAACAAAGA
HELC2239	C4_03460C_A	TGCAAGAACAAAAAGAAAATATTATCAATTCATTGACTCAATGgatgtccacgaggtctctACCGGTCTCGATTGGCTCCAcgtacgctgcaggtcgac	GTCACAACAGCAATCACTAGCTATACAAATAATCATTATTTAAcggtgtcggtctcgtagATGAACCGTTATTTATCTTAatcgatgaattcgagctcg	TCCTTGTTTTGAAGTTTGTCGTGT
HELC2240	C5_04890C_A	TCCATAAACAATCATAACAACAACAACAACTACCATAAGAATGgatgtccacgaggtctctGCACTGACAATTCTAAGTTCcgtacgctgcaggtcgac	AACACTACTATATATATATATATATATTTACTTCTTCATTCAGcggtgtcggtctcgtagTCTTCATAGGTAAGACAGCCatcgatgaattcgagctcg	GGGGAAGGGAAGGGAAATTGAT
HELC2241	C6_02130C_A	ATAATCCAATCAAGATCATCAACCAAACAACTATACAACTATGgatgtccacgaggtctctTGACTTTCCATATGTACAACcgtacgctgcaggtcgac	TTTATTATTAGGTTGTTTTTCAATATATATATTATTTGTTTATcggtgtcggtctcgtagTTGGTTGATCGCTGCCACTAatcgatgaattcgagctcg	AACAAGAAGAAGAACCAGGTGT
HELC2242	C6_03420W_A	TCCCCCCCCCTCCCCCTCCCAATTCATTATCAATTCAAATATGgatgtccacgaggtctctGTTGTCTCGGGTAGTTCATAcgtacgctgcaggtcgac	ACTATATTATTATTAAATAATGATTTATTTATTTTTAAATTAAcggtgtcggtctcgtagTACATCTTATTAAATAACCTatcgatgaattcgagctcg	AGAATTGTTGATGCTTGGGTTCA
HELC2243	C6_04120C_A	TAACAAAACACAACTAACAACAAACGCCCACAGAGAACAAATGgatgtccacgaggtctctGTGCTCCACGAGCGCTGGCCcgtacgctgcaggtcgac	TCAAGTATAATACATACATGTATGTGTGTGTGTGTTTGTTTATcggtgtcggtctcgtagATGGCCGCCGTTACGTAGTAatcgatgaattcgagctcg	TGGTTCCACTGGTTCAACATCA
HELC2244	C7_01070C_A	CACTTTTTTTTTTACCGCCAGCATTTAAGTAAATCACACAATGgatgtccacgaggtctctCGGACCTGACCCTTGTTTATcgtacgctgcaggtcgac	CAACTCTAATAGAATAAATAATTTATAAACACGGTTTCTTCAAcggtgtcggtctcgtagTGGTCACGACCCACCAAGTGatcgatgaattcgagctcg	AGCAAAACTGGTTGATTGTCCA
HELC2245	CR_01150C_A	CACATAGTAATCCAACACAGACACATTCACAACTCATCAAATGgatgtccacgaggtctctATGCATGCTGTGTGAACTTTcgtacgctgcaggtcgac	ATGTAATTTAACTTAACTCTATACATCACAACAAATTGCTTAAcggtgtcggtctcgtagAATTCGAGTCATAAGGAGTAatcgatgaattcgagctcg	TTTCTTTGTTGTCAGGAAGCCC
HELC2246	CR_02920C_A	ACAATACTTTTAATCCTACCAATTTCATATACATCACGCAATGgatgtccacgaggtctctCTAGAACCTTACACCACTAAcgtacgctgcaggtcgac	ATATTGTTGTAGAAAATCACCTCCCTCTTCTTAACTCATTTAAcggtgtcggtctcgtagTTAGCCTTCGCAGTTTCGAAatcgatgaattcgagctcg	CCGTCATTCCTGTTTTCACCTG
HELC2247	CR_03940W_A	AGTATATCATAGTCACACCAATTATCTTCAAAAACAAACCATGgatgtccacgaggtctctTAGTTCCTTACAGTTGATGCcgtacgctgcaggtcgac	AATAGCAGCAAGCTTCAGAAAGTGATTTAGTTGATCTCTTTATcggtgtcggtctcgtagGTTCAGTCAGTATCAGACTCatcgatgaattcgagctcg	CTTGGGTGAATGGCCAATCTTG
HELC2248	CR_04630C_A	GAATATTTTAATCACTAAACCAGATTTCTTACTTGAAATGgatgtccacgaggtctctAAGCAGCCCGACATCCCGAGcgtacgctgcaggtcgac	TTATTATTATTTTTCTCTTTGATAAAACTTTATAATGATTTAGcggtgtcggtctcgtagATAATTAGAATGAGGCCCAGatcgatgaattcgagctcg	AGGAAGAAGGAAGTGGGAAACA
HELC2249	CR_05580C_A	TTTGACTACTTAACATCTTGCAACCTTCTAAGACTATAATATGgatgtccacgaggtctctGGCCAGCGTATCACGCCAAAcgtacgctgcaggtcgac	TTTTCATTTTGTGACTTATATGCAGTTAATTATATATCCCTATcggtgtcggtctcgtagCTTGTATTATATGCGACTAGatcgatgaattcgagctcg	TCCTCTTCACCTGATAGCACCT
HELC2250	C1_14480W_A	TTCTGTTGATGTGCCTGGTGAAGTGGACTTGCAGGAGTTGATGgatgtccacgaggtctctTGAATAGACAGCGGAAAGGCcgtacgctgcaggtcgac	AAAAATAGTGTGTACCAAACATGCTTTGCTTAGCCGCTCCTACcggtgtcggtctcgtagTCGCCAGTTTAGGAGCATAAatcgatgaattcgagctcg	CGACCAAACAACCAGAACACTC
HELC2251	C1_05190C_A	TATACATATATATAATAGAATATCATAAACTATAACAAACATGgatgtccacgaggtctctGTCAGCGCTGCTGACATACTcgtacgctgcaggtcgac	CATATATCATTTTTCTTCCCAAAACCCAAAAAAAATCATTTAAcggtgtcggtctcgtagTGACCAGGCATCTTACCCTAatcgatgaattcgagctcg	TCTGCATTTGTCCTCGTTGAGA
HELC2252	C5_01020C_A	AACTTATTTGAAAACCCTAATAATAACCTCAATAACCACAATGgatgtccacgaggtctctTCAGTAAGCTCTTTCGTGAGcgtacgctgcaggtcgac	AAAAATTCAAAGTAAATAGAAAATCAATATAAATTTGACTCAAcggtgtcggtctcgtagGATATGACTGCAAATCTCTGatcgatgaattcgagctcg	AACCTGAGATTGTCGACGAGTC
HELC2253	CR_06970C_A	TACACCGATTCATCTTTACTTACTATGCACCCAAGACACAATGgatgtccacgaggtctctTACCTTAGCTATACTGCAGAcgtacgctgcaggtcgac	ATTTCATGATGGATGATTAATAATAATAACAATAGTCGTTTATcggtgtcggtctcgtagACTAGCGAGACTTACTGTCTatcgatgaattcgagctcg	TGCCCCGTCTTTAAATCATTCTG
HELC2254	C1_02400C_A	AGCCACCACCACCCCTTCAATATAAACAGGCTTTCAAATCATGgatgtccacgaggtctctCTAAGGCAATATACCCGAACcgtacgctgcaggtcgac	ATAAATATCTCTTTTCTTTTTAGTATGCTTTCCCTTATACTATcggtgtcggtctcgtagTACCATTGCCTGGCCACCAGatcgatgaattcgagctcg	AGTGGTGGCCGTTTATAAGTGT
HELC2255	C1_06260W_A	TATTTTGTTTGTTCCTACCACTTCACAAATACCAATGACAATGgatgtccacgaggtctctTTCCGACACATTTCAGGCCAcgtacgctgcaggtcgac	GTAGCTACAAATTTTTTATACTCTATGTAATTAATACAATCAAcggtgtcggtctcgtagAAATTGGGAGCGTGAGACTAatcgatgaattcgagctcg	CGTCTATTTGGAAGAAAGAAGAAGGG

## Sheet: GRACE Primers
Supplementary Data 8: Primers used in this study.
GRACEv2 Registry	Feature Name	Primer 1	Primer 2	Primer 3	Primer 4
GELC0023	CR_01310W_A	ACATAATAATACAAGCAAACCTCCCCTTTCTTTTCTCATAATCATCTTCTTCACAAACTACATAGCAACAactggatggcggcgttagtatc	AATGTCTTGGAATCTAAACATACCTTACACGGACTGCATTGGCAGCAGTAGAAACACCTGAACGAAACATcgactatttatatttgtatg	ATGAAATCGTTGCAACCAAGAA	TCTTTAGGAGGGGAGGAGGAAG
GELC0078	C3_01200W_A	ACCACTTACTACTATATCTTTATACACGTGTCTTGGAGTGTTAATAAAGTTAGACTAATATCTCCTGACCactggatggcggcgttagtatc	CTCTTTCACGAAATGAAGAGAATGCATGTCTTCTACTCGATTCTGTTGTTTTAGTTCTTGGCTTCAGCATcgactatttatatttgtatg	GGCTAAGTTTTGTTGTTGACCT	TGCTTGGTAAATACTTGATTGATGA
GELC0089	C3_06380W_A	AGAAAAAAAATAAGCCAGACCTATCTCATCTCCTCTACGACTTCACTTTAATTAATTAGGACTATCAACGactggatggcggcgttagtatc	TTCTTTCTTCATAATCTAATCTTCTCCCGTGTTTCTTTATATGCTGTTCAATATACTCATTTTGTGGCATcgactatttatatttgtatg	ACATGGTCGATACTCTTGGTTT	TTTGGTGTTGATGGTCCCTTGA
GELC0117	C7_00990W_A	CTTCTTTTTTTGCTTCGTCAGTAATTTATACCATTAAATTCCTATCGTCAATTAATAAAACAAAGTCGAAactggatggcggcgttagtatc	ATTTGTATTCTTCTAACAATTCTCTTAATTTGGAGAAGTATTGAACTTTCTTTTCTCTAGCACCACCCATcgactatttatatttgtatg	ATGACCTATCTCTTCCCCTTTG	TGAAACCAACGTTACCTTTGATGA
GELC0132	C5_00350C_A	AAAAAAAATAATATAAAGAACAGAGGACAGACTATTCAAGACAGCACACTACCGCCCTATTCCATTCGATactggatggcggcgttagtatc	CTTTCTTAATCTCCGCATTAGTGGCTGATCTATCTATTTCAAGAACATCGTATAGATCTGTTTCTAGCATcgactatttatatttgtatg	TGTGACGTTGTGCCAATTATTT	CACCTGCACCGTAAAATTGATCA
GELC0154	C1_07810C_A	AAAACAGACAACTCTGCAAAACATCAATAAGAGAACAATCCACCCTTTATTCAGTTACTTTATTATTATTactggatggcggcgttagtatc	TTGGAGAAGATCTCGGCGGAGTTGCCGGTTGTGATAAACTCTTGTTATTTAGATCCACCAGTCCATTCATcgactatttatatttgtatg	CCTGGTGTAGTTTCTGGTTTAT	TGTCTCGATCTACTTCTCCCTCT
GELC0167	C1_12610W_A	TTGGGGACAGTTTAAACCATCAAATAAAACCGACAACATATAACATTATCACTTTTAATTTAAACAAGTGactggatggcggcgttagtatc	TCGATCTAGTGAATATTGTGAATTGTTGGCCAGTTATTCTACTGGATAGTTGTCGTATGTTACCAATCATcgactatttatatttgtatg	TTGAGCGTTTGATTGAGATGAG	ACTCCCCATGGCAGCTAATTTT
GELC0192	C5_04170W_A	AACCTGACTTATTTATTGCTCTTTACATATAAACTAACCCCATCTTAGTCCAACGCAATACACATAGAACactggatggcggcgttagtatc	ATCCCGCATTGAATGTATCATGATCATAGTATGGTCGCAACACCTGTGTATCTGGGTGCGACGAAGACATcgactatttatatttgtatg	CCAGGCTGTTGAGTGTAATAAT	TAGTAGCATTGATCCCCACTGG
GELC0243	CR_09720W_A	ACTACTCTTTTACACTCCCCTCCCTTTCCCCATCCCCCATCACTGTTGAATCGTTATATACTTACTTGAAactggatggcggcgttagtatc	GTTGATATTTGTCTAATAATTCTAGTAGTTGTATTGTTTTATTATCAATGATTTCCTTATCTGTTGTCATcgactatttatatttgtatg	TGAAGTTGAAGTTGAAGTTGAAA	CATTTGGGGAATCATGCTCGTC
GELC0246	C6_00270W_A	TTTTTTTCCAACACCCAATTTTTTTTTTTGGTGTTGACAAAAGTTTGCTGGTTGGCGTAACTCCTCAACAactggatggcggcgttagtatc	CCAACAAGATAGTCACTACCAAGATTGCTCTCCTAGCATTGGTTATGGTTGGGCTGGGTTTAGTAGTCATcgactatttatatttgtatg	CTGTTCTCATGTCCCAATTGTC	TTGGCTCTTCGACGAATATGCT
GELC0258	C2_01850W_A	ATATAACTAGTTATAGACTTCCACAATAACAACAGGAATTACAAATAGGGGTTAATAAAGAAAAGAAATTactggatggcggcgttagtatc	ATACAGTATCAGTCAATTCCACATCAAGTGACACGGTCTGTTTCTTGAAATCCTTGAATATAATTTGCATcgactatttatatttgtatg	GCTAAAAGAAATACGGCGAGAG	CCTGGGCCAATTTCTCTTTTGT
GELC0261	C3_04920C_A	AAACTATTCCGCCACTGTAAATCACACCCAACTCAATTAACTAATACACACAAATCTTGCACTAACAACAactggatggcggcgttagtatc	CTAATAAAGTATTGCCTTCTTTAATAGCATCATGAATGGCAAATTTATTGCTTTGGTTAGCATTACTCATcgactatttatatttgtatg	TCAACTTTTATCAGGGTTAAAACTCA	TGTCCATCCACTACCATCAACA
GELC0265	C2_07220W_A	TTTATTCTTTTTTTTTTTTTCATAGTTAAAAACAAGTATTGATCTATCACGACATACTAAGAAGTTAAACactggatggcggcgttagtatc	TTATCAAAGTAGAGTGCTTCAAATCAGGATTGAATACCTTCCTCAATGAAGTACCAGATGAAGATTTCATcgactatttatatttgtatg	TGTATCCGTCAAACAACAACAA	TTGTGGAAAACTTCAGCAGCAT
GELC0345	C4_00450C_A	TATAAATATGTCACATTTGGATTGCCTTTTTTGGTTCAAATGATTTTCTTCAAGTCAAATCCGCTAAAAGactggatggcggcgttagtatc	CGTCTGAAGTGGCACTCACGGTAGCAGCTAAAGCAATGGAAACTATTGATAATAAAGAAAAAGACATCATcgactatttatatttgtatg	TCTTTATGTTTGTTGCTGCACA	TGAGGCATGACACACAAACAAC
GELC0351	C4_03480C_A	TTTGTAAGTTTTTGATTTTTGCAATTCATTCTTCACTCCAATCAAACCCAACCCAATCTAATCCTCAAGTactggatggcggcgttagtatc	CATATTGAGCAACAGCAGCTTGTGATAACAAAGCGAGAAAGGCAAAAGAAGCGATTTTGTAGAATTTCATcgactatttatatttgtatg	ATACTGTGGGCAAATATGGAGT	GACACTGACGCTTCCACTATCA
GELC0361	C6_03690W_A	TGTGATATCTGTTCATTGTTAGTTTCACTTCTTCAGAATTGTTCAAACAACTACCAACTGCTAACACCAGactggatggcggcgttagtatc	AAATACCAGTGATCGCTTTTGCAGTCGCAAACGACAAATATAGGAATAACAATGTAAATTGTTGAATCATcgactatttatatttgtatg	GTGCATACAGAAATCCTAGTGTG	CCATCGGCAGTCAAATCAACAG
GELC0362	C6_03700W_A	AATGTGAAAGTTTGTTTTTTCGTTTTACTTCATCAGAATTGTTCAAACAACTACCAATTGTTAATATCAGactggatggcggcgttagtatc	AAACACCAGTGATTGTCTTTGCACTTGCAATTGACAAATATAGGAATAACAATGTAAATTGTTGAAGCATcgactatttatatttgtatg	ATGCTTGCATACTTCCGAAATT	GCATATTTAACACCATCGGCAGT
GELC0385	CR_02740W_A	CCACCTTTATACATTTGTTTTCTTGTTTTTTTTTTTTCAAATAAAAAATAGCATTAGACGACTTAATATCactggatggcggcgttagtatc	TGGCAGTGTGATCATTATCATCTTCATTACTTATACTTCCAATATTGGAACCATTTAAACTAGGATACATcgactatttatatttgtatg	CGAGGCAATGTAAAATCTTGGA	AAATTGGTTTCCTCTCTCGTGA
GELC0386	CR_07650W_A	TATATTTTTTTTTTTTTTTTATTTGGTGTGTCCAATTGCTTACTAACAACATTTAGTAATATAGCCTATAactggatggcggcgttagtatc	CTCTCACTTCCAAAAGACGGTCGACAATATTGTCAACGGAGATGGAATCGTCTTCGATATTGTTTGACATcgactatttatatttgtatg	TCCAGACAGCAATTCAACAAC	GGGGAAGCCACCATATTCGAAT
GELC0411	C1_04550W_A	AGTGAATTCTAATAACGTGTTTTCTACAAGTTGAATACAATCGTTCGATACACAGTTTTGTATAATACAAactggatggcggcgttagtatc	CTTTTGAAATCACAAACTTGAAGTTATCCGAGGAAACTAATGTAACAAATTCTGTATTCAAAAGTGACATcgactatttatatttgtatg	TTGATTATTTGGTTGGCTTCGG	TCACCAATAGTTCAAGGGCCAA
GELC0472	C3_06000W_A	CTTTCTTTATACATATAATTCTTTCATATTTTCATTTTATTTCATACGTTAAGATCCATATCCAATAGTCactggatggcggcgttagtatc	CTCGACAGGTAACGCAACCAGAACGTGTCCGGCTGCGCTTTATTGTTGAATTTAGTTTCTTCTTTGCCATcgactatttatatttgtatg	ATACCTTGTCAATTTCGCACTC	TGGCTCTAGATTGGGAAATGCA
GELC0520	CR_07890W_A	CAACCAACCCTTAACCCATTAACGAATTAAGATTTGTTCTATTTGACTACCAAGAATATAACCCATATTAactggatggcggcgttagtatc	TTTGCTGGGGCATACCGTTATTGTAATTTCCGTTCATTTGATTGTAATAGGGTATAGAATACGTTGACATcgactatttatatttgtatg	AATTCATTACCAGGCGTGTTTT	GTTGTTGTTGTTGTCCTGCTGT
GELC0521	C7_04230W_A	AAACATCGTTATCCTGTTTCTCATCTCAAAATTTTTCCCTGCTAGTTTCATTAAGAATCAAACAATCATTactggatggcggcgttagtatc	TGGATGTACTACCAGCAGCACTAGCATTTAATAACTTATTTGTTATTGGATATGATTGTTGATAAAGCATcgactatttatatttgtatg	TGCTGCTAAATAATTTAACTGAAGTG	GTAAACGATGTTGAGCTGGTGG
GELC0558	C5_00710W_A	TTATATTTCTTCTTCTTTTTTTGAATTATCACCAAAAGAGAAAGAAAAGTTCCCCAAGGTTTTTGCAATAactggatggcggcgttagtatc	GAGTGATTTCAATGGCAGAAATTGAAGTACTGAACAATAATGTGGAAAGAATGGATAAAGTGAATAACATcgactatttatatttgtatg	TGGTTATCTTCACAGTCCAACA	GTGGTAAATTCAGAATTGTCAGGGA
GELC0561	C5_03900W_A	TTCTTTTTCTACAAGGATAATTTTAATTCAATCTTTTTATTCCATCAATTACACATATATATAATCAACAactggatggcggcgttagtatc	TGGTGTTGTGGAATTTAGCGTTGATGGAAGCAACTAAGGCTAATGAAGCGATAACTTTGGTGAATTGCATcgactatttatatttgtatg	TCATTGATGCATTTGTCACCG	AATAAAGCAGCACCAACAGCAG
GELC0565	C1_02360C_A	TTTTTTTTTTTAATTAACCGCCAACAACAACCACCACCAAAATCATCACAATCAATCATCTTAATCCATCactggatggcggcgttagtatc	AACTTAAACCTAATTGGAATATTGCTGTTATTGTTATTAAAAATAACCAGATTGTTGATAGTGTTGTCATcgactatttatatttgtatg	AGTAGCTCTGTTATGGTGTTGA	AGATTTCTCCTTCTTGACGTGT
GELC0570	C4_06920C_A	ATGTCTTTTCCAAACATGATTGTAGAAGAAGATCAATAACCAACAAACCAACTGATCAATTACCATAAAAactggatggcggcgttagtatc	CAGCAGGAGCAGCAGCAGCATTGGCAAAGGCAATTGCAAATGGAATGGCTAAAATAGTAGAAAATTTCATcgactatttatatttgtatg	AACTAATGGCTAAACTCTTGCG	TGGACAAGGAGTAGAGCTGGTA
GELC0575	CR_07070C_A	ATTGAGGTCTGATAGTTTTTAATTTCATTTTATTATAATTGTATAAACAACTACCAACTGCTAATATTAGactggatggcggcgttagtatc	AAACACCAGTGATTGTCTTTGCAGTCGCAACCGACAAATATATGAGTAACAATGTATATTGTTGTAGCATcgactatttatatttgtatg	ATCGTGCATAAGAAAGTTTTGC	TGAGCAGTCAAATCAACAGATGT
GELC0582	C1_00990C_A	TCTAGATGATCTGTTTAGACACCTTACATCAACTATTTGAGTTTTTAGTTACAGGGGACATAGAATCAGCactggatggcggcgttagtatc	AGCATTTTCTCTTATTCTCGTTGCCTAAAGAAACCTCAGCGTCTCTTTTCAACGATTCCATATCTTGCATcgactatttatatttgtatg	AGGCTTTAGAGAAATGTGACCA	TTCTCGGTATCAAAAGGTGCCA
GELC0584	CR_09580C_A	TAGAGCAGAACAGAAAGCAGAGCAGAACAGAGCAGAGCAGAGCGCGAGGGAAAAGCAAAGTGCCGAATGAactggatggcggcgttagtatc	TGTGTTTTGGGAGTTTGCCCCCCCCCCTTGAATTTTGAGTTCGGTATTTATAGAATTTTTTTTTTTTCATcgactatttatatttgtatg	CCTAATCCCTAATCCCTAATCCC	TGAAAGAAAGAAAGAGGATGATAGT
GELC0585	C4_05460C_A	TTTATACATCGAGAATTCTTCATTTCTCTGAGTTTTACCAACATTAACAACCACTTTAAAATACCTTGCCactggatggcggcgttagtatc	AAGTAGTGTTTAATTTTTTCAGTTCAACTGATGATTCTGTATCGTTATTACTTCTTTTACTAGGTGTCATcgactatttatatttgtatg	TTCAAACTCAACAACACCTACG	CAGTAAATTGGCCAAATCACCCA
GELC0589	C3_06800C_A	GATACACACAGACAGACAGACACACACACATACAAACTTATATATAGACAATTGTATATTCAAAATTCCAactggatggcggcgttagtatc	AAAATAAAAGATAACTTTCTTTATGAAAAGAAAGAAAATACAAATTAAAATTGAAACAGGAACATACCATcgactatttatatttgtatg	AATTTAGTTCGAGATGCACGTC	TTGTGGCAGTGGTATTAGAAGT
GELC0590	C4_00500W_A	TCTATTCATTCTATAACATTAATACACTTTTACTAATACCAAACTTGTGCATTATTATTCATCTTTGAAAactggatggcggcgttagtatc	TATTATAACCCAGTTTTTTATTACCTAGATTAACTACTCTTTTCTTAGTTGACCCAGAAAAATTGAACATcgactatttatatttgtatg	TCTTACAAAGTCACTTCATGGT	TCACAATATGCAAAGCTTGAACA
GELC0591	C3_00380C_A	CACTAAAAAAAAAATAACCAACCATTGAAATCAAAACACATCTGTAGCATAGACAGATCTCTGATCAATCactggatggcggcgttagtatc	CATAATTTTGTGATTTGAAATATAGTATAGCTAGATTAATTTTATCGTCGACTAGACTTGTATCTTCCATcgactatttatatttgtatg	GCCACGGTTAATTTCAAAGGTA	GTGGCTGCTCTTTGGTCTAGTA
GELC0592	C4_03600C_A	TTTTTTCTTCAAAACACATTAGTATAATTTTCCAAATAATCAATATTCATTCTTTGATTAATATCTTAAGactggatggcggcgttagtatc	ATTCTGGAATGTCTTGGGTTTCAGTTTCATCAGGTATAGGTTCATGAGTAGTTTCTTTTGTAGATGACATcgactatttatatttgtatg	GGAATGATGTCCCACAATTCAA	TCTTTACAATACGTATGGCCACA
GELC0593	C4_03920W_A	CAAACCAATACCCCTGTTCCCCCAATTTGATCTCAATTATACCACAACTTGAATCAAACAAACAAGAAATactggatggcggcgttagtatc	TACCAACTCTTTGATAAGATGTTGATGGTTGGAAAAAATTCCGGATCCAATCAGATATCGATGATGACATcgactatttatatttgtatg	GTGATGCGATTTTCTTGGTGTA	AGCCAAGATGATAAATTACGAAAGGT
GELC0594	C4_06690C_A	ACTGAAATAGATTTCAACCATTTTTGCCACTTATATACATATATCATAACACAATTGCTAGTCATCTATAactggatggcggcgttagtatc	TATTTCAATAATTGTTAGTATATGGTTCTGGATACATATTGCAAACTTGTGATTGGGTTAGACATACCATcgactatttatatttgtatg	GTCTCAGTCGCCTAGTACTAAC	TGGTCACTTGAGATTCTAATGGA
GELC0595	C7_03450C_A	TTTGATTCATTTTTATTTTATCTTTTCAGTTTCAAATTATACTACAAAAACTTTTTTTATCAGTATCATCactggatggcggcgttagtatc	CCAACGGTTGTTTTCTTTCATAACTCGTCTCTAGATTAGTTAAAACCTTGTATGATAATTCGTCCAACATcgactatttatatttgtatg	CTCGTATTCCTCTTCAGACACT	ACTTAAATGGCTTAAAATTTCCGGT
GELC0596	C4_05860W_A	CGCACACTCAAATAGAGCAAAAAAAAAAAATTTGATTCAATTTCCATCCAACAACAACCTTACCACAATCactggatggcggcgttagtatc	TGATTTTTAATTGATCTTCATATGTAACCTCTGTGGAAGTGTTGGCTTGTCCTGATGGTAGCAACTCCATcgactatttatatttgtatg	CCAAGCACATTTCAGACCTTAT	TCTCCAACACTTGATCCTTAGGT
GELC0597	C6_00170C_A	TCTTTTTATAACGCCTGAAAAAAAAAGACCTTTTCCAACTGTTGAGCTTATCATTCCATGTTCTAATCCTactggatggcggcgttagtatc	GGCTAGGTGAAAAGCTAGCTGCGTCTCCACGAAAGCGCAGTGACCCTGAGTTTGATGATGAAGATGTCATcgactatttatatttgtatg	GAGTGGACAAACATGAACGAAA	CTGTTGTTGTTGCTGTTGTTGT
GELC0598	C2_10850C_A	ATACTTTGCTACACCTTGATTTGAAAAAATTTTTTTTCTCAATTTTCATTTTTTCTTTTTCTTCCACGCCactggatggcggcgttagtatc	AATCGAAATACAACAACTCAAGTGAGTTGATCACCTTGTCCAGTAGGTTGTATATGTAAAAGTCTTCCATcgactatttatatttgtatg	AATTCTTCTTACAGCAATGCCA	GGACCCCGATAAACTTTCAATGG
GELC0613	CR_04010C_A	TTGAAAAAAATATTGTTTTTACAGTGTTTGAAAAACAACATCAAATCCAACTACTAGATCTAGATCAATCactggatggcggcgttagtatc	GCTTTCTCAAGTTTTCAGGGTATTTATTAACATTTCTTTCAAACCTGAAAGTTCTCGTCACCCACGACATcgactatttatatttgtatg	TTGCAATTTCATGGACCTGATG	AGGACACTGCATCGTATTCTGG
GELC0614	C2_02660W_A	GAAAAAAAAAAACGGAGCTTCTCAAAATCAAAACAATAAATAAACATAGAACCATTTCACTACACCAAAAactggatggcggcgttagtatc	GATTCAAAATTTCATTGTCAAAGGTGAGCTTCCTCTTTTTTGATGCTGGTGTAGCACTGTCATCTGTCATcgactatttatatttgtatg	ACGTAAAGTTCATCATGTGCTG	ACGTGACTTGAAAGATTCTGGGT
GELC0615	C2_05500W_A	GAGGGAAAAAAAAAACTTACATAGTGTTGAAAACTTTTCATATCACGTCAACGCAATAACTATTCCCACAactggatggcggcgttagtatc	GGGCTGGACGGAAAGCCATTCCCATGGCTGGGCGAGCACTTCTCAATGCAATTCTGTTGATCATGGACATcgactatttatatttgtatg	TGCAAAACTATTATCACAAGGCT	GCAAAAGTGACAAGCAAAATGGT
GELC0616	C5_00050W_A	TGCAAGAGCCATAAAGAACAGGTTGTTGAGAAATTTTTTTTTTTTCGTTGATTTTTTTTTTTTTTTCACCactggatggcggcgttagtatc	ATCCATCGATAACAATTGGTGGTGGTAGTGGTAGTCTTCGGAACTGTCGTTGAATGTGTTTATAACTCATcgactatttatatttgtatg	CACTCTTCCATCTTCCCAATCT	CGGCCACTTGTCTTTTAGGTTG
GELC0618	C2_00310W_A	CTTATTCTACACTGGTTTTCAATCTCGGGAAACATCTTCACCAATAGTCCAGGAAACGTCGTTCCAAAGAactggatggcggcgttagtatc	TTGTTTTGTCCTTGCTGTAATGATATCTATATACCTTCCAGTTCGAGGTATTTGAATATTGATGGTGCATcgactatttatatttgtatg	CCATTGTTCGATCGTCATCTTC	GGTTTAATCCATGCCAGATACA
GELC0619	C1_12480W_A	CCCACATCATTAAAAAAAGAACGATTGTGAAACCCAAGACTCATCATCTTCATCATTTTATTAAGAAACAactggatggcggcgttagtatc	TATAATACCAAGTATTATTATTAGTTGATTTAGTGCTATGAATTGTGATTTCTTCTGTCATGGTTGCCATcgactatttatatttgtatg	TGGGAAGGACAAAGATCAGAAT	ACGGGTATTGTTATCTGTGATTGT
GELC0620	C5_01550C_A	TCTTTATAAAAAACTAATGTAACATTAATAAACTAATAATATACACCTCCTTAATACAGAAGTTAAAGTCactggatggcggcgttagtatc	ACATATGCCTATGAGCAAAGTTAAGTATTGATATATATATATATATATGTATATGTGTATATTTGTACATcgactatttatatttgtatg	GAAGAATACCCCATCAAATGCC	GTTTCCACCAAAATGCACCGTA
GELC0621	C2_10280C_A	TTTATTTTGTTGTTTTGTTTTGTTTTTTGAAAGGAAACTATAGCGCTTAGTACCCCTAATCTACACAATCactggatggcggcgttagtatc	AAGTATCATTATCTTCTGGGAAATAAAAGAATTCATTAAACTCATCCAAGAATGTTAATGGATCTGTCATcgactatttatatttgtatg	ACAATTCTCAGACAACCCACTA	TGAACATAATGATTAGTGAAAGGAGCA
GELC0622	C1_10630C_A	ATTTTAACGTGATTTCCATCTAACTCAATCAATCAATTGCATACCACATTTATATTCATTGTAATATATAactggatggcggcgttagtatc	ATGTGCCACTACCACTTGATTGACTAGTATTTGGCCTATTGGTACTATTAATAACTTCTTCACCAGACATcgactatttatatttgtatg	CACACACATTACACGTCTCAAA	AAATGATTGTTGTGGTGGTGGC
GELC0623	C1_01000C_A	TTTGTTTACTTTTTTTTTTTCAAATTTTTCAATTACGACATCGAGTATTCACCCCAAGGTCTCAGTACAAactggatggcggcgttagtatc	TGGGTGTAAATTCACCTAAATAATTGGGAATTACATCTTGAAGAGCTTTTCGTGCTTGAGAAGAGGACATcgactatttatatttgtatg	ATTGCAACAAAACTTCAGGACT	GCTGCTACTTTAGGTTGTGTTGG
GELC0624	CR_05960W_A	AATTCACATTTATAACTTACTCAAATCCTAAATTCACAAAACATCATTCAGATAAGAGAAACTACATTGAactggatggcggcgttagtatc	GTTTCGATCGTAGTACTCGTCTAAAACTAGACTGATTGTAAGTTTTCCTGTTTTTCTTTATTCCTGGCATcgactatttatatttgtatg	ATTAGTAGTGCCAGCAACAAAA	AAATGTCGCCATCATCCTCTGT
GELC0625	CR_00720W_A	GAAACGCATTTTAAAAAAAGAGCCTTAAACAATTTTGTTTATTTATTTATCTATCTATTTATCCAATACAactggatggcggcgttagtatc	TTCTGGTTGAGTCGGTAGCAAATGAAGCTATAAGAATATTACAAGATACAAAATTAAATGGAGAATGCATcgactatttatatttgtatg	TGTCTAGTCAAGGAGGGAAGTA	TGACTGAACATTTTATACCAGGGAC
GELC0627	C1_12850W_A	GCTACAAGGTTTTGTCTTTTCTACTACGACACAATCTTAACCCATATTACACATTTTTATATTTTCCAAGactggatggcggcgttagtatc	CTCCCATGTCCATCTTGACGTCTTCAGCAGCATCAGCATCTACTTCAGACAATTTTCTTTTGAAGTCCATcgactatttatatttgtatg	TACTGTTTGGTTGGATGGTTTC	TGCAACCAACTAACCAAAACCC
GELC0628	C1_12660W_A	TTTCGATACAAACAACAAACATCTACAACAACAGCAAGGACCCATTTTGATACCACTTTAACAACTGACAactggatggcggcgttagtatc	TATTATTGTTGATGCTGATGGTACTATTATTTGATTTATGATCAACAAATGGAGATGAACCTGTTGACATcgactatttatatttgtatg	CCGCCTTTCAATCCAATCTTTA	CTGATGTTATTTGATCCTTTTCTTGT
GELC0630	C7_01400C_A	ACAAACACAATCATCACATCATATCACATCACATCAAGCAACAATTGATAATGAAACTAGATAGAAATATactggatggcggcgttagtatc	TGGACGGCACACTCTCTATTAGATTGTCATTTGTTATTAATTTATCTTCGTTGGTTTTCATTTTGATCATcgactatttatatttgtatg	TGGACCAATGGATCAGTCTTAC	TCCCCATTTGTTGTTATTATCAGTGA
GELC0631	C6_04330W_A	TTTTTTTTTCATTTCTTTTCATTTCAACCAACTACTACCTAACTATCCTAACTAACTGTCTAACCAAATAactggatggcggcgttagtatc	GAGATATATTTCCAATATATACTCGAAAGTCTTTTATCGGTGACTCCTTATTGTTTTCTATTGTTGCCATcgactatttatatttgtatg	ATCATTAATTTGGGGAGTTGGG	TCATCCCCATAAATAAAACTCCA
GELC0632	C2_06740W_A	AATATTTTGTTCATACAAACCCCCAACTCAACTCAACTCAACATTACAACAACAACAACAACAATAAAGCactggatggcggcgttagtatc	TCTTAAGATCATAATCATTATCATTATCATCCCTAGTTGGAGAGGAACGTAGAAACTCACTAGTTGACATcgactatttatatttgtatg	ACAAACAGAGAAACCCAAAACA	TGTCCATCCACTCAAGTTTAAGGA
GELC0633	C2_01740C_A	CACACTTACAATTTATTAAAACTGTCATCAACTGGAATACACACTTCAACAGTACATCAACCTTGTTGTCactggatggcggcgttagtatc	TTTGTGTAGTGGTTAATCTTGAAGTGAATTTCCAAACATAACCTCCTGATCTAACTAATGATTCAAACATcgactatttatatttgtatg	TACGTTTTGAACAAGACACTGT	GCACTCGATGAACTGGTTTACG
GELC0635	C2_06290C_A	AAGTAGTGAGGTCGAAAATTCTTCAATCTGAGAACCAATACAATCTTTAGACGTATTAATAGAATCAAAGactggatggcggcgttagtatc	ATCCCATCACTTTTTCATTTCAATATGCTTTTTCTCTTCACATTATACATACAGCAACTGGTCTAAACATcgactatttatatttgtatg	TGAGTTCATCGTGGTAGTGATAG	TTGCAGTTTTGTGGGTTCAAGA
GELC0636	C2_01370C_A	CAATCAATCAATCGAAATATAAACAACAACAGCAACACCCCTCCCCCCCCCCTTCTCCCATATTCATACAactggatggcggcgttagtatc	ATTGACGAACTTCATCTGGTTCATCATCAAGACGCTTTCTTTTACATCTACGACAACGACGAACATCCATcgactatttatatttgtatg	TTTTGTTCCAAGACACCAAACA	TCGGCCGATTGTTGTTCTCTAA
GELC0688	C3_07080W_A	CAACTACCCCCTGGCCCCGCCCTCCTCCTCAACAAGCAATTTACAAACCACTACTACTACTATCATTATTactggatggcggcgttagtatc	CAATTGATTTTTCAAAATTTTTTAAATCAGCAGAGTCATAAATCTTTTTCGATGGAGTTTTCCAATTCATcgactatttatatttgtatg	CCCCACACACACTACTACTAC	TGTGGTAGTGGTAGTGGTAGGT
GELC0724	C6_04100W_A	GATATTGATAATAATTAATCAATTACTGCTACTACTACTAAAAGAAAATACAATTTGAAATAGATCAAAAactggatggcggcgttagtatc	TGCCAATAAGACCAAACATAATCCAAATATACATACCAGTGAATTCTAAATTGTTTGGTGAAACATCCATcgactatttatatttgtatg	AAAGGGGAACGAGAAACAATTG	TTATGGGTGAACTCAAGGGGAC
GELC0749	CR_10340W_A	AAAAAAAACACACAACAAAAGTTCAGTCCCACACCAGTAATAGTTTGATTGGATTAGGTTTAATTATTCAactggatggcggcgttagtatc	TATTTGATTGTTGTTGTTGGTGATGTTTGAATTGAGTATTGGATGCGTTATTAGGGAATGTGAATGTCATcgactatttatatttgtatg	CGCATATTCACCTTGATCTACAC	TCGTCGTATCGGATGCATTTGA
GELC0763	C1_11540C_A	CTTTCATAGAAGACAACATTATTTTGATAAATCTGAATAATTGGATTTTTTGATAAAAGGAAGTTTGATTactggatggcggcgttagtatc	ATATAATGGGAAAAGTTCCAAGAATGAGACAATTAAGGGGGATGCAATACATACACAGCGAGATACTCATcgactatttatatttgtatg	TGTCGTATTGATTGTATCGGTT	GGCAACCCAGATTTCTCAAAGG
GELC0779	C4_02670W_A	TAATAAAGAAAGAAAGAAACAATTAACAGTTCCCCTCAATCTGTCAACACATAGTATCACAAATTAATACactggatggcggcgttagtatc	TCAATAAACTTTGATCTAAATTTAATGGAGTATCACACTTTTGGCATTCAAAAACTTGATTATTTGACATcgactatttatatttgtatg	AGAATGGGAAGAAAGTTTGGGA	TCGGTGGTTTATGGGTTCTTGA
GELC0795	C6_03580W_A	TACGCACACTATATTTAATCTATCAACTTCACACTGACTGAGGACGAAGTTGGTTTGGTTTAACTTCAAGactggatggcggcgttagtatc	TATGATCATCAGAATCACCTGTATTAGACAATCTTATATTAGGTATATATTTTGTAAAGTAATTGTTCATcgactatttatatttgtatg	TGTCCATCTGTCTGTGTTGTAT	TCACCAAGCGATTCAATTCCTC
GELC0815	C2_01950C_A	TTTTTTTTTTGCATTCATTATTATAGAGCATATATACTTAACACATCAACATCATTATTGTTTATAAATCactggatggcggcgttagtatc	CTAAAAAGGGATTATAAATCTCATTATCACTAGAATCATAGGATAATGGTTTTGTAGAATGAAAATTCATcgactatttatatttgtatg	TTTTCTCACCCATAGTCAATCA	TGTTGTTGCTGTTGTTGTTGCT
GELC0829	C5_00490C_A	TTATCCACATTTTTAAATTAAAACTATCTGTATTATTATTACTTATAAAGATAATCTATCATCCCTAATAactggatggcggcgttagtatc	TGTGACCTTCAAATACTCCTTTATCACGAGAAATGATTTTATGAAATGCAGATTGATAAGCTGGAGGCATcgactatttatatttgtatg	CGTTCAAAAGGACAGGAGAAAA	GGAACTTTTACCTGACCCCGAT
GELC0855	C5_03960W_A	TCTTAGACAACCATATCCACACCACACCACATCACACCACACCAAATTACACCACCTATAAATATAAACAactggatggcggcgttagtatc	GTGATTGGGGTTGATTATTATAATTTGGTGGTGGACCACTAGGTTTACCGAAATATTCGTCTTTTGACATcgactatttatatttgtatg	TCTCTTTCTCACATTGCCTTCT	TAATATCCACCACCACCACCTG
GELC0858	C5_01200W_A	AATTTTTCATCCCTTTCTTTTAAATCGATACATACAAATATATATACAATTGCATTTATTTCCAACATCAactggatggcggcgttagtatc	GGGCTAGAATTACTTTTTTACCAGCTGGAATTGCGTGTGTGAACAAATCACCTTTAATATATTGAATCATcgactatttatatttgtatg	AACGCATTCACTTTTACCAACT	TGGACAATTTGTTCTGGTGTTTGA
GELC0865	C2_10840W_A	TATAAACCCAAAGTTTCTAACAGGCTCTGTTTGCTCGACTAAAAAAGAATTTTGTCAAACGCGTATCAGAactggatggcggcgttagtatc	TAGGAGGCCGAAACGGAGCATTAGGTCGAACATTCATTTGATCTGTGGTAAAAAAAAAAAGGGTAAACATcgactatttatatttgtatg	ACGTTTGTATTGATGTTTGCCT	TAATCACGGCATACCCATCACC
GELC0917	C3_05190C_A	AAAATAAATAAGTCGAATAACGTGTTCATTTTGTCTTATTAGTTAAAATCAATTAAATATTTCAAAGAAAactggatggcggcgttagtatc	AACCCTGTTGTTGATTACTATAATTGGACTGTTGTCCTCCGTATGTATGTCTACCTTGTCCTGGAAACATcgactatttatatttgtatg	CTGGTAGTAGCAAAAGTCAACG	CCTTGTTGACTTGGTGGAGGTC
GELC0918	C2_10110W_A	CTTTCTTTCTTCTTTCTTTTTCTTCTTCAATTTAATTTAATTTAATTTAATCTATATACATATCATTACAactggatggcggcgttagtatc	ATTGTAAACATCTAGTTTTAAATAAAGTGGCACCTTTCTTTTCTGAACCTTTTTCAAATGGAGCTGGCATcgactatttatatttgtatg	ACCAAGCGTGAATTGAATTGAA	TCGTTTCTGTCCTTTGGTTTCT
GELC0920	CR_10670W_A	ATTTTTTCCAAATTTATATAAAAATGAGATAAAATTTTCGTTTCTGGTATTTTTCTTTTTCCACCAACTCactggatggcggcgttagtatc	GTTTGAAAACAACACGGCCCTTGGGTTTGCCGTTGCATGAAATATCAAAATAAACAGGTGTGGCAGTCATcgactatttatatttgtatg	GGTAGAATGGGAGAAGACAACA	GACTCACCACCAGTTCCCAAAT
GELC0950	C1_00320W_A	TAAAAATAAAAAAGAACCACCACCACGCAAAACCAATTTACGTTTTTAGTACAATACCCATCCTCCTACTactggatggcggcgttagtatc	TACGAAACTTGCTCGGCAAATCGACTGCCCGTTCAGGAACAAAAAGATCACCAATTGCTAATGTCAACATcgactatttatatttgtatg	CCCAGAAATCTTCCAAATGACA	CCACAGGATTATCAAACTCGCC
GELC0960	CR_04640W_A	AGAAAGTGACTAGGTACACCTATAGGGCCATTGGTTTTAATTTTTTTTTCTTGTTTTCTTTATCGAAACTactggatggcggcgttagtatc	ATGAATCTGTATCAACAGTGGTATTACTGCTTGTATTTGAATTCAACGATAAACTCGAAGACGATTTCATcgactatttatatttgtatg	AGAAATCCCTTGACAAAACGAA	TCTAGCCAGAGTAGCCAACAAA
GELC0971	C6_00110C_A	GAAGCTTTTTTTTTGGGTTGCTGTTTTGGGCGAAATGTAAACAAACTCATCACAAAAAAAAATCTGGCCAactggatggcggcgttagtatc	TATCATTAAAATCTAATTCAATCTCGTCGGGTGCTGACATGGTTGGTGAAAGAAGAAAAGTAAAGGACATcgactatttatatttgtatg	AGTGGGTTTAAAGTCGTGGATA	CTCTCGTCCTCACCACATCATC
GELC0972	C5_05430W_A	CACAAGACAGCAGACGAGTATATAAGTAGAGGTCATTGCCAGTTTTCTTTCTTTCTTTGCTCTGCACACCactggatggcggcgttagtatc	GGTCATTGTTGAGTTGTGGTAAGTGTTTTTGGTACTGGTTGTACTCTTTGAATAATCTCTTTTCAGCCATcgactatttatatttgtatg	CGACGGATAATATGTGTTGCTC	CAAACTTGATTGTGGGCGGATC
GELC0973	C4_05600W_A	CATATATACATTTTTTTTAGTCATTTGAACCACTACCATCACCTCCACCACCACAACCAACATCCTCATCactggatggcggcgttagtatc	TGTTATTAGTGGATAGTACTTGATTCAAAGTATTAAGAGCCTTGTCTTTAAGTGAATCAAAAAATGCCATcgactatttatatttgtatg	GAGTCGAAAACCACCATACAAA	TGGTGTCAAATATAGTCTTCCCTGT
GELC0974	C1_00190C_A	TTTTTATTCGAAAAAAGCAGTCAGATTTTGTAACTACATATTCCAACACATTAGTACATGAACACACAGAactggatggcggcgttagtatc	ATTGTTGGGACTTGTCTGAAAGTGTCAAGCACGAGTCACAGGGTGACAAAATGGATGTTGGGGTGGTCATcgactatttatatttgtatg	AAAGGTTTCGAGGATATCTGCA	TGGTTCACTGTTAAATCCTCAAC
GELC0975	CR_02880W_A	TTTTTATTTATACATTCTTAATATCACCAATTAAACAATAACAACAACTCCCACCCCTACCCCCCTCACCactggatggcggcgttagtatc	TGAAAAATGGAGTGATACCGGTGGTTCGTTTTTTCAATATTGGCAAGGACAATGATTTTAATCTAAACATcgactatttatatttgtatg	TATATCCCTCCTTCCTCTTCCC	AGTAAGGCCATTGACCAACCAA
GELC0976	C6_00250W_A	GCTATGATTGCTATCTACAAATCCACATCATCTTCTCCATCCTTTTTTTTTTTCCAAACCACCAAGACAAactggatggcggcgttagtatc	GGGCAGCATCCTGGCTACTCTCCTCTGTATTGGACGATTGTTCGTCTTGTGTTGAATGGTATGTAGTCATcgactatttatatttgtatg	TGAATGATCGGAGTGGTAGTTT	AGCACCAAGTTTACGTAGACCA
GELC0977	C4_00170W_A	GAAAAACTAAAAAGAAGTGTCCAGTTGTCAATCCACTTTTGTACAACACTTTCCTTTTGCAATACCCAACactggatggcggcgttagtatc	CATCTTCGTTTAAGTTTTCAACTGGCTGAATAGCATTTTGCATATGTCTTTTAACTCTTGGTTGCATCATcgactatttatatttgtatg	GGTTTTCCCCATTTCCAAGATT	TGTAGTAGCTATCCCACTCTTCG
GELC0980	C6_04420W_A	AAACCCAATGAGGGGGCAGTGTTCTATTCTTGTAAACCGCGCACCGAAAACGGGGCTTAAAAAATAAGTAactggatggcggcgttagtatc	AGAGGAAGGAAGGAAGGAAGGAAGGGAGGAAGGGAGTAGGGTGATTTTCATGGTTATTTATAGTTTTCATcgactatttatatttgtatg	GAGAGAACCAACTTTAGTCGTG	TCGACTTCTCCACCAGCAATAG
GELC0992	CR_08300C_A	AAATTGTCTAGAACATTTTAGAAATCTATTTTCCAACTTGCAATTACCATCAAAACTTTAAAATTCAACAactggatggcggcgttagtatc	CCAGGTATATGGTTGTAGTTCTATTGTCTGAATGCACCAACGGTATCAGATCCTCGAATTCAGGGCCCATcgactatttatatttgtatg	AGTTAAACTGCTGATGGTTGTT	TAACCCCAATTAGTGTCGCCAA
GELC1007	C5_00080C_A	GTTTATAAAATGCGAAAAAAAAAAATTCTCGACAAAAAAACAACACGTAGACACCCACCACCAAGCAGTTactggatggcggcgttagtatc	TATTGTGCTGATTAGTATAAAACTGGTTCCTAATGGTATACAACTCTCCTGAATCACTAAATGCGTCCATcgactatttatatttgtatg	AAGATCCCAGAGAGTATACGGA	GTCGTTCCATGCACTCAACAAC
GELC1009	C3_04960W_A	ATACAAAAATTTTTCAGTATCAAGGAATTAGAAGAGACGTTTAAATCAACAAAGTTCAAATCTATCAACAactggatggcggcgttagtatc	ACTTTCCAAATAATGAAACCCATTAGGATACATGTACATCTATGGATAATATCGATATTAAACATACCATcgactatttatatttgtatg	TAGCCCTATCACGTGAAATACT	AGTAATCTAAACCCAAACACGG
GELC1010	C3_05120C_A	TCAAAAATATAGTTTGAGAACTGTTTGGACAATCTAGAGTTATAATCAACTTACAAAGCACAACAATAAAactggatggcggcgttagtatc	TAAGTTAGGTTAGTATTAAAGACATGTTAATGATTGCATATTTGTTTACATACGCTAAAAAGTCAGCCATcgactatttatatttgtatg	CAACAAAACGAAGCTTGCTATG	TTGTTTGCAAGTCAGCCAA
GELC1015	C3_05140C_A	TCCTTTTATCCAGTAATTAATAGCTCGATGCCATGACTATTATGTATATTTAGCGTTATATTAGTATAAAactggatggcggcgttagtatc	ATATTTTTTCATAGAGATTTTTTTGTGTCGCAAGATCGAAAAAAAGAAGTTCCAGATTTGATTTCACCATcgactatttatatttgtatg	TCTGTTTAGTGTGTAGATGGCT	AAATCAATTGACGGGCTTGCTC
GELC1027	C1_04110W_A	CTTGTTGGCATCAACTAATCTAATAACAAACCTAGTTTACAACAACAACAACAACAACAACAACAACATAactggatggcggcgttagtatc	TTGGTAATTTTTGAGGCATAAATGGAGAAATACCCGTTCCCTTATCTCTCCAACTTGAAAACTTTTCCATcgactatttatatttgtatg	GTTGTCATTTCCCAGTTGTGAA	ACCATCAACACCAAAATCAATTCT
GELC1028	C1_04120C_A	TTTTTAATACTATTCCTAGCCATGATAATTAATAAGTTAAGGTTATATCTGACTATATTAAGAATGGTTTactggatggcggcgttagtatc	TAAACGTTTGAAAAAAAATATATATATATATATAAAAAATATAAAAAATTTCCCTTACTCTTTTAACCATcgactatttatatttgtatg	TCTTCTTGGGGTTGTTCTTCTT	TTGACATGTTTGAGAGTGGGGA
GELC1034	C6_01050W_A	CTAATGAAGCTACAAGAAAAAATTCAATCGAAGAAACGACAACCAGAAGTTCAACCAGACATCAAGTAATactggatggcggcgttagtatc	TTGCAATTGTTGAATTAAATCTAGCAAGCCTTCTAATCAAAGGTATGTTTCTGGTATGTGTTTTCAACATcgactatttatatttgtatg	ACTTGGTTATGTTCATCCCCTT	CGTAGGATCAGCACCACAATAT
GELC1035	C6_04320C_A	AATCAATCAATCAATCAATCAATCTATTAACATTTACCATCCCCTTCTCTCCACCCAACTCCCCAAATTAactggatggcggcgttagtatc	TACTATAAGATTCATATGTTTCATACCATTTGGATTCAATCAACTGATCAATTGTCATACTTGGTATCATcgactatttatatttgtatg	TCGGTGACTCCTTATTGTTTTC	GGTTTGTGTTGGTACTTGCTCC
GELC1042	C5_03750W_A	ACAAATACTAAGATTCCATTCCTTTAGATTTCATTAATCCCTCATACACACACATACATACACAACAACAactggatggcggcgttagtatc	TGACTGTGGCTGTCGTACTAGCTGAACCGTCTAAAACTAATTGGGATGGCAAAGAAGATGAACTAGACATcgactatttatatttgtatg	TCTTAACATTCCTCCTCTGTCT	AGCTGTGAATGAACCTATGGCA
GELC1044	C5_03730W_A	TGAATATAAAATCTGACCAATTGGAAAAAGGAGAACAAATTTGTAATTATATTATCCTTCTTTAATAACAactggatggcggcgttagtatc	GAGTGCTAATTGTGACGGCATTGTCATTTATTTTTCTGATTGAAGCTTTTAAAGATGATTCGTTACTCATcgactatttatatttgtatg	ATTATTTAAGCCAAGACCACCC	TGACTTCATACTGTGGGTTCTCT
GELC1045	C5_03720C_A	TTGTGTCGCTAATAATTCCTTTTGCAATCTATATAAGGAGCATTCCCCCCACATTCTACAACAATAGATAactggatggcggcgttagtatc	CAACCCATTTGCAAAAGTTTATCAAAAAAAAAAAATACAGACTACAAACTTCATCTTCAGATTGAGACATcgactatttatatttgtatg	AACAGCAAGTCAGGGATTATGA	AGGGCTCTAGACATTTTGTATGAGA
GELC1046	C6_01070C_A	TCATTAATCAAGCAATTGATCAATTACACAAGCTTATCTAATAATTAATCTATAATATCTATCTATCACAactggatggcggcgttagtatc	TGATAGCTTCAAGAACTGGTTTACCTAAGAAACCATTCAAACCGATGATAGTAATTGAGACTTTAGACATcgactatttatatttgtatg	TCAGATTACGCCACAATTTCTT	TCTGGTAATTGCCTTGATTGGGA
GELC1047	C6_01080C_A	ATCAATTAAAAAAGGTTCAATACTAGATCTCCCCAAAAATTATTTTAATCAATTGAAACGTACATCAACAactggatggcggcgttagtatc	TTCTCCCTGAAGGTGCCGCCACCTCAGGCGTTTGTGTTGTTGCTGATTTGTTATCTGCTGCCAACATCATcgactatttatatttgtatg	AATATGTAGTCGAGCGAAAACG	TGACTATTTAATTCTGGTGATGTGCT
GELC1048	C1_11760C_A	TTCCAGACCAAACTATAACAGCAACAACAGTCTTCCTTTCTTTATATTTATATATTTATACTCCTCCACAactggatggcggcgttagtatc	TAATGGCAGTTGTGGTGCCTGGTTTGTTTATTATATATTCATCATCTTCATAAAATGAACGTTTAACCATcgactatttatatttgtatg	GAATGGGTAGGTTGGTGAGTAA	CCAGGGTTTGAGTATTTAATTCAGCA
GELC1049	C1_11740W_A	ACGCGACCCAATTTTTTTTTTCAACAATTTGTTTTTAAACTCTTCTTTTACACACTAAATACAAACAAACactggatggcggcgttagtatc	TATTTAAGAAATGGATAGGATGGTCAGCATCTATTGGCACTGGGGTTGATGAGTGACTTCGAGATACCATcgactatttatatttgtatg	TTGGCGATCTCTTGTTTAGTTG	ATAGCCTCGGTAATTGTATAACC
GELC1050	C1_11730W_A	ACCTACAAAATCGACTTTTGACTATCCGAATTCTCAAGTAACTCAGCCACAAGCAGAAAACTTACAACCTactggatggcggcgttagtatc	ACGAATCATTATGTTGGTCTACCGGTTCGTACAGTGGTTTCGATTCTAGTTTTTCTATTTGTTCATGCATcgactatttatatttgtatg	TCGACCCAGCTTTATCTAAACA	AAATTGGTTTGGTTGTGACACA
GELC1051	C1_11720W_A	TACCACCACTTACCTACCTGAACACCCCCAATATACTCATCCTATTGGTCACTTCCACAATTAACCGAAAactggatggcggcgttagtatc	CCAGAAATATTGAGCTTCTGGTTTGTGATCTTCTGTGTTTCGATTCCTTGATTTTTGTTAGCAAACCCATcgactatttatatttgtatg	TTTAACTCATCCACTGACTCCC	TCGGTTCTTGTGGTAAGCTCTT
GELC1052	C1_11710C_A	GATTCTGATAAGATCGAAAAGTTTTTTTTATTTCCATTCAGTATCAACAAATATTTCAATCACATCAACAactggatggcggcgttagtatc	AATAAGGTGTCAAGGTAGCTTGAGCAATAGCGATTAATCCTAAAGTAGCAGTAGCAAGTGAGAACTTCATcgactatttatatttgtatg	ATGTGTATGCTTCAAACTGTGG	GTCACCATATTGTAATTGACCATCA
GELC1087	C7_03460W_A	CATTTTTAACTTCTTGACCGAATTTATTTATTTGTTCAAAGAATTTTTGCCAGTCACTATAATCAATCTCactggatggcggcgttagtatc	CAACAATATCAGATGGAAGTTTTCCTAGAACAACAAAGATGTCAATATCAGTATCAATACTGGGCATCATcgactatttatatttgtatg	GGAGCAAAGAAATGAGATCGTT	TGGCGTGATATCCAAAAGGTCA
GELC1088	C7_03440W_A	CTGTCTTCACTGATTTAAATATATCTTGAAAGATTGGCTGTCTTTAGAAATCAACACCCAATCCACTCTAactggatggcggcgttagtatc	AGTCAGAATTTGTAATCCTGTCTCTTGGAGTTGTTGTTGTTGTTTCCGAATTCCCCGTAGCTTCTGTCATcgactatttatatttgtatg	CTTCTTCTTGCTCGTTCAACAA	TTGTTGTTGTTGATGTTCCCGG
GELC1090	C7_03330C_A	AAATCTTGAAATTTCTTTGGAAAAATTTTCCATCAAATCCCATTCCCAACCAAACTATATTCTACCCATAactggatggcggcgttagtatc	CTCTTCTTGCAAAAGCTGGCAAATTCTTGGATTGAGCTCTCACAGAACGACGTAACGTAGATGAAAGCATcgactatttatatttgtatg	GTGGGATTGATCATGGGAAATC	ACCCAACAAATCCATAACTGCT
GELC1093	C2_08340C_A	AGAGAATCCAAAATAAATTCTGCTTGGGAAACTACATCCTCAATCTATACACTAACCAAGATATAAAAAAactggatggcggcgttagtatc	CACCTGAACCAGTACTTCGTTTCGATAATTCAACATATTGATCTTGGTTATGATGGTAAATTAAAAGCATcgactatttatatttgtatg	TAGGATATTCTTGGCAGAGACG	TACGAGCAACCCCTTGATGTAC
GELC1094	C2_08330W_A	CTCCTTAGTCACTTATTATTTCATTCCTTTGATTTTTAGTCACTCCCTTTTTTATTATTTACTAATCATTactggatggcggcgttagtatc	CGTCATCTAGAAATCCATTCTTCTCAATATCAATAAAGAATGAAGCAGTTCTGGCTTTTCTTACTGTCATcgactatttatatttgtatg	AAAATAAATTGTGTCCCGCCC	GTGATCCTAAACCTGAAGAAAGT
GELC1096	C2_09920W_A	TTCTTACTTGAAGATTAGATATCTATAATATATCTCATCTGTGAGTTTCTACTATACTTAGTTTCCAAAAactggatggcggcgttagtatc	ACCAATTATATATAAATCTATTTGTTGGTAGTATCTTACAACTTGGTGATATCAATAGTTGTTTTATCATcgactatttatatttgtatg	TATGGATATGGAGAGGGTTGGA	CAAAATGGTTGATTATTGGGATTATG
GELC1097	C2_09820W_A	TTTAAATTTGTTCAATTGATATCCTTGTGTAATATTCCTCGCATTAAATCAACTGCATAATTAACCAAAAactggatggcggcgttagtatc	CAGCAGATGTATGCAACAATGGGGAAGCATCTGCAATCAATTGTGATAAAAAGTCGACATTCACATTCATcgactatttatatttgtatg	AACCTTATTCCACTCCTACCTA	TGTTGTTGAGCCACACCAGTAC
GELC1099	C1_02260C_A	TCAACGATATTCCTTTTTAGATTTGAATTACTTTATAGTATAAAATAATTGATCCTTTATCCTTCTTATCactggatggcggcgttagtatc	AACATTTTTTGTTTTCACCAGTTTTTTGTAAATTTAATAATTTTCTACGAGTTTCTGGATCAATGGACATcgactatttatatttgtatg	CGGTAACTCTTCTTAATGCCAT	ACCACCAATTTCCATTCTAAGAGT
GELC1100	C2_04050C_A	TTTCGTTTCCTACTATTAGCCTAACCTTCACCCATATATCAGTTTACTTTACCCATTCATTAATCCAATTactggatggcggcgttagtatc	GTTTATCATTGGGTAAAAAAGGTTTGATAATTTTCCCCTTTATCAAAAAATCAGTTCTGATCCAAGTCATcgactatttatatttgtatg	ATCACTCTAGATCCACCTCCAT	TCTTCTGATGGCATTTCTTTCA
GELC1101	C2_08620W_A	CACCAAAAAACTTACCCACAATTATCATTCTTTTCTTCTTTCTCAACATCATAATTGACAGTTTTTTATAactggatggcggcgttagtatc	GGGGGTTTGTAGAATATGATGATTCCACAGGTTGAGAATTATCGACTAGTAATATAGAGTCTTCTACCATcgactatttatatttgtatg	TCGGGCTAAGAGTATAAAGTCA	AGGCAATTAATGGACATGGACC
GELC1102	C3_07210W_A	TTAATATAACAAGATCTCACTTCTTTAAGAGACCCCGAAGGAATCTAACTCATTGGTATCCTTAATTATAactggatggcggcgttagtatc	AATGCTTATCTTTAACTTGCCATGCTAAAAGTAATGAACCTTTTATTTCTGATGTTTCTGAAGAAGACATcgactatttatatttgtatg	ACATGAATTAGGGTGGCGAATA	ACAACAACATACAACAGCAAACA
GELC1103	C5_00430W_A	TTCTGGTTCTACTTTTCCTTTCTCTTTTGGGATCTTATTTGAATCGAATATCAGGAATTAATTAATAACCactggatggcggcgttagtatc	CTTTTTGTTTTCTTAATTCAGCACGTTCTTGGTGAGTCAAGTTTGCATGCCAAGTGATATTAGTTGCCATcgactatttatatttgtatg	CTCCACACCATTATGTTGCAAA	ACATGAATCACTGAATAATTTGGCA
GELC1104	C1_01920W_A	TACTGTTTTTTCTCCCCCTTTTTTCTTATTTAATACAACTTTAGATGTGTACACTTTTTAGTCAACAACTactggatggcggcgttagtatc	TCAAATTACGAACTTTGACACCAACTTGATTTTCTGATGAAATACTTAATACACTAGCACCTTCCTTCATcgactatttatatttgtatg	ATCTAAGGTGTTTTGCGCTTTT	ACAGATCCAGAAAACCCCAAGT
GELC1105	C1_08210C_A	CTTTGACAATACCCCTTCTCCTGCAATCGATTTTTTTTTCGTAATTTATATCCTCATTCGTTATAACATCactggatggcggcgttagtatc	ACTCAGAATTGAAAAGGGATAGATGTACAGGGGAAAGTCCCAAGATAAGTTCTCTATTCAGTTCATTCATcgactatttatatttgtatg	ACTACATGAGCAAACTTTGGAT	TGACTGCTTGCCCAATTAATTCA
GELC1106	C2_09140C_A	GTTGTAAAAAAAAAAACTAATCTATATCATTTCTTCTTTTTGATTAACCTAATCAACCAAAGCATAAACCactggatggcggcgttagtatc	ATGAAGATGATGATGTGACATCAACCTCACTGGTTGTCTTGCTTGACACAGGCAAAGCGTGAGGAGCCATcgactatttatatttgtatg	TGTGGCATAAATTAGTACGTGC	ACAATCCCATAAGCATTCAATCT
GELC1107	C3_01250W_A	AAATTTTGAGTTCATATATACAAATTAAACATTATTACTTATCCTCATATTTATATTTATATTCCGTACTactggatggcggcgttagtatc	CATTGTCGTATGTGGGGAGTTGTAATGTAGATGCATGACCAAGCTTATCGGCTGGTGTTCTTGGAGCCATcgactatttatatttgtatg	CAACAACTAATTTCCCACCAGG	CATGGATGTAAGTTTTATGGATGGTGA
GELC1108	C5_03020W_A	TTGTATCATTCTTCTCTTTTCCTTTGAATAATAAACCTATATTGTTCTTTTATAAATTATCAAGTGAAAGactggatggcggcgttagtatc	AAACTTCCAAAACCACCGTGACATTATTATTTTGGTTGGGATTTGATTCAAGGATGGCCAGTGACTTCATcgactatttatatttgtatg	ACCCTACCTACCCTTGATACAT	CCGTTGTTTTACATTGTGGTGC
GELC1109	C7_02330W_A	TTAACTTCTCTTTTCCTTTTCCTTTTCTATTTATTTTTGTTAATTATATATCAAATTAAAGGGATAAATCactggatggcggcgttagtatc	TGATATAATTCCAACTATTAGATAGATAAGAAGATGAAGAAGATGAAGATATCACTTCTATTTGTTCCATcgactatttatatttgtatg	CATATAGACAAGTGTTCTTCGCC	ATTATAAGTAGAAGATAATGGACCCC
GELC1110	C1_00050C_A	TTGGAATAGTCGTGTGGAGCACAATTTCTTGCGAACTCTAATCAGGAGTGTAGTTAGACACACAACTGTCactggatggcggcgttagtatc	AAAAACTATATGTAGAGTAAATAAAAACAAAGAGGGGGCCTGTATAATAGATCACTCGAATATACCCCATcgactatttatatttgtatg	CAGCTTGTTGTTGGTACTTTGA	CAGCTTAAAACTTTTACAAAACACTC
GELC1111	C1_00200C_A	AGAGAAAAAAAAAAAGACACCAAAAAAAAAAACACACGTCTTTTTTTTGTCTTTTGTTGTTAAGTTTTAGactggatggcggcgttagtatc	GCTCTGACAATTGTGGCAACAAACGTATTAATATATTATTTATATTGTTTGATATTATATACTTTATCATcgactatttatatttgtatg	CAGAAAACAAAGAAGGCAGTGA	GCACCAACGAAAACTCATCCAA
GELC1113	C1_00420W_A	GTTTTAACAATAATAAAGTTTCTCCACCCAAACATTTTTCATCTTGTTCTTTAACTCTTACTTCTCAACCactggatggcggcgttagtatc	ATGTCGAAATGCCTCCGATGTTGTATGTTACTTTTGAAAAAGATTCTGGGTCGAATTGAAATTCTTTCATcgactatttatatttgtatg	TGTCAAATGAGAAGGCGAGTAT	CCATGGTTAGGATTGTCGAATGT
GELC1114	C1_00460W_A	CTCTGTCTCTAGCTTTCAGGTCAATAACATCTGTTCAGTTGAAAATCAGCCGTGAATTCGTCATTTAGCCactggatggcggcgttagtatc	CACCCATTTTAAATTTATCCCAATTAGATGGTTGGTGACCAGCGTATTGATATTGTTGAACTGGAGGCATcgactatttatatttgtatg	TTGCACCCATGATGAAGTAGTA	TTTGAAATCCCGATTCTGATCT
GELC1115	C1_00520W_A	AAAAAAAAGTTATCAGTAACCTCTGTTCTTTCTTTTCTTACAAAAGCATCGCCAGCACCTCTAATATCAAactggatggcggcgttagtatc	TTTGACCATGTCTAACAATAAATACTCTGATGATTTCAGGGTCAGGATTTTCATTAATTTCAAAGGTCATcgactatttatatttgtatg	CAAAGAAGTTTCCAAATCCGGA	TATCAACGTTTGCTGGCATCTG
GELC1117	C1_00650C_A	TTTTTGTTTTAAAACACTTTATTATATTAATTATAACTTTAGTTGACTGAATAAAACTTGAATAGTAAACactggatggcggcgttagtatc	ATTCCACTATTGCCTTCTTTGGTAAATCTTTCTTTTGTTGGCTATTTCCTCCAAAAAAATATCCCCACATcgactatttatatttgtatg	TGATATCGGATTTGACAACTGT	CAAGTTCAAGTTTGCTCCTTCGA
GELC1118	C1_00680W_A	CAATCCAATATGCTATGACAGTGGTACTAAGTATAACAATATAGCTTAATCAACTATAATTCATAGCCTAactggatggcggcgttagtatc	GACCTGGCACAGTGTGTGCTTGGATAGACAACACGAAAATACCAAACAAGTATAAGACTGGAAATAACATcgactatttatatttgtatg	AGAAATTCATTGCAACTCCTCG	TGTGACTTATCTGGGTATTCTTCA
GELC1119	C1_00690W_A	CAAAATCAACAAATCAAGTCAAGGCAGTATTATTATTATCACAACACCAATATAGTATAGCAATAACACAactggatggcggcgttagtatc	CTATATCAATTATATCTTCATTTATTGGTAGATCTATCAGAAATTTGGGACATCCATTGACCCAAACCATcgactatttatatttgtatg	GCCAATTTATGTGTACGTGGAA	ACACTAACATGTTTCGTTTTCAT
GELC1120	C1_00740C_A	AAAGAAGTGAAAGAAACTGAAAAGTGAAAAAGATCAGAGAAAGAGAGTATAAGCTATCCTTTTCCAAGTTactggatggcggcgttagtatc	TTTCGATATGATGATTTAAATCATTTTGTAATTTAATCTCTGGTTCATTTTCAATAATTGTATGTTTCATcgactatttatatttgtatg	TTGTTTTACCTGCCCCAAATTT	TTTGTTGCCATTGATTAACTGAA
GELC1121	C1_00760W_A	TTTTTTTTTTTGAATCACGCACACTTCTTTTTTGTCTACAAAACTAATATCCTTACCAACCAACCTGTTAactggatggcggcgttagtatc	GTGGTGGTGTATTTTGATCTGTTGGCAAAGTATCTAAAAGATAAGCAATGGACATGCATGTTCGATTCATcgactatttatatttgtatg	CCAAACCACGACATAATATAAAGGT	TGAACCCTTCTCTATCATGGACA
GELC1122	C1_00790W_A	TTCAGAATCTTCCTATTTCTGTTACAATCCTTCACTTCACTTCACTTCACTTTACTTTACTTTATATAATactggatggcggcgttagtatc	TATAATCTATTGTTGGTTGATTGATTAATTCAGAATCATCATTATCTAAACCTAGTAGAGATCTCCACATcgactatttatatttgtatg	ACTTCGTGTAAACCTTGTTTGT	TGGTGGGTTGGATATTGTTGGT
GELC1123	C1_00820W_A	GCCAATTCTTCCCCCCCTAATTAATTAATCAATCTAGATAGAAGAAGAAGAAGAATAAGAAGAAGAAGTTactggatggcggcgttagtatc	GATTTAATTGATCTATTTTAGATGACGATGAGTCGTTAATTATGTCTAAGATGATATTATGAGTACTCATcgactatttatatttgtatg	TTAGAATACAAGTCTCAAGGCG	TCAGTTGTCGTAGTTGATGGTGA
GELC1124	C1_00830W_A	TTTCTTCTTTCTTTCACAAACATCTTCTCTTATCAAAATTCTTATCCTTTATCTTTGGTGATTAGCCATCactggatggcggcgttagtatc	ATTTACTTGATCTTCGAGATCGATGAGATGTAAATGGGAGTAATGGAGTTATTTCATTTTCATCAGACATcgactatttatatttgtatg	GCCCCACTTCAATAACCATAAA	ACACCAGTTGCAGCAGTTGTAA
GELC1125	C1_00840C_A	TTACACATTTACCACCAAAAAGTAATTACCCGTCACGTCCTTATTTTTTAGTCATTACTCAAAAAAAAACactggatggcggcgttagtatc	TTGAAGGAGATGAATTCAAATGACTATCCTTGATTGTTGATAATGCAATTCTATTAGTTGTTAATGACATcgactatttatatttgtatg	TCCTCCTTTCTTCATTCACCAA	ACTGACAGCACGTAATGGAGAA
GELC1126	C1_00850W_A	AATAATTGCTCGGTGTCAAAAATAGCAAAGATATCTTCAATTTTACTTTCATTTTACCAAATCCTCAAACactggatggcggcgttagtatc	CTAAATCAGGAGGAGTTGTTGTCGTTGTTGTCGTTGCTATCGTTGTCGTTGGCGTTGTTGGCGTTGACATcgactatttatatttgtatg	GCTCTGCCGATTACATTTGATA	GCAACCTCGTCAAAATCTCTCC
GELC1127	C1_00870W_A	TTTCAACATTCATAGATACCCCCCTTTATCATATTAGTTTTCATACATTTTTTCAATTTAAACTTCAAACactggatggcggcgttagtatc	TCGATGAAGATGTTTTTTTTGCATTTTGGTCCTTATTAATAGTGGATTTTCTATTTTTCAAACCTGACATcgactatttatatttgtatg	ACCCAACAGCAACAATAATAACA	TGTTGATTCTTTGTCATCGTGGT
GELC1128	C1_00880W_A	ACATAATCATTTAGTCAAGCCTTTGTTTGAATTGAAAAGACGGAGGATAAAGAATAAGATTATATTATTAactggatggcggcgttagtatc	ACTGGAGCTGGTGTTGATCGTTATGTTGTGAAACACCTGAATTTGGATCTTGATTCAAATTATCCATCATcgactatttatatttgtatg	GTGTTATTGAAAGAGAGTTTCCCT	TTGAATCTGTTGCTGCTGTTGT
GELC1129	C1_01210W_A	ACACATCTAAGTCTACTTTTTTTTTGTTAGTTTATCTTTCATCTTCTTTTTGAATAATATAATACAGAATactggatggcggcgttagtatc	CCGCTGGAATGTCCTCAATTGAAGAAACTAAAGGTGTACTAGCAGCAGTTTCAGTTTGAGATTCAGACATcgactatttatatttgtatg	ATTTTGTTGTCATTCCGTCAGA	AAGTCGGAGTCCTGGTTCTCTA
GELC1130	C1_01240W_A	TAACCACAACTGAGGATAGATAACACCTTTCACAAGTCACTACCAAAGTATACAACTTTCTATCGCTGTCactggatggcggcgttagtatc	ATCCAACAATCAATGGGGAAATTTTGAGACCAGATTCACCTAAATTACTATACTTGATTTCAATTGACATcgactatttatatttgtatg	GACACATAACTCCACACACATG	AAATTTTCCAAGCAATTCCTCTGACT
GELC1131	C1_01250W_A	CTTGCAACAATTTGCTTTTTTTTTGCATAATTACTACCATCAGCAGCTTACATATCTGTATTATTCAAAAactggatggcggcgttagtatc	ATAAACCGCTTTGGCCATTTCTGGTTACTTGGTTTAAAGTTCTTGAGCATCTAGCAACTCTTGATAACATcgactatttatatttgtatg	TCCTAAGAATGTCACTGCATAAG	TGATTCTATCGATAAATAAGGTCAACC
GELC1132	C1_01450W_A	TATTTCTTTCTCTGTTGTTGTTTCTGTTTATCATTATCCTTTTTATTCATTCTTGTTTGTTAAAACCCAAactggatggcggcgttagtatc	ATCCCTCGAGTACTTTACCCAATGAGTTAGCTATCACGGCTAGTTCGTAAATACTTTTGCTTATCGACATcgactatttatatttgtatg	GGTGAGATGTTTCAGTACGTTT	TTGAGACTGGCTTTGGAATGGA
GELC1133	C1_01500W_A	ATGCGAGGCTCCTTTTTGTTAATGGTGTGAGTTATTACGTTGCCTCAACATTATACTTCCTCCTTACTACactggatggcggcgttagtatc	TATTCATGTTGTTGTCTCGATTATCTGACAAGCACCAATTACTTTGCCCAGAGTTGAATCCTCTAATCATcgactatttatatttgtatg	ATTGTGCACATTTGACGTTATC	TGGCCATAGAACTAACAACCCT
GELC1135	C1_01690C_A	TTATTCAATTTTATTTGAAAATAATTATTCCATTTTAACCAACCACCTCCCCCTCATTTCATTCCTCACAactggatggcggcgttagtatc	TTTTGATGGTTGATGCATAATTTCTGGCTGGCAAAGAGGAGGAAAATCCACGTGTAAATTGTCTATACATcgactatttatatttgtatg	ACACTTACACTCTCACACACAA	ACAAAGATACCAGTGGCAGAGG
GELC1136	C1_01710W_A	TTACTCAACTATTTGATCCACTTATTTTACCAATAGTTTGAATATCATTAACTGATCTCCACATTCAAAAactggatggcggcgttagtatc	TATTACCAGGATTACTAGAACCAGTAGCGCTAGCAGTACTACTACCTGTAGTAGCACTAGTTGTAGACATcgactatttatatttgtatg	AGGTTCTCTCTCTCTTACTATTTGA	CTCGGGGAATTTCAAACATGGA
GELC1137	C1_01760W_A	CACACCCCTAGTATTAATAAACAAGGCTTCCTATTATTATCTTTCAGATTCCAATTTTTGAATTATCCCCactggatggcggcgttagtatc	TAGCAACAACTTCAGAAGGAAGTTTTGCTACTTCATGAAAAAGGTTAACGTCTGGTCTTGCAATTACCATcgactatttatatttgtatg	GCTACGTCGTAACAAGAAAACA	TGTTCCACTTGTCAATGCCTTT
GELC1138	C1_01800W_A	AATTCAAACAAACAACAATATCAATAACAGAGGGAAAACACAACACCACCACCACTACACACTCGTCACAactggatggcggcgttagtatc	GGACTTCTTGGTTAATAATACGATTTCTTGATGATAGCTTTTGCTTCTTATACAGAGTGTTTTTTACCATcgactatttatatttgtatg	TGTTTGAATTATCGTACTGGCA	TGTCAACATCGTCATTGTCTGT
GELC1139	C1_01810C_A	AATTCAATTCATTCTTATTATCCAGAATTAATTCTTTGGAAGACAATTGCAACTTCTTATTAAGTCAACAactggatggcggcgttagtatc	TAGGGTTCGAAAGTGTTCCTAATACTTTTTTGGAAGACTCAATAGTTGAATACAATCTCTTTGTAATCATcgactatttatatttgtatg	GGATGTTGCGAAAGAAAGTACA	GTTCAGACCGATACCTACCTGT
GELC1140	C1_01840C_A	TAAATAATATTTGGTGAACTGTGACTTCATAAAACAATTCGGCATCGGCAACAATTACAACATTTACAAGactggatggcggcgttagtatc	CTAAAACTTCTTCTCTAGTTTTCTTTCCAACGGGCGCAACCGTTATGCTGTTCTGAAGAGTCGAACTCATcgactatttatatttgtatg	TGCTGATTGTTTGTTGTTTTGG	CCTCTGCTTCACCTTAAACCTT
GELC1141	C1_01870C_A	GTAAGAAAAAAAAAAGAAACCCAATAAAACCACCACATCTCTATATCTTTCGTTAAACAATAGACAGCCAactggatggcggcgttagtatc	CTAATGGAGTATTACCAATAAGTTCTAAAATATCTTCTTTTAAGGCTGGTGGTTTGTTTGTAGATGTCATcgactatttatatttgtatg	TTTAAAGTGTCGCGTGAATTGT	CACCAACCAAAGCCAAACCAAT
GELC1142	C1_01900C_A	TGCAGTCCAACGCAATCTTCAAGTGGTACTCTTCTTTTGCCTCTATTCCTACTAAAAACACATTCCTGTCactggatggcggcgttagtatc	ACAATAGCCTTTTTCTTTCAGAAGTTTTGATATTTGAAGATGGTTTGATTTGGGCTGGTTTTTTAAACATcgactatttatatttgtatg	GCTATAAGTACGATTTATTTTCCTTCTC	TTGTTGGCAAAATAGTTGGATAC
GELC1143	C1_01910W_A	TAACTAATTGAAACACTAAAAACTTTGCATCCCAGAAACGCATCAAAAAAAAATCAAAAAATACCAAGCAactggatggcggcgttagtatc	TAACTGACATCAACGGAACTATCCTGGTGGGTTTATTAATCAGTGAGATGAGACTGGATGAAATTTTCATcgactatttatatttgtatg	GAGAAGGAAAATAAATCGTACTTATAGC	ACACCATCGTATTTACCACTGACA
GELC1144	C1_01980W_A	AACATCTTACCAATTTTTCTCTTCACTACTTTTCCAACTTAACAATCTTCACTTATAATCTCAACGAATCactggatggcggcgttagtatc	GAAGCTTGTCCAAATAAGTATTGATTTTTAAAGCAGGTCCAGAAAAGATTCTTTCGATCTTGGACGACATcgactatttatatttgtatg	GGAAGAATTAGTCGGGGAAGAA	CCAAAGAAAGAACCCAAAGCCA
GELC1145	C1_02020W_A	GTTCAGGCTGGCACTGATCCATATAAAAGACTTCACTCATCAGATTACCTTCACAACAATCCAATTAACAactggatggcggcgttagtatc	TGGTTTTTAAATTAGATTTAAGTTGCTTTCGCAATTGCCGTTTGACTTCTTTGAGTGGTAAGTTTGTCATcgactatttatatttgtatg	AGTAAAACAGTTGCCATGATGT	GGTAGATACACAGACTTGCCCA
GELC1146	C1_02050C_A	AGTCTATGCTCATTTAAAGAGAACATCAAGTAAACTAGACTAACACTATTATCCCTTATTAGGATCAACCactggatggcggcgttagtatc	TGGTATAAGCAATATATTTCGAGGACCATTCTGGAACAGCATTGAATTGTAATGAGTGGGAAAACTTCATcgactatttatatttgtatg	ACACCCTCCGAGTCAAATTATT	CATCAAGTGCAGCTATAAACAC
GELC1147	C1_02090C_A	AACTGAAGATAATGTTGCAATGCCTAATAAACATGCACCATGAATTTGAATTAATCAACCAACTACCCTCactggatggcggcgttagtatc	ATTTTTCCAAAATTTTAATCAAATTATCCGGTGATGGATTTAATATGAGAAACTTTACTTTATCAGACATcgactatttatatttgtatg	TGGCAATAAAGGTCTAACTCGA	TGTGGCCAAATCAATAGAGCTT
GELC1148	C1_02100W_A	CACACCTTTTTTTTTAAACACGATTACGTTAGTTGTAACAACTACTAGTCAAAGCACTTCTATCAAATCCactggatggcggcgttagtatc	CCTTTTTAGCTTTTAGCTCCCGTGGCAATAAAGGTCTAACTCGAACTGATACTTTGATATTGTTTGACATcgactatttatatttgtatg	TGCATGTTTATTAGGCATTGCA	CAACAATTGTGGTCCGGTTTT
GELC1149	C1_02140C_A	GTCAACTAACCAAATAACAATGCAAACCGGTCGATACATTTCATTTTGAAAATAATGAAACTGGAATTGGactggatggcggcgttagtatc	CGTGGCAAAGTATTCCTCTATGTTCGCTTCTAATTCCCATAATTACTTTATGTGTTTGTGTGCTGGTCATcgactatttatatttgtatg	TGTTTACTCCAGACTATGCACA	TAAATTAATCCGAAGCTTCCCCA
GELC1150	C1_02170C_A	TGAAAAAAAAAAAAAACATAAACATAAACTTTACTACACCCAAACCACATCCCAACTTGACCTTAAAGGAactggatggcggcgttagtatc	ATAAGAAATGTATACCAATGAACCCAGCTCCGCCGCTAACAACTATTCTTTTATCAAATGATACTGTCATcgactatttatatttgtatg	ACGGCTAATCGGGTTAATGTAT	ACTGATGATTCTGCTGCAAAGT
GELC1151	C1_02190W_A	AAAAAAAAAAATTTCCAAAAAATACTCACTTATAGTAAACAACATCACTTACCAAAAAGTCCAACCCACCactggatggcggcgttagtatc	TTTGACCAAATGTGAATGGAGAGTCTTTTCCTATTCTTGAATCTAATGGTGGTTTTGTTTCTTTTGACATcgactatttatatttgtatg	AGAAACTTTGTACCTATTTTGGGG	TGATGGGAATTCAATTTGTAACCA
GELC1152	C1_02210W_A	AAATATTCTTCTTTTTGCTTTTCCTTCTTTTCTTCTTGTTGCTATTACAACTTTTGTTATTAGATAAATTactggatggcggcgttagtatc	TTATTGAAGCAGGTATAATTGGTGGTAAGTCCAAAGTTGTGAGTAATTGTTTTGAATTCGATTTCTTCATcgactatttatatttgtatg	CAATTTTCAATTTGTTGTCCCCA	TTGGTTCTGTCTTTTGGGGCTA
GELC1153	C1_02250W_A	CTTTTAGTTATTTGATATTATTTGTTATTTGTTATTTGTTATTTGTTGTTTGTTATTCATTTGCTTTTCAactggatggcggcgttagtatc	CTATTATATCATTAGGATCATACAAAATATAAGTATGATCAAATGGAACTGGATTATAATCTAACATCATcgactatttatatttgtatg	TTCTGTTCCCTTTTACCCAGTT	ACCATATGAACCACCATCACGA
GELC1154	C1_02280C_A	AACCAAATTAAATAAAGGAAAAAAAAATAATAACAACAACAACAACAACAACAACAACAACAACAACAGAactggatggcggcgttagtatc	CAGCATTATTAAGTGCTTTTAATTCTTCTCGTTTAGATTTCGAAAGTTTACAATCTTTTAGGGAACTCATcgactatttatatttgtatg	TCCCCATCCCCATATAAGAAAC	CACACAAAACCCCGTACCATTA
GELC1155	C1_02350W_A	ACCACCACCACCACCAAAAGAAAAATCCATTGAACAAAACTCTTTTAATAAACAAAATCATCATAAAACAactggatggcggcgttagtatc	TAATTGAACCAATATTTGATGATCTTAATGTTCTTAATCCAATACTTGAAACTCGTTGAATCATATGCATcgactatttatatttgtatg	AACTTGAACACATAAGCAGCAA	TATCTTGTGGTGGTTGTGGAGG
GELC1156	C1_02470W_A	AAAGTCTTTATACCGATTATCATATAAACATTTGATAAACTTTCTCCTCAGGTTCTTTATTCTTTTCTAAactggatggcggcgttagtatc	TACTAATATTGTTGTTGTTGTTCCATAATTCAGTTTCACGTAATCTATCAATTTCGTTATCTTGATCCATcgactatttatatttgtatg	TCAACTTCTCTCTCTCTCTCCA	AGTGGTGTTGTTGTCCTTGTTG
GELC1157	C1_02670C_A	ATTATACTGACCATTACTCTGTGTTTTGGACTAATTATTCACAAGGAAACCAAAAAAACCTACACTAGTTactggatggcggcgttagtatc	TTAGAAAGTAACAAAGATTGAAAAATAACACAACTAAGAATATGTTTCTAAATTGTCTGAAATCAGCCATcgactatttatatttgtatg	ACTTGCATTGATCATTTCCCAA	CCAATGTGAGCCTAGGTTCGTA
GELC1158	C1_02680C_A	TAGTCAATAAATGGAATATCAATACAGTAGCTGATCAATCCAGTTCTTTCGTTTACAGTCTACTATATACactggatggcggcgttagtatc	CAACTAGCAACTGTAGTACCTTAAAATGTACTAAATAGGATACCCCTCGGGCAACTGATAACAGCCTCATcgactatttatatttgtatg	CACAACAACAACAAACACCAAA	TGTTCGTTGTTCTTGAAATTCAGA
GELC1159	C1_02730W_A	CCATATTATTATTTTATTATAATTAGTTTCAACATCATCAATACTATTATTATAACTCCATAATTTACATactggatggcggcgttagtatc	AAGTATCGAAATCAGTATTAGTTTCTTCGAAAACAGCTGTAGTGGCCATATTTGAGCTTTGTTGAATCATcgactatttatatttgtatg	CATAAGCATCATTCACCACCG	TGGTTCACTTTTACTGTCGGGT
GELC1160	C1_02800W_A	CTTTTTATTATGAGTGTAATTTTGTTGTTTTGTTGTTTTTACTGAAGTTTAATTTGAAGTATACGTTACAactggatggcggcgttagtatc	GTGCAAATGTACCAACATTATTGAAAAGGGCATCAAATGCATTATTTGAGTTGTTGAATAAGTTCACCATcgactatttatatttgtatg	ATACAGAAGAACCTAGCGTGTT	TGCAAATAAAGTTGACCTCCTTGT
GELC1161	C1_02830W_A	TGACAACACAATCTTCATTAACAACACTAAAATACAATTGATGATATCGAAGCACTAAAAACTCAGATCCactggatggcggcgttagtatc	CTTCCTCTAGTGAAAATTTTCTTGATTTTTCATGTTGCAGTGACAACGGGGTTAAATGTGGCAGAAACATcgactatttatatttgtatg	AACTTGAAGTGCATAATCGAGG	TCGAAGAAAATTGTCTCCACTCA
GELC1163	C1_02940C_A	TTGTATATTTAATCTTGTCATCAAGTCTCCGATAATAACAATCTATTTAATTCACAATCAATAAACCAACactggatggcggcgttagtatc	ACTCAGGTAAAGTCCCCAAAAATTTTGGAGATAGCTTCAATCTAGCCCAGAATCTCTTTGGTGGTGCCATcgactatttatatttgtatg	TTTTACTGTGCTTTGTTGTGGT	CGCTCGTTATGCTGTTGATTGT
GELC1164	C1_02950W_A	TAATATTACTCCCTATTTTTTTTTGTCAACAGCCAAGTTTGACATATACCACAACAAAGCACAGTAAAAAactggatggcggcgttagtatc	GCTTCAAATTTGTAGCAAACAAATCCATCCTTGAAGGTAATCTGTTTCTAATGGGAACAGGTTCTGTCATcgactatttatatttgtatg	AACTCAGGTAAAGTCCCCAAAA	ACTCTTGAGGATTTGAAAACACCA
GELC1165	C1_02980W_A	TAGTTGTATCATTCTGCTGAATCATTTGACAATTGGGAAAATATAGCAATTTTTTAACTTAATTTCGACAactggatggcggcgttagtatc	ACCATTTCTGTTTTGAATAAATAAATTCCCCTACAAGAAGAACTTTTGGTTTAGATGTACCTGTTGTCATcgactatttatatttgtatg	TTGTGAGTCATATTTCCGGAGT	GATCATAACCAGCACCGCAATG
GELC1166	C1_03040W_A	CTGTGAAATGAACAAATTTAAGTCACAAATTCAATAGACTGATATTTCTCATAAAAAAGAAGGAGACCTAactggatggcggcgttagtatc	GATATAAGGTATGAGGTATTGTATTTTCGACATTTGGTTGCTCGTGTATTAGTTTCACTAGTTGGTTCATcgactatttatatttgtatg	AACATTGTAAACCAGGCATCAC	GCTATCTCGATACCCACGTTGT
GELC1167	C1_03120W_A	GTGAATACAGATAGGATCCCTTAAACCAGGTTATATCTTTTGCACACAAGTGTTAACTATTTCAATTACAactggatggcggcgttagtatc	AATCAAAAATGTTTTTCGAAGTGACCAAACTTGAAAAAACTGCTAGTTGTAATAGTTTTGAAAGCTTCATcgactatttatatttgtatg	AAAAGTAGTCACAATTTGGGGC	AAAGTAGGTTAACTGGCTCCCG
GELC1168	C1_03140W_A	CAAATCAGATTATTTTTCTTTTTTTTATGATTCTCTAGGTTGCATTTTTATAACAATATTTACCTAAACCactggatggcggcgttagtatc	CTTTGTCTTTTGTGTTATCTTGAGACACAACTTGATCTAGTGAGTTATTTCTACCTTCATCAAACGACATcgactatttatatttgtatg	TCCCTTCTTCTTCTCTGTTTCT	ATTGATTGGTACGTTTGCTCCG
GELC1170	C1_03170C_A	AGAAATGAACGAGGTGATTTGTGATTTTTAGACGAAGCAGTTTATTTTACAACCATATTCCCTCCCACTCactggatggcggcgttagtatc	ATCCTGGTTTTATTGGTTTGGGCTTTAGAATCAAACCTTTATAAGGTCGTTTATTCCGTCTAGATGACATcgactatttatatttgtatg	TCAAGGTTGGCATCGACTAATA	AGTTGATGATGTTGAAGGCGAC
GELC1171	C1_03230C_A	ACATTTTCTAAATAGAGCATTTCTTCTTCTTTACTAAATCAAATAATAATAATAATAATAATTGAAGACCactggatggcggcgttagtatc	CAAGCTCATCCAAAACATTCTTTTGTTTTAACAAGATGTCAGCATCTTCTTGACGAACTGCAAGCTGCATcgactatttatatttgtatg	ACCTAGCTTCAGAAGACAAAAT	TATTGTTGTTGGGTGGGCGATA
GELC1173	C1_03400W_A	ATGACGAAATTAATAAAAAGTCAATAATTTGATTAAGAAACATTCGACAGCAAACAAATTACCCAGTAGCactggatggcggcgttagtatc	ATAGCAAATTTTTATTAGCTGTTTTCAATTTTATGTCAAATAATGCAAGATTTAGGTGGTGCTGAAACATcgactatttatatttgtatg	CCAAATTCCCACCTCTGATTTG	CCAAACACAACTTTCCCTTCGT
GELC1175	C1_03440C_A	GCTTTTAACTTTTTTTTTAAAGTTGAACAGTAAACAAATTGAAATTTTAAAGGTCTTCACCACCACCAACactggatggcggcgttagtatc	CAGGATGTATAAGATCAGTGTCAAACACATCCTGACCAGCTATGATAGATGGAATAGTTGTCGATGCCATcgactatttatatttgtatg	AAAGTTTATAGCAACGGGGATG	GGGCCTCCTATTTCTTTGTGTG
GELC1176	C1_03510C_A	TTTTTTATCTTTTCCTTTAACAATAATTCAATCAAGTTTATCTTTCTAATTCAATTGATTTAAATTAGCCactggatggcggcgttagtatc	TGAAAGTGAAAACTGGAATGAGTTCAGGAGCTTTTGGAACTTCTGGGACGGCTAATTTGAGTGCGGACATcgactatttatatttgtatg	GGTATTTGTCATCACCCAACAC	GCTGTCTTCCCGTATAATTTGCA
GELC1177	C1_03860C_A	ATTATTAAATCATTTACTAGTTTTTTTTTGTTGTTTCCATTCTACATTAATATCCATACTCATTACTACAactggatggcggcgttagtatc	AATTATTGATTGAAGTTGGAGCTGAATAGAAATCATTGTCAAAGAACTCATCAAAAGTTGAATCAGCCATcgactatttatatttgtatg	TCACTCACTCATACACTCACTC	TTCTTGTTGTATTGCGCACCAC
GELC1178	C1_03890W_A	TTTTAGCAGCCAAAAGCAAACAAACCCTTTTCTATAGTGTGATGATTAGTGGTTATACCCTTGATTCATTactggatggcggcgttagtatc	TTATAGTTTTTGTTTCAGTATGAGTTTTAGTTGTTGCTGTTTCTGTTGGGGTTTTTGTTAGGGATAGCATcgactatttatatttgtatg	TGTTTCCAGTGTTTAATTGCCA	GTTAAACCTTCACCACGGGAAA
GELC1179	C1_03910C_A	ATATATATATATATATATCCCGTTATATGAAATAATCTAATACAATCAACTATCAACTAGATAATCAAATactggatggcggcgttagtatc	GTTGTGGTTGTTGGTATTGTTGGTCAGATGAATCTTGAAACAGTCGTCGAAATCTTATTCGTCGTTCCATcgactatttatatttgtatg	ACATCATTGACGATAAGGGATC	TCGGTCGAGTGAAATGTGATGT
GELC1180	C1_03930W_A	TTCATCAATACTCATAATACTTGATATATCCCATTCACCAATCCAACCACTTACATCTCCTATCAATCTCactggatggcggcgttagtatc	TGATTCCAGATTTCAATGTCTGTAAAGCATTACTCTGCTTAGATAAGATGGGATGTATTCGACGAAACATcgactatttatatttgtatg	TATTGTTGAAGTGGCTGGAGTA	AGTAAACCACAATAAACACCAGT
GELC1182	C1_04010C_A	CTTTTTTTTATTATTCTTATAAATAATAATAACCAACAATCACAAAAAAATCCAAACTTCTAACCAAAATactggatggcggcgttagtatc	TGGCGATGGTGTTAACTTTCAAACCAGATTTTCCCAATCTAGTGACTAATTTAGATTTATCAATTGACATcgactatttatatttgtatg	CTTCGTTGATCCTTTGTCCTTT	ACAATTCTTTCACGTGGGATATCA
GELC1183	C1_04030W_A	TTTGGTTTAGTGTGTGCGTCCCCATTAACAAATCCAACAGTCAAGTTTTCAACCACCGCACAATACGTCGactggatggcggcgttagtatc	GTTGTATTCTTGATAGTATTTTGAGCATAACTATTGTGTGATCTCGAGATACAACATTAAAAGAAAGCATcgactatttatatttgtatg	GGCATTCCGTAATCTTTGTTGT	ACGTGGGCCTTATTCTTGACTT
GELC1184	C1_04430C_A	CTCTTTTTTTTCTCCGTGGATAATAATAATTCGTTTACCAAACTAGTTCTTCCACTTTATTCAATCAGCAactggatggcggcgttagtatc	ATATTTCAGGAATATTTGATTGACACAACATACCTCTTGAGGCACCAGTGATTATAGATACATGAGACATcgactatttatatttgtatg	GATGATGCCCTCCTTAAAGACT	CTTGCCACAACAACGACTTTTG
GELC1185	C1_04460C_A	TTTATCTTTTATTTTCATTCTTTTTTTTAATTCTACTACTACATTCAAGCTCTAATTATATATTATCAAAactggatggcggcgttagtatc	AGTATAAACCCAAACCACGAGTACCACCAGTTACAACAGCAATTTTCCCATTAACATTGAAGTCGACCATcgactatttatatttgtatg	GTGGAGATATTCTAGCAACGGA	TGTTTGGCTATTTCGGCGTAGA
GELC1186	C1_04470C_A	TTTGTCTTTACACTTGCTATTAAATTCATTTATGTTTAGAAATGCTCATTTCAAAATAGTTTGATTAAACactggatggcggcgttagtatc	TCATGATAGTTTCATCTATAATTGTGGCAGGTGGTTCTACCCAACGGATATTTTTGGCATTCATATTCATcgactatttatatttgtatg	TACATTAACTCAAGCCCACGAT	TGATCTTCCAGTTCTTTGTTGTCG
GELC1187	C1_04580C_A	CCTCTCAACAAGAATTTTGTTTCTTGGTTCTTACTTTCCAGTCTCACCATGTAGCACTCATTGCTCCAAGactggatggcggcgttagtatc	TTTCAAACCTTGACGACACGGAGTCTTTGTGCACCCAAGAATATGACAATGCAAGGACTTCGAAAGACATcgactatttatatttgtatg	AACTAAAACACAACACCACCTC	TCCTTCGTTAGCCAAATCATCA
GELC1189	C1_04620W_A	CATTCATAATAGTTTATCACTAACCTCAGCATCTTTCGTTTATACCTATCTAGTTCAAAAATAATTGAGGactggatggcggcgttagtatc	CATACAATTGTGATTTAATTTGATTTAAATTGGATTTGGCATCTATTCTCTTTTCTGGTGATGCTGCCATcgactatttatatttgtatg	CAAAAGGAGACCAACAACACAA	TTGGTTTCCGTGGATTTCGAAA
GELC1190	C3_02080W_A	AGCAGAACTTTTTTTCCTCCCGTCAACGCCATGTCCACTTTTTCTTACTGATAAGATAGACTAGGTGTAAactggatggcggcgttagtatc	TTGTGACTGGAAACACATTCCAATTAAACTTCACAGAATGGTGCTCTGTTTCTTCTTGTGTTCGACTCATcgactatttatatttgtatg	GTTGAAACTAACAGCAAACGTT	GGACACCACCACATTCCATTTT
GELC1194	C1_06610C_A	TCATATCTTTTTTACAGCCAAATTTCTCACTCCCTACACATACACTCCCTCACATAATATACACAGCTTCactggatggcggcgttagtatc	GATCAATTTCTGAATTATTATCATTAGCTGAATCCTGTGATTTCCTAATTGATGCAGATGATTCCACCATcgactatttatatttgtatg	CAACGCCAATAACTTCTAGCTT	ACCCCAATGACAGAAAACAAAGC
GELC1195	C1_07620C_A	AACAAATCATCCATATATATATATATATATATATAAATAACTCCTAGTCTATTCACCTTTCTCATTAAAAactggatggcggcgttagtatc	CATAATACCCGCTGGATTTAATAATTTGGAAAAAAATTAATAATATGGGGAAAATCAAATAATGAATCATcgactatttatatttgtatg	ACCGACACACAGTATTCTTTTA	GTTTAGAACCAGGAGCCGTAG
GELC1196	C1_12160W_A	TATAACAAGGGTTTGTGAGAACAGTTGAAGAATCAGCAAAACAAGAAGTCAATCTAATCATACATCAATTactggatggcggcgttagtatc	CTGCTAATTTACTGCTATAGTTCTCTTTTATCTTGGAAAAGAATCCTCCGCCAGCACTTGTATGTTGCATcgactatttatatttgtatg	AGGAAATCTGACATTTGTGTTATCT	ATCCTTGCTGTTGTTGCTGTTG
GELC1198	C2_03640W_A	CTCAATTGTTTCTTTCTTCCTTCGTTTTTCATTGGCTCCTTCTAGTCTAACAACAAGTTTCAGTTTTAAGactggatggcggcgttagtatc	CAGTCACAGAAGTTGAATTAAATCTCTTTTGAACTTGCCTCAACGAAGTATTGATAAGTGTTCTCTGCATcgactatttatatttgtatg	TATAGTTGGTTGGTTGGGAGAG	ACAATTTGTTACCATCAGCATCACT
GELC1199	C2_05250C_A	TTGTCTATTCCATCAACTTAACATATTCTTCAACAAATTTGTTATAATTTGATTCCATAATTTTATCATCactggatggcggcgttagtatc	TGGAAGATAATTGTCTAACAGCCAAAAATCTAGCTTGAGTTGAAGATTTAATCAATTGAGTCTTGTACATcgactatttatatttgtatg	ATGATGGACGGTTTTCTTCTTC	TCCTTTTCAGTTTCTTTACCCA
GELC1200	C2_08110W_A	ATCAAAATATTATATTTGGTATCCATCATAACGGATTCACATTGTTTGAAGCATACCCTTCTTCGATAGCactggatggcggcgttagtatc	GCGTTGTTAAAAATGGAAATTTCCTAGAGCATGAAAAAATTCCTGGTCCTAGTTGTTTGTAATCATCCATcgactatttatatttgtatg	GGGGAGCATTTTACGTGAATAG	AGACCCGTGCTAATAAACTCCG
GELC1201	C3_01750C_A	TCTTTTATTCCAATTTCATCCACTTTCAATTGATTTTTGTTTTTTTTTTTTTACATATTAGTCTTTTCTAactggatggcggcgttagtatc	TATTAAGTGGTTTGACCCAATTAACCTCTTCAGTTTTCTTACTTGGAACAACAAGTAAATGTGTTTTCATcgactatttatatttgtatg	AGACCATGGTGTTACTTAGGTG	GGTAATGAAGAAAATGAATCAAACC
GELC1202	C3_03800W_A	ATAGTTGTTTTGCAATTTAAGTATTCTCTTCATTTTTTTTTTTCTTATTCTCCATCTTTGTTAATTTGCAactggatggcggcgttagtatc	CGACGGAATGTGAGCCTTGAGTAGAACTATTTATAACATCTGTTTGCAGATGTTTCTCTTCTGTGGACATcgactatttatatttgtatg	GTGTAGTGGTGGTAATGCATTT	AACGGAGCTGACAACCCATAAT
GELC1203	C3_05240C_A	AAAAAAAGATAAATTTTTCACCTGTTACTGGTTTAACGAATAGTCTATCCATATACCAACCCACTTAAAAactggatggcggcgttagtatc	TGGATTCAGAAGATTTGGCGGATTTAGTAGCCAATGGAGCTGGAGCAACCTTTTTACCTTTTGGAGCCATcgactatttatatttgtatg	AAATCCGACATTTGACAAGGTG	AGTTTGAGAAAATTGAGCAATAGATGG
GELC1206	C4_04890C_A	TCTATAGTTACCTACCTCTACATCAATTTATGGTCTGAAATACTAACATTTTTTTTATTTATAGTGAAAAactggatggcggcgttagtatc	CTCTGACAAATAAAGTACCTCTACCTGGGTAGATTTTAGAACCTGAAAAGGAGTCAACTTCAATCTTCATcgactatttatatttgtatg	CAACAAAGACATGGGGAATCAT	CCAAAGAAGCACCGACAATAGC
GELC1207	C4_05910C_A	CTCTTAGTTTTCATTTGTACACAGACGCTTACCAATTCCAGCCAATTACATTCATTACACCACCTAAAAAactggatggcggcgttagtatc	GTCTCCATGATGATAATGATAATAGAGGAGATGATATTGTCCTCGAAGGAGAATATGTAGGTGAAGACATcgactatttatatttgtatg	TCGAACTATGTATGATGGTGGG	GGTCAGAGTACAATGCATGGGA
GELC1208	C5_02290W_A	AAACTATATCGTTATTATTTCAAGAAAAAATAAATTTATATCCTTCCTTCACCATAATACCAAAACTAAAactggatggcggcgttagtatc	GAAGAATTGAACAAGTGCTTCCCTCTAATGGACCTCCTGACGACCCAAGAATTGTGATTTCAAATGACATcgactatttatatttgtatg	AAAAGAAACACAACCGGAAATC	AGGACACAGTTTCACAATCAGGA
GELC1209	C5_02890W_A	ACCTTCTTTTTCCCTTTCTTTTCTTTCTTTTCTTTCTTCAATCAATTACAATTCAAATAATTAATTAATAactggatggcggcgttagtatc	AGATAGATGAGATTAAACCTCTTTGAACACCGTCTGGTTTGATAGCAATAAAAGTTCTTTCGTCGGACATcgactatttatatttgtatg	TCCCCAAACCGTAACAGATTTA	ACCTTCCCAAACAGTAGCTAAGA
GELC1210	C5_02930C_A	CGATTTTGCGCAATTTTCTTTTTCGCCCTCGCACCACCCCTCCCCCTCCCTCTCCCTCCACACCTTCATAactggatggcggcgttagtatc	CTGAAACTCTTGTTTGATTAAGGAGAAATCGTTTGATATTTATACAATTGTAATTGCTCTTTATTAACATcgactatttatatttgtatg	TCAACTCGTACGTAATGTTCCA	GGTGACTTTCCAACAACCAAATC
GELC1211	C5_02970W_A	AACAGCAACAACAACCAGTAAAAGACCCTTGAAGAGGACCTGTATTTATATTGATTAGAACTAAATAGTCactggatggcggcgttagtatc	TTGTTCTTGTTGGCAGACCTCCATCACTCCCACCAGATTCCTTAAAATAGTCGTAACGTATACTAGTCATcgactatttatatttgtatg	GTGTCACGTGAAAGTTGAGAAT	ACGATTTCATGCTCTTCTCCCT
GELC1212	C5_03280W_A	AATTTTCTTGTTTGGAAATTTTTCACTTTCTTCTTTTTCCATTATCATCATCATTACCTTCACCACAACCactggatggcggcgttagtatc	ATTTAATAAGATCAACTAAAATTGAAGATCTTGGAGAAATCTCCATAATATATAAAGTGCCTTGAGACATcgactatttatatttgtatg	TGTTGTTCGGACTTTGATGTTC	AGTTAATTGGAAACCTTTAGCACCA
GELC1213	C5_03580C_A	TTAGTAAAACAAATCTTCAAATCGTTCATTTATCCACATTTCCTTAAAGCTAGAACAACATAAGTTATTAactggatggcggcgttagtatc	GCTGAAAATCAACGGAATAGATTGGCTGATTGTCGTTGTGCCAATGAACCGTGAGTATTGTAGCTTCCATcgactatttatatttgtatg	ATGCTCCAACGTTAAAAGAGTC	GCGTTGACAGCTTGAGAATGTT
GELC1214	C5_03590W_A	GTTTTCATACGGCAACAAATTGTCTCAAGTGAATGTCACTTTCTTTTTCATATTAATCATTCAATTGAACactggatggcggcgttagtatc	AACTGTCATCTGAATCCCTTGTTATCAGTACAAATGTTTCTTTGGGGTTGGGGTTATATGCCGGGTTCATcgactatttatatttgtatg	GGAATTGAATTTGTAGTACATTCCC	TGGTTGTCGACATATCTGGCAA
GELC1215	C6_00850W_A	TTGCCTCCCTTCTCTTTCTTTGTATTATTACTTCATTACAAAGTATTCAATTATCACATATCTACATAAAactggatggcggcgttagtatc	CTTTCAATTGTTCAAATGGGTATGGTTCACCTTTGGCGTCTTTTGGAGCTAATTCGTAAAATTGAGACATcgactatttatatttgtatg	AAACTTTAACCTTGCCGTGTG	AAGACTGGGAATGTAACACCGT
GELC1216	C6_01480W_A	TTTTTTTTTTTCTTTATTTTCCAATCAAGAAATCATCAATTCAAATCTCCATTTATATTTATATTTGGCCactggatggcggcgttagtatc	TGTTGTTATCGTTAACTATTGATACGGTTAATTTTATGATTTGAAAATCAGGATGAGTTACAATTGTCATcgactatttatatttgtatg	CAAATTAAGCAAACCACAACCA	CAGCATCTTTAACTGGTACTTCA
GELC1217	C6_01840C_A	GTTCTATTATCTTTTTTTTTCGGTTTTCAGTTTTGTCTTGCGCAACTTATAAAATCAAATTTTCAAAATTactggatggcggcgttagtatc	GCCTAAACAAAGGTGCACAATGCATACTTTTCATCTCTACACTAATAAATGAAACAAGAAACACCATCATcgactatttatatttgtatg	TTTCAATCTTAACCCCGCATTG	TCAAGTTTTGTCGGATTGTGTCA
GELC1218	C7_01540W_A	TTCTTTTTATTTCATATAAAACATCCTTACATTGAATAATTTCTACCCCCCCACTCCCCTAAATTATTAAactggatggcggcgttagtatc	CTCTTTTCCAATATTCAGCAATATAATAAATGCTGGCTGCTATAACAGCAATAGGTAATAAAATTAACATcgactatttatatttgtatg	AATTTTGAATCAACGTCTCCCC	AGCAGTAGTTTTCATTGTTGTTGT
GELC1221	C7_03030W_A	TTTTCTTAATTATATTTTCTATTTGTGGTTCCATTTCAAAACTCATTCCTTAGTCCGATACAATTGCATAactggatggcggcgttagtatc	GGGGGATAGATGAGTTGTGAAAGATTGAAATAGTTGATGGCGAGTTTTGTAAGCTTCTGAAAAGAGACATcgactatttatatttgtatg	TAATTGTAGTGGAGAGAGGGAGA	AAGTTCGGTTTTGCTGTCATGT
GELC1224	CR_03060W_A	CCATCCAAAAAGAAGAATTTTTCATAACGAATCTCTATTTCACCCGTTGACAAAAGGACCATACACAACCactggatggcggcgttagtatc	ACTTAGAAGAGTCTGATTTTGAAATATCAGCTAAAGAAATCTTTGAAAATTTTGCAATTAAGTCTGACATcgactatttatatttgtatg	TGAGGGAGCCACAACATTATAA	AGTCCATTGAGAAGCCAAAGAGA
GELC1225	CR_03470W_A	AGCTTTTGTTCTTATTATTTTATCTTGATAGACATTTTCATAATTACCCAGTTCATAATCTCGACATACAactggatggcggcgttagtatc	AGTTGCTGTTTGGTGGAACAAAATCCAACTTGTTTAATTTAAGCAGTAAATTCAAATTCTTATTTATCATcgactatttatatttgtatg	TTCTCGTTGGTTTCCTCCTAAA	TCGCCTAGTTAAATTGCATGGT
GELC1229	CR_07790C_A	TTATATTCTTTTATATCACTATAGAATAGATAACTTTACTTTAGACAACTTTAGAACAGAGCAGCTAAACactggatggcggcgttagtatc	TTGGAACGGTATCCAAAATGATTTTGATTTGGGCTGGAGTTAATTGTTTGGTTTCGTATTCGACTGTCATcgactatttatatttgtatg	GTTGTTTCAATTATTACCGTCGG	ACAAAATCGGTCAATGGAGTCA
GELC1230	C1_04660W_A	ATCTATCATTAGTTGCATAGAACCAATCAACAACATACAAAGAAACACAAATCAATTTAATCCACAAACCactggatggcggcgttagtatc	AAGATTCATCTGGTGTTGATTCGTAATGAAACTTTTTCCAATCTTCTACTGACCAACCTAAGTATGACATcgactatttatatttgtatg	GTTTCTCGCGTTCAGATGTAAT	AGGACAAGCTGCTGTAGTTTCA
GELC1231	C3_07310C_A	TATTTTTCTGTTAACTTTTTTTGTTTTTATCTTTACAATTAATTCGTTAAATTAATCACTGGTTGCTAATactggatggcggcgttagtatc	TGGTCAATTTCTTCAATATGCCTTGGGATTCTTGCTTGGTTGGTTTGGGAGCTTCTTTTGTTTCGGACATcgactatttatatttgtatg	TTTTGGGCCATTTCATCATCAA	TGCTTTGGTTTCTTTGGCCTTT
GELC1233	C1_04710C_A	ATCTCATACAACTCAGCTCATCTTACATAAAGAAAGCCAACTACTGTATTATACAACACTATTATATCCAactggatggcggcgttagtatc	CTGTTCTTCTCTTTTTTCTTCTTCTATTTGACCTTTTCTTATTGTTATTATGAGCGTCTGATGCTGCCATcgactatttatatttgtatg	ACAACTCATTACTGAAGCCAAA	ACCCTTATCATTTGTCAAAGCACT
GELC1234	C1_04760C_A	TCTTCACGCACAAAGCTATCTTTTCACTAGCACAACTTTATCAGATTCAACCACCACTTTACATATTGGCactggatggcggcgttagtatc	CTTTATAATCCACATATTGATCCTGCCATTCAGGGACTAAACCTTCTTTCAAAGATTCAGCAAATTTCATcgactatttatatttgtatg	ACACCCATAACGCAAAATCAAA	TGTTCTCATCTATGGCTCCTGT
GELC1235	C1_04800C_A	AACAATTTTCACATAATGCATATAAATATAATTTATTTGTAACTAATAACACCCAGATATCAACAAAAAGactggatggcggcgttagtatc	TACGTAAATGGAATTCTGCTGTTGCACCAACAATAATGACACTTAATGTGAATAATTTAGACAAGAGCATcgactatttatatttgtatg	ACACTTAAAACAATAGCCTGCA	ACCAAATGTTCTTTGTCAGGGT
GELC1236	C1_04810W_A	AATAGTTGTGACCAATATCTAAAGACAGACCTAGACCACCACATCCCCATATTTTTAAACCAACAAGGTCactggatggcggcgttagtatc	TATCATTTTCCGTGGACTGTGGTCTTGAATCATTGGAATACTCTTTTTTAGGTGTACTTTGTGCTGACATcgactatttatatttgtatg	GCACAATCAGCTCAACAAAATT	GCTCCGGTTGATGTCGATAACT
GELC1239	C1_04990C_A	TGTGATTAATCTATAGTTTACCATCTATTCCCCACAGAATCAATCAAACACAATTGCACTAATATTTATTactggatggcggcgttagtatc	AACCAATTTTCGTATAAAAAGAACATAAAACAGCTGTCTTTGACTGTAATGATTGCTCAGTTGTACTCATcgactatttatatttgtatg	GGCATTGTAGTTCTAGGAAGGT	TCCAGTTTTCCTTTTCTTGACCC
GELC1240	C1_05000W_A	CCACTCAAACTCAAAACTCAATCCATATTCTCAGCATAAACACAGAAGTATACATAAAGTTACACAAGAAactggatggcggcgttagtatc	CTGAAGGTAAAATTGATGAATAAGTGGAAGTATTATAAGATCTAATACGATGTCTTAGCCAAGCCAACATcgactatttatatttgtatg	TCTACCTGAAGTTTGATACCTTTT	AACATTTTCTTCTTCTTCTCCTTTAG
GELC1243	C1_05130W_A	CAGTCTCATATTTCAAAAACGATGAACATGAACTAATTGAAGTTGATTCTGAATGGTGTGTTTTTAGTAAactggatggcggcgttagtatc	TGAAACTAAAAACAAAACACATATTTGAAAGGTTTATGGAAACAGCTTGAAATAGTTTATCATAATGCATcgactatttatatttgtatg	ATAGCGATTTACATTTGGGAGC	AGTAGGAGTTTGCATGCAGTCA
GELC1244	C1_05150C_A	TTTCTGCAAACTTCGACTCAATCCTTTAGAATTGCCCTTGGGGCAGAACCACTTATATCTTAGTCTATTCactggatggcggcgttagtatc	TTATGTATTGCAAATCTATTCTAAAACCAAATAAATAAAAAAAAAAGAATCGAGCTCCTGTCGAAAACATcgactatttatatttgtatg	GTATCACTCTACTGCTCGTCAA	AGTGGTAGTTACATGATGGGCT
GELC1246	C1_05170C_A	ATAATAAAAAAGAAAAAGAATTGAGGCAATTCACTCTTTATCCTAATATCCAAAATATAATTAATCAATAactggatggcggcgttagtatc	TGGAGGTATCATCAATTGAATCAAGTGGTTCAGATGATACCACGTTTAATTCTTCTGATTTCTTAGCCATcgactatttatatttgtatg	TTGCTGATGAGTAGAAAGTCTT	TTAGCCTCGGACTTGGTTTCTG
GELC1248	C1_05280W_A	AACCTTACTTGAAAGTGTTCATTCAGCTATTTATCACAGGTGATACAAATATAAAGAGCTACAATCGCTGactggatggcggcgttagtatc	ACTTGTAAGCCCATATCCCTAAACCCAGAACAATTGTAAAATATGGAACTACACTTAGTATTATCGACATcgactatttatatttgtatg	TTTTCTCAGCTCTAGTACGCAT	TCGAATTATATAGGACACTGGGT
GELC1249	C1_05320C_A	AACAGATCAAGCTTTCTACAATCGTCCATTAACAGTTGTACACTATTCACCTTGACATATTATAATCGACactggatggcggcgttagtatc	CTCTAACATTATTAGAAGTCAATCCAGAAGTTTCCAATGGATCCAAAGGTAAAACAATCTGTAAACTCATcgactatttatatttgtatg	ATTGGATGAAAGAAAAGGTGGG	TTTCCGTGGATAAGTGACTGGT
GELC1259	C1_05890W_A	GTTTATTCAGTCGTTTTTTTTTCTTTACCCTATACCACCCAAGACATATTTACACATCCATACATTCGTTactggatggcggcgttagtatc	GTTCTGGAGCAGCACTAATTGCAGTGGCAGTGGCCAAAACTGCTAAAGCAGTAGTTGTAGATAATTTCATcgactatttatatttgtatg	CGCAACTTCCCAAAAGAGTAAT	TCCAAAATTTTAGGAGCCAATTGTG
GELC1260	C1_05900W_A	TTCATTATTATCAGAATATATCCCCCCCTTATAATCATTTTAATAATATCATACAACAGGAGAACTACCAactggatggcggcgttagtatc	ACAGTTTCCTTGGATTTAATGAGGATCCACCCGGTGATTTTAAATGTTTGTCTTCTTCCTCCTCACTCATcgactatttatatttgtatg	TCTACTTCTTCCTCCTTTGACT	TGTTGAATGACGATGTGATTGGA
GELC1261	C1_05920W_A	CTTAAGACGTGTATTAGTTTTTGTCTTGTTTAAACTAACTTAATTAATTTTTTTTTTCCAATAATTAAATactggatggcggcgttagtatc	GATAATTATGAAATGTCTTTACATCAGAACTGGGTAGACTCAAAGCTGTAGTTGTAGCCATGATTGTCATcgactatttatatttgtatg	TCATCATGGATTGTCTTTGATTTGT	GCCACACATCTTAACCTTGACA
GELC1262	C1_05980W_A	CAGAACTCTTATAAACACTTTGCTATATAATTATACATATTCCTATATCAAATGATTTGCTAATTTAACTactggatggcggcgttagtatc	TGGTGGTTTTGGGGGACACTGAATTCATGTCATGATTGGAGACTGATGAGTCGGGATTTGAATAGGGCATcgactatttatatttgtatg	CGGCTGAACAGTATTCTTTCTC	ATTGGTCTGGTAGTTGATTCCA
GELC1263	C1_06030C_A	GAATACACATTTTAAGGATACCTTCTCATCTTCAAGTAATTTTCATACATTCGATTCACACCCTTTAATCactggatggcggcgttagtatc	TTTTATATATGGTTATTAGTTGTTTTGGATCAGTTATATCTTTCTGTTGTTGACTATGTGGTTGTGACATcgactatttatatttgtatg	ATGATTGATGGGAAATGGGTTG	ATGCTGCCATTTTCCCCTTGTT
GELC1264	C1_06140C_A	AAATAAATTAATAATAGGAACAAGACTATATAGAATGTAATTGTAGTAGTTCTAGATGTTGTAGTAGTAGactggatggcggcgttagtatc	AAAATGGAACTATTTCAAGGAAATTAAATGGAATATTTATATTGAAATTTTTCACCAACAACAACAACATcgactatttatatttgtatg	CTGAAACGAACGAAAGGGTTAA	TCTTGGTTATGATAGTGGTGGGG
GELC1265	C1_06150W_A	TTAACAAACTTCATCACTTATCGATTTATTGAGTTTTTAATTGTCATTTTGAATAATTAACTAACAAATCactggatggcggcgttagtatc	TAGTAATAACTTCAGATGGAAGTTTTGCTGCTTCGGAAAAAAGATCCACATCAGTGCTTAGAATTGTCATcgactatttatatttgtatg	TCAGGAACCAATTTATCACCCA	TTTGAAGTGGCTACAATCGCAC
GELC1266	C1_06160W_A	TCCAAATTTGCGGAAATTATGTATCACGGCAGAATACTAGATAATTAGTTACAGATTAGAAGAGTTGACTactggatggcggcgttagtatc	TTGGAACATTCATTTCAAGAGCATAAAAGCTAGTAAATCCGAGGGAATTGAGCAGTAAATACTCTAACATcgactatttatatttgtatg	TTGAATGACTTCCAGGACCTAG	CCGGATCCACTGTATTCAAAGC
GELC1267	C1_06200W_A	TCGATATCAAATTCAGTAATTTGAAAAGAAGGGTATTGAACAATGGAATATATACCCAAAAGCGATTCATactggatggcggcgttagtatc	TGCTCAGGGCTTCTTTTAAAAGTCTAGGGAAAGTATCCAATACATTCTTAAAGTGTACTTCTATTTCCATcgactatttatatttgtatg	CTATGGAAACCTCAAACACCAG	AGCTATTCAAAATAGTGCTCGA
GELC1268	C1_06210W_A	ATCTTATTCAACTGATAACATTATTACACATCAGTCCACATTACAACTCCCACCTCTTTCTTATTACATTactggatggcggcgttagtatc	GGAAAATGGCAGCTCGGCCACCAACATAACCATGAGAAACATGAGATTGTATAGATAATACTGATTTCATcgactatttatatttgtatg	AAAAGTCATTTCTCAAAACCGC	TTTTGTTGTTGCTGCTTTTGTT
GELC1269	C1_06220C_A	CTTCTCATTGGGAACAGTTACTTATTAAATTATAAGTGTGCACTCTTCTATGCTAAACCTTTGGTAAATCactggatggcggcgttagtatc	CAAGTTTATTGAAAACACCACCATCATTTTTGGTGATAATTTTTGCAACCAGAAAATATCTTAAAAACATcgactatttatatttgtatg	CAACCGGTTTCCTTCCTTATTT	CCAAGGAGGTTTGTGGTGAACT
GELC1271	C1_06290C_A	GTTATGCGTAGGATAAATTTCACTTGATTAGGAAATAACTGATGTTCATCAAAATTCTTGAAAGAACAGAactggatggcggcgttagtatc	ATACATACACATGTACATATGTACGTTCACTATTAATAATAGGCAACGTTGTACTTGAATTATTGTGCATcgactatttatatttgtatg	CGTCAATCCTCACAATTTTCCA	AGTGTGATGGAGTGATGGCAAT
GELC1272	C1_06340W_A	AAACCCTCAAATTTATCAAATTGTGTTGATCCAAATATAATTTCAAGAAATAAACAAGCATTACCAAATCactggatggcggcgttagtatc	ATGTTACCAGTGCTATTGTTGTTGATGGTGGTGCCTTTGGCTTTGTTGATGTTGATGTTGATAATGACATcgactatttatatttgtatg	TGATTCAAAACAACAATTTACCTCC	CCTGGTTGTTGTTCACTCAATGG
GELC1273	C1_06380C_A	CCACTTGAAAAAAAAATCATCACTTCAGTAGAATCTAACAACCACAGACAAAAACACTAATGCCAATATAactggatggcggcgttagtatc	AATAACTAATTAAGCTTACTCCTAATATTGTAAAAGCTAGCAGTAGCAATATATAACAACATAATAACATcgactatttatatttgtatg	TGGAATCACTCTTTTAGAATCACC	CCTCCTTCTTGCCGTGCTTATA
GELC1274	C1_06520C_A	AACTTTAATTCCCTTCCCTTCTTGTTTTTGTTAAGTCAATACATTTGTTTATAGATTAGATGTTAATGGAactggatggcggcgttagtatc	TGGGGAAGTTTTTATATAGTAAATTGATTAATTCAATTTCTTTTATTTCTTTTGTATTTAGTGAACTCATcgactatttatatttgtatg	CTCCTATTCACTCACTCACTCC	ATCCAGTAATTCAACTTGCCAA
GELC1275	C1_06530C_A	TTGAATTATTCTATAAACCACTGATATTTGATTTTATCTTTTTATTTTTGTTTGTTCCCATAATTGTGTCactggatggcggcgttagtatc	TTTCATTTGTAGTCACAATTTCCTTTGCATCAGAAGGTATCTCGGATCGATCTTCTATATTGTCAGACATcgactatttatatttgtatg	TTATTTGTTTGCTTGTCGACGT	CGTTTGGATGCAAGGTTGTCAT
GELC1276	C1_06550W_A	CTGTATAAAACACCACCCCATACCATACGTTAATCTACTTTAGTTTTTTTTTTAAAGAAAAAGAAATACAactggatggcggcgttagtatc	CTTCGTCATAATCGTAAACATTAGTAGTACTAAACTCCTCTTGGGGTAAATAAGATGCACTAGGACTCATcgactatttatatttgtatg	CAACTGGAGGGACAATTTCAAT	CTCAACAAACCAGCACCATCAC
GELC1277	C1_06560W_A	AATCAAATCTTGATACAATAGATGATTCTTGCAACCCAAATAGATCTGACAAAGTTATTGCATACCACTCactggatggcggcgttagtatc	TCTCTAAGTAGTTGTTCTCCTTAAGATAATCAGCAATTAACTTATGTATATGGGTTGTTTGTTTCGACATcgactatttatatttgtatg	CAGGTAATGGTTCCGTTGAA	GGCTGATGAGGAAATGGTGTGA
GELC1278	C1_06570W_A	GCATTAGTTTAATTATTCTTCGAATTTTTTTTTTTTTTTTTTGCCCCACATCATATTATTTACCCACTAAactggatggcggcgttagtatc	AAACCAATGTATTGGCAATAGCTGATGCCAAAGCCCCAGAGGCTGCTTTTTCTATTGGTGAAAGTGACATcgactatttatatttgtatg	CCTTTCGGTATACCTTTTCTTTCT	TGATACCATCCCAAGATCCCCT
GELC1279	C1_06600W_A	GTTGCTCTTAAATTTTCAGCTGGGGTCCAACTTCGTCAACCAACACATACCCATACTCACGGAGAAACCAactggatggcggcgttagtatc	CTAAAAGACCAACATAACGAAGCCCCTTATTAGAAATAAGAGAAATTGTCTTCCCGATGTATTGTGACATcgactatttatatttgtatg	CACTTGAAAACAACGCTCTTTT	GTGGAGGGCGATAAATGTTTGG
GELC1280	C1_06620C_A	CTTGCTAGTTGTCATCTATGGTTTTAATTGCTTAGAGAGAGAAAAGAAGTATCCAAGAAGTTTGATAAAAactggatggcggcgttagtatc	TGGCAATTATTGACGTATCTGGAATTAAATAATCAGCCAGTTTGTCTAATTTGTAAACGTCTGACCCCATcgactatttatatttgtatg	CATTAATCCTTCACTGTTGGCA	CCTATTTGGGTGACTATTTGTACC
GELC1281	C1_06660W_A	TTTCTTGTATTGCCATAACTTTTTTTTTTATAATATACTCCATTTGATTATTGATTAATTGTTTTTGAAAactggatggcggcgttagtatc	TTGAAGATGAATTGGATAAAGTACCATCCCTCTCAAATCTTCTTCCTTTAAACAAAGCTTTATGTGACATcgactatttatatttgtatg	ACGGGGTTATTTGTTTGTTTGT	CTGTCCCCAGCACCAATTCTAT
GELC1282	C5_04910W_A	TACTAATTCTCTCTTTCTCATCTCTTACTAACCTATTTATCAAACATTTTTCTTAATAGATTAATTCATTactggatggcggcgttagtatc	CGGCAACTTGTATTGGAGCTCCTCTAGATCTAGATTTATTATTTTTGGGGTTCTTTACTGTCTTGGGCATcgactatttatatttgtatg	GTTTCCCCTTTAAAAGCCCAAT	CCTCACTGCTTTCTTTCTTTCGA
GELC1300	C1_05610W_A	CGAAGCGTTTTTTCCATGTAAGAAATTGTTTTTGGTTTTTTTTTTCAGATCTCCCATTCTCTATACCGAAactggatggcggcgttagtatc	ATTTGAACTTGTAGTTTGGGTTGTAGCTGAACTTATGTAGCTTTCGTACAAACATTGAAATTTGGCTCATcgactatttatatttgtatg	ACCAACGTAATAAGCTTTGCAA	TGCTAATAGTAATGCCTCGGGA
GELC1301	C1_06970C_A	ATATAAATAAATATACTAGCCCTGTTGCCTTCGTTTTTTTTTCATCCCCCCTTAACCAAGCATAGTTATAactggatggcggcgttagtatc	GATAGTACTTTGGCTTGTCATACAACAATACTAATCTGTTGATTGCTGGTGCAGTAGATTCAGTTGACATcgactatttatatttgtatg	GGATTCAGACTTGGCAGACTA	AGGTCCCCAATATCATCGATCA
GELC1302	C1_08880W_A	CCATAATTTTTCATCCTCCTAGCTTTTTTTCTCCTACAATCACTATCCACCTCCCTATTTCAATCAATTAactggatggcggcgttagtatc	ATGTTAATCCCAGAATTCCTGCTCCTAAAACTGCCACTCTTGCATTTTGAGGTAGAGTTGTCAAAGTCATcgactatttatatttgtatg	TAAACGATTTTGACAGGGAACG	AGTCCCATCTTTAACTCCACGT
GELC1303	C1_09990W_A	ATATAAACACTATTTTTTCCACTTTCTTTAATCTAACCTTATACGCAACTATACAATTATATAACAGAAAactggatggcggcgttagtatc	GATAATTCCCTGATACTTTATTGTGGAAAATATGAGTTCCATCTGTTGCTGTGGAATGGGTTAACACCATcgactatttatatttgtatg	TGTAGTTGGTGATTTGTTGGTG	CCCAAAATTGATCCAGTGACGG
GELC1304	C1_11880W_A	GAATCACGAATACTCTTTGGTGTGCTTTTGTTAAGACGTATCCAACAACCTGTATAACCAAAGAAAAAAGactggatggcggcgttagtatc	GACACGGATTCACAAATGCTCCTATCCCATTTCTGGCTATGGAAACTTTAGGTATGGCTTTGATTGGCATcgactatttatatttgtatg	CACACGACCAACAGATTAATGA	TCTCCACCTCTTTAGTAACGTT
GELC1305	C1_13280C_A	TCCACAAAGATTATAAATTAAACCACAACTATATATATATATATATATATACACATACTTACTATCAATAactggatggcggcgttagtatc	CTCCAGTGAATAACATATATCCTCCAACAGTTAATAATGCTGTTGTTGCTAATATTGATGGAACAGACATcgactatttatatttgtatg	TTGTGTTCATTGACAAGAGGG	TCCATAAATAGCTACAACTTCACA
GELC1306	C1_14350W_A	TTAACCATATTTTTTTCGGTGAAATCCTTTTGTTGCTGACATTAATAATCCACAACAAACCAAGTATACAactggatggcggcgttagtatc	GTTCGGATCCGGGCCTCAAACGTAGAACGTTATTTTCCTGTACTATTGTTCTTGAAGGTTGATTCGACATcgactatttatatttgtatg	TACAAACTGCCATGAGAGAGAG	TTGTCGTCTTCAACCTCTTCGT
GELC1307	C2_00850W_A	TGTAAAAGTTCTTTTTTTTTTTTCTACTGTCTAAAGTTGACCCATAATCACCAAGAATTCCAACCAAAAGactggatggcggcgttagtatc	CGGGAGTACTAGAATACAACCGAAACTGCTTCAATGTGCAGAAAACAGGTCTATAGGGCAATTTCAACATcgactatttatatttgtatg	TGCTCAAAAGTACATTATCGGC	TCCCATACCATTTACACTCGTCT
GELC1308	C2_01990C_A	CTTTTTTTAATCCTCTTTGTATTCATTGCTATCATAAGATTGGATTATATAATAACTTGGTTTTGTTATTactggatggcggcgttagtatc	TTTCTAGTAGTGGTAACTTGCGTTTTGAATTGCTCATGTCGTTAGGAGTATCTGGTGGCGACCCAATCATcgactatttatatttgtatg	AGATTATTACTGCGCTTGTTGT	AGTTGATGCATTTGTTGTGACCT
GELC1309	C2_02970C_A	CAATTTACCAACCTGATTAATTTCTATTTCTTCTTCCTCCTCATTATTCTATCATTCATACAATCACAACactggatggcggcgttagtatc	GGGGTTGGTTATAAGTGATACCTTTTGGTGTTGTGAGCTTGCTGACTAATGGTAAGGCCTTTTTAAACATcgactatttatatttgtatg	GTGTCCGTCGGTGTTAAAATAA	TTTGATCTTTGTTCTGGTGGCC
GELC1310	C2_03000C_A	AGACAATCAAATCGATAAACCGCAAACACAATACTACCAAACTAGCCGTCCGCTGAATATTTCATACATTactggatggcggcgttagtatc	ACTTGTGGCCATTTGATGTACGGGATTTGGAAGATCTTTCGTCGTTAGTTTTATTCTTTCCTTTGGCCATcgactatttatatttgtatg	TCGTTTTCCCATGTTTGTTGAA	GGACTGACGACTATTCCCTGGA
GELC1311	C2_04150C_A	GTCGAAAAAACAAACTTTCACGACAACCAATCACATACATACAATCTTGAATCTAATCATGAGTGAAGCTactggatggcggcgttagtatc	TTCCAGCTAGAAGTAAACCCGTCACGGTATCTTCATCAGCAATTGCTGCCACCAATTTACGTTTTTCCATcgactatttatatttgtatg	TAACTACGAGGTTCTCTGAAGA	GCAGGAAAGGCATTTGAGAAACT
GELC1312	C2_04380C_A	GAACAAAAAATTCTGCAAATCATAATTCACAGGATCCTTTCAAACTTGGTTTTTATCTATCATTCAACACactggatggcggcgttagtatc	CATTAATGGCATCTTTATATGTACGTTGTAAATTAATTCTCATAGAATCAGTTTCAGTTGTTTGATTCATcgactatttatatttgtatg	TCCCCTCATATATCCCCTACAA	TGCACAAGTTGACCCTTTACCT
GELC1313	C2_04960C_A	AAATTTTAGAAAACTGTGGATATAGGAAATTCATTACTCAACTTATATAAAACTGATTCAATTACTTTTGactggatggcggcgttagtatc	TTATGATTCTGACGGTGATCAATGAGTCGGTTGCTGGACGTGCGTTTGAAGTTAATGGATCAGATGACATcgactatttatatttgtatg	AAATGGAAACTGTATTGACGCA	TTTGATCCATGGGCTTTTGTGT
GELC1314	C2_05270W_A	TAAGCCTTTCATATTTCAATCTGGGGGTGTGAATACTTTTTTATTTATTTATTGAGTTTTTGAGATAAACactggatggcggcgttagtatc	TACTCGATAAAGTCCCTTTGAAAATATGTTTCAATTGTTCTAATGCTTGCGGATCAGGTGTCCAAGACATcgactatttatatttgtatg	TCCATTCCATTTCGAGTTTTGT	GCTGCACGAACATCTGATCTTG
GELC1315	C2_06420C_A	TTTCTTTACCTATCTTCCATCTACTATATTATATTCTGGGTGTATTTGATATTATTGAAAAGTGTCCAAGactggatggcggcgttagtatc	TCTTTTCTGTTTTTTTGTTTGTTGATTGACCCTTGTTTCGGGTCAATCTGTTTTTAAATCCTTTCATCATcgactatttatatttgtatg	TCAACCATCTACCGATATATACACT	ACCCAGCACTTGTCGAACTATT
GELC1316	C2_06620W_A	AAAAAAAACAGAGCCAACATCAACACATACACCAATAATTCATTCTATTCGCCATCAATTGTTCATCACAactggatggcggcgttagtatc	CCAGATTTAACAATTGAACATATTCATCCTCTAGTCCTTCTTGTAAAGTTTCTAAAAGTAACAGACTCATcgactatttatatttgtatg	TTTCGGTAGCAGACATGAACTA	TCTCGATTAGAATTTGTGATTGTACT
GELC1317	C2_06890C_A	CATTTACTACATATTTCTATCTCTTTTTTCCTTTATTAGTATTCTTTAATCAGATTCGTATTAACCAACCactggatggcggcgttagtatc	TGTGGCTACCATTATTTAATTTATAAGTGGATTGTCTAGTCAATTGAATTGATGAAGTTAAATTTGACATcgactatttatatttgtatg	AGTTTGTGCTCAGAATAGACCA	ACTGAGTGTCGATTTTGGTAGT
GELC1319	C2_06960W_A	AAAAAGTTCTTTATATATTTTCTCTTCTTATCTTAATAACTTTTTTTTTTTGAATATTTATCAATTTACAactggatggcggcgttagtatc	GCCACATGGTATCGGAGATTTCAGCAAACCAACCATCTTTGATTGCAGGATGAGTTAATTCTTGAGCCATcgactatttatatttgtatg	TGTGGATGATGAGCACAAAATT	TTTGGGTTTGGGTGAGAGTTCA
GELC1320	C3_00450C_A	AACGAAAGAAAAATTTTCTTCAATACCAAGTAGTACATATACATTTCAGGGACAACTAAACCAACACATCactggatggcggcgttagtatc	TGCTGTATTTCAATAGACTGACTGCTGGACTTGCAGTATTCCCCAACCATCTTCTCGTTATCGGTAACATcgactatttatatttgtatg	TTTCGCTTTCTTTCCCACAAG	TTATAGTGCGTTGAACCAGGGT
GELC1321	C3_00530C_A	CAATTTACATCCAATAACGAACTAAATAGACATTCCCTAATTATAGACCTCGTGCATAGCTAAAATCAGTactggatggcggcgttagtatc	GTAAATACTGTATTATTGCATGGTTCAATTCAGTTTGCTGTCGTTCCGTCAATATCTGCAATTTTTCCATcgactatttatatttgtatg	AATGTGATACTGACAGTTGCTC	TCGGAGTTAGTGGAATTGATAATGT
GELC1323	C3_01400W_A	CACCTTCAAAACTAAACAAACAGACCTTTAAATTATTTATACATCTTCGTCTCTTCCCTATTTACGAAAAactggatggcggcgttagtatc	TATTTTGTGGTTTTAAACTTTGGAAAATTTGCCAATATTTTTTGATTTCTGATTCTTCTAAACGTGGCATcgactatttatatttgtatg	TACTTCTCAATAGCTGTCCGTC	TGATGGTAATTCTTGTGGGACA
GELC1325	C3_02430W_A	AATCTTATTAATTTAATTGAGATTTTGTATTACTGGTTGTCACCCCTCTTCTTTCCCTTACTAGCCAACCactggatggcggcgttagtatc	ATTTTCGTTCAAGAATACTATTGACTTTATTGAAATTTTTGTTGATTGTTTGTTTATAAGATGACGACATcgactatttatatttgtatg	CGTTGTCGTGGTCTATTGTAAG	ACATCTTTACCAACAGTCATTGCT
GELC1326	C3_07010W_A	AATACGACATACACAGACATATAATCTTAAGAGTTTCATATGTATATTTATATATCGTTTGATTTTTTTAactggatggcggcgttagtatc	TAGATATATTAGATTGATGGAAGTTATTTAGTGAGCAAACTGAACGAGAATGAAAGAAATGTTTAAACATcgactatttatatttgtatg	CATTCAACTCACACCACTTTGA	ACACGATTGAACTGTTAATGCCA
GELC1327	C3_07150C_A	ATACATAAATATAAACTTGTCCCCTCCCCCCCCTTTTTTTTTAACTAACTAAGAAGAAAAAATTAAAAAAactggatggcggcgttagtatc	TGGTGATGGCACCGGATTGTTCTTCAACAACAACTTCTTCAACAATTTGTTCTTGTTCAACGTCAGACATcgactatttatatttgtatg	GTAGAAATATTGGTAGCGCGTT	TCACCCAATAATTTAGCATCGGA
GELC1328	C4_01060W_A	TTACAACCAAATCTATCAATCGATCTTATTGTTTCATTGGTTTTCTTTTTAGTGGGCAAATACATCAATCactggatggcggcgttagtatc	CATTCTGATTCTCTTCATGATTATTGTTTTCTTCCTGAGTAGTTTCTTTTGGCGGTATATCCTCACTCATcgactatttatatttgtatg	GCATGCTCACAATTCTCAAAAG	CGGAAGGAGGTTGTAGAAACGA
GELC1329	C4_01130C_A	AAAAAAACGATCATCTACAAATATTCAAAACATAATTATATAGTTTTCCCTTTAATCTAACTATACGATAactggatggcggcgttagtatc	TGATTGATGAACTAAAATAAATAGTAGATGTCTTGGCATTTGTCGATTTGGGTACTTCTTCAACCAACATcgactatttatatttgtatg	GTGGAGAGTAGCTGGAAAGTTA	TTGACTTTGGCTCTTCCCTTGT
GELC1330	C4_02750W_A	CAAACATCTGCAAATCACTATACAACTTTATTCATACCTAGACTATTTCTTTTGAATTCGGTATTTTAATactggatggcggcgttagtatc	AAGCAATTGAACATTTAGGACATTTATATTTTGATTGTTCTACTTGGCATATTCCACATAACACCGCCATcgactatttatatttgtatg	CGAATAAACGGCAACAATCAAG	CAGGGGTGGTAGTAGTGGTAGT
GELC1331	C4_06400C_A	TTCAAGTTTTTCTGTCTTTTTCTATTACATTCATTATTATATAATATTTCACTTTTTTTATTAACCAATTactggatggcggcgttagtatc	ATTTACTCTTCATGACTCCCAAAGTCATACGAGTTGGGAAAACTTGTTCACGATTACCTGCACCCGACATcgactatttatatttgtatg	CTTGTGTGATGAGGGAAACAAA	TTTGCTTTGACGGTGAATCGAG
GELC1332	C5_03530C_A	TATCCACGAAATACCAGACAACACACCTATTCTAAATCATATAACAATCTTTTCTTACAAGATTAATTCAactggatggcggcgttagtatc	GTTTTGAAACACCGAAAAAGGAACGTGCCGGTATTCTGTATACATTTCCTACTATAGCTCTTTTGAACATcgactatttatatttgtatg	TCCTGATTCAACATCTCCCTTC	TTTCCAACCCACAAGTAACCCT
GELC1333	C5_03600W_A	TTACGCTTCCGCCAAATAGAGAACATAGAGTATTTGCTTTAAATAAGAAGAAGAAGGAAAATAAAAGATTactggatggcggcgttagtatc	CTGATGCAAAAGATCTAGGCTTAAAGGAACATAAACCTGTTCTAACAAATCTTGCTGAGGGTATTCTCATcgactatttatatttgtatg	TTCTGTACTTGTACCAAGTCGT	TGCATCCTTCTCCTTGTTCACA
GELC1334	C5_04490C_A	CTTTTTTCTTTATTGTCTTTCGAGTATCATTTTAAAATATTCATTATATTAAACAACATCTATTATTATCactggatggcggcgttagtatc	CACCTGAAAATGGTGCTGTTATTATAGAAGCTTTTTTGTCTGGATGATATTTATATTGAATTGATGACATcgactatttatatttgtatg	CATCAATCTCATCGCATTTGGT	CCAAACTTCCCTTGACAGCATC
GELC1335	C5_04640C_A	TAAAAACTACAATCCTTTATATATACTAAAATTGCATCTTTTTCGATTGACTTGCAACTAACTAACAAAAactggatggcggcgttagtatc	TATCGTAAGTGTGATCTAAATCGTCGTCTTCGTCATGAATGACTCTTCTTTGTCTACCTCTTCTACCCATcgactatttatatttgtatg	GTGTGCCACCCAATTTATTACT	ACATCTTTGATACCGCCCAACT
GELC1337	C6_01380C_A	CTACCACATATTGTTAAACTTATTTTCTTCTACATCAAGTTGTATCAAACTCATTTATTATCTATCAATTactggatggcggcgttagtatc	GAGATATATCAATGAATGAATTAGGTAATTTAGAAATAGTTATTGCTCCTCCATATAATTCTGTTGTCATcgactatttatatttgtatg	CCAAGTGGTAGATCGAATGAATG	TGAACATGAGGAGGAACAATGTCT
GELC1338	C6_01550C_A	GTATTACTACAATATTTATGAAGATATAACATCAGTATTTATTCTTGTAACAACTATCCATACAAATACAactggatggcggcgttagtatc	TTCGAAGCGATGTGACAAAACTACGATGAGATCTTGTTATCCCTCGTAGTAGTAATCGCCTGTTTGACATcgactatttatatttgtatg	ACATAGAGCTTGTAGTAGTGGT	CCTTAGTTGATGTGGTGGGGAA
GELC1339	C6_02460C_A	ATACAGTTTGTATAAACCCTTCACTACCTACTCCTTGGCTTAACCTTTTTTATTTATCTTATTTCATGAAactggatggcggcgttagtatc	ATGTCACTTTGCTTGTTTGATACAAAAACCTCACTGACGGGTATGTTAATTTACTTGTAGTTCTCAACATcgactatttatatttgtatg	TGTCGACAAATAGAAAGTGTGG	AGTTTTAGGTTGACGTGGTTTGA
GELC1341	C6_03440W_A	TTTCATTATTATATGTTACACAACTATTCTAAGATACCTTTCAATAGACAACACCGAATTCTGTGGGAATactggatggcggcgttagtatc	TGCTCGGCACAAATAAGCACCGTTTAAACACTAAACTTTGTACGTTGTTCCATCTTATTAGTCGTATCATcgactatttatatttgtatg	TAACTTCTTTGGTGTGTGTGTG	AATTCTTTCTTGACCTCGGCAG
GELC1343	C7_01020C_A	TGCAAAACATAAAACAAATTCAGGTCGTGCAAAATGGTACGATTTGTATGCTTTTTTTTTCACCATCAATactggatggcggcgttagtatc	ATGCTATGATAGTATTGATTTGATAGAATAGTAGGTGATGAAACCGAAAAAAAAAATTTAACAAGTCCATcgactatttatatttgtatg	CAATTGGTCTGATGATGATGCA	AAACCCGAGTCATTACCTGA
GELC1344	C7_01600W_A	TTTTTTTTTTCATTTTTTTGATCAAACTGTAAATCTAAGAACTATTACTATAACTATAATACCACCCATAactggatggcggcgttagtatc	TTCCAACCCTAACGGTTTTCAAAGATGCTGAAGTTGCTCTAAATGAGCGGGTCAACCCTAATCTAAGCATcgactatttatatttgtatg	TCGACGCCCAATATTCATTCTA	AGCTAGACCGATGGATTGCAAA
GELC1345	C7_01880C_A	ACACAAACAATTCATCAAAGTCCACATTTGAACACCCTTTATATACATATACTTATAAAGACTTATATATactggatggcggcgttagtatc	ATATAACTTCAATTTCACGTGAAGAAAAACGGCGAGTATGCACTTGCTTGTCGGTTGTGTTCAACTCCATcgactatttatatttgtatg	TATTACCAACTGCGGATTGTCT	TGTGATTCAATTTGTATGCTACTTTTGC
GELC1346	C7_03640C_A	TTTTTTAATGTAATGAAGAAACAAAAATACACCATAATATTCAAGACCAGTCGCCCAATTAACTACATCAactggatggcggcgttagtatc	TACTGCTATTAAAGCGTTTCGACAGTACTTGCTGTAGAGCTTTGAGAGGGAACCTTGACTGTATAAGCATcgactatttatatttgtatg	AAAAGTGGCTTGAGTGATTGAG	ACAGTCCAATCTCCTTTCACGA
GELC1347	C7_03710C_A	AACTGTTTAATACTGCTCCTAATTGATATTATATGCATCCAAGAAGTCTGGGGAATAGAAAAAAAGACCAactggatggcggcgttagtatc	TGTCATTGTCATTGTCGTTATCACCTTGATTACTATCAATTGAATTTCGACGATTTAATGATTCCAACATcgactatttatatttgtatg	GTCGATCAAGGAGGAGTAAGAT	AAGATTGTTGTTTCGGCGATGG
GELC1348	CR_00490W_A	TCAACAAAACGTTTAGCCACCACATCCTAACACATCCTAATCCCAGACACAACAACCTCCCTAACTAAACactggatggcggcgttagtatc	TGTTTGACAAAAATTGATTATTCAACAACCCAATACCTCTTTTAGAGGTTTGTTGTGGTAGACTAAACATcgactatttatatttgtatg	TGTTGATGATGAAAAGATTGTGT	ACTTCTAAAACAGTTGCCGGGA
GELC1349	CR_01180W_A	TGTCATCATATTATTGATATTTTTGATATATTACCACATAATATCTCTAAAATCATAACTCACTATTCAAactggatggcggcgttagtatc	CTTGTTTCAATTCAGCTGGAGGTGCTGATTGAATTAATGAATCAACAAGTTCGTTAAGGTTGATTGACATcgactatttatatttgtatg	TCCCATGTATACTTTCCACTGT	AGACGAATTCTCATCCTTATTGT
GELC1350	CR_01480W_A	GATCAAGAAATCTACATGAGATCTTCTGTCAATTTAGACTCCCTTCCCATCCTCCTCCTCTTTCTCAGTAactggatggcggcgttagtatc	ATTTAGATAATTGATTCCCATATGATTTAGGAACTGTTTTGATATGTAAAAATCGTTTAATAATAATCATcgactatttatatttgtatg	ACTCACTCACTCGTACTGATTG	TCCCATCGATTAGTCAATTTCCA
GELC1351	CR_01960C_A	GTATCAAATCAGCTTTTTTGACAATATAGACAAAACAAGATCATATTGAGGATAAATTCATAGAAGACAAactggatggcggcgttagtatc	GTAGTTGTGCCAAAGAAAAAAACACACTATTTGATCGTATAGGAGCTAATAGTCGATGAATATGATACATcgactatttatatttgtatg	ACAATCAAAAGCAAAGACAGGT	CCTATTCGGTCAAAACTCGTGC
GELC1352	CR_03400W_A	TGCAAAAACGGCCCTACAAAGAAATTGTGATTGAAATAGACGTTTTCTTCAACACCATATAAGTTTATACactggatggcggcgttagtatc	AAAAATTTTTCTTCTCAAGCCCAACCAATGATGTAGCAAATGTTCTCACCTTAGATTTGAATCGTAGCATcgactatttatatttgtatg	GGATGCATCAACAACAAAGACT	TGTCCCAAATGCAAATCACCAT
GELC1353	CR_04030W_A	TGTTTTGTTTTTGTCGCGTCGTTCTTGATCTGAAAGTATCATATATGAAACCCTGAGGTCAGCTATCGCCactggatggcggcgttagtatc	TTGTGCCAATGTACTTTATACTACCTATATCATTCTTGACAACAACTGATTGACCTATTTCAAATGACATcgactatttatatttgtatg	TCAACCTGCTAAATCCTGACAT	TTGAGCAACATCCTCTGACTTG
GELC1354	CR_04560C_A	TTTTTTTTTTTAATTAGAAAGAATCACTTCATATTTCAATAGATATTATTCATTTTGATTAAGACTAACCactggatggcggcgttagtatc	TCAACTGAAATTCTTTATAAGCACTAGGTGAGTGTTCTTTAATTAATTGATTAAGCCCTTTAACTCCCATcgactatttatatttgtatg	TGCTCCTATGTTCCAATCAACT	TCCATCTGATTGTCTAACGGCA
GELC1355	CR_04740C_A	ACAACAACAGCAATAACGGCAATTTCCTTGTCTTTTAATTTAACTTTTACTTTTACTTTTTTTTTTGTCAactggatggcggcgttagtatc	CTTGAATCAAATTATTGATTCTAAAATCAGATAAAGCTTTTGGCCCTGACAAAATAAGAAATTTACTCATcgactatttatatttgtatg	ACTATTAGCTATTGTAATGCGGG	TCATCATTATCAGTTTCAAGAGGGT
GELC1356	CR_07010W_A	TCTACTTCTTGATTTTTCCGTTTTCTTCTTTTTTTTTTTTTCACTAATTAAATCAGTTCCAACAGACATCactggatggcggcgttagtatc	CAATATCATCATGAATCTTTGTACGAAGATCCAAAGCAATGGCTTTACCATCAATAAGTTCAGCTACCATcgactatttatatttgtatg	TCTTCTATTGGGCGGTAAAGAA	ATCCCATCAACATCTAATGAGTT
GELC1357	CR_08030C_A	CTTTTTTTTTGAATCTTTTTCGGTTTTCAAAACAAGATAGATAGAAAGTTTGTTGTCATTTCTATGGACTactggatggcggcgttagtatc	TGCTAGTGCTATTTCCACTACTTGCAGATTGAAATAAATCTGCAAATGCATCTTTTTTTGGAGGAACCATcgactatttatatttgtatg	GTGGCCGTTAAAGCTTCATATT	TTTGACCAGCTTGAATTGACGG
GELC1358	CR_10190C_A	TATATTCTCCCATTCCTCCATATCCACAAAAAAACAACCCCATCACTCATTTTTTTTTACTTTTTGTCAAactggatggcggcgttagtatc	TATCAATTCTATTTAAATCAATGGGGATCTCAGAACAATATATGAATGAATCATTATAAATTCTTGACATcgactatttatatttgtatg	CCCTTTCGCCATTCATCATAAT	TCAGGATAGTACATTCAGGACA
GELC1359	CR_10530W_A	AAATGCTCTTTTTGTTTGACGCGTTTTATAAACCGTTAAAGTGGTCCTACAACTACTACAAGATCGCCTAactggatggcggcgttagtatc	GTTTCAATTCCTGTAATCTCTGCCGTTTTTGTTCTAATAATTGTTGACGATCAGAATGGGAAATTGACATcgactatttatatttgtatg	CCATACGTTCGTTGATCATAGC	TGGTGTTTCAATTTGGATCGGTG
GELC1360	C1_08480C_A	GAAAAAAAAAAGACGCCTTTGAGCCTCAACAACAATTCTAACAGCTTGAGAGCTTTACAATCGAGAAACTactggatggcggcgttagtatc	TACTAAAGTAGACCACAAATAAAATTCACGAGTTTACTAAGTACATACATATTAAAACGGAATGAATCATcgactatttatatttgtatg	GTTGGTATGGCAAACTCATTTT	TCCAAAAGAGAGGGAGGGGTAA
GELC1361	C1_08830C_A	TATCTTATACTTTTTGCAACCCAGGTATTCTCAGTCACTTTAGTTAACAATCTACCCAAACCAGTTTCAAactggatggcggcgttagtatc	GTTGCAAATACTCAAGAATTGATGCTAAGGTTTCTGGTTTATTGACCTGTACTGTGTTATCATTAGACATcgactatttatatttgtatg	AGGAGTTCTTTTGAGTCTATTCCA	TGGGACGTACTTGAACTAGCTC
GELC1363	C1_11050W_A	AAAACTTTTTTAAAACACACACACGTTTAAAATACTCTACCCTTTGACCAGCTTTCACAAAATATATATAactggatggcggcgttagtatc	CTTTTTCACTTGTCAGGTAGCTGAGATTTTTTATATAAATACGATAATGATTTGATAATTGAGAGGCCATcgactatttatatttgtatg	AACCAAGAACTATGTCGATTTTC	GCAATTCCCAATGGTCTGTGTC
GELC1364	C1_11850W_A	CAGCAATATCTACTTTATTTATTGGTTTTTATGTTTATATGATACTAACTTGTCTTTGTTTGCTTTAGTCactggatggcggcgttagtatc	ATGCTGGTAAATCTTCATGGGACTGGGAATATTCTGGAGGTGGTGGTGGAGGTGGGATATCGGAGTTCATcgactatttatatttgtatg	TCCACATACACATACACGTACA	GCAAATCTTGTAGTTTCTTATCAATG
GELC1369	C2_02470C_A	GTATTTTTTGAATGTTCCATTTGCAAGAGAAATACTTGACCAAAAAAGTTATAAAATCAAATTATAAGTAactggatggcggcgttagtatc	TGACGTTGTTGCCATTGGGACTGCCGACAGAATCAACGTCTTTAGACTCAGCTGTAGATGCAGATACCATcgactatttatatttgtatg	GGAGCCTTAAATATGATCTTTGCA	ACTGCAACATTGATGGTTTTGA
GELC1370	C2_03970W_A	TACTATTGCGATTCATCATTTTTAACAAACATTATTCATCTAACAATAACAAGATTACTATTAACCAAACactggatggcggcgttagtatc	GTGCTGTTGATGGTGGTGTATTGGTAGTGAGAAATCTATGGAAACTCTTAGCTATGGTTGATCTAATCATcgactatttatatttgtatg	ACACTACATAAACCATAAACCGT	TCGTTCAGTATAATTGTCAATGGCA
GELC1372	C2_05520W_A	ATTTTGAAAAAAAAAAGTTAAAAAAATCTAGCATTGCAAATCATCTTGCACTTTGTCTAGCCTTAGGAATactggatggcggcgttagtatc	ATTCGTAGGTGTGTACTTACTATTCTTTACTTCCTAATTTGGAAGAATTTAATCTTATTTCTTCAGTCATcgactatttatatttgtatg	CTTTGTTTGAAGTGCTGCTACT	ACTTATTTCTTCAGGGAGTTCTTC
GELC1373	C2_06510W_A	GGTGAGTATTTTTCTTTTGATTCACAGTTCTTTACTCCATATTTAAAACTTCCTTTTTCGAGAAACACATactggatggcggcgttagtatc	AACATACATCATCTATGTCAGAATTTCCCAAAGTGTCATCGTTATTATAATGGGGTGATAAAATAACCATcgactatttatatttgtatg	TCAATTTGTTACGCCAAGATCA	AAAACTCTTGGTCATCAACACC
GELC1374	C2_07010W_A	TCGACAGAATTTTTCAACCAAGAATTTACAACTTTTTGCCTCTAAGTTTCCCTAAACTAAACACCACATCactggatggcggcgttagtatc	TTAAGTGAATACTCACATACCCTTGTTGGGCAACTATTGGAAGTAGCCTATTTAACATTTCGTAAATCATcgactatttatatttgtatg	CAAGAACAACATACAACAGGCA	TCACCAGCTTTGTAAATGAGAGAGA
GELC1375	C2_09030W_A	GTAAAAAAAGGTGGAAAAAAAAAGTTATTCCTCGTGGCAATCCTTATCAAAGGTCAACAATTTTCAAACAactggatggcggcgttagtatc	TGGGTAGTTGAGGCAGTAGATCATTGGTTCTAGATGATTGTTGACTATCTTCTTTTTCTATTTCGGACATcgactatttatatttgtatg	CAAAATAATACGGGGCAGTCAT	AAGTGATGTTCTGACCCATGCT
GELC1378	C3_02410C_A	GTGTCCATAATTCATTCAATCATAATTCAATATGACTGATGATACTCAAATTATTAAAATGTGGGAATCAactggatggcggcgttagtatc	TTTGATTTTGGTTTTGGTTTTGATTTTGGTTTTGATTTTTAAGGGAACAGAATATCTAATTACATACCATcgactatttatatttgtatg	GGTGAGGTGGGTAATGGTAATA	TGACCACATTCTATCGTCATTGGA
GELC1381	C3_04270C_A	TTTTTCACTCTGATCAATATTACTCCACAATATCTATTTTCTTTAAGAAAAACATCTTCTATATTCCAAAactggatggcggcgttagtatc	ATTGTTAGTTCAATACCTTCTCAGTAGAGTTATCATAATAATAAGGCATACATACTTTATCTTTTGACATcgactatttatatttgtatg	TCAGATGAGGTAGGACAAGAGA	CCTGCAGTTCCACCAGCTATAA
GELC1383	C3_05410W_A	TTTATTATTTCCCCTACGAACGTTACTTATATTAAGATAAAAAATCGATTTCAAATTTCCTTTCTCATTTactggatggcggcgttagtatc	AGGATGAGGATAAGGATGAGGTAGTAGTAGTACCATGATTACCTAGTGAAGATAGTTTATTTTTAGACATcgactatttatatttgtatg	TAATCATCGACAGTTGACAGGT	CCCACCAGCCAAAACAAGAAAA
GELC1385	C3_07380W_A	GTTTCATTTCTCTCTAAAGAGCATTGCGACATTGAGATTATTTCCAACATTGTTACTTTTGCCATCAGATactggatggcggcgttagtatc	AGTTTTGTTAGTAATAATATAATCACAAATGTTGGTGGGTACTATGTTACTAACCTTCGTAAGTTGACATcgactatttatatttgtatg	CCGTGTTTATACTCTCGTCGTA	CACTCAATTGTCGCAATGCTGA
GELC1387	C4_00610W_A	ATTTATCAGACTTCTAAACATCCTGTTTATTCAAATTTGCTATCTTTTTTTTTTCGTTATTGCTATTTTCactggatggcggcgttagtatc	ATAATTTTAACAAAAGTATCAGTCTTCCATTGTTTAATGCAAAATCAACATATTCATCAATCGACAGCATcgactatttatatttgtatg	GAAAGTCGATTTACCAGCTGAC	CCACCCGTGACTAGTGCAATAT
GELC1391	C5_01420W_A	ATATTCTTCATTCAATTTATTTTTGACTACTTCTTGGTATTCTATTCAGTAGTATTAAAACAGTATTACAactggatggcggcgttagtatc	TAAACCCTCAGGCAAACCCTAACATACAGAAAAATCCCACAAACACAAGAAACCAATCGTGACCGTCCATcgactatttatatttgtatg	TTTCAACTTGGTTCGTGAGTAC	ATCACCACCTAAAGCCGCATAA
GELC1393	C5_04860C_A	TATCATAACAGATCATTAAATCAAATACATACAACCATTAAATCAATAGGAAAGTTATTAATAATTAAACactggatggcggcgttagtatc	CAAAAAGCAAATTCAGCTCTTCTGGCAAACCAATTTAAAACATACTTTGTCTTTCAGATAACCAAATCATcgactatttatatttgtatg	TGATGCCCTTCTAGATCTATAAGT	CCTCTTAATTTTGTTGGACGACTGA
GELC1394	C6_00660C_A	CTCCAAATCTGATTGTGAGAAATCAAAATTTTAGGTGTATTAATCCTTCATAGCAAAGGAAAGGAAAGCCactggatggcggcgttagtatc	TGACTATCATCAATGGTCCGGTTAGTAAAGCGAACAAGCTTTATAAAAATAGTTATGCTGAACGTACCATcgactatttatatttgtatg	ACAAATGAATGATAGACGTTGAGT	TCTTCTTGTTTGATTTCATGACTCT
GELC1397	C7_01250W_A	GTTAATTTCATTTCCCTTCAATTTCTTTTCTTTTCTTCTTTTTTAAAAAACAAACAATCAATTATCTACAactggatggcggcgttagtatc	CAAGGGAAGTAACCCAACCGTTGTGTCCTTCTAAAGTACCTCTTAAAACTAAAACTTCTTGATCAGCCATcgactatttatatttgtatg	GGTATAATTAGTGTTGCGCCTG	GTTTCACCGGTTTCCAAATCCC
GELC1400	C7_03080W_A	TTTTTCACTTTTTTGACACTTGTTTTTTTTTTGACAACAACATCTATTCCTCTTTTCAATAGACAATATCactggatggcggcgttagtatc	TAGTGTGACACATACTTTTACTCAAAAGTTCATTCAACTTATGATTGATACTTCTTGATGATTCCGACATcgactatttatatttgtatg	TGCATAAATAAATACCGGCCAC	CGTCGGATATTGCATCACTACC
GELC1404	CR_03800C_A	ATTCAACCGCGACACGGTCCATAAACTCTATTCTACCGTTGCCATCCATACAATATTCAAATATTCAATCactggatggcggcgttagtatc	TATTTGTTGAAACCCCAAAGAAAAAAATACAGACAAAATCCATTAATACATACTCATCTAGATTTAGCATcgactatttatatttgtatg	CTGCAAACACCCATCAGTATAC	CTGTCCGTGTATATCGCCACAT
GELC1405	CR_08380C_A	AATATTTTAACCTTTTTTTTTTCCTACTCTCATCTACTTTTTTTTGCAACACTTACTGCTCACAACGCCAactggatggcggcgttagtatc	TACATTAACATACCTTGAGAGGATACAAATAAGCTCTTGATTTGATTATTGAAATTAATGGTATGGTCATcgactatttatatttgtatg	TGTTCCCAAATAAGCGCTAAAA	AGCTTGAGGTGGGAAGAACAAT
GELC1406	CR_10000C_A	CTGACAATAATTTTGGGGCGTGTCCTTTTTCAAATTGTTCATTAATTTCTTAAACCCAACTACCACTATTactggatggcggcgttagtatc	CATATGGTATTTGAAAAACTATTGAATATACTCCAAAATGAAATGCTTTACTTTCATCTGTCAACCTCATcgactatttatatttgtatg	AGACTTTTCGGTTTCAGAGGTA	TCGTTGACATTTAGCCAATCCA
GELC1409	C3_01630W_A	ATATTACAATTAATTCTACAGCTTTTTGTAAGCTAAATATTTATTTCTTATTTAATACATCAATTTTACAactggatggcggcgttagtatc	AAAAAGTACTGTTAGTAATTCAAATTCTTGGAATAACCAATTAGATAATTGAAATATTGAAACATACCATcgactatttatatttgtatg	ATAACACAAGAGACACGACCTT	CTTGGATAGTGGCCTTATCGC
GELC1411	CR_01970C_A	TTTTAATTTCAATTCAATTCAGTTTCGACGAGACCAATTTCATTTAATACAACAATTGAGACACACAACAactggatggcggcgttagtatc	ACATTATCACAAGGTCTAAAACACATATTCAATCTAATATCTAACATACCTGTTCGTCTGATAAAGCCATcgactatttatatttgtatg	GTAGGATGGATGTATAGGGCAG	ATCTATGGCTGCGGTTTCTGAT
GELC1412	C1_10080W_A	GCGCAGAAAAAAAAAACCAAAGAAACAGAAAACCTCCACTGACAATACATTATTCTATCATCTTATTATCactggatggcggcgttagtatc	TATTCTTTTGAATATGACCAGACGTTGCCGAGCCTCTAACAGATTGTAATCCTATACCATTATATGACATcgactatttatatttgtatg	ATCTAAGTTAAGAGCTGCCGTT	TCTGCGATTGTTTGGCTTCATC
GELC1413	C1_12630C_A	AACCATTTTTTTTAAAGGGCATCGATAACTTTTTCCACATTTTACTTAATATTATCATTTCATAAGCAACactggatggcggcgttagtatc	GAATGGTATCTTTAATTTTAATAACTTTACCTCGTTTACTTTCTAATTGTGGTCTATGATTTGTTGACATcgactatttatatttgtatg	AACAGACAATAACCACAAAGTG	TCGGTCGTTATTTCTTTTGTGGA
GELC1414	C6_03910C_A	GTTCTTCTTTTACATTCGATTCACTTGATTAGAAGACTATATCTAGAGTTTTAACAGCATTGATTCTGAAactggatggcggcgttagtatc	CTAACTTTGATAAATCAATGCTCTCAAGTGTAGAAGGATGTGGTGGCTTAGCAGGAAAATCTTTACTCATcgactatttatatttgtatg	TTCACCAAGTTTCTTCCCACTA	ACTCATATCTTGTTTCCGTTGTCG
GELC1415	C7_04290W_A	TTGGGGAGCAAAGTAAAAAGTGGTGGTTGTCTCCGAGAATCGCGCAACAAAATCAACTTTTTCTTCTTCAactggatggcggcgttagtatc	CACTCTTTCTCTCTTGTTGGGGTTTTTGCCCCTCTCTCCTCTTCTCTTTCAATTTCTCTAGCCTTGACATcgactatttatatttgtatg	GGCTTTCTCTTTGATTCTGGTG	TTTGCCTTCCCTATACGCTTGT
GELC1416	C2_02770W_A	TTAAGATGGAAGTTTTTCTGTTGTTTCATAAACCATCTTCACGACGAACATATCAATTTGATCATCTAGTactggatggcggcgttagtatc	TGTTAGTATCATCATGGAAAGGTGCTCTTCGTGAATAGCTATTAGCTTGTCGTTGAGACGATGACGACATcgactatttatatttgtatg	ACAAATCCTGGTTTTCTGAACT	GTCGCCTCTTCCATCATCTCTT
GELC1417	C2_07520C_A	AAGAAAGTTTGGAAAAATTTAACAACCACCTAAATCATCTATACTCACTAGTACATTTATATATTTACACactggatggcggcgttagtatc	CTCTTGAACGAGACGGGTAGCCAGAGGAGTATCCTCTAGGTCTGTACCCAGAATTTTGATATGTAGACATcgactatttatatttgtatg	ATCAAGAAATTACTCCGCGTTG	TCCAAATCACCCATCCACATCT
GELC1418	CR_08660W_A	CATCTTCAAACATCTCCTCCATCGCAAGACAATCTAGTCTATCTAATATCAGTACAACCATTTACACACAactggatggcggcgttagtatc	TCTCTTTTCTTCGTTTGTTCTTATTCAGTATTCCTGGAGGAGGTGGAGGTGGGGGTAATTTACGTCCCATcgactatttatatttgtatg	AGGAAAATACTCATGCTCGTCA	AGGGATGTTGATGGTGCTGATT
GELC1419	C1_08180C_A	TTTTTAGATTCAAAAACCATAATAAATTACTGATAAAACACTAACAACTTTAGAATAAACAGCTAAAATCactggatggcggcgttagtatc	CACCATTCCTTAAGGCATCAAGTAATTTCAATCTAAGTAAGGATGCACTTAGTTGGGGTGAATCATTCATcgactatttatatttgtatg	CTGTTTGCCGTCTTGCTTATAA	GGGAAGACGATGCTGCTAAATG
GELC1420	C3_05030W_A	ACAACTTCCGACTACTACTCCACACACATTCTCATAATCAACTTGAGTAGAAGGATACTTAATCTATAAAactggatggcggcgttagtatc	AAGAAGACCGAGCCTGTTCAGCTCTACGTCTTAATTCATTTGATAAATTCTTCCAATTTTGATCGTTCATcgactatttatatttgtatg	GTGTACCCTCCTAAGTGTGTAT	TGGACGTTGAAACCATGGAATA
GELC1421	C3_05060W_A	AATGTCATCAAAAAATCTCCTATAGTAGAGTCATACTTGACATTAAACTTGTCTATATACTTATTTCATTactggatggcggcgttagtatc	GAGAAGTATCAGTGATTACTATATACCAATGAGGTGAATCAGGTATTTTATATGTAAATAAAGGTTTCATcgactatttatatttgtatg	CAAGTAGCAACACCAGAACTTC	TTTCACTCCCCTTGATTTAGCA
GELC1422	C3_05090C_A	CAAATCAAACATATACATGTATTCTTCTTCCCCCCTTGATTCCTAGTCAATTCATGTTGATTTATAAATTactggatggcggcgttagtatc	CAGGGAGTTCTGTCAAACTCAGAATACGTGGTAGTGATGATTCATTGACTGGTAAAGTTTCCTCATTCATcgactatttatatttgtatg	AGGTGGTTAACATGCTTTATTCT	GGAGCTAACCTTTTCCGGAAAT
GELC1423	C5_00440C_A	ACTTATCTAATCTCTCAATCCAACAAAAGCTCAAAGGTAAATTACGCCCCACCCCTACTCCCCATCAATCactggatggcggcgttagtatc	GTTGGTTTTTCCGAAGTCTTTCTTGTGGTGTTAACTTCTTACCAAATGCCCATTCAAATAATTGTGACATcgactatttatatttgtatg	AAGCTGGTTATGGTATGGCTAA	GAACACTTTGAATTCGCAATGA
GELC1424	C5_01770C_A	CCCCCCTTCCATTAAATCTCCCTGAGATTTGTTGTTTTTTATCTGTATTCAGTACGAAGTCAAGTTCACCactggatggcggcgttagtatc	ATTTGACAGCTGCTTCATGACCAGTCAACTCTTTAAGTTTGAGTTTTTCTAATTTCGATGTTAAACCCATcgactatttatatttgtatg	CCCGGCATCTAATTCTAACTCT	TTGGCCTTCAACAACATGTCTG
GELC1426	C1_06670W_A	ATTATTTATTTATTATTTTTCCACTCAACTTCCTTCAACCTACCATATTTAGCAACACAACAAGTTGGTGactggatggcggcgttagtatc	TTGCATCTGGATCCTCTCGTAATGCGTGATCAATTCGTTCACCATGACGTAGAAAATATAGTTCAGACATcgactatttatatttgtatg	CTTCTACAAAACCACACGAGC	TGACAACATCTCAAATACGGACTG
GELC1428	C1_06740C_A	CATTATTTTTTTTTACGGTCCCATAAATTTAGTTTTCATTTCTTTATTAATCCCTGAAACGATTACTACGactggatggcggcgttagtatc	TTTCCTCTTTGGACTTACGGAAACTAAGTGCTTTTCTTTCCTTTTTAGATAATTTGGCTGTATCTGACATcgactatttatatttgtatg	TTGTGTGTTTGAATTGAGTCCA	TCCTTTCCCACCATTAACACCT
GELC1429	C1_06750W_A	TGTTCTGGTTTGTTCTTTATCTGATCTACTTAGCACGTTGGACTCAATTCAAACACACAACTACAATCAAactggatggcggcgttagtatc	GTGGTTTCTGATCAATATTAGGTTGCAGAAAGACAACTTCACCTGAATTGTCTATAGATTCATTAGGCATcgactatttatatttgtatg	TCCTTTTCTGCATCTCTTTCCT	CATTCTGTAATTGATGCCGCGT
GELC1433	C1_07180W_A	TTTTTTTTTTTTTTCTTTTCTTTTTCCATTATCCTTCCATTAGATCTTAATAATAGAACAAACCAACACCactggatggcggcgttagtatc	TAGCAATTGAGTCGACACAAGAGTCACATTCCATAGGCACAGCAAATACTATTTCAAATGTGTTTGTCATcgactatttatatttgtatg	ATGTGTCTTGTCGAATCCAATG	TATACAGACAGCAGCGGAATCC
GELC1435	C1_07250C_A	CATAGAAAACATTCTTGTTTCTTCATCCAATCCACTTCATTATCAGTATAAGTTCGACCATTTTATAACTactggatggcggcgttagtatc	ATAACCCAGAGTATAATCGGTAAAGCAAATTCAAAAATAACAACCCATATTGAACAGGCGTGAGACTCATcgactatttatatttgtatg	GAAATCCAGTTTGACGACGAAA	CACGTGAATCCAACTATCCCCA
GELC1437	C1_07400C_A	TTTTTTAATTTAATAGTTATTAATTTAATTGTTCCCAGATTGGCTGATACAGTTGATATAACTGGTCACAactggatggcggcgttagtatc	CTGACATATTAGCCACTTCTTCAAGTACGCCTAACTTGACATTCTTGGATTCTTTCTCATTCTCATTCATcgactatttatatttgtatg	TGGTTGTTTCTTATTACTGGGT	CTTTAACCAACTTTTGTCATTTGCAGT
GELC1439	C1_07570C_A	TTTGAACAACATGTAAAGAAGAAAAAAAATACGATGGACTTGAAAAATGCTCCTCCAATGGATTTTATAAactggatggcggcgttagtatc	CAAATGTTTGAAAGTCTGTATAATATGGTATTACTTTTCGAATGTTATTCTCAACAATGTATTTTGACATcgactatttatatttgtatg	GTTTATTGTAGCCAGGCCAAG	AGGTTTATTGCTGTTGGTCACA
GELC1441	C1_07590C_A	CATCTACATTTTATAGATAATTTGCTAGTACTACTCCCCTCACTATTCTTTTGCTACATATGTCAATACTactggatggcggcgttagtatc	TAGAATTTCGAAGATCAACAATGAATTGAGTCAATCCTTTCATTTGACTTTTAGGTTGAGATTTCAGCATcgactatttatatttgtatg	TTCTTCTTCTTCTTCAAGGGGT	CCACAGCAATATAACCAAGTTTT
GELC1443	C1_07840W_A	CCAGAGTTTTCTTTTTATTTTCAATTGTCTTCAATTCTCTAACCAATATCAAGAAAAGTAAAAAAGAAATactggatggcggcgttagtatc	TTAAATAATCAGTGATTTTTTGTTTCCAATTACCACTTACTGGTAATAAATTTGCATATTCTGGAGCCATcgactatttatatttgtatg	TGGCCCTTCATTTACTCTTAGA	ACAACAATTTTACCACCAGCAGA
GELC1447	C1_07980C_A	ATTCTTTTAGTTTTCTTTTCTTTTTTTTTTTTTCTTTTGAGAGAAATTGAAAACTGTGTGTTTATGCCATactggatggcggcgttagtatc	TTGCAGTTGTTGGTGATGGAGATGGCGATGTTGATGAGGTATTTGGGATATCAGTTTTGGCTGACATCATcgactatttatatttgtatg	CCTGCAAGTGATAAACCAACTT	TGTTGTTGTTCTGTGATGTCGC
GELC1448	C1_07990C_A	TCTTGCTGATTTCTTGCATTCATACAAACACAACTCCTGCTATTATTGTTAATTATTAATTAAATTGTCAactggatggcggcgttagtatc	CTTTAATGGTTAGAATACCAGGACATATAAATGTCACGGTGGTAAACAAATAATCTAGTAGTTGAAACATcgactatttatatttgtatg	AATATTTACAAAACTACGAAGGGG	CTGGATTAATTCTATTTAGCAATGGA
GELC1449	C1_08050W_A	ACACACATCTATTTCACCAACTTATCAGAGTTCTAATACCATACTATATACAACGATAAATCTGCTCAATactggatggcggcgttagtatc	TGTATCTTTTTGAAACTTGTGATATTGATTTTGTAAATAATTTTGATTGTTGTCTTACTCCAGAAAGCATcgactatttatatttgtatg	GCTTTACTGAGTACTAAGGACG	CTCTTAAGTGGCTACGTTCCCC
GELC1450	C1_08170C_A	TTATTCTATTTTCTTTTTCTTTTTGCAATAATTGTTTTGCTTGGTTGGTATTCAATTATTACATGAAAATactggatggcggcgttagtatc	AAGGAAGAATTGTACCTATCGTATCATCAACTGATGAAGTGTGGTTTTCTGAATTCTTGGTGTTATTCATcgactatttatatttgtatg	GCTTGATTTCATCCCCTTACAC	ATGAGTCATTGGTGGATGTTCT
GELC1451	C1_08340C_A	AACATTTATTCCTTTCATCTCAACATATTTCAATCGTTACATTTTTTTTTTCATTCCCACTATCCTCCACactggatggcggcgttagtatc	TAAAAGACTGGGATTTGTTTTTGGGTGACGTATTGATCACATCACTAATCGGCTGGAATGGTTTTGACATcgactatttatatttgtatg	TTAAGGATGTGGTCGTGTGTT	ACTCTAGTGGTTTCTTGTTCCA
GELC1454	C1_08530W_A	ACTTTAAACAATAAAGAGTTTTCTATTGAAAAGGGTTTCCTTTATTTTTATTTAAACAGGATACTTTATCactggatggcggcgttagtatc	GGGCTTCAGGTCTAGAGTATCCCTGTTGTTCTGCTTGATATTGCTGTTTCAATTTGTCTTTTTCACTCATcgactatttatatttgtatg	ATTGGATTGATGGGGAATGGAT	ATTCAAGTGTTCTGGAGGTGCT
GELC1455	C1_08610C_A	TTCTTTTTCCTCCACATTAAAAGGCTTAAAGAAGTCAACAATTTAATCACAAAGTCATCTTAATTCCACAactggatggcggcgttagtatc	ACCCTTTGGCACCTTCTGAAATAATATGTGAAATGTGAGCGTCTTTTTCTTCTTTGGATAAGATCTTCATcgactatttatatttgtatg	TCGTTAACTTAATGACCGTTGC	TTCAACAGAACCTTGATCAGCG
GELC1456	C1_08620W_A	ATATCTTTTAAGGTTCTTGTTTAGAGTTTAACTGTTTTCAATCTTTTATTTTCTACAATTACAGCCAAATactggatggcggcgttagtatc	CAGGCATATTGTGATCCATGTTGTGATAAGAAACTGTGGATCCGACGTCGGAGTGCTCAAAGTGATCCATcgactatttatatttgtatg	AATTGCTTATAGGGTCGTCGAT	ATCGTTGAAGCATTGGAAGCAC
GELC1457	C1_08690W_A	AAAAAAGGACATAGAAAATGTTGAGTTTATACTTTAAGATTTATCATTTCAACTATTCGAATAAAAAACAactggatggcggcgttagtatc	AATTAGCAAAAACAACCAGAGATTGAGAAAATGATCTCTTCGAGATAGCACGATAGGACTTACTTAACATcgactatttatatttgtatg	CAAAATCTGAATGTTGCTTTGTT	CCGCTTCATCGAGTAATTTGTCA
GELC1458	C1_08700W_A	GCTCGTATCAAATATCCACCTTCAAACCAAGGGCAACAATATAATCGAGTCTTATATTTAAATATAATTAactggatggcggcgttagtatc	TGTCATATATCTTCTTTGAATGGTTCTTACCATACCTTGGAGTATAGTGTGTATTACTGTTGTATGACATcgactatttatatttgtatg	CCTTCCCTTGGTTTAGAGGTAA	ACGAGATCTATAGCCAGACCCA
GELC1459	C1_08730W_A	CTCTATTATTTTCATTTTTTCATGCTTTATTGACTTTAGAACAGAGAATAGACGTACATTTAATTCATAAactggatggcggcgttagtatc	AGTTTGTCTCCAAAAAAGCCTCAAAATCTTCTAGTTCATTCGTTGGATACTCTGTAGTTTGGCTTGTCATcgactatttatatttgtatg	ACTACATTCTAGGCGTTTCACT	TCAAGGTTGGGGTTTATCTGTGT
GELC1460	C1_08760W_A	TCCTTCATCTTATGAGACCATTCCGATTTCTCTTCCTGCAAAATCTCAAAAATCAAAATTGACAAGTTCAactggatggcggcgttagtatc	AAAAAAACCTTGTGGCAGACTTTAATGAAGACGATGTCATATCCAGCTTAGGTGGTCTAACATTTAACATcgactatttatatttgtatg	AGCACAACACGGTTTATAACAT	GTCAGAAACATGATCGTTCGCT
GELC1461	C1_08820C_A	GTCCCAGATTCTGATGTCCGCGTAACACCACTACAACATTAGTTAAGGACAAACTCGTGCAAATCCCATAactggatggcggcgttagtatc	AATATCTTCTTGAGCAAGATAAAGGGAGTTGAGTGACCGGAAGAAACGGTTTGATGAGACCTCGTAGCATcgactatttatatttgtatg	GGTAACTTAGAATGTGTGGTGC	TTTCGAAATTGGCAACCCTTGT
GELC1462	C1_08840W_A	ATGATCTACTAGTAAAAAGTTACACTTCATCTTTTTTTTTGCAGATATATATCATCTTACCGATTGAGTTactggatggcggcgttagtatc	TAATTCTCTTATCGACAATCTTTAAATGATTTGAAACCAAATTGGAAAGCTTGTTGATTTCGGAACTCATcgactatttatatttgtatg	CATTTGTCCTCTGCACTAAAGA	CGGAGTTGGACAATACTTGATTCA
GELC1463	C1_08860C_A	ATTGCCCATTGCATTTTATTGGTTTTGTTTCTTTAGAAAATAATCAATAATCAATTTGAAAACTGGGAGGactggatggcggcgttagtatc	TAAGTGTTCCTGGAATATGATATCCTCGTCTATTTAAAATAACATTTTCCACTTTGAAAACGTTATCCATcgactatttatatttgtatg	TTTCGGTGAAAGCAAAGAGAAG	ACCCCGTGTTCCTAGTCTTAGA
GELC1464	C1_08900W_A	CTCTTCAAATTGATAGTTTATTTTTTTTTTGGCATTTTTCTTTATTCCACCTTATTGACACCTATAACTAactggatggcggcgttagtatc	AAGATGACCCTTCGCGAACATCATCCAGTAAGGATTGTTTCCTGTTATCACCAGTCGAAGTCAAAGTCATcgactatttatatttgtatg	ACTTTATATACACACATGCGGC	TGCATGAGGACGTCTAAACCAT
GELC1465	C1_08910C_A	TATAGAACCAAATCTCTTAACAAAACTCTTTGAATATTAACCCACTTCAGATAATTAAAACAATCATGATactggatggcggcgttagtatc	AAGTTAATAATATCTGAGGCGAGGAGCTGGTTGTAGATGTTGTTGTTTTGAATCGTCGTAGAATATTCATcgactatttatatttgtatg	ACGTTGTAAAACATTAGCTGCA	TGATTGTGAACGTTTGATTTTCA
GELC1466	C1_14300C_A	CACGACCATTGCTACTACACCGACTATTTCCCCCCTTTTTTCCTCCTCAATTCATTTTTTTTTGGCTTTTactggatggcggcgttagtatc	TGATTGTCAATAGTAATAAACAGATAGCCCGCATAGCTTGTAGAATAAGTGAACTACTAAAGAATTCCATcgactatttatatttgtatg	TTTCCGATTTTAGTCTTGTCGC	TCAAGTTCAGCTCCAAAATATCA
GELC1469	C1_00450C_A	AAACCTCACAAGATAAAGGTATATTGATTAATACCCTTTTTGTTGCTAAAAATAATACTACTACTTCATCactggatggcggcgttagtatc	TGGCACTAAAGTCGATTGGAGTATCTGGAGTAAACACTTTTGTTTCTGGTTTGGACCCATTTGCACCCATcgactatttatatttgtatg	TTGACCTGAAAGCTAGAGACAG	GGCCAATTCTGCAGCTACTCTA
GELC1471	C1_01370C_A	ACAGAAAAAAATTCATAGGTGTTTTCAATACATTTGATATTATTACCAATCTACATACAATTAAAGCAAGactggatggcggcgttagtatc	ATGAACACTCTCTTCTCACACAGTGTGACAATATTGATTTACATACTAATTGACCTTTATCGTTTTCCATcgactatttatatttgtatg	TGAGTTCTTTCTTGTTAGTTGCA	TTTCTTGAACTGTTGTCGTAGT
GELC1472	C1_01640W_A	CTTTAACACTTTTTTTTTCTTTTTCTTTCTTTTTCATTCATTAACTAAGTACAATTATAAATCACAAAAAactggatggcggcgttagtatc	AACTACAACAAATCTTTGAATTAACAAAGTTTTTGGCTATTATGATGATGACATACGGGCCTCTTGCCATcgactatttatatttgtatg	AGGCTAGAGTTGTGTTGCATAT	GACAAGGCTCCCATCCAAGTTA
GELC1473	C1_02770W_A	AACAAGGAGATATAATTAGTTGTTAATTTTTATCTAGTACCATCCTTATTAGCAAGAGAAATACTTTGAAactggatggcggcgttagtatc	CTTTTTGTGCTTCCTGTTGTTTTTTTAAATTTTTAGCTCTAGCTAATTCTCTTTGGTTTCCTCTTGCCATcgactatttatatttgtatg	TCAGATCGCAACAAAGAGAGT	TCAGCTGACCAATTGAAATATTTGT
GELC1476	C1_04440W_A	AGCAGCTTTAGAGGAACCATATGCGTACCATCCACTGTAAGCTTTTGTGGCTGCTCCAGAGGAAACAGCAactggatggcggcgttagtatc	ATTTGTTTGCTGTTGTTGAATTGATAAAGCACAGTTTGCCACATTTGAAAAAAACCAATGGTAAGGTCATcgactatttatatttgtatg	AATTTGGCATATACAGTTCCCG	CGTTGGTCCTATCGAATCCACT
GELC1478	C1_05180C_A	TCATTTCAAGACAATATCTTTCCCCATAATTAGATAGACATTCACATCATATATATATATCAATACCATCactggatggcggcgttagtatc	ATTGAAAATAAATTGAACAAAATAATTAAATAATATACATACGAAGTGGTGGGAACTCTGTTACTGACATcgactatttatatttgtatg	GAGTTTCACTGCGACTTTTGAA	CACTGATGAATTGGCCGATTGT
GELC1480	C1_06450C_A	AAAAAAAGTTGAAAACTCTTTACTTGATTTTGGGTTTAATATAATACACATATAAACAGTAATATCAAAGactggatggcggcgttagtatc	TTTCACTTTCTATTCAACTTACATGAGGTGTAATACATTACTGGTTCAGGTAGAACATACCAGTGGACATcgactatttatatttgtatg	ACGTATGAAAGTGTGGGTATGT	TCACATATGATGACTTGATCTCTT
GELC1482	C1_06890C_A	CACATATTGAAAATTTGAATTTTTTGGTTTTTTGCTTTCTTGATAGCATATACAACAACACATATCAACAactggatggcggcgttagtatc	GCCCTCTATTAAACAATATGATTCAAAACATACATGGATTTCTTCTTCTGTAGGTGACACGTTGAGCCATcgactatttatatttgtatg	ACGTGATACTTTTGGGTAGTGT	TCATTGCGACACTAGTACATTCG
GELC1483	C1_06900C_A	TAGCATTTAAATTGCTCAGTTTTTTTTTTCCCGTGAACTTTGTTATATAATTGTGTTTCGTTCCTTGACAactggatggcggcgttagtatc	TAGAATTGAATCTTTTGGCTGACATGATTACTGATCTAAACGATTGGGAACTCAATTTGTTGGCGAACATcgactatttatatttgtatg	AAAAGAAACAGCAAAGCCACA	TTGATCAATTTGACAAGCCTTG
GELC1484	C1_07370C_A	ATTTTTCAATTGTTGTGCCCCCCCCTCGTTGCGGATCAAATAATATAACTGCCTAATACACTCTTTCGCCactggatggcggcgttagtatc	ATGATTCTTTTACCAGTTGAGTTGGTACAAGTGATGTAGGATCACCATTGTATGTTTTAGTAATTGACATcgactatttatatttgtatg	CACTTCACACCTCAGATCTCAT	ACTGACAAAACCTTCATCGTGG
GELC1489	C1_10940C_A	TTTTTTTTACCGAACGTTATTATTCGTCTTCTACAGACTTTCACAACAACAACAACAACAATACTATATCactggatggcggcgttagtatc	GTAATGCATTGGATAATTGCAAAAGCATAACCAATACGGCAACGCATTTACTACTAGACAAACTAAGCATcgactatttatatttgtatg	CCAAGCAAGAGAAGAGGAAAAC	TGTCGAATGTTTCCTATTGTGA
GELC1490	C1_10960W_A	AACATTTGAAAAAAGCCAGTCAAAAAATCACCCTTCAATCCATAAACAACCACCCTTCAAACCAACTTAGactggatggcggcgttagtatc	TATGGATACAAACAAATGAAGTAATACATACAAGTGGCAACAAATGGTTGACATAAGTTGGAAGTGTCATcgactatttatatttgtatg	TTTTCGTCGTGGTTTCTTCTTC	TCAATGCCGATACATACACTGGA
GELC1495	C1_13380W_A	AATACTTTATTTAACAACAACTACAACAATTAATCAAACTCATACTTTCCACATTACACCATAACATACAactggatggcggcgttagtatc	TTTTCTTTTTAGGTTTATCAGATAATTCATTATTTAAATATTTAGATAAATAATCTGCCCTTTTTGACATcgactatttatatttgtatg	AGGTTGGGAAGATGAAATTGTTC	ACTGGAGCAAATTCATCAACATCA
GELC1497	C2_01440C_A	CCAACCTGCAAATTGTCAATTTGATCTAATCTAATCTTCCCTGAAATCCATCTTGTCACGATTCAATACAactggatggcggcgttagtatc	GAATATAACTTGATTTGATAAGAGTAAATCTCCAAACAAATTACGTACGGACACTGGTTTCTTCAGACATcgactatttatatttgtatg	AAGTGCACTAGGGGTTGATAAA	TGTAGGACCATAAAGTTGATCCA
GELC1499	C2_03470C_A	GAATAATTATCACTGTTTTTATTAGTTCACATTACATCTTCATTTATCGTTGTATCTATTCCTATATCAAactggatggcggcgttagtatc	TGTTAGAAGCTCTTGGGACTTGAGCAGATAATCTTGATCTCAAAGCAGAACGGACAGTAGCGGAAAACATcgactatttatatttgtatg	ACACCATCAAGAAACAAACAGG	TTCAATAACATACCTAGCAGTGAA
GELC1500	C2_03880C_A	AAGGCAACTTCTTTTCTCTTATTACTACTCCCTACTATAATCATCACAACTTATATTCACACAATTGGAAactggatggcggcgttagtatc	AACATTTAATTGTCTGAAAAAAACATCTAAGCTAATCACATACACTTTTCAATTCTGGTTCCGATACCATcgactatttatatttgtatg	AACTTGACATGGCTTTGTTTGA	TAAAACTCCCCTCCTCATCCAC
GELC1507	C2_08040C_A	AAAAGGAATCTGGTAATTGAAAAATTGAAGTTTGGTTCTTTTAATACTATCAATCAACTAGAGTCACAGCactggatggcggcgttagtatc	TAATTCATATTTACATACCTTGGAAGAGGTATTGGTGGATCTTCTTTCTGTCTTCTTTTGGAATTAACATcgactatttatatttgtatg	TTTGCAGACATTAAACCTCAGG	ACTCTCCATGATGTTATATGTTTCTTGT
GELC1508	C2_10640C_A	AGAAAAATACAACGAAAAAAAAAAAAAATTTGACCTCGAGTGAATCATCACGATCCATTAACTAGCCACAactggatggcggcgttagtatc	TAGGATGTTAGTTAATACAATTTTCAATGATTGATAATTCATTCGCCTACTTACTTGGGTCTTGATTCATcgactatttatatttgtatg	AAAGTGGAAATGTGGAGTCAGA	GCTGGCCGTTCACTATAATTGC
GELC1509	C3_04590W_A	TTTTCTTCTTGACAACCTTAAAAACTAAGAATCCAAAACCAATTAATCAATTAAATAAATCAAATTAAAAactggatggcggcgttagtatc	TTTTGGATTTAAAAGTTTTCTTGTTTGATGAAATAATGTCATCTAATGATTTATCTAATGAGGCAGACATcgactatttatatttgtatg	CATGTTCGTGCAATCCTCAATA	TGTTATCGTGTTTCAAGTCCTT
GELC1511	C3_06720W_A	TGATCAATTTCCAAATTATATTCACCCCCCAAAAACTATATCTTTAGTGTGTAGTTATCCTGAAAAGACCactggatggcggcgttagtatc	GGTTAGTATTATTTTTAACTTCTTGACCACTATTTTTCAAAGCAGTCAGTGCTTGATTATCAATACTCATcgactatttatatttgtatg	CTGTTACAACTGCATTATAAGTAAAGTG	TCTTGCTCGTTTCCATTCTTCT
GELC1512	C3_06770W_A	TTGACAAACAAAAATATCTCCTACAATTACAACTTCTACCCAAATCATCTTTTACCAACAGTTTCACAATactggatggcggcgttagtatc	TTGGGGTTTCTAATATATATCGAGGAATATATGGGTTTAACTCGCCGTTTTTTGGTTGATACTTTGGCATcgactatttatatttgtatg	GTCCGGTATATTTGAAACAACTCA	TCAGTTGAATACCCATACCATCGA
GELC1514	C4_02320C_A	TTCAACACTCTTTTTTTTTTGAAAAGATCAATTCAATTCAATTCAATTATCAACATATATATAATTAAAAactggatggcggcgttagtatc	TGTTTCTTTTTCTATTATTTTGCAACCATTAAGATACAATTGCATTGAATTACATACCAGCTTTAACCATcgactatttatatttgtatg	ATGCTTTACTTTCTCCGATCCA	AACGGTACCTTGGACTTTTGAA
GELC1515	C4_04390W_A	AAAAAAAAATTTTTCAAGTTTATTTTCCTTTGGTTTGATATCTAGTTATCAATACTATACATAATCAAAAactggatggcggcgttagtatc	TGTTTCTCCCTCTATATTGATTAAAAAAAAGATATCTAAATCATCATATGATACATACAACTGGAGCCATcgactatttatatttgtatg	GCAAGTGTGTCAGTGGTTATTT	AGGTTCGAATACAACAAAGGAT
GELC1518	C4_05040W_A	TCTTTCGCTACAATCTTCATCACTAACAAACTACTACTACTACTACTACACACCACATATTTAACCAAAGactggatggcggcgttagtatc	TTGTATCAGTTTCAAGACATTTCAATTTGATTTTTTTACCTAATCTATCATTAGCTTGTATTTCAATCATcgactatttatatttgtatg	AAATTTCTACTTGCTGCCACTT	TTCTTTGCCGCTTTCTTCCAAG
GELC1520	C5_02810W_A	TTGGTATAAAGAATGGGTGTATTTGAAGAAAAGTTTTGTCTTTTTGCAACCCAAAGCCCATGGCAGCAGAactggatggcggcgttagtatc	TGATTTTCTTTTGTTTGGGTGACACTTTTTCAATCTCCTCAAACCTTTCTCTACCGCACTTGTTAATCATcgactatttatatttgtatg	TGTGAATGAGTCTCCGTTAGTT	ACCCTTCCAATATCCCTTCGAA
GELC1521	C5_03110C_A	CACTCCATTCCATCAGGCATCAGCTATCAATTAACCAATCAACCAATCAACCAACTCCTCTATCCCAATCactggatggcggcgttagtatc	TACTTGTTAGTATATATTTCAAAGAGTTATTGAAAAGTAATATTGGTACTGATATACATACATTTGACATcgactatttatatttgtatg	GAACTTCTTGGTGAACTGTGTT	AGTGGCATCTGTGTCTGTACTT
GELC1522	C5_03400C_A	AAGAACGAGAAAAAAAAACTCTTGGAGTAATTATTTCATTGACAGTGAATCAATAAACAACCAATCAACCactggatggcggcgttagtatc	TTTGTTAGTATAATTCCTTGATAATCATATTTCTGATTCAGTGGTTGTTCAGGTTACTTACGTCTGACATcgactatttatatttgtatg	TCTTTCTTTGTTGTCATATCCATTCT	TCCAACTACTTCTCTTCCTCCA
GELC1526	C6_00420W_A	CACGTATAACAATTTTTCAACCAAATTTATTTATTGCAACAAATCTCTATCATTACTTCAATTTAATATCactggatggcggcgttagtatc	ATTGTTAATATATACAATTCTTCATCGTTAGAAAACTTTCATAATTGTAATTACTGTTGTGACATACCATcgactatttatatttgtatg	GAATCCAATGACAAAGGTGCTT	CACCCAAGGCAGCAATGAATAA
GELC1528	C6_00770C_A	TTTTTTTCACTCTACAATTCCCAACTAAACATCAGAGTTATTTTTTGACAACCACCTTTGCAAACACAATactggatggcggcgttagtatc	TTGTAATATTCACTTTAAAATCAATCTCATCTTCATCGTCACTCAATTCAATAAGAGGTGTTGGTTCCATcgactatttatatttgtatg	AGTTCAACAGGGTGTGAATTTG	TTTGGTTTCGGGTTGGGACTT
GELC1529	C6_01640W_A	ACCATCAAAATATTTCCTCCACGATCATCAGCTTAACTTTTTAAATCAATAGTATTTCTAATTAGTCGATactggatggcggcgttagtatc	ATTTAAACATACTTTCTGGATTTATTAGATAGTAATCATTTGATTGTGTATTATTAGGTAATGTTGTCATcgactatttatatttgtatg	ATGGGTTTAGTGTTATGTGAGT	TGACTCCTTTGGATCCATCAGG
GELC1531	C7_00110W_A	CACTCTCTGGGTATAAAAGCCCATTGCCAGTTCTCTGATACTCAATTTCTCTTCTCTTATCAACCACGCCactggatggcggcgttagtatc	TATATGGCTCCAAGGCATCAAGAGCCCAATCAATCTTGGGTAAGGATATCTTTTCGTTTTCGGTAATCATcgactatttatatttgtatg	GAAAGCGAGTCACAAAAGTACA	TTGCTGGATCTCAACTACCGAC
GELC1533	C7_00750W_A	CCATTCTTTCTTTTCATTCATATTTTTTATTATCAACAAAGAAATATTACAATAATTAACAATTGATAAAactggatggcggcgttagtatc	ATCTTAGTTAGTTGTTGTAGAAGCCATTGTTGTTGATACATACTTTTTCTTCAAATTCTGCAGATACCATcgactatttatatttgtatg	GCCCAACAAAGAAAGAAAGAGA	ATTATCACCAACAGTAGCTTGT
GELC1534	C7_00890C_A	GTGTGCGTGTGTTTTATTTGTTCAAAATTACTAACAAAATTTAGATTTCTATATTCTTTTTAAATCAATCactggatggcggcgttagtatc	TGTTATTGGTTGAATGGGAATTCCCCTCATTACCTTGACTAAATTCATTTGTTTCTTCTTTAATAGCCATcgactatttatatttgtatg	AGGAAAACTAATGGAAATTGGGA	AGCTTTCTTCATAATCCCAGCT
GELC1536	C7_02510W_A	CTATCTATCTATCAACAAGAACGGGATAAATCATCAACTAGAAGATTATCCAAAATAAAAATAAAAAAAAactggatggcggcgttagtatc	GTGTGTTTGTTTGGTTAATAATTAAGAACTACTAAAATTGATAAAGTTAAGTTGATAATGTACATACCATcgactatttatatttgtatg	TTTCCCATTGACTTGTTGCAAA	TCATAAATTTCTCACCTCGGGA
GELC1537	CR_00240W_A	GTTCTTGGAAAAAAAAAATATTTCGCCTTCTCCGAAGATTACAGCAAACCATATCCATAACCAATCAAGTactggatggcggcgttagtatc	CAGAAGACCCTATTATTCCACTCAAAAACTTTGATGGATCTGTCTTTTCAAATTCTGTATTGTCGGCCATcgactatttatatttgtatg	GGACCAAATTATCAACCTGCAA	TCCCAATAGTTTTCCTTATACATACCA
GELC1538	CR_00250W_A	AAGAAGAAAAAATCTATCAATCAAAAAAGTATTTCACTTTCCTACAACCAACACAGTAACTATTCCAAAGactggatggcggcgttagtatc	AACATACTTTTGCTGATGCGATCTTTGGAGGAATCAAAGTGGACAATTGTCTTCTAATCACGAATGACATcgactatttatatttgtatg	GGAGATGTGTTTATTAGAGGGAA	GCCATCAAAGTAAGCAGCTCTG
GELC1539	CR_01300W_A	CAAAACACCATCTTAATCATCAACAACCATTTTGATAATAACAACTAGATAGATAAATATAACTTACACAactggatggcggcgttagtatc	ATAATATTATTATTGTTAGTTAATACTAAGCCAACGTAGAAGTTTGTAAACAATTTAGATACATACCCATcgactatttatatttgtatg	CCATTGTGCACGACTAAATAGG	TCTTAAAGCTTCATGAGTCACCCT
GELC1541	CR_05080W_A	AAGAAGAATATCTATCGTTTTAATTGCAATTTCAATTTCTCTCTTTAATAAATAGAATATTCGATTGAACactggatggcggcgttagtatc	TCAAATTATGTTAGTAAGAATGATATAAAACAAGTTTAGTTAATCGTTCACATACGTATCCTTCAGACATcgactatttatatttgtatg	TAAATCGACTGCTCAAACTGTG	CCAATTGTGCCTTGACAGTGTT
GELC1544	CR_08460W_A	TCTTTACCTTTTCTTTTCTGATTCGTTTGTTAAATCTTACAATCTAACATTATCATTTTGAAGTAACATCactggatggcggcgttagtatc	AATACTAATCTAATCAACTCAACCAAAAAAAAACAAATCAATTATTACATACTTCCTTGAGTTTATCCATcgactatttatatttgtatg	TTGGGCGGAAATTTGGATAAAA	TTTCCCTAAACGTTCTCCTCCC
GELC1545	CR_08480C_A	ATCTGGCATTTCCAAGAGTGTTGATTACTAACTATTTTTTTCATTTTAGATAACTATTATTTGATACAAGactggatggcggcgttagtatc	AATGTCTACATTGTCTTGAACCTTTACCAAAGTTTCTTGGGTGGGAGAACCAAACGTTTTCGTGAGCCATcgactatttatatttgtatg	TAGACCAGAAATAAGCCAACCA	TCTCTTTGTAAAACCTCTTTATCAGT
GELC1546	C1_07610C_A	AATGTTGATAGCTTTAACCAGAGACCTATCATCATCATCAAATCATTAACCCCCCACACCCCCTATATCTactggatggcggcgttagtatc	TTTCAAATAATCCTAATTCAATTTTTGTTGATTTAGAAACATGATAATCAAGTAATTTCGATTGTTTCATcgactatttatatttgtatg	TCCCTACTAATGTGATCTCCCT	TCAATTGAGGATAATTCTTACATGGA
GELC1547	C1_08260C_A	GTACAATCAATCGGTAATTCAACATAAAGTGCCATATCGATCTGTACTCCCAGGTATTTTACAGTTAGTCactggatggcggcgttagtatc	CATACATGTTACCTAAACACACAAAAGCTACTGATATTTGCTTCTCTTTAGGATCAAATTTAGGAGCCATcgactatttatatttgtatg	GGTAACATTGTTTCTTCAAGTATCT	TGCCATTGGTGAACGACATCTA
GELC1548	C1_09190C_A	CTTCATATTAATTCGATTTCTCCCAATTGCCAAACATATCAAATAAAGAATAAAACAATTTACCCAAATCactggatggcggcgttagtatc	CTAACCCTCTCAATTGGGTAACCACAATGTCTTCGTCTTTACCGTATTTCCAATGTTTAGCTAATGTCATcgactatttatatttgtatg	AAGCAACAACAAACTAAGCCAA	TGGCTGCCATGATTTGTTTTGT
GELC1549	C1_09250W_A	CCCATTATATAGCATTTCCTTTTCATATTAAATAACTTTCAACCTTTTATCAATAACCTAAGTCCGCATAactggatggcggcgttagtatc	CAACGTTTCTTATGATTCCTTCACATTTATCGCAATGGATATTTGCAAAATTAATGATAAATTTCTGCATcgactatttatatttgtatg	TCATACGGTTAAGAGGTAGGAC	TCAAACCCAGATTTCCCCAAAC
GELC1550	C1_09310C_A	CACGTCTCATTTATCGTCTCATTCTTTTGGGTTTGTCTACTTTTATCACCTGTTTGCATTTTTGACAACGactggatggcggcgttagtatc	TGGCAATCTTTCTCTTTCTTGTTTGGTCTCTTGCCAGCTGCCCATTTAAAACTCGTCTTTGCGAAGCCATcgactatttatatttgtatg	CACACCTTTACAACCACACAAA	TGTGTCATCAATGTCAACCCCA
GELC1551	C1_09320C_A	GGAATAGAGAACCCTGTCTTGATAATTGATACTAAACAAACAAATTGGAGGGCAAGAGTTGTATATAACGactggatggcggcgttagtatc	TTGTTATTGTTGGAGGTGATGTTGATGATAATGCATTAACAGATTCATCAGGTGAAGAAGCTAGAGTCATcgactatttatatttgtatg	AGCTCAACTACTCACCACATAC	GGGGCAATAATGGTGTTGATGG
GELC1552	C1_09340C_A	CAACTTTATCCAATCATAACTATCTATTCAAACAAAGTTAAAGCTTACTAAGGAAACTCAGGAAATTGCAactggatggcggcgttagtatc	GAAAAGCAGGGACCAAATTGTGGCATTTGGGTTTAATTGTGTGTTTTACAATCACGCGTCTGACTAACATcgactatttatatttgtatg	ACTTGCAATTAACCGAGTACTG	TGTTGCTTATCAGACTCAGAAAG
GELC1553	C1_09350W_A	ACTTTTCTGGAAAACACCAACACCCTAAACTTGTATTATTATTACTATTGATTAATTCTTACTCTACGATactggatggcggcgttagtatc	AAATTTCAGGCTTTGGAGTGTGTGCTTCAGATTTTAATTCAAGTAATTGTTCTTCAGTGTATTTGGCCATcgactatttatatttgtatg	TCAATACCAATTTTCTGCGTGT	AGCCCAACCATCTTCATCAACA
GELC1554	C1_09410W_A	ACCCGTCATTGACGCTTGTTTACACATGATAAAATAGAAGAAACACCATTCTTTTGTTGTCATAATAGGAactggatggcggcgttagtatc	TGTTGCAAAATAATAAGAGAAAGTAAGTTGGTAAAAACTTTATTCTCAATGAAAGCCGCGTTGACAACATcgactatttatatttgtatg	AGCTATTCCCATGTAAACCTCA	AAAGTGGAGAGACGGATGGTAG
GELC1555	C1_09470C_A	TAACTTCTGCTATGAGTCAAAATTGTAGAACCAACCAACCATCGAATTAGAATACTACATATAGACTAAAactggatggcggcgttagtatc	TTCCCCAGTAAGTGGTTAAGTCATATTTTGACTGGGGTAAAGAAACTGGACCTGGTATTGACGATGCCATcgactatttatatttgtatg	TGGCTGTCAACAATCTTTCAAA	ACAAGGTTGGACAAAACACAAGA
GELC1558	C3_06070C_A	TTTTAAACTTTTTTTTTTTAAGTATTTTAATTTTTATTTAGTTTTTTATCCTTGCTCTTACCAATTAAGAactggatggcggcgttagtatc	GTGTTCGTGTTGGCGCATCGTGAATTTTCAAATTATTAATATTCAAGTCTATATCTTTATCTTCAACCATcgactatttatatttgtatg	TTGAGTTCAGAATAGATTGCGC	CCTGCGTACCTGATGATGATGA
GELC1560	C2_04280W_A	AGTTTATCTTTCAACACATACAATAACACCAACAACAACAACAACCACAGCAACAACAACAACAATAGAAactggatggcggcgttagtatc	CTAGCTTTTGAATAAAGTCGTAATCAGCAGTTCTAATAAATTTCTGATCAGTGTTTGCAGACATGGCCATcgactatttatatttgtatg	ATTTTATGTGAAGCGTGCATCT	AAATGCAGTTGTCGTTTGGCTT
GELC1561	C2_09990C_A	TTTTCACTCTTCTCAAACCACAGAAGCTTATTCTTCTTAATTTTTTTTTTTTTGCTAAATTGTTCACATTactggatggcggcgttagtatc	TTAATAATCGTTTCTGTCGTTGAAGTAACTCTTGATTTTCAAGAGCATCTGAATTAGGTGGGGGTGCCATcgactatttatatttgtatg	AGACAGCAAAATCGATAACTGC	ACAAATCATCGGGTTGCAAAGT
GELC1562	C3_04070C_A	TAATTTTAAAAGTAATCAAACAACAACTGTTGACAATAAAATACTTCAAAAACCAGAAAATAGTCAACCAactggatggcggcgttagtatc	GGGTTGTAATAGGCTCACAAGACTGATTGACTGCAGACTCGGTGGCGTTTTGAGGTTGGATATTGACCATcgactatttatatttgtatg	CACCCCATTTCCAATTACACAT	ATTTAGCTGAGGAGGGAGGTTG
GELC1563	C4_03620C_A	TACATTGATTGAGTATTTTGAAAGAAATGGTGCTAGTAAATGTCCACAACATGCCAATCCTGCTGAGTGGactggatggcggcgttagtatc	AGTTTCTCCAAGTTTCAAAATAATCTTGATTTGCTTGTGTACCAGGAGCAGCACCAATAACACCCAACATcgactatttatatttgtatg	GCTTTGAAATTTTCTGCTCGTT	AAACAAGGAACACAACACAGCC
GELC1564	C1_11570W_A	TGGTCTTTCATGAAACATACTTCCCATAACTAATCCTCTTTTTTTGATAGTAATTGGCTAGCTCATCAATactggatggcggcgttagtatc	AAAAAGCAACGTAAATGCACAAGTTTAGGTGATACGTACAAATTAACACGGGATATCTAATGGATACCATcgactatttatatttgtatg	ATATTTGTAGTTCGCGGAGACT	TCCGCCAAATGTACAGATAATT
GELC1565	C3_06450W_A	AATAAACAAATCTATACAACAACTACATCTCCACTACTTCTTTTTCTACTTATATATTCATTACAATCAGactggatggcggcgttagtatc	TGTTACCCAAAGTTAATACACCTGGTAAATAGGATTCCCCTATTAAAAGAGTGGCATAAGCAAAAGACATcgactatttatatttgtatg	TGTTTGTTATTTTCCTTGCCTAGT	TGACGTTGTAATTGTTCACTCA
GELC1566	C3_01710C_A	CAATTCTTTATTGAATTTCTTTAAACCTAAACGCTTTTTCTACAATTACTATCCTAGACATCCACACACAactggatggcggcgttagtatc	CATATTTATGTTGTTTTAATAAGTTGTTCCCCTTATCCTTCCATTCAAGTGCTTCTTTAGGTGATGACATcgactatttatatttgtatg	TCCTAATTTAGTATCCACAGACATT	AGCCATTAATGATACACCTTTACGA
GELC1567	C6_03790C_A	CTATTCACATATACCTATTCAACTACCAAACAAGAAAGACAAATAATAAATAACATATATATATTCCATTactggatggcggcgttagtatc	CACGTAATTTTCTACCGGTTAATCCAGCAGTTGTGGTTCTTTTGAAAATATTATCTATGAACCCACCCATcgactatttatatttgtatg	TGGATTGTCTATTCATGTTGGT	AGCACCAAAGAAACATCCCAAT
GELC1568	C4_04780W_A	TCTTCTACGTCATTGAATCTTTCTATTTGAACATCTTTCAAAACTCAACACCTAACCACTAATCCAAACAactggatggcggcgttagtatc	GAATTGAGTCGTTGTGATTGTTTTCATCCAAATCAAAAGGTGATACACCTGTCGAATAACCCGTTGCCATcgactatttatatttgtatg	TTTTCAATTTTCGTCGTTGGTG	CTCAATGGTGGGGAATTTGACG
GELC1569	C2_08530C_A	CGAGATGATTAGATTCTCCAAAATACAAACAAAACTAATCAACTCCAAACCACTCTATTGACATTATTCCactggatggcggcgttagtatc	TTAATGGTTGTGGAATACATGATGGTATATCCAATGGTTTATTTGATACTTTAAGTAAAATTCCACACATcgactatttatatttgtatg	CACAGGGAAAGAAAGTTGGTAT	AGTTAATGGTTTTAATTCCGATCCT
GELC1570	C6_00860W_A	TCGAGAGAATAATTTTTTCTTTCCATCTGTTTATTTATATGTCCAAAATACCCCTTTCTAGGCTCTAAATactggatggcggcgttagtatc	ATTTGTTTTGGATTTCCAGAAATGTATCTTCCATGGTTTCCCATGCCAGCTCGACGTTGCTTTTCACCATcgactatttatatttgtatg	TATTGAAACCTGAAACCCTGAC	TCATCATCTTCATCAGGTTTGCC
GELC1571	C6_02960W_A	AAGCTGTGTACTCTGAAAAGAAAACATTGAAAAATTACAAAACCTCATCATAATCAACTAATTAATTAATactggatggcggcgttagtatc	CTTTGGCAATAAGAAATAATGATATCACTGATGCCGAGGTTTGTAATGTTGATTTCCAATTAATTGCCATcgactatttatatttgtatg	TCAGAACTAAAGAAAGCCATCAC	TCGATCTTTTGCACTTCCTCCA
GELC1572	CR_02820W_A	TTTTTTCTTATATTCTTCTTTTTAATAACTTTTATCATCCTCAATTGATTGACTTCTCTTGTTAGTACCAactggatggcggcgttagtatc	AGCCTGAAGTTCCAGGTTTTTGATCTTGAAATGGTTTAGTTTCAATTGTTTTAATTGATAATTCCGACATcgactatttatatttgtatg	CACCCTGAAATTCTTTGTTGAGT	TGCCGGAGTTGATAAAATCCCA
GELC1573	C2_02490C_A	AATTCCTTATTACTTTTTGGTGTTCTTCCTTATATTAGTTCCAAGATTGAATATTATTTGAGTTTAGAAAactggatggcggcgttagtatc	TATGTCTTGACCGAGATCTCCTTCTGTCTATTGAAGAAGACCTGCGACTAGTCACCAGGTTTCTGACCATcgactatttatatttgtatg	ATTCCCTCACACAAATGCTTTC	GCGTTTGATCTAACTCGTTGCA
GELC1575	C5_04440C_A	TTTTTGTTTCACTTATTTATTTATTTATTCATTCACTCCTTCATTCAATTCTATTCCATAAATATTCATTactggatggcggcgttagtatc	CGAATAAACCAGCAACACCCCCAGCAACGAAATCAACAGCACCCTTCTTTTGTTTTTGTGTAGAAGACATcgactatttatatttgtatg	ACAATTGAAATTTGACCCGAAA	CAATACCAATAACAACGGCCCC
GELC1576	CR_05440W_A	TTGAGCATTGGTGTAATCTCAAACTCCTTTACAATTATCAATTCCCACCACACGCAACTATAGAAGCACAactggatggcggcgttagtatc	CTGGGGGCTTCAAAAGGTCACCGTTTTCTTCTATCCATTTGATAATGTTTATAGGTTGGCCAAGAACCATcgactatttatatttgtatg	AGTAGAAATGGTTGCAATTTTAGATG	GCACGTTGGGAGGTAAAAGAAA
GELC1577	CR_05480W_A	AGATAGTATTACCACTACAAGCTAAGTCTAATATACTAAATCATATCCACTGTTACAATCCACAAAAGCAactggatggcggcgttagtatc	TTTCAGAAACCCCGGCAATAGCACCAGATACAAATTGGTAAATAAATGGTAAAGGTTTTGGTTCAGACATcgactatttatatttgtatg	TCTCTCTTTCCTTTGGTCCTTT	TCGTTGGCAGCAAATTTAGTGG
GELC1578	C6_03760C_A	GTTTTTTTTTTAAAGTTTTTTTTCAGAATTTTCACTTCTTCTTTTCATCTAACAAACTTATCCATTAATAactggatggcggcgttagtatc	CAGGATCAGTATCTTTTAAATGACCTTCAGTCAATTGTCTATGAGATTGAGATAAAGCGTAAGCAGACATcgactatttatatttgtatg	TCACGTATAGACACATGGACAT	ACCACCATAATATCTAGCACCAGG
GELC1579	CR_05220C_A	AAAACTCTTCAATTACTACTACTACTACTACTTTCTTTATTATTTCCAACTATTCATTTATAAATCAACTactggatggcggcgttagtatc	CTGAAGTAGTACCAATATCAATTGTAGCTACAACAGGAATACATGGTGCATTACTAACACGACGAGGCATcgactatttatatttgtatg	ACACACCACATATCATACACGA	ACCTTCAGCTGAGAAAATGGGT
GELC1580	C7_02380C_A	TTTTCTTCTTTTCTAAGTTCAATTGTTACTTCGAATAACTCAATTACTACCAAGAACACCCCCAATAAAAactggatggcggcgttagtatc	CGTACAATTTGAAGGTGATCTTTCCTAATTTTTGACCATCAGCGGAGACATCAAAGTAAACGGTAGACATcgactatttatatttgtatg	GAAAACTCAACGAACGAAGGAA	ACCTGGTCTGTCATGTCTCTTG
GELC1581	CR_03690W_A	TTAGTTTTGGATATAGTCTGTTCTTCCTTTTTTTATTTTTTGGCTTTTAGTTAATTCCTTCAATATCAAAactggatggcggcgttagtatc	CTGAAACTTCATGATCATCAGCAATCTTTTTGCTGTATTCTAACAAGGGTTGTTTTTCGGAATAAGTCATcgactatttatatttgtatg	TGTGGTGGCATGGACTATATTT	GAGCTCGGTAAAAGAATAGGGA
GELC1583	C1_10030W_A	AACAATCCCCTTTCTTGCATTTAATGAGCATGATTTATGTTTGTGTAACAAAATTGAAAATCGGAATGAGactggatggcggcgttagtatc	TGCAAGAAGTATTCTTGAAAAAAAAAAAAAATAAAAATACAAATAAAAATTTTCCACTGCTAAAACTCATcgactatttatatttgtatg	GAGTGCACTTTCTATTGGGAAG	CAGCTGGTTCAACTGGACTTGA
GELC1584	C4_00790C_A	CATGAATCAGTTATACCCTACTTAAAATAAGATCCATATTACTACACGTATTCTTCGCAATTCAAAAACCactggatggcggcgttagtatc	TTTCACCTGCTGCTATTTTGTTAATTACTGATTCATCTAGTCTTTTGATTGTACAAGTGGGTTCACTCATcgactatttatatttgtatg	ACGTATTTTCCTTGGTTGTGTA	AGTGGCAATAGATTCCAAATCTTCA
GELC1586	C5_02040W_A	TTGAAAACAGTAATATTCGCTACTATTGTTAGAAGTATACAGCTGTTGAACTGAACACAGGTACATTATTactggatggcggcgttagtatc	TGTTGTGGAAAAAATAGTTAAAGTTGTTCACAGAGTGTAACCGTGGAACTGTTACAACTCTATGTGACATcgactatttatatttgtatg	TGAACTGTCATTAAATAGCGAAAAG	TTTTGAGACAGCTGAGCCTCG
GELC1587	C1_13400C_A	CCAGTTATTTATTTATTTATTTATTCAGTTATTTATTTATTTATTGCTAAGTTTAAAAAAAAAAAAAATTactggatggcggcgttagtatc	CATTTGCACCTTCTGTTGCAAATTGATTGAAAATTTCTTTGGCTTTCAATTCTGAACTCAAAGAACTCATcgactatttatatttgtatg	GGTTTCTTGTTGTTTGGATTGTG	CCATCAGGTGAAGTCAAAGTGT
GELC1589	C4_04810C_A	AATTTCTTCACATATTACCTCTAACCATTCCATCTCCAACCTAAACCAAAAACCATTCCTAACAGCAATCactggatggcggcgttagtatc	TTGACTTGAGATCTCTTTCTAAAGGAGTTTCAGCTGATACTTGCTTTTGTTTATCAGTGGCTTCAGACATcgactatttatatttgtatg	ATCGGTGGATTGTTAAATAGCT	TTTGAATGAGCCCTTTGACGAT
GELC1590	C3_01930W_A	TTTCATTTTTTTTTGTAATTTTTCATATTTCACTTCTTTCAACTTTCAAACCAAACAACCTCTTTCCAAAactggatggcggcgttagtatc	TTGGATTGGTGTCAGGATCCTTTTTTTCAACATGATCTTCATCATGTATAGATTTAGTAAGCATAGCCATcgactatttatatttgtatg	TAACTAAGTTCCCCACCATTGA	CAGGTCTGGTTTGCAAGATTGG
GELC1591	C3_02810C_A	ATCCAACAATCAACTTTAATTCATCTTTAAACATAATTGATATTTTACCTTTTACCCCTCCTTAAACAATactggatggcggcgttagtatc	GATCAACTGGCAAATGAGCATTGATCGTTTTCAGAATATGTTTGGGATCTTCTCTAAATAACGAAACCATcgactatttatatttgtatg	TGTCCCACCTGTACTTTGTATC	TGACCCTTGAACCTAAAGCTGG
GELC1592	C6_02900C_A	ATGCCAGACATTTTTTTTTTCATCCTCCTAACAACATCGTTGCATAATTATTCATTCACTTACGCCAACTactggatggcggcgttagtatc	CATTAACATTTGATATTCTTCTTCTCTGTATAAGTAATAGGTTTCTAGGTAAAGCTCTTCGTAGAAACATcgactatttatatttgtatg	ATGGATGGTTAGTCTGGTGTAG	CTTGTGCGATTGTCTTGTCTGT
GELC1593	C6_00720C_A	TTATCTGCTTTTTAGTTGTTGTTAGTTCATTCATTCACTAGTAACTTCCCACAACCATATTTTTATTGATactggatggcggcgttagtatc	CCTTGTTTTGTTGTAAAGTATTCAACACGAGTGAATTCTTTGTGAAAAAGAATCTGGTCTTGGACAACATcgactatttatatttgtatg	CTTTGTGCGTGTTTGAATGAAA	GAGGTGGGGTAGACTTGACAAA
GELC1594	CR_01400W_A	ACTTCAACAATTCTTTAATTCTCTTCTTTTATTATTTGTTGTTTCACTCAATTGTCATTATTATTTACAAactggatggcggcgttagtatc	TTTTCAAGGACTTTAAAGTAGTAGAAGAAGTTGAGAAACAACGACGAATTGAAGATCTAGCAGCTAACATcgactatttatatttgtatg	TGGGTGTAAGAATTGGTGGAG	CCCAAACAATGCACCATCACAT
GELC1595	C4_06190C_A	TCTCTGGTGTTGTATTGCCTGGTGTAATTATTGAATAAACATACAAAACATAAGTCCGGTATTTTTTTCCactggatggcggcgttagtatc	ATTTTGAAAGATAAAAATATAGTATGCGCGTTTTTCCTTTACAAACTTTTGGTGTTGCAAAGATGATCATcgactatttatatttgtatg	ATGGGTTACTTGTATTGTCGTG	TGTGCTGGTCCTTTTGAAGAGT
GELC1596	C5_04810W_A	CTTTAATTTATCGTTTATTGCAAACAATCAATTATTCCTTATTATTTTGGGCAGATAACGAATTAGAAATactggatggcggcgttagtatc	ATTTGTCATTGTCACTGGTGACAAGGGATATGTAACTTATCCTATTGATTGCGTCGGAGGAGCTAGGCATcgactatttatatttgtatg	GTTCCTCTCTCTCACACTCTTC	CATTTCTTGCCAAGGACGAAGG
GELC1597	C7_02310C_A	TTCACATTACTTCCCCCCCCCCCAATTAAGTCTTGATATTTAGTTATACACATACAAACAACTCTTTATCactggatggcggcgttagtatc	AATCATCTTCAATTTCAAATGATTCTCTAGTTGATACACCCGATGATTCTTCTGATGTTACTGGTTGCATcgactatttatatttgtatg	TGACCAATTCATACCAATCCGA	ACCACACAACTTAATATACATAGACA
GELC1598	CR_01980C_A	AAGACCAATTTTCCCTTTTGATTTTTCATAGATATAGATATAAACATAAAATTTAGACAAAACAGAAAACactggatggcggcgttagtatc	ATATACCACCAAAACCACCAGCGGCAAAGGATTTGACATTATCTGCCAAAGCTGAATCAACGTCGTCCATcgactatttatatttgtatg	ACAATTCACCCACAAAACCTTT	TCGTAACCCCAGAAAGACACAG
GELC1599	CR_01900C_A	TATATAAACCTCCTTGAGTAAGATTTTTTTAACTTCTCTTTCAATTTTCTTTTCTCTCATTAATTTGAAAactggatggcggcgttagtatc	CAGCTTGCGACTCTTTACTGTCAACGCTATGTTCCAAACTTTCAGCTTTGTTTTCATACTTGGTATCCATcgactatttatatttgtatg	ACTGAATGAGATTGAGAGCCTT	TTGCACCACCTGAACCAATACT
GELC1600	C1_10700C_A	TTTTATTTCTCTCTCTCTCTCTCCACTCTCTGGCCACTGTTATCTTTTTCACCAACAGACCAATTCCATTactggatggcggcgttagtatc	CTGCTTTTAATTGAATGAGTGCAATTTTAATTGATTTGGATAATGGAGATTTTAATACTTGGTTCGACATcgactatttatatttgtatg	TGCTCCAAATCATCAACAGAAG	TTGTGCCAAACTTGACAACA
GELC1601	CR_06420W_A	ATTACATTTATTATCACACTGCCTTTTTTTATATTTCTATTTTATATATCTATCTATCTATCTATCTATTactggatggcggcgttagtatc	TAGATCTTGTGGAATTATTAGTATCTGATCTTTGTAATGTTGGAGCTGATTTAGATGAATTAGAACCCATcgactatttatatttgtatg	ACAGAACGAACAACAGAAAACA	AGGATTTTCTGAAGTTGCTGAA
GELC1602	C7_01200C_A	AAAAAAATCATTCAAGTATTTTTGATCTTTGTAGAATCAAAACTCCAAAAAGGTATTCTCTTTATTAACAactggatggcggcgttagtatc	TTTTGGAAGCTGCAACCGATGAAGTGTCTGGTGCAGCAAAGTTCAACAATAATTCATCATCGTCATCCATcgactatttatatttgtatg	AGAGCCTAGCACATGTAGTTAC	TTCCCACCATTTTCACCTTTGC
GELC1604	C2_03250W_A	ATTGTCTTTCAATCAGATTTACTGGCATTTATATTCTTTTTCTACAACCACTTTTAATAATATATAACTAactggatggcggcgttagtatc	TAATGGTTTTAACCAAACTAATCGATGAAGAAACTGTTGATGCACTGGCATCATTATCTATTGAAGGCATcgactatttatatttgtatg	AAGACCATTTGCTTGTTTGCTA	AGCGAAATCAAACACCACAGAT
GELC1605	C3_03710W_A	TTTCATAATTCAAGCAAAACCAACTTGCTCCATATAACAATCAAAACAAGTATTCACACATATACACATCactggatggcggcgttagtatc	GTTCAGCATCGGAGGCATCTTTGCTCAGCACAAGTTTAGATATACCGTTTTTTATTGCAACAAGAGACATcgactatttatatttgtatg	TGCATATTTCCCATTCTTGTCT	TGCTGTCGACTCCTTCTTCTTC
GELC1606	C3_05360C_A	ATTCATATTTCACCACAGACATATAAAAAATTGTACAATTAAGCAAAGAAACACTTGATCAAATAAGATAactggatggcggcgttagtatc	TAGGTAAAACGACTTGTTGTTTCAAATTTGTTGCCTTAGAGGCATTACTATTGTTGTTGTATTTTGCCATcgactatttatatttgtatg	ATTACCAATCAACCCCATCCAT	ACGTTCTTCTTCATTGGTGTTGC
GELC1608	C4_02130W_A	AAACTCATCTGTTATTACTATACATACATACACACACACACCACACCATTATAATTTACTTCCAGCAGTAactggatggcggcgttagtatc	TTAATTTGGATAACCAGGAGCTTCTAGTGGAATGATCCACCGGACATTTAGGTTGTTCACTGTCAGACATcgactatttatatttgtatg	CAGAGAGAATAAGTCAGGGGAA	TTTGGTATCTTGGATGAATCACA
GELC1610	C4_01950W_A	AATCAAGAGAGATTGTCTACTTATTAATATCGCCTCTTCCCCCATTTTGATCAATTAACATATTACATCAactggatggcggcgttagtatc	ATAAATTGGTGGTTATGGAACGTGGATCTAATCTCCTGATTAAGTCTAATGATGAATCAAATTTGTCCATcgactatttatatttgtatg	CTAGCAAATCCAAGAAGTGTCG	GAGGAAGGATATGGTGCGTCAT
GELC1611	C7_04090C_A	TAAATACAAGATTTGAATCTTGCTGTTTTGTATTTTTTCTTTTGATCTCTATATCATCAAGAAACTACACactggatggcggcgttagtatc	CACTCACTTTCTGACGTTTGCTCGTTGAAGGACTAGTGGTAGTGGTGGAAGTTACTGTTTCGGTCGACATcgactatttatatttgtatg	TTTGTTGGCTTCGGGTATTTAC	TGTTGATTACACTTGCACGGC
GELC1612	C1_14040W_A	TTTGTTAATTAGGCTTATACAGAGTTGATAGGTTAATGTATGGTTTTAGATAAGTAGGTTTTTGTTTTAAactggatggcggcgttagtatc	GCTGGAGCTGGAGAGAGATATCAGCACACGTATTAACGCGATTACTAAAAATAAGTGAAGCCAAATCCATcgactatttatatttgtatg	TCTTCACTGCGAGGAAATACAT	TTCCCGTCACTCATCTTTCGAA
GELC1613	C1_14170W_A	TTACTACCCTTACTCATAATTCAACACGTACCCACTGACACGCAAGTAATCAAGAATTTTTAACAAAAAAactggatggcggcgttagtatc	TTTCTGATTCATCGTTATCTACATCGTCATCATATTCAAACAGAATATTATCATCATCTGAAACCCCCATcgactatttatatttgtatg	GAACTTCTATTACAATATATCTTGACGAC	TCGTCTTCAGTACAACCATTCA
GELC1617	CR_01210C_A	ATACAACTACTTTGCCTCCTCCCACTATTAATCAATTAGTAACCCCGATCATCAATTCTTACCAACAACCactggatggcggcgttagtatc	TATATTGCCAGTTATCTGATGTTAATGTAGGATCGGTTGCTTTGTTAATCAATACGTCTAAAGAAGTCATcgactatttatatttgtatg	CCTTTGAGAACACCTTGAACTC	TTGTTTGACTCTGGACCCACAA
GELC1622	C3_06250W_A	TTTGTTGTTTCTTTCAACTCCTTTCTTTTTTTTTTTTTTCATTAAATAACTCACCTGAAAGTACACAACCactggatggcggcgttagtatc	AATGTAATCCAATTGCTGAACTAACAAAAAGGGAGAACACCAAGGCAATATATGTGATTAATGATTGCATcgactatttatatttgtatg	TGGCTATTTTGTTGATCTGTTGA	CAACATTAGCGTGTCCTACCAC
GELC1627	C3_07100C_A	TTTATTTAATTACTTTTACTTAGTTTCACTTAATTTTCCTTTGTATTTTCCAATTGTACTTCATTAATTCactggatggcggcgttagtatc	TGGAGGTGGAGGTCGTGGTTGTGGTTCCAGGATGACATTCATCCTTACCATTTGGTATATATGTCCCCATcgactatttatatttgtatg	CAACCAACCAATTACCCACATA	TCTTGTTGATGTTGTTGACTAGCA
GELC1630	CR_09860W_A	TCATAAATTAAATAAAAGATTTTGAATATCAGGGAGTATTGTCTCATATACACAAAGCTTTTTATGCATAactggatggcggcgttagtatc	AACAATCATTATACGTTTGTTGAAGCTCGTCTAGTGTCGATATTTGTGGAGGTTTTTTTCTCAAAAACATcgactatttatatttgtatg	CTTCTTCTTTCTGCCCTTGTTC	CACGAATTCCCTTTAACTCGCC
GELC1631	CR_10160W_A	TTATCCTATTTATCCTATTTATTTATTTATCTAAATAAACCTATAAACACACATATAAACACATTTAATTactggatggcggcgttagtatc	GAGCAGCTTTTCTTCTTGGAGCTGTTTCACCAGGTTTTGCTTCACCTACTGCAATTGTCAAAGGAGCCATcgactatttatatttgtatg	GCAACAGCAAACTTCCTAAGAA	CCATCGATAACTTTGGTGATTTGT
GELC1645	C2_02070W_A	AATTTTTATTTTGGCAACCAATCTGATAAACTGGAATTTATTCAATGGAATAAGTTAATGGATCCACATAactggatggcggcgttagtatc	GACTACTTTGTGTGGAGATATCATTAATAGTTGTTGGACTAACACTGGAATTTTTTACTTTTGATCTCATcgactatttatatttgtatg	TTAGCCGACATTCATTGAGAGA	CACCCGCCACCATTAAAGAAAA
GELC1646	C2_01350C_A	TACCTCCTTTTCTTTATACACAACTACTTCCTCATTCTACCACTGTCTACTTTAATCACTCGACACAACTactggatggcggcgttagtatc	GAGTGTTGTTAGTATTTTCGCCATCATCTCTATCCCATTGAATAGAAGTAAATTGATCTTCAGAACTCATcgactatttatatttgtatg	GTCTCTTTTCTTCTCTCCTCCC	TTGCTCTTTATTTCCGTCATCT
GELC1656	C5_03920C_A	GGTGTAAAACCACATCTCATCTCATTGCTTTAATAACAACTACAATACACATAACACATAACACATAAAAactggatggcggcgttagtatc	GTTGGTCTTTTTTTGTGTTTAATGTTCTTTTCACAGCAGCAAACTTTCTTGTCTTTTTAGCTTTACCCATcgactatttatatttgtatg	CAGGGAACAGTTTTCATTTGGT	TCGATTAATACTTGATATGGTGGT
GELC1659	C2_06360C_A	TTATCAATTTTTAATCAACCCCCTTCCCTTCCCTTCCTACTAAAAACCCTTCATTATATATATATATATCactggatggcggcgttagtatc	CCTTGTCTGTCTTTACTTTGAAAGCACAGAATTGATGATTAATGGTTTGCCAAACTATATCGTCAGACATcgactatttatatttgtatg	TCCTCCAATCAGTTAATCGTCA	CATAACGTGAATTGGCAAGGGG
GELC1662	CR_04090C_A	CAGCAATTCACTTGTCGATTTTCATCACGTTCCGTTCACCCCCCCTTCTTTGAAATAAACAAATTTAAATactggatggcggcgttagtatc	CAAGATCTAATAAACCTGTTTTGTCATATACTGATAAAATTGCAGTTTTGGTGTGTTGTTTGTCGGACATcgactatttatatttgtatg	TCCCCTATCAAAATCATATAAAACCT	CGTGTTCGTCGCTTTCTAAGTT
GELC1665	C3_01490W_A	AGGGGAGTTCTTTTCTTTTGGAATAGTCAACCAACAGCAAATAGCCAAGGATCAAGCTTCATCATTAATCactggatggcggcgttagtatc	AATCAACGAAAGCTTGAGCAACTTTTAATTCTAATTCAGTTGGGTTTTCTGATAAGATCTTAGAGGACATcgactatttatatttgtatg	CACTTCTTTTGGATTAGGGCAA	AGCTGGTTTTGGTAAGATTCTTCT
GELC1671	C1_08320W_A	CTTTTTCCCGTATTGTTTTCTTATAACAACCATTCAAGACTACATCAATTGCAATTAACTATTATCCAAAactggatggcggcgttagtatc	TGGCAGCGGAAACAGCGTCAACTGACAAACCTCTAATTGTACTGATAGTTAATTCATCAAGAGAAGGCATcgactatttatatttgtatg	TCTCCAGCCATTAGTATGCAAT	TCATCGACAGTCAATTCAAATTTGT
GELC1672	C3_06330W_A	TTTTGCTCTATTGCATTTTATTTCAATCAACTAATTAATTAGTCACATACATAGATACACTACTACAAAAactggatggcggcgttagtatc	CTTCAAAGACACCATCAACGACGGCGGTTTTCTTGAAACTTGGAGCTGGTTGTTGAACGACTGGAGCCATcgactatttatatttgtatg	TGCACAGAAGTACCGGAATATT	CAACCAGGTGTATTCGGAGTCA
GELC1673	C1_08380W_A	TTCCTTCTTTTCCTCCTTTTTTTTTTTCTTTCTTTCTTCTTTTCTAAGTATACATTTTATATAATCAATCactggatggcggcgttagtatc	TGGTAGTAGATTTACCGGAATCGACGTGACCAATAACAACAACGTTAACGTGAGTTTTTTCTTTACCCATcgactatttatatttgtatg	GAGGAGATGAGTTGAGCTTTTG	GAAATCTCTGTGACCTGGAGCA
GELC1674	C2_08370C_A	CATCTTGATTTTTACTTCTTCTTCTTCTTCTTCTTTTTCCTTTCTTCACACATTATAGTCATAATCAATCactggatggcggcgttagtatc	TGGTAGTAGATTTACCGGAATCGACGTGACCAATAACAACAACGTTAACGTGAGTTTTTTCTTTACCCATcgactatttatatttgtatg	TTTAGACATCGTAAATGGGGCT	GAAATCTCTGTGACCTGGAGCA
GELC1675	CR_00910W_A	TTCTTTTTCTTTCTTCTTTTTTTCCTTTATAATTCCTTATCAAATTACCAAATAATCATATATATCAAAAactggatggcggcgttagtatc	TGGAGTTGTTGGCAGCGGAGACAACGGAGACAGCAGCAGTAACGGCAACGATGATGTTTTTGAATTGCATcgactatttatatttgtatg	TCCAACTGACGAGAATGAGAAA	AAAAGATGTTCCTCCCTCCCTC
GELC1676	C1_11040W_A	TATGTCTTCGATGTTTTCCAACCAATGATTAATTTATTCGTGCATTACTAACATTAAAACTAATAGAACAactggatggcggcgttagtatc	GTTTTTTAATACCGTTTCTGTGGGCCTTTCTGGTTTGGTTGTGAGCTGTGTGGTTCTTAGATTTAGCCATcgactatttatatttgtatg	TTTTCTGAGTGTAGGTGAGCAT	TGGTTATTCAAACTTAAGCGGA
GELC1677	CR_00980C_A	TTCATTTGCTTCATATTTTCTTATATATATATAATATCAACTCAGCAGCACATACACTCAATACATTTTAactggatggcggcgttagtatc	TATTGTCTGAGGATATTGTTTGTAATGACTCAGATTGTGGTGGTCGCTGATCTGAAGAATCTTGGGACATcgactatttatatttgtatg	TACGCCTCCTTCTTACTCCTAT	AGAATTTTCGTTGGTGGTGCAA
GELC1678	C2_01180W_A	TTTCTTTTACTTATTCAACCAGAAACCTTTTACTCCATTTGCTGATACCAATATCTTTTCATTAATTAACactggatggcggcgttagtatc	TTTTTCTTTCTTCAATACAAACACAACATGGTTTTGGTTTGGATTCGGTTTGTTTGTTTTCAGAAGACATcgactatttatatttgtatg	CTGTTGTTAAGATGTTCCACGT	ACAAGAATTTAATGGTGATGGGGA
GELC1679	C1_04950C_A	TATCATACAAATAGATTCCCCTATATATATTTGAATTTCTGCTATTTTAATCTTTTGAATCAACTAAATAactggatggcggcgttagtatc	TAACTTCTGGTCGGCATGATGATGATGATAATGAATATTTGGCAAACCGTATAAATGATTGAAACACCATcgactatttatatttgtatg	TAAACAACACCAACTCCTTTCA	TGATCCTTTTGTCGTTGTTGTCT
GELC1680	C2_08210C_A	CAACAACTCAAACAAATAACTCTCAATTCTTATAAACTATATTAATTCAATCAACAAATTCAAATAAAAAactggatggcggcgttagtatc	TTTTAGCAGCAGCATCTTTATCTTTGGTTTGACCAGATCCAGTTTTTTTAGATTGTTGTTGAGCAGCCATcgactatttatatttgtatg	CCAACTAAACTCGGAACTTTGT	GCCTTGCAGCAGACAATATAACC
GELC1681	C1_11680C_A	AAAAAACCAAAAAAAAACAAGTTAACATTTTTCAACTCTTTCTTTCAACATTCTTTCCATTCAAGAAAACactggatggcggcgttagtatc	GATCCCCAACACCAGGATATTTTGATTTCAATAAATGATATTGGTTTTTTTCTTTAATTTTATCAGCCATcgactatttatatttgtatg	TTTGGCAATGATTGGGTAGTTG	TTAGCTACGCGGGTGTTTCTTA
GELC1682	C3_04080W_A	TAACGTTACTACTACCACCACTTCGATTTCCTCGAACTACATATTCAGAACACACAATATCAATAATAGAactggatggcggcgttagtatc	TCATAATACATACTTCTTCAGCATAAGCAGTTGGAACAACTGATTCTAATAAATCTCTGAAAAATGACATcgactatttatatttgtatg	ATCAACCTGCTTCCAAGTAAGA	ACTTCTACGTCTTCAACTGGCT
GELC1685	C6_00740W_A	AAAAAAAAATAATACAATACAAATAAAGTTTACTTACACTACAGAGAAAAAAGAGACTTAGATTTCAGTTactggatggcggcgttagtatc	AAATCAAATATTTGGCTTCTAATAATTGACTACCAAGTACGGCAGCAACTGCTAATTCCAAACCTGACATcgactatttatatttgtatg	TGCTAATCGATTTTATGTCCGT	TGAGGCTTTGGTGGATTCTTCT
GELC1686	CR_10160W_A	TTATCCTATTTATCCTATTTATTTATTTATCTAAATAAACCTATAAACACACATATAAACACATTTAATTactggatggcggcgttagtatc	GAGCAGCTTTTCTTCTTGGAGCTGTTTCACCAGGTTTTGCTTCACCTACTGCAATTGTCAAAGGAGCCATcgactatttatatttgtatg	AACAGCAACAGCAAACTTCC	GCCAAGCCATAGCATCTTTA
GELC1688	C3_04830C_A	TTTTCAAGTTTTTTTCAATTCTTTCACTGTTTATTCAACTAACTTGTTTTTATTTCTCCCCCAATTAACAactggatggcggcgttagtatc	AAGCAAATTGATATGCCAACAATTCAGTTAACAAAGTGTGGGATAATTCTTGTTCAATTTCTGGTTTCATcgactatttatatttgtatg	GGGTGTTTCGGAGTTTTACA	CTTCTTGCTTTGGTGTTTCC
GELC1692	C1_00080C_A	AAACAACGGGATACCAAAGAGTTTTATTCCACGTTCGTGCTCGATGATAAAGTCGAACTGGTAAGGGTGGactggatggcggcgttagtatc	AGGACGAGCTAGTACGACAACTAGCCCAACACACAGACCTTTCTTCCCTTGCATCCTTCAACTCCTCCATcgactatttatatttgtatg	AAACACGTTTGAGTACATCCAC	GATACTGGAGTTCTTGGCCCTC
GELC1693	C1_00090W_A	CCTCTCTGCCTCTTCAAGCAACTCCGCTTGGTTGGGGTCAAAGAGTGGTTGTTCAAATGGTGGAAAGTTCactggatggcggcgttagtatc	TTTTGCATCGTAAAAAGATTGAAGGAATTTTTTTTTTTCTTTCTGTCTCACAACTTTCTTTACCAGCCATcgactatttatatttgtatg	ATCCAAATCCTCGGCAAAGTA	CTTGCCGTTGATGCTTTGGTAA
GELC1695	C1_00140W_A	TTTTTCTTCACCGGTTTGTTTATCAACTAACCTCCACCCCCCCCTCACTTCAAAATTTGGATAATAATTTactggatggcggcgttagtatc	AAACTGTAGTATCAGGGTCCAGTTGATGGTCTTTTTTCTTTAATTTACCACCTAACTTAAAGAGAGCCATcgactatttatatttgtatg	ATTGACAGAATCTCGACCCATT	CGTGTCGGTATCTGGGGAAG
GELC1696	C1_00310W_A	TCTGTAGTTTCCTTCTTTTTCGTTGTCTTCAATTCAATATTGTTCTAACTTACTTCCATTGCAACAGAAAactggatggcggcgttagtatc	TCTCATCCTGTTGTTGCTGGTATTGAGGATGGTTTGGAGGTGGGTAATTGGGTGGTGGATAATCACTCATcgactatttatatttgtatg	TGCTTATTAACTGCTACGTCCT	CGTTCAATGTGATACCTGCCAC
GELC1697	C1_00350C_A	TTTTTTTAGGTTTTCTATACTATAGAATTAATCATTTACTAATCCAATCATATATCATTACACATACAATactggatggcggcgttagtatc	CGTCAGTTTTAGCAGGTATTATTTCAACTTGAGACAATTTCGATGTAGCTCCACTCAGTTTGTATTGCATcgactatttatatttgtatg	TTGTTTGTTGAATGGTGAGGAC	CTTGCTCCAACATTTCACTCCA
GELC1698	C1_00370W_A	TGCTTTTCTTTCTCTCAAAATAATTTGATGACAAGACTCGTTTACTTCCTAGTCACCCTTTTTCCATCCCactggatggcggcgttagtatc	ATAGAAATTCCTCTAATGACAAGGCATTTTTTATTGTACTCTTTGTAGCAAATGTTCGACTAAATGGCATcgactatttatatttgtatg	TGATTCTGCCAGCACAAGATA	TGATTAATAGTGTTCAATGCTTGTGA
GELC1699	C1_00570C_A	TTAACAACCACTACATTTACAAAAAGCTTGTTTATAGCAACATCCATCGCCTAGTACATTGATTGAAATAactggatggcggcgttagtatc	ATCTGGATGACCCTGAGGTATAATCATTCTTCCTTTTCCTTGCTGCAGCTGCTGCCCATAGTTGGGACATcgactatttatatttgtatg	TGAGGTTGTATGAATCTTGTGC	CGTAGCGGAGTTTCTTTTATAGGAC
GELC1700	C1_00580W_A	GTAAATACAAAGCACAAGATTCATACAACCTCACTACTGGAATACTTTTGGTGTTAATTTAATACGAGATactggatggcggcgttagtatc	AATTATCCAACCCATCGTCCCTCTTGTTAAAATCAAACAGTTGGAAACTATTGGTTATTGGCTCTATCATcgactatttatatttgtatg	CTAGGCGATGGATGTTGCTATA	CATTGTCGTGCCTTAGAGCTCA
GELC1701	C1_00590W_A	TCTAAACAAACGATTTATCCACATAATCAAGTGAATTTACTTACATCATTTATTGTGGAAATTTCTGAATactggatggcggcgttagtatc	TCAAGGCCGGACGGACCTTTGGGAAAGCTTTCCCAGTTAAGCGTAAAGTTTGAGTTAGTGTTTTTAACATcgactatttatatttgtatg	ATTGTAAGAGACGAGTAAGGGG	CGTGGGCAGTGGAAATAGTGAT
GELC1702	C1_00970W_A	CTTTTTTAATCGAAATCTTTGTTTAATAACCTCTTATTCTCGTGGCTCTTCATAATTAATTAAGATACCAactggatggcggcgttagtatc	ACATACTTCGGTTTTCACTTAACTGCTGCTTTAAAGTTTTTCTTTCTGATTTTTGATCTTCCTTTTCCATcgactatttatatttgtatg	GTAGTAGTCAACGTCCAAATGC	TCCCTTTGCCTCAACTCTTCAT
GELC1703	C1_00980W_A	TGTTTTCTTTGGACCTGACAATTTCTCTTGATCTTTACAATAGGTGAAAGGGACTGTTCACAGAATATCAactggatggcggcgttagtatc	CAAGCAAATTAACACTGGATGGTTTCCCCATCAATATCCTGCTTGTACTCTGTATGATATTTAAAAACATcgactatttatatttgtatg	ACCAAAGACGATAAGGAGGAAG	TGAAACTTCCACAAACCCTCTT
GELC1704	C1_01170C_A	CAATAGCCTGTTATCTATATATAAATACACTATCACTCATTGCTAATATTCTTGTTTGATTGGTTTTACCactggatggcggcgttagtatc	TCCGCTTACAATTGAGACACCCCAATTTCAGATTTGTATGACGTCTTCTTTGGACTGTAGTTTTCGTCATcgactatttatatttgtatg	AAAGATCTCATTGCAGCATCAC	CGTTTTGAACTGGTAGTCGCTG
GELC1705	C1_01180C_A	CAACCAAGATTTTCAAATGTAAAAAAAAATACAAGATGCAAATCATATATTTTTCTTTGCTAAACTAGGCactggatggcggcgttagtatc	ACGAAACTGCAATCAACTCTTGAATCAGCTTGTGTGATTCACGCGTAAGCTCTGCTTGCCCTACCATCATcgactatttatatttgtatg	TGGTTGAGCATGTTAAACGTTT	AGCGTCATTGATACCTTTCTCA
GELC1706	C1_01220C_A	CAAACTCTTTTTCCTGAATTTCGTTAAAAATAAGATATCAACTACTCATTATTACATTCTGTTCATAAATactggatggcggcgttagtatc	ATTCGTCAGGTGAGTCGAGATTTACCTTCCCACTATAAATAGATCGAACACTGGCTGCGGGATGTGACATcgactatttatatttgtatg	CCCTTTCTACTGCTACCATACT	GACGAATTGGTTCCGTTGTAGT
GELC1707	C1_01290C_A	TAAACGTTTACTATTATTTGATCCAATTAGTTTTCATTAGGCACGAGGCTTTGTCATATTATCTACTTAGactggatggcggcgttagtatc	ATTGTGATGATACCACTCGTTTGTTTTTAGTTGATTCAGTGGTGCTAGGCAATGAAACGTTCCTCGACATcgactatttatatttgtatg	CCGTCTCTGAAAATTTGTTTGC	ACCTGTCAAGTTAAATGTGTTGCT
GELC1708	C1_01340C_A	TACCCACTCCTAATAAAAAAACCAATGGCAAATTCCACACACAACGACAATCTAGTACATCAATATAAAAactggatggcggcgttagtatc	TGTTTGCTGGTGCAGACGGTATTTCATCATCAATAGGAAATGTCCCCGGTAGATTAAATCTAGTTGTCATcgactatttatatttgtatg	TGACTTCTATAGGTTTTCAAAGGG	CAAGGGGATCAAACAAGCAGAA
GELC1709	C1_01440C_A	ATTTTTTCAACATAAAAGAGTCTATTCTACATCTCACACTTTAAACTATCTATTATAAAACTGAAACATAactggatggcggcgttagtatc	TCAAACATTCTTCCAAGTATTCAAAGTACGCAGAAGCTTGAAATCCAGGAGCAGCAACGGTTTGTGACATcgactatttatatttgtatg	CATGGAGAGGAGAAATGAGACA	TGCCAATCTCATGAAATCAGCG
GELC1710	C1_01540W_A	GAAAAAAGAAAAAATAAGGACAAATCAACTTGAGTAACAACCCCATAGTACTTATCATCCTAAATCAGTCactggatggcggcgttagtatc	TTAATGCATTAGCTGCCTGTTCTTGGGAAAATCCCATCTCTTGCAATTGCTTTATTTTCTCATCACTCATcgactatttatatttgtatg	TGTTCGGGTTAACTTCACAATC	TTACTGCTCGTTGGTGTCTCTC
GELC1711	C1_01550W_A	CAACCGAAGATTCAAATTACTTCGCAACGATTTAAGTGTCCACAATTTCTAACAACATCACCCTCATCCCactggatggcggcgttagtatc	GATCAGAAATGACAGGTTCTGCAAATGGGTTATTGTTTTCAAAATCTTCTGGATAATCTAGAGATGACATcgactatttatatttgtatg	TAAGGAGAACGATGCAGAAGTT	AAGTATTGGGTTCCCTGGTTTA
GELC1712	C1_01830C_A	ATACAGTTTAATTTAACTTAAGTTCAGCTATAAAGTTTCAATTCAAGAGTATTACTAAAAATAATCCGCCactggatggcggcgttagtatc	AAGTAACGTCATGATCACTCATCATCAATTCCATAACATCTTTTTCAATACGTCTTTTTGGGGAAGTCATcgactatttatatttgtatg	ATGCATTCCCACAAATTCATTT	GAGACAAACCGAACCTGATCCT
GELC1713	C1_01930W_A	TTACTATTTCTTTCTTCTTCTTTCTTTAAGTTAATCATTTCCTGTTTGATTTATTTTCATCATTAGGAAAactggatggcggcgttagtatc	TTGAACAATCTTTCCAGTTGATTGGGATTGATTTAACATACCATCTAATTGTATAAGTATACAACGTCATcgactatttatatttgtatg	TGTGTGTTTCGATAACCATTTG	TCTTGACATTTAAACCCACACGA
GELC1714	C1_01970W_A	ATATGTAAAAACTTGCTTTTATTACCAGTCTTCATACATACCCCGGTCTTCTCTTTTCAATATTCTGTATactggatggcggcgttagtatc	CCGGAAAAATATCCAGCTGCAAAAGTATTCGAAAGGCACATTTACGGAGTGTTAAGAGTTGTAAAGACATcgactatttatatttgtatg	AGAAAATGTTTTGGTTTGTTGGA	ACCTTGAACAATGAAAGCACCT
GELC1715	C1_02030C_A	CTCCTCCTCCTCCTCCCGATCATCATTAAAACCACCAACTTCAAGTTCATCTCTACGACCACCTCCAACTactggatggcggcgttagtatc	ATGTGGTTGTTGCATTGGCTGCTCGTTGAGCTGAATTTATAGCGGGGAACAAACCTCTGTTTGAACCCATcgactatttatatttgtatg	ACACGAAACTACACAAATGACA	ACCATTAATACAAGTCCAACAATCT
GELC1716	C1_02040C_A	GCGATTGCAACAATAATTATCTCCTGTGGGTTATTGAAAGAATCTCTCATAGTCAATTATAAATCTATGTactggatggcggcgttagtatc	GGAAATGTTTAATAGTATTGAGATCTTGATTAGTAATTAGGCACTTTAATTGATTCCAAATCTCACTCATcgactatttatatttgtatg	TATCACTATTGCCACGACTCTC	CTGGACGTTTGGAAAACATGGG
GELC1717	C1_02060W_A	TTTTTGATCTATAAAAGATAGACGATAATTATCCCAGTATTCTGGCCACAACATTAACTAAAAAGTAACCactggatggcggcgttagtatc	TAACTATAGCCAAGGGATATTGATATATTCAATTATACATACATCCAATGAGAAAGAAACAGAAATCCATcgactatttatatttgtatg	TGACCGAATTTCACTTTCAACT	GATGTTTCGCTTCTGGTACCGA
GELC1718	C1_02070W_A	TATTACTTCAAATTTAATTTTGCAACCACAAGAGGCTTAACAAAGAAAGAAAAGTTTAATAATTACAAAAactggatggcggcgttagtatc	TGACCTTGGTAGCAGTGTTACGGTTCATAACTTCAAGGTTGTTGTGGATAAATGTAGATGCAACAGCCATcgactatttatatttgtatg	TTGCATCCATATCATCCGTTTT	AGGTTTTCTGAAATTGCCGTACA
GELC1719	C1_02080W_A	ATAATTTCTTTTTTAAAGGTTAGTATTTTTTTAACTACAACTTATACAAATATACATACAATTTCAGACTactggatggcggcgttagtatc	GTGATATTTGGTTTAGTATAGATTTTATTGGATACTCGTCGACCAATGTACTTTCTTCACTGGCTGCCATcgactatttatatttgtatg	TCTGATTGGTTCTTTCATGTCG	ACATGTTTTCCTTCAGTTTTCGAGA
GELC1720	C1_02110C_A	CCCTTCATTTGTTCCCGTTTGTTTATTAAATTTTCTTTTCTTGCTTCTCTATCCACTCATACTCTCAAACactggatggcggcgttagtatc	GAAGCTTATCCAAATAAGCATTAATTTTTAAAGCAGGTCCAGAAAAGATTCTTTCGATCTTGGACGACATcgactatttatatttgtatg	ACCACTTCATTCTATTGTTCTTCA	AACCTAATGCCATAGATGCGGT
GELC1721	C1_02200C_A	AAGAAGATCATTGTTTGCATTACTTTTGTGAGGCGTTAATTTACAACCGAAGAAATATTTTTGTTGCATTactggatggcggcgttagtatc	GTATTTTTACGTTAATAGAACCATTCCAAAGTTTCTTTTTAATTTCGGCTAGATTGTCTATATCATTCATcgactatttatatttgtatg	TTCTTGGTGTACGTGCAATTAC	AATCGTACAAAACCCCAACTGG
GELC1722	C1_02270C_A	TCTTTTGTTTTAGAATATTTATTCGTATATATATATATATATAAATAATAAAGATATCTTTTTAAAAGTCactggatggcggcgttagtatc	CTTTACCTCTGAATAAATCTTGTTTCCAAGCTCCTTTTTCAACGTATGATTGATCTAATGTATTTGGCATcgactatttatatttgtatg	ATCTATTTATGTGTGTCGTGCG	ATTTCTTTTGCTGCAGTGGTGG
GELC1724	C1_09610W_A	TTTTTACTTTTTTTTGGAAGGGATAAATATCAACCGCAGGGCTAAAGAGTATTAAATTAAGCTTTTATATactggatggcggcgttagtatc	CCGGGTTAAAAAACATACACTCATTGAAGTGTGTATTGTGGTTGTGAAAGTTTCTGCTTTGGGAATACATcgactatttatatttgtatg	TTATTTCCCAGAACTGTTGCAC	TGGGACCGACACATCTCTATTG
GELC1726	C1_09660W_A	ATTCTTTTTCTTTTGTTCTGACAACTTAACTTTGTTTACAATTCTCTTTTTTCAAACATTCGTCATCAACactggatggcggcgttagtatc	ATTCAGTAGTGGCAACATCTTTGACATCCTGTTCGTGACCAAGTAAAGTAGAACTAAGTTTGTAAGACATcgactatttatatttgtatg	ACTCTGGAACGAAGATTCTTGA	ATCCTCACCATGTTCATCGCTT
GELC1730	C1_09950C_A	TACATCTACACAATAGTTACCTTAACAGCGGCAATAAATTGGATTTCTGAAAGTTGCCTACTATAGCAAAactggatggcggcgttagtatc	CATTAGCTGAATATGAAGGTGGTGAGTCTAACGGTTCATCTGGTTCAATTGCCGTATATGATGAGTTCATcgactatttatatttgtatg	GCTCTCCTTCGTACAATTTTCA	TGTGACAATTGGTGATACTCGGA
GELC1731	C1_09980C_A	TGACTCCCTGATCATATCACCACCAATTGATCATAACCTCTATCTTTTCTCCCTTTTTTATTTTTAAATAactggatggcggcgttagtatc	CACCATTATGTTCGACAAATTCAATTTCTGGTGTACCTTTAGGTTTATATGGGATTTCAACGGTAGTCATcgactatttatatttgtatg	TTGTTTTACTTACTGTGGTGGC	AGTTTCACCAGCACCTCTTTGA
GELC1741	C1_10490W_A	TAGAAACTTGTGTCATCTCTTTTTCTTTTCATTACTCCTTTCTAGTCTTCTATTAATATCCACAACTAACactggatggcggcgttagtatc	AATTCGAGTTGGTACATGGATCCAATTCGTGGAAACGTTTTTTGATGCTTTCGACAATTGCTCTAGTCATcgactatttatatttgtatg	TCTTTAATTTGCGGCAATCTGA	TGACACTTCTTTCCCGTTGACT
GELC1744	C2_09910C_A	AAACAACAAAGCTAATAAGCTGGTCTTCTGCTAATACATCCAACCCTCTCCATATCCATACTTCTACAATactggatggcggcgttagtatc	TTATGATTAATATTATTGAAGCAAAACCAAATGTCAATGCAATGGTATTCAATTGTTCATCAGTTATCATcgactatttatatttgtatg	TGGTAGTATCTTACAACTTGGTGA	AGCACACCAACAAGTCTAGCAT
GELC1746	C5_01870W_A	TCTTTGTTGAGTAGAAGTATTCTCTTTAACAATTTCTACCATCCCTAGCAATACTTCTACAATTGGAAACactggatggcggcgttagtatc	ACGACAATGCTTCCCTAAAATTGCTATCCTCTTTAGAGGCAAAAATAGGGCTAGCCTTTTTTGTCACCATcgactatttatatttgtatg	ATCTATATGGGTTTCCTGCTGG	GCATAGTTTTCATTGGCACGGT
GELC1748	C6_02070C_A	AAAAAAAAATTTCATACTAATTTAATTTTTTATATTATTGTTTAACCACTACCATATATATTAATCAACAactggatggcggcgttagtatc	ATAATAATTATGATCTTTGATTACATACAGACATACGGAATTTGTTACCGGAAGCACCTGATCCTGACATcgactatttatatttgtatg	TGGACTATTCATGTTTAGGGCT	CGACAAAATTCCCACGCTTCTT
GELC1750	CR_09900C_A	AAAACAAGACGCGTTGTTTTACCTTCTTTCAACATCTTTTAGCAACACCACCCATTCAATAACCTTCAATactggatggcggcgttagtatc	ACAATATTCGAAATGCTATGGGTCTAATGTTTGATGGCTGAAGTTTAATTGGCAAAGAAGTGACTTCCATcgactatttatatttgtatg	ACGACAACTTGTTCCTAGCTAT	CGCCATCAATAAATAGTCCCCG
GELC1751	C1_04880C_A	TACCTAACTCTAACAGTTTATCTAGCTCACGATATCTACATCAAGAAGTTAGACAAACATATCATTCACAactggatggcggcgttagtatc	CTGTCAATTGTCTTGTATTTATTATTGGAGAAACCCTCTTTAAAGTTACTCTAGATATACTTCTAAACATcgactatttatatttgtatg	TTTTCTAAGGATCTTTGCTGCG	ATCTTTTGGATCAAGCATGGT
GELC1752	CR_00860C_A	TTTTCAAAAAAAAAAAATACAAAAACTTTCCCATCTCCCTTCTAACATCAATTCCAATTTTATAGGTACAactggatggcggcgttagtatc	CAACTAATTTGACGTCGTAAGCGTCAGATAATAATTCATCACCGGAAATAACGTCTTCAAAGATAAGCATcgactatttatatttgtatg	AGCTTTGTCTTTTGCGAATGTA	TCAGCCAAGTAAGCCTTAATTCTCT
GELC1753	C5_01640W_A	TTTTGTTTTCAACTCCATTAATCAAGTTTAACCTTTTTTTTTTTTACAAGTTTCAAGACATCCACCATCAactggatggcggcgttagtatc	TTGCAAATGATAGTAAAGATTTTGAAACACCTTTATTTAGTTTCCTAGTTATTGTTCTTCTACTTAGCATcgactatttatatttgtatg	ATTGTCTAGATGTCGCACTTGA	CTGGTGCCTTAGGATCTTCGTA
GELC1754	C2_06540C_A	TTTGGTCTTTTTCAACATCCTTCTTCTTTCCAGTATTCAATACGATCAAAACCTCACTCTATATCAAACAactggatggcggcgttagtatc	TTAGAAAAACTGCCTTCGGTACCAACAATTCAGCACCTTGAATTGCCGGATTTGCAACTAAATCAGACATcgactatttatatttgtatg	ACCCGTATAATTAGACAGAAGGT	TGAAGCATCAGAAATCTTGTCAACT
GELC1755	CR_02370W_A	ATTCATTTATTCCTTGATCCTTTTTTAAAGTATTCAATTTATTTATTTATTTGTTTGTTTGAAGTTTATAactggatggcggcgttagtatc	AAACTTGGGAAAAAGTAGTTGCATTCAGAAAACTCGAATAGTCATGATAAACATTACTAATGGAAGACATcgactatttatatttgtatg	TGTTAAGGGCATTGCTTTTCTT	TCCCATTGTTCTTTATCACTAGGG
GELC1757	C4_03470C_A	TTATTTTTGTTTATCTCTACAACAAACAACTTTCCTTTATTTTACTACCAACTATTTTCCATTCGTTAAAactggatggcggcgttagtatc	CATGGTGGATGATGGCAGCTTGAGAAGATAAAGCAAAAACAGTAGCACAGGCAATTTTGGAGAATTTCATcgactatttatatttgtatg	CCCACAAATCTTACATACAGGTG	GGATTACTTGTGGAATGTTGCCA
GELC1762	C1_10640C_A	CACTATAGACTAGAGACTACAGGATTAGATTAGATTAGATTAGATTAGAGTAACACCAACACACCTAACCactggatggcggcgttagtatc	ATCTATCACTAGAATCATTATGAGTCAATTTGAAAGGGGAATTTCTAACAAATGCTTCTGTATCAATCATcgactatttatatttgtatg	GGTTAATGCACGCACTAGAATA	CCTGTAATGTTTGACCGTTGGA
GELC1763	C1_13560W_A	TGTTTTGGTTTTGTTTTGATGAACCATAAACGCATGAACATATAAACAAAGCTTGGTATACTTTCCCCCCactggatggcggcgttagtatc	CTTCACGTAATTCATTTTCAAAAAGTTCTATTAGCTTTTCATTAAATTCTGGCCGTATTCCTCTGTTCATcgactatttatatttgtatg	TGCGGTTGTTGTATTAGGTTTG	CTTAACACCGGGAAGTAAACGT
GELC1764	C1_13740W_A	TACAATTGCAATCAGAGATTATTAACATAAATCATATCTTCAAAGCAGAGCGAAACTGCATAATGGAAACactggatggcggcgttagtatc	GAGGAAGAGGGTTTGAGTTTCTTAGCATCAGATGCCTATTACCATTACTTAGAAAACTAGATGTACTCATcgactatttatatttgtatg	TGTTCTTTTGTTTAGCCTTTGTT	TTTTGACGCCTGCTCAACATTA
GELC1765	C2_01240C_A	TTTTTTTTTCTCTTCTCTCCAGTGTTTTTCTTAACATTCGAGATGACTAAACATCAAATGACTAAAACTAactggatggcggcgttagtatc	TCAACTGGATTTGAATATCATATGGAGTATATGGATGGTTATAGTTTCTTGAACATGATTCAGACACCATcgactatttatatttgtatg	TGTGGTGGAAAGATGAAAACAT	GGTTCATCCTCTTCACTTTCACT
GELC1766	C2_05200C_A	CTTTTTGTTTACCACCTGATTAATCTACATTCATTTATCACTAGAGAACCATTTGAGAACTAGTCAAAATactggatggcggcgttagtatc	TTGTTATATTTATCGACAGACGTCGTCTTGCCCCCCTATCACTAATGGGGATTTCCGATCTCCTTGCCATcgactatttatatttgtatg	CCTAAATCGTTCCAAGTTTGCT	TGCGTAGTCTAGTATTCTCCAAGT
GELC1767	C2_06130W_A	TCCAAATTTGTTCAGGATATTTTTTTTTTGTTTTTTATTTTTGTTGTTTCTATCATAATCGATACCTACCactggatggcggcgttagtatc	CAAGTTCTAAATCATGTTGTGTATTATCTATATTTATTCCTTCTTCTGTTTCGTCCATCACATATGACATcgactatttatatttgtatg	ACTTTGGACATCTAGAGCTACTG	TGAGCTTCTTGGTTCTGAATAGA
GELC1769	C2_08020C_A	CTAGTTCAACAGACCCTTTTGTTTATCCATTTAGTCGAGTGACCTATTCCAATTTTTTTTTTATATAAACactggatggcggcgttagtatc	GTTGAGAGCCATGATGTTGCAGTTGCAGGTAGGATTGCTGAGGTGTGGGTTGAGGAGGCAAATCGTCCATcgactatttatatttgtatg	TCCCTAATTCTTGTTGTACTGCT	GTACTTGTTGTTGCGGTGGTAC
GELC1771	C3_03910W_A	ATATTTCTTCTTCAGTTTATTTTAATTGAAACTTAGTATATTCAAATCAAATAATAGCATATTAACAATAactggatggcggcgttagtatc	AACCAGCTTTGGCTGATCTTGAAGTTGAAGCTTTTTCGGAAGTTCCTGCTTTACCTTTACCACCTGACATcgactatttatatttgtatg	TTCTCTCCCTTTTCTCCCATAC	ATTTCTTGTTGTCTCTGGCAGC
GELC1773	C5_00740W_A	TTTGGCAAACATTCTTCTTACTAAAAAAACAAACCTTTCTCCCATCACGTCTTTATCCATTTTTAATCCAactggatggcggcgttagtatc	CATTATCATTGGTTGAAGGGTTGTTTAGTATATCTTGAGCAGATGAACAATCAATGGTGGCAGTTGGCATcgactatttatatttgtatg	TGCCATAAAGATATTGTTTCGGA	TGAGATTTACCAATATAAAGTGTCAC
GELC1774	C5_01140C_A	GTAGTGAAAAAAAAAATCTAACAAATTTTTTTTGGCACCAACCTCTAATTAACCACCAACAACCATCAAGactggatggcggcgttagtatc	TACTAGCACTTCTTATTTGAAGAAACCCACTTCTAGTAGTCCTACCGACAATCTGTCTCAAAGGGATCATcgactatttatatttgtatg	GCCACATGTCTCTTAAGTTGTT	TGGTGTTTTCTTGGAAGGAGCT
GELC1775	C5_03170C_A	CTATAGATATCAATTTAATTGTTAACCTATTGCCCTGCGAAATACCTCCAACAAACAACACATAGCTAGTactggatggcggcgttagtatc	AGATTGTTGGTGAGTTGACTGGTTGTAAATTTGGTTTGGATATTATTTTGTTGGATTTGAATGTACTCATcgactatttatatttgtatg	CCTATTTATTACCGGTGTTGCC	GTGTTAGTTGGTTGTTGTGGCA
GELC1776	C5_03370C_A	TCGAATATTGAAATCAAACATATAAATAATAGTTGGTAACTTACAGACACTCAACACTTTCCTTCACACAactggatggcggcgttagtatc	CATCTATTAAAGTAAAAGTATTTCTTATTTGAGCTTTTTGAGTCGATGATAAAGTTGTCAAATGCAGCATcgactatttatatttgtatg	TTATCTTCACCGGCAAATCCT	TCCAGGTATACTTTCAAAGCATT
GELC1779	CR_09230C_A	CGAATCAATCTAACCCCCCTACAATCCAATCATTCGATCTCAATATTATTTAATAGATGATTCATTAATAactggatggcggcgttagtatc	TATACCATTGAGTTTGCGGATTTGAACTACTGCTACTGTTGCTTCTACTTCTCAATTTGAATGGTGGCATcgactatttatatttgtatg	GAACAACAGCGTTTTGAAGTTT	ACTTTTAATTTCCCCTTCCAATTCCT
GELC1781	CR_04820W_A	TTTATTACTCTTATATTACTTAGATACACCCTCCAATCATATCCTACATATCCTACATCTACATAACATAactggatggcggcgttagtatc	AAACATTTGGAATTATAAATGGTTCAGAACTTTCAGTAGATAATTGTAAAAATTGTGTTGGTTGTTCCATcgactatttatatttgtatg	GGGTTTTGGGTTTTGTGTCATA	TTTCAGCGTCTTCTTCTTCTTC
GELC1782	C7_00360W_A	TTTTTTTCTATTTGTTGGGATTCTATAGAACTTCTGCCACGTTCGTTTTATCATTTCAGAAGTTTATATCactggatggcggcgttagtatc	TAATACCATCAAATCTCCTGCTCTGGTATCTCCTGTTATTATTGTTGTTGTTGATTGAAAGTTTCTCCATcgactatttatatttgtatg	AAACTCGTTTCGTTACCCTTTC	TTCTTTCAAGGGACACTGTGGT
GELC1783	C7_02420C_A	CAAGCATTAATCCATACGTATCCAGAGACATTTCCCAAACCAGTGAAAGACACCCCTTCTGGTAATAACAactggatggcggcgttagtatc	TAATTCTGGCTCTGAGGGAGGCAGCTGAGACTTCAATCGGGGTGTCCGCCTTAATGCCTCGCTTCAGCATcgactatttatatttgtatg	TGATGAGTCAGATTCAAGCACT	ATTTCCTCCAGTTGTGCATCTG
GELC1784	C3_00580W_A	GATTTGAAGTATTCTAAATTTTGGTTCGTATTTTTCAATCTTTTCTAATCATCAAAAAGTTTTTATCCCAactggatggcggcgttagtatc	AAACATCATAACTAGCAAACACAGTAGTTGCTGTTGCAATGAATAGCAAAAGAAAGTTCTTAAACAACATcgactatttatatttgtatg	CACTAAGTCTGCTGGAGGTAAA	CTCTACCAGTGGACGTGATGTA
GELC1785	C2_08490W_A	GCCACCAATTTTTTATACACACACATACACCTCATACCAAGTAAACGCGCTGCCAAATTCACACCACACAactggatggcggcgttagtatc	ATAATGAAGGACTGAATCGTTTAATAGCATTCTGTCTAAATAAAAATGTTGGTTCGTAATAATCAGTCATcgactatttatatttgtatg	ATTTTGCCATCCTACTTCTCCT	CATGAAGAATTGGAAGCATTTTGA
GELC1786	C2_09530W_A	ACACTCACAACGTTATCGATTATTGACAAAGAGATTTTTCCGGTATAGAAAAAGAGAGTGCGAAAAAAAAactggatggcggcgttagtatc	AATCAGGAATCCAAAAACCTGATGCAACGGATATAGCACCAGCTAATGGTAAAATTTGAGAAACTTTCATcgactatttatatttgtatg	AAAAGACTATGACAACAGCACC	AGTGTCAGTCGTGTAGGAGGTA
GELC1788	C2_01310W_A	TTATTTCCCCTTATTTCTATTTTTCTAATTTACTTTACTATTATTGATTTCCTTTTCACCTCCACAGATAactggatggcggcgttagtatc	TAGAAGGATTGCCATAGAATGATGGATTATTATCTTGTTCAATATCTTCAAATAAGTTATCGGTTGACATcgactatttatatttgtatg	AATATTACACACCAACCCAACC	TTATGTTGTGGTTGCAGTTGGG
GELC1789	C2_01560W_A	TAAAGTGTGTGTATGAATAGTACGTGACAGGAAGAGGTTTCTTTATAACGATAATTTATCTAATTCACATactggatggcggcgttagtatc	TTGCAACAAAACATAGAAACACAAATGTGAATATTGACTTTGGGGCAAATCGGTACTGCTTTTGAACCATcgactatttatatttgtatg	TTGGTTGTTCTGTTTGGGTTTT	CGCCTTTATTAAGCCTTTGTCCA
GELC1790	C2_05980C_A	TTTTAATTTTAGTTTGACGCTACTTGTTTTTTTATTCAATTCGGTTTAAATTTGCAAAATTTGTTACACTactggatggcggcgttagtatc	CAAACTCTTCCTCTAAATCGACAGGTTTACCTTCTGGGTATAATTTATCTCTAGTAACATTTTGAATCATcgactatttatatttgtatg	TATGTGCACACTCCCATCTTTT	GGAATGAAACAGGTGTGGCTTG
GELC1791	C2_08170W_A	ATCTTAAAGCCGCAAAACTTAAGACACCAAAAATGATTAATTTTCGAGTCAAATTATACTTATCACAATAactggatggcggcgttagtatc	TTGAAGTTTTAATTAATTGATATTGAAATTGAAGACAAATTTCAATCAATTTATATTCTAGATGCCCCATcgactatttatatttgtatg	CCGATCAAATCTACAACCAAGG	TGAACATCATCAAGTGGGAAATTG
GELC1793	C2_09350W_A	AAAAAAAAATATTATTAAGATTCCTTTTCAGGATAAGCATTCAAAAAAACGACCAAGTTTTTACTTTGCCactggatggcggcgttagtatc	AAAACGGGTTGGTTCTAGGATAGTCATTAAGAAACTCATCTCCCCTTTTCAAAACGTCTTGAAACGACATcgactatttatatttgtatg	TTGAAAATGACTCTGACCCTGA	GGTTCATCACAGTAAGCAAGCC
GELC1794	C2_10020C_A	TGCGATTCTGTCTATCATTCACACTCCTTTTATACAATTCTTTGTTAAGCATAAAATAAAATAAAATAAAactggatggcggcgttagtatc	TTGTTAATGCAAAAGTGGTATATGATATTAATGAAAGTAGTAATAATATAAAACGAAGGAATTGTTGCATcgactatttatatttgtatg	ACAATGCAAAATAAGGTTTCGC	GCAACAGCAACACTCCAAACTA
GELC1795	C3_04780C_A	ACAATGTGTCGTGTTAATATAACAACGTCTCTAACTCAGGAGAACCAATTGTTTCTACTTCAGTCAGTCAactggatggcggcgttagtatc	TCACTTGATGTTGTGGATCTACTTTCGGAAAGGCATCAAATGTTTTAACTTTTTGGGCAAACGAATCCATcgactatttatatttgtatg	ATAAATAGAGGAGAAAGGGCCC	TGAATAAATTGGCAGGGCATAGC
GELC1796	C3_05300C_A	TATTTCTCTATAAGGTCTTACGACATTTAAATTAATTTTAGTAGTAGTAGTAGTAATAGCGGTGGTGTTGactggatggcggcgttagtatc	TTTTTTTTTTTGCTCTCTTACTCCAATTGTTGTTGTTGATAAATGTAACCCCTTCTTCCTCCACCACCATcgactatttatatttgtatg	TGCCAGTAATAGTACCATCGTT	AGTGGCACTAGTTGATCGAGAA
GELC1797	C3_05340W_A	TAATGATATTTATATATCTATAATAAGTAAATATGTTGCCATAGTGATATTCCTTATATTTGTCATTATTactggatggcggcgttagtatc	GACATTGACGTAAATGAAATATTTCATCAATATAAGGTTGAGTCAAATGATGAGTAATATTATTGAACATcgactatttatatttgtatg	TTAAGGATTGGTGGGTTTCGTA	AGGCAATATAACAACTCCACCA
GELC1802	C5_02980C_A	CATCCACAACATCAACTACTATCAAACTACCAACTACATAACACTCTGAATGATCTCAACCAAATAAACAactggatggcggcgttagtatc	GTAATACTTTATTAAGTTGTGATATTGAATTGGACTTATTTCTATGAGTAGGTGTAGTATCACTATTCATcgactatttatatttgtatg	TTTTACGGAAGGGGATATCTCT	TGCCAAGTCATATAGCTTTTACCA
GELC1805	C6_00880W_A	AATAGAAAAAAAATTAACCTACACTAAGAAGTATATATATATTCAATCATCAAAGACACAGTACTTAGTTactggatggcggcgttagtatc	GCTTGTTATCGTAGAATGGCGAATATTGGATTCCATAACCATTATATCCTTTAGTTCTAAATGAAAGCATcgactatttatatttgtatg	CAAATCCTGAATATCGCCCAAT	TAAAGTCCCATCTCCTGAAGCC
GELC1806	C6_01880W_A	GAGTTTATCTTAACAATTCTTTAGTCCGTCGCTGCAACACATACTTCTTTTTTTTTATATTTCATTCCACactggatggcggcgttagtatc	TCTTAGAGTCAACCGCCATGGATTTTTCAAGGTCAGCATCGACTTTCTCCTTGGCAAACGGGAGACTCATcgactatttatatttgtatg	AAACTTGACACCTCAGAACTCT	TATTGGTTCATTGATTGTGCCA
GELC1807	C6_03250W_A	TTTCTTTCAACACCTATTACCTCTCAAAATCCAACTTTATACCTTTCACTTATACTTGACTGGGAACAACactggatggcggcgttagtatc	GAATTAAAATGAAATAAATCTTTTTGAATTGTCTAGGAGACCTGAATAATGGCATATATGATTTGGTCATcgactatttatatttgtatg	GCGACCAATACAAGTGTTCAA	CGGATAAATGGCCAATGAAGGG
GELC1808	C7_02690C_A	AATCATTCTGTAACAAAGAAGACGAATCAACACCAAGAACACCAAGAACATTTCAATTTCATATCTTCAAactggatggcggcgttagtatc	AATGATCTTCAGATGAATATTTATATAATTTCAAGTTTTGTAACTTGTTAGTTGGAATGAAAAGTCCCATcgactatttatatttgtatg	TTAGTTAGTTAGTAGCCCCACG	GTTGGTTGAGTTTCATTTAAATAAGG
GELC1809	CR_00710C_A	TTTTTTCAATTATTTGACTAAATTTTTTTTGAACAAATTCTCTTCATAAGTGTGTTTTCTCATTTTGACGactggatggcggcgttagtatc	ACTTCTTACTGATTGCAAGTCCAATTCCTCGAGATCCGCCTGTGACTAATGCAGTTTTGCCTTTAAACATcgactatttatatttgtatg	GTCAGGAAACAAGCTCTTATGG	TGATTAGTAACTCCAGCACAGT
GELC1810	CR_01010W_A	TTACACTTTGTCACAATATACCTAATTCTAAATTAATGTATCCTTTTTAGTCCACTAATTACCATTTGTTactggatggcggcgttagtatc	GTGGGTTAGATATAGAAATATCGGGGAATATCAGGGATAAATCACCAGGATTTAAAATTAATTTTGTCATcgactatttatatttgtatg	TCTTTTCTTCTCGGGTAGTAGT	AAGACTCCTTATTTGTTGACGA
GELC1812	CR_02570C_A	CTTTTTCTTTTAATTTCTAAATAACCTTTTCATAATTTTGATAACTTTAAAATTCTAAAACAGTCTCCTAactggatggcggcgttagtatc	TAATCAAAGTACTACCTGGAGCACGAAATGGATGAGCCAAAGTGGTTTTCTTTTCAACTGAGAATGACATcgactatttatatttgtatg	AATTAGAAAGAGTGTGCGAGTG	TCACCATGACCAACCATATCAA
GELC1814	CR_03540W_A	CGATGGAATTATGTGATAGAAGAACTAATTGCTATCTAGAATTTAATGGGAGTAATATCTGCAACCACAAactggatggcggcgttagtatc	TCGATTTCTCTAACGGGGGTTTATGGTAGACCGGTGTTTTGGGTGTGGTGTTCAAGTAAGTTACAGTCATcgactatttatatttgtatg	TGAGCCAAGTGATGTTGATAGT	TTCGATTTGAGAAGGAACATCA
GELC1815	C1_04480C_A	TAATATTTGCTATCATAACTATTGTATCAATACTGTATTATCAATCCCCTAAGAGAAATCATAAAAGCCAactggatggcggcgttagtatc	TAAAAGGAGTCGAGTCATCTATTGGTGGGGGTTTTCGTCTTAATGATTTTTTATTTGGCTGATGAGACATcgactatttatatttgtatg	TTTGTGCATTTGAGGGTTTTAC	CCTGCAGGGTATATTCTGGTCG
GELC1817	C2_05440W_A	TTTTCACAATCAATCAAAAACTGATTCTTCTAAATAAACTTTTTTTTTTACATTATAGACATCAATCGTAactggatggcggcgttagtatc	TGGAAGTCACTGATTCAAAAGCTTCTCTAGTGGAGGAACCTTCATTAGAAGAAGATGCAACGGATGGCATcgactatttatatttgtatg	CTTCCTGTCTGTATGCTTCTCA	GGAGCTCCTAATAACTTGACCA
GELC1819	C3_00810C_A	TTCCTTTTAATCCTTTGAAATATTCTATTTTATTAACTTCAAACATAATACTTTCCTCCCCCCCCCCATTactggatggcggcgttagtatc	AGTATTTACCTAAACCACCACCGGCACCGGTGATGATAACAACTTTATCTTTAAAATCTATTGGAGACATcgactatttatatttgtatg	TTCCTTTAAACCTTCACAAGCG	TGACGGCGGTTTCAACAATTTT
GELC1820	C5_04510W_A	TTTCTTTCTTTTTTCCTGTGTGTGTGTGTTTGTGGAATAGTTTAAACGGTTATTTAGTTTTCAATTCCCAactggatggcggcgttagtatc	GCTTGTAGTTCATATAATAGATAGACCATTCTGGAATCTGATGGGTCACATATGTTTTACCGAACTTCATcgactatttatatttgtatg	TCTTCCTACTTTCGTGTCATCA	TATGTGTGATCTGCCCATCTTG
GELC1823	C1_00750C_A	ATTCACATCAAATACTTATTAATTTCACATATAATATCATTTCATTAGTAGTAGGAAATACCTTTATATTactggatggcggcgttagtatc	TATTATCTAATTCGACTTGAGAAATTGTTGCCACTGGAGCATCTGATGTTGCTCGTCCAAACCACGACATcgactatttatatttgtatg	AAGAAGTGTGCGTGATTCAAAA	TGATCTCATGGCAATTTTATTCAGA
GELC1824	C2_10320C_A	CACTTGCCGAAAGTGTCATATTCAGTACTTTTTCCAATTATAGCCAAGCACTGAAAGTTAGAAATCTATCactggatggcggcgttagtatc	TTGAAGTTGAATTGTTGCTAGATGAACTTTCAAGTAAATATGAATCAGAACGTTTAATTGATTTTAACATcgactatttatatttgtatg	CCATTCCAATCAAACTTGTTGC	TCTGCTTGAAGAAGAGATGCCA
GELC1825	C4_00830W_A	TTTATTTTTTTAAGGATTAATTTAAAATTTTTAACATATCAAATCAATTTCACATATTTATTAAATCAAAactggatggcggcgttagtatc	CTTTCCCCTTGAAAATGTCTGATTTCCAAACACTTTTTTCGAGATATGATTTATCTAAGGTATTTGGCATcgactatttatatttgtatg	CAACACAACTGGTCTTTTCACA	AGTTCTGTCGGCTGCTTCTTTA
GELC1826	C4_06650W_A	TAAACTCTTGGGATTCAAATTTGCCAACCAAATCTTTTTATTCAATAATATACAAAACCTCACTTCCACTactggatggcggcgttagtatc	CAAAGTCGTCATTGTTGCTAGGAGACACTGCATCATCCCAAACAGATGCTGTCAATTCATCATTATCCATcgactatttatatttgtatg	CGTTTATAACTTGGTCGTGTGT	CGACTGCATTGTAGTACGACGA
GELC1831	C1_13990W_A	ACAAAGTAAAGCCAACCACAGAAAACTGGTTGACTTGAAAGCTAAGTACCGCATACCAATTTTGATAACAactggatggcggcgttagtatc	GATATAGACTGGGTTGAACCATACTAAATCGGAGAGGCGGTACATAAATCTCAGGGACAATTTGTGACATcgactatttatatttgtatg	AGAAACAAATCTTCGTGCTTCC	TTTTACCTTTGCCTGACTGTGC
GELC1832	C2_02290C_A	TATCTGATTCGCCTGACATTTAATGTTGGTTCGTTATTAATTTCCAAAAAAAAAAAAACCAAATAATTCAactggatggcggcgttagtatc	TATCGCTTACTTGGGAAAGAAAAAACTGGGTCTTTTCTCCACGCACCTCTACCAAAGAGAAATTAGACATcgactatttatatttgtatg	CGACGTTGAAGTTTGTGGATT	AGGAGTTCTTTCGACGTAATGGT
GELC1833	C3_03860W_A	TTCTTTCTTTCTTTTTTTCATTTTGTATCAGTACTGATGATTACTTAGTGTCGTTACATTGAGAGACATAactggatggcggcgttagtatc	CGCACCAACATGGCCATAAAGTATAGTCTAGATCAAAAACTACTGCTTTGGGGTATCTCGCAAGTGTCATcgactatttatatttgtatg	CAAAGTCAAAAGGCATCTCTCC	AAAGTACTCGATTGCTGGCCTT
GELC1834	C3_07570C_A	CTAAGCCGTATTGTCTAGATTGTGATTTATAAACTGGAATACAATAATCTCGTGATCGTGGGTCGACACAactggatggcggcgttagtatc	TGATAACTAATGTTGGTCGTGAATGTCTCATGATTTGTGTGAGTGATGATTTCGATACAAATGATTTCATcgactatttatatttgtatg	TGACTCATGGTGGTTGTTAGTT	TCTTGGAATTTGATTTGCTGAGA
GELC1835	C4_00580W_A	AATTGATAATTATCTTAATAGACAAACATTCCAGATTATTATTATTATTTTTATAAACTTTAAGGTGACAactggatggcggcgttagtatc	TTGTGAACCATGATTTTAATGTTTTGGGTTTAATAAATTTCAAATCAGATAAAGAATAAATTTTGGACATcgactatttatatttgtatg	ACTTCTTTGTCGCACTTGTTTT	ACTTGAGATAAAGCACAATGGA
GELC1836	C4_01300W_A	AACTCAGCACGTTGCATATTTAAAACACATCATAATTACATCCAATTTATGATTTATTGAACTACTCATTactggatggcggcgttagtatc	CTGAATCGTCAAAAGTACTATTGGGATAGAATTTGTCAAATGAATTGACTAATGATTTGATTGAATTCATcgactatttatatttgtatg	TCCTTTTCTTCCAACCAATTCA	TCTTCGTTGTTGTCCTCTTCTTC
GELC1837	C4_03890W_A	ATTATTTCTATTACATTACTTATATCTTATTGTTCTACGCGTGTGTTACTTCCCCACTTCTGTTTTCACCactggatggcggcgttagtatc	ATTGTTGTTGTTGTTGTTGTTGATAAGTAGGGTGATGAAATGTAGTATTAGAATTTTCAACAGTTGACATcgactatttatatttgtatg	CTCAAACTGTTAACAAGCGTGA	GCTGATAATGGACATGGTTTGGA
GELC1838	C4_05940W_A	TCTTTTTCAACCAACCAACAACAAATACCAACACATTAACAGTTACTTCTAACAATAACAATACTCAACCactggatggcggcgttagtatc	ATGACATAGTGGTAGTGCTCAGCTTTCTGTTTCGATGCGGATTACGCAAATAGGATAAAGTTGAACTCATcgactatttatatttgtatg	CAACACTTCAACTCAATACGCA	TGGTTATTGAAGTTGGAGTTGCA
GELC1839	CR_08160W_A	TTTTTTTTTGCCTTATATATTATTTGTTGAGAGTCCTTGACGGTCGTTAGTTAGTTATTGAGTCAAAGATactggatggcggcgttagtatc	TACCAATAGTTTGCAACTGTTTGTTGGTAAGGTACACAAACCTTGGTTTAGCTGCAAGTACAAATGACATcgactatttatatttgtatg	ACATGATTGGGGTGAACTAGAT	GCGGTGGTAAGTTCAGTGGTAA
GELC1840	C4_05050C_A	ATTCAAAGAAAATATATACAATAATACTATTTTTTTTTGTTGGCTGTCGTTCATTATATGTGGGTATTAAactggatggcggcgttagtatc	GTTTATGATCTAATAATTGCTCTAGACAATAATCTAAATCGGAAATTGGTATTTTGAACGGCACCGTCATcgactatttatatttgtatg	TTCTTCCTAATCTGAGTGGACC	AATTAGTTTGAGGCGGTGATCC
GELC1841	C2_09770C_A	CAAACCATTTTGATTTAATCTCAGTAATCGGCGGTGATTTCACAATTAAAATAACTACATATCCTAAGCAactggatggcggcgttagtatc	GAATAATTAATGCATGTGTATTCGTAGTGATAACAAACGTTCTAGGCTTTTCTATCAAATATAGTCTCATcgactatttatatttgtatg	TGGCGTTTGTAGTGAGATCTTA	CATGTTTCGGGGTGATGTCTCT
GELC1842	C4_00960W_A	ATAAATTTATTCAACATTTGGTAAATTTTTTTTTTTCAACTATACACTACTACTAAATAAAACAATCAACactggatggcggcgttagtatc	TAGTTGGTCTTATTAGTGTGGTAAGTTGTTTAGGAGATTGTAGTAGGATCTTTCTAGCTGATGATAACATcgactatttatatttgtatg	TCTTCCACTTCCACTTCCATTT	TCATCAACTGAATCATAATGCATTG
GELC1843	C6_03040C_A	TTATTTTGCTTGATTTGATTCTCCACAACTTACTTTTAAGTATATATTTGTAATCTCTTTAACTTATTAAactggatggcggcgttagtatc	GCATTGATTCAAACTTCTGGTGAAATTTATCTTGTCCATTGCTGTCAGTCTTCGGCACATTAAGATTCATcgactatttatatttgtatg	CGTTGTTGATGGGGATGAAATT	TGCTGTGGATCTTGTTGTTGTG
GELC1844	C7_00670C_A	CATTGCTTATTGACATTCAGTATTAGTAATTTACTTCTTTTGATATATATATTAGCCCGCCGCATATTCAactggatggcggcgttagtatc	GAAATGATAAACTGAAAGTATCTGAATATAGTACTAATGTTCGAGGGTGTTCCTTATATAGTAACTTCATcgactatttatatttgtatg	ATCTTTCTCTCTTGTGACAGTT	TTTTCAATGGGACGAGCAACAT
GELC1846	C7_03040W_A	AACAACAGATTATTTCCCTCTTCTTTTTTTTTTTGCTTTTACCTTTGTTTGTTATTTACTATTTTATAAAactggatggcggcgttagtatc	AACACTGAAATAAAATATATCCCCAGAGGATTGCTGACACACTATTATACAAGATAAGGTACCCCTTCATcgactatttatatttgtatg	TGGTGGTTGATTGGGATAATGA	GGCTAAACTTTCGGGTATGACG
GELC1847	CR_00290W_A	TACAACTTGAACAACTTTTTACCTTAGTTGTCTTCATAACATTTATTAATAGAGCTCGTTAAAATAAAGAactggatggcggcgttagtatc	AAGTTGCATGTTGAGGATGATTGTGTTTAAACGACGTGGCTGCAATACCAGAAGTGAGATTATTAACCATcgactatttatatttgtatg	TCTCATTATCTTCTCTTCTCCGC	CCCGTAGTTGCTTAGTTGGGTT
GELC1848	C6_04380W_A	AGTTGTTTTTTTATAATTTCCACTTTTAAACAATATTCTAGACTAACAAGATATCACCAAAACATTTCAAactggatggcggcgttagtatc	AAACACCCGTAATAACTTTTGCAGTAGCAACTGATACACAGAGGCTTAGCAACAAAAATTGTAAAAGCATcgactatttatatttgtatg	ACAGAACAATTGACGCATGAAA	CTAAAGACCAGCCCAAAACAGC
GELC1849	C3_03250W_A	TCCTATTATTTGCATCGACCAAATCTAGAAGATCTTACTAGAACATCGAAAGTTGGAGTGACCATTTGCTactggatggcggcgttagtatc	GAGGCTCCCCACGTGATTGGAGACCAGGTGAACCGGTTGAGTCTGTTGATTGATCTTTGGACTCTGACATcgactatttatatttgtatg	CTTAAGAGAAAACTGCGGGAAA	GGAAGGAAGGTGATTGGGGTAT
GELC1850	C1_10860C_A	AAGATAAGATACACAAATAAGTAAACAAGTCTCTACTCCATACTAGGAAAAAAAATATTTGACAAAGACCactggatggcggcgttagtatc	GAATACGTATCCTATTAGTACAATCTGAACTGCAAACATCACAATGGAATAATTTTGTTCTTGAATCCATcgactatttatatttgtatg	AGAGCATTTTCACTTCATTTTGA	ATCAGCCCAATTACCCAATCCA
GELC1852	C6_02420W_A	TACTCCACATTAAAAAATTAAAATTATTGTGATATTTTACAACCAACAAAAAATTCATTAACCAATATCAactggatggcggcgttagtatc	GTGATATGGTAGAAGTCATTCTATTTAACAGTTGATAGGCTACTTTAGGTATTATAGATGAAGTTGACATcgactatttatatttgtatg	ACTTACCAAACACCTCCACATA	TGGATCATAAGGGGTTTCAGTT
GELC1853	C1_03710C_A	ACTACAATTAATGTTTGAAATTTACTTCTAAATTTATTGAACTACTACAACTTCTACATTTTGAATCATTactggatggcggcgttagtatc	TTTGTTTTTCATGATTAAAAGGTAATTTGGGTAATTCTAAATTGGCAATTAGTTGTTTTGTATTGACCATcgactatttatatttgtatg	GAAATTAACACCAAACACCAAACT	CCCAGAGGCGCAATAGATGATA
GELC1854	C1_04020C_A	AAAACAACTACAAATAACTACAACTTAACTTTAACTAAAAAAAAAAAACAGGTCAATCGATAAATCAAGAactggatggcggcgttagtatc	ATCCCAATCTCATAGTACCGACAGCAACAGTGTTGACCTTCAAACCAGATTTACCTAATCTGGTGACCATcgactatttatatttgtatg	AGATAATTGCTCTGGTTTCGGA	TCAAGTGAACTGTCTTCTGCGT
GELC1855	C1_06370C_A	AATTTTGTTTTTCCATTTTTACTAATCCATCAATCAATCAATTAATTCATTAATTACAACTACTATCACAactggatggcggcgttagtatc	TTGGAGCAGCAATGACTGATTGGAAAAATAAACTGAAAAAAGCAGCAATAAAAACAGTGAATTTGTACATcgactatttatatttgtatg	ACTTGGAATATTATCGCTCATACA	TGTCAAAGCATAAGAAGTACGTGA
GELC1856	C1_07070C_A	GTCTTATTTACATTCGACCAAACATACACTCACATATCATATATCAAATACTATTTTCACACATAACAATactggatggcggcgttagtatc	CATCTTCAGTTTGTGGCCTAGTGTCCTTTGGAGGAAGATTTAAATTTTGTTTCCAATTAGTATCCGTCATcgactatttatatttgtatg	ATCAAACGAAAACAGAACGACT	TGAAGCAGTTTTACCAGTACCA
GELC1857	C1_10020W_A	TGAGTTTGCATTTCAACAAAGTCAACTACCGTTTATGAATTTAACGCTATAACAATAATTTAATATATTAactggatggcggcgttagtatc	ACATCTTCGGTAGAATTGGTTGTTCTTTAGTAGAAGAGTTGGGTATTGATTCTGTAGGTGAGGTAGGCATcgactatttatatttgtatg	ATACACAGAGAAGACCACCAAA	GTCTGGGGCTCTTCTCCATAAC
GELC1858	C1_14430C_A	GGTTTATAGAGTGTGTAGTTACAAATTTTTAGCGACAACAAAAAAAAAAGTTCACACTTGTTACCACACCactggatggcggcgttagtatc	GATCTTTGATGGAGGTGCCGGTGCCAATACCGATAGTAATTGGGTCACCCGAGACGGTAGTAAGAGTCATcgactatttatatttgtatg	CCAAGAGTCGACACATTAATGG	TTTCTTGATCATCGACGAGGTG
GELC1859	C2_03180C_A	TAAATTAAAATCTTCCCTTTGTTATTTTGAAAGAATTTGTACATCTATTTTAACGTGAATTAGATTCAATactggatggcggcgttagtatc	TATCAATCAATGATCTCAAAGGTTTTGCCATCTCCATTCTCTGGTGATGATCTCTTTTTCCAACTATCATcgactatttatatttgtatg	TGCATTCAACATTAAACAACCA	AGACAGGAAACAATAAGACGTTCA
GELC1860	C2_10030C_A	CTTTCCTTACAATCCTTTAGAAGTAACTTTATTCGTTCTTTTTTATATAAACATAATACCCAACTTAATAactggatggcggcgttagtatc	GTTGATGAGCTAATGGAGCAGCCAAAGCATTGGCTAAGACAGTAAAAGTAACGAAAGACTTGAATAACATcgactatttatatttgtatg	GTTTCCCCTTCCGATTATTCAC	TTTTGAGGTGGTTCAGTGTTGA
GELC1861	C3_01260C_A	TTAGTTCAAGTTTTTTCAACATCATCAAATAAAGAAACTTCTTCTTCTTCACCCACTCCATCACTGAAAAactggatggcggcgttagtatc	CAATTGGAAGAATACAAGCAGATGATGTTGAAGCAAGCACAGTTGCTGCAGCGACGTTAGAAAACTTCATcgactatttatatttgtatg	TGGGACAGAGAATTGAGTTTCA	TGGTGGAATAGTAGCAACAGTAGT
GELC1862	C3_07730W_A	AATAATTTGTTAGTATATAATTGAGAGAGAAACTATTTTTGCAGCTTGAGGTATATGAAATTAGTAAAATactggatggcggcgttagtatc	TCAGATTCAATGAAGCGTTTTTTGAATCCTTTGGATCTAGGATTTCTTGTTCAGGTTTATCACTCGACATcgactatttatatttgtatg	TATCTCATCTTGCCAAACCACT	GAGCTTGAGGTTGGTAATTGGC
GELC1863	C4_03570W_A	AACTTGTTTTCTCAACAATATCAAACACAACAGGAATCTCCTATAGTCACTCGCTTTTAGTTTCGTCAATactggatggcggcgttagtatc	GTGGGACAGTGGCCCCAATTGATAACATGTAATAAGCGATAGCAATAAGTTGAGCAGTTGATAATCTCATcgactatttatatttgtatg	TGTTGCGACTTTAATACCGTTT	TCTTGTGGCTGTTGTGGATAGT
GELC1864	C5_04830W_A	AGAAGAGAAGTTATTTCAACATCCTCTTAAACTGTCTAACATTACATGCACATATACTTATATTGCAACAactggatggcggcgttagtatc	ACATAGTATATAGTTTATGAACAAATGCGTTCTTTTTCACACGAGGATCACCAGGATTTTTCTTACTCATcgactatttatatttgtatg	ACATGTGCTACAATTGAATTTCAG	ATGGGCAAAGGATCACTCACTT
GELC1865	CR_05990C_A	GAAAAAAAAAACTTCTGAAGAAAAAAAAAATACACCACCTATTTCATATTAATTCTTTTGTATTTCATCCactggatggcggcgttagtatc	TATGTGGACTTCTTGAAGTTGGAGTAGCAGTCGTTGTCGTACCAAGTGAAGACAGTACCAAATGACTCATcgactatttatatttgtatg	TCTAAGAATATTCGGAGCAAACA	CGCTGGCGCTACTAATACTAGA
GELC1866	CR_06780W_A	ACTACTTCTTCCTTGTTTTTATTATTGTTTTCTTTTTCTTTAATTGTCACCAAATCATTATTATAGCAATactggatggcggcgttagtatc	GAGACTTTGGGAAAAGTAAATATATATACATACTTTCATGAATGGTACCATTCTTTCGTGACTCTTCCATcgactatttatatttgtatg	TGTTGATGATAGAACCATGGGA	TTGCTCCCTTGTTGTAATGTGG
GELC1867	CR_07440W_A	CAAGTATTTTATTTACCATTTTTTCTTTTTCTCATTTACTTTCCCAACTTTTGCACCTCCTTCACTAAATactggatggcggcgttagtatc	GAGAAAGATCAAATAAATTTAAATGGAAAGAAAGATGGTACTTTCGAAAGTTCAGAAATTTCCAATGCATcgactatttatatttgtatg	GGTTGCATGAGATCTGTCAATT	CCATATCATTGGCTTCGGAACT
GELC1868	C1_12730W_A	ATATCCAATTGACAAATATTATCATCCTTTTTCTGTTTAACAATCAAAAACATCTATTTCACAAACCGACactggatggcggcgttagtatc	TATGACCAGTTTTCAACATAACTTGAGTTCCAGCTCGATTAATAGCTTTTTTAATTCCTATCCATGACATcgactatttatatttgtatg	GGCCCCTAAGAGAAGAAACAA	ACTCCTCTTGTCATTATTAGTTCCA
GELC1869	C1_03820W_A	CTTCTTCTTATTGGATTATTTGTTCACATATTTATTCTAATAAACCCTTGTCTCTCCACCCATACTTCTCactggatggcggcgttagtatc	AAGTTGGTGAACCAGTAGTAGCAACTGGAGGTGGTGGAGTAGATACTTTATTTCTTAATTTTGCAAACATcgactatttatatttgtatg	TTCCATTGCTTCCATTGCTTTA	CAATTGCCTCAGATTCATGCCA
GELC1870	C3_01160W_A	TAAAGATATATTAGACACTTCACATATTCTACTGGAAGAACATTTTTCTTTATCATCACTGTCATCAAATactggatggcggcgttagtatc	AATCATTATGGAAATGGTCTTGAGGTGGGTGTGGTGCTGATGATGATGATGGACTAATTGTAGATAACATcgactatttatatttgtatg	ACCAAAACCAAAACCAAAGAAGA	GTGGTGGTGAAGGTGGTATTCT
GELC1871	C1_06320W_A	TGCTCACACTTAACAAAGACAACCCTCCCCCCCCCCCCCCCCCCTCCCCTTTCCCTTCCCACTTCCTATAactggatggcggcgttagtatc	GAGCAGAAAATGTCGGGGAAGATATAATTAAAGGACTCGTTGTAATTGAATGTTGTCTTAATTTTGACATcgactatttatatttgtatg	ACTTACCCACTACTTGTTTTCTT	ACCCAACCATTACCTAATCGATCA
GELC1872	C1_07440W_A	CTGTAGACGGCGGAGGGCAGCACAAAAAAAGAAAAGGAATTCAGCACTAAAAAACACGGGAGACGGAAAAactggatggcggcgttagtatc	TATCAATACTGTTGTCTCCTTCCTCCTCTTTGACTTTTGACGATTTTTTCCCTAGTAGTTTCAAGGCCATcgactatttatatttgtatg	ACAACCGGCATTATATACCAGT	CTTCGTAGGATGTGTCTGCAGT
GELC1873	C1_10680C_A	TTTAAAAAAAAATCACTACTACTATTGGAAGTATTTAACAAATTCAATTAATACAACTATTTCAATTGAGactggatggcggcgttagtatc	TACTGATAACAAAGGGTTCATTATAACATACATTCACCGCAGCAGTGGCATCTGGGGCTCCGGCAGACATcgactatttatatttgtatg	GTATGAAGTCACGTGAAAAGGG	GACTGCTGCTTCTTGAAAGTGA
GELC1874	C2_10470C_A	AAAAAACTTTTACTCCGTGAGTTAAATCAATTAATTGCTTAACATTTTGCTTGGAATCACTAGTACAATCactggatggcggcgttagtatc	CAAGTTCTTTGTCAGAACAATCAAAAGCTAACGCGGCGGTAGCAAATGTTAATAAAGATGCAAGAATCATcgactatttatatttgtatg	TCACGTGTCGACTACTATATGC	ACTACTTCAGACACAACAGGTT
GELC1875	C3_01910C_A	CAACTACTAATTTGTTTAAACATCAATACCAAGAAGTTTTTACAATTCAATCCCACATACACCATTAATTactggatggcggcgttagtatc	ATTTCATAAACACAGCTACTGGTGGTAAGAAAATAGCAATGATAACTTCAATAATCTTTTCAGAATTCATcgactatttatatttgtatg	CTTCTTTGTTCTACTTTCGTCCC	GGGGAAGACAGTGGTAGTAATGG
GELC1876	C4_03810W_A	TAAAACCAAATTAACAAATATCAAATTCATCCATTATTTCAATTTAATTCTGTAGGCCAATTTTATTTCAactggatggcggcgttagtatc	TCTCTTTGGTAGTGGATGAAACTTCGGAAATAGTAGGAGGATTGTCTTGATTTCTTAAAACAGAAGACATcgactatttatatttgtatg	TCAACACCGACACATAATCTAGT	GGTCCTTCATTGAAACTGTTTGC
GELC1877	C4_06130W_A	ACTATTATCGCTACTACTACTACTACTACTATAGCTAATTGATTATATCCCTATACCATTTACTTTGAAAactggatggcggcgttagtatc	ATAATCGTTTCTGTATATCGGACAATTGTCCTCTAATATCCTCTTTTGATGGTTTTTCCTTTGAGGACATcgactatttatatttgtatg	GAAAGGGCGTGTATTGTTGTT	TGGGAAGTGGTGGTAAGAAATCA
GELC1878	C4_06250C_A	AGCATTCGTTATTTCAAATATTCTTTCATAAACATAATATCAAGAAATATTGATAACTTTAAATTTAGATactggatggcggcgttagtatc	GAGGTTGAGGTGGAGGTTGAGGTTGAGGTTGGGATTGCTTTTGTTTTGATCTCTTAGGACTTCTGAACATcgactatttatatttgtatg	CTTCGCTCTTTTACTTTGTGGT	CGTTTCTTTGAGGGGTGGAGTA
GELC1879	C6_00240C_A	AGCGGCAGAAATACACGAAGGAAAAAAAAAATATGCACCACATACTAGTTTCTTTTTAACACTATAACCAactggatggcggcgttagtatc	GTTTTATATTAATTTGATAGTACGTTGACCCACCAATTTCTATATCTTGGGGGATAGTAATTGTTGACATcgactatttatatttgtatg	CGTCTTGTGTTGAATGGTATGT	TCCCACTTTTCTCTCCTCAACA
GELC1880	C6_03020W_A	ATTACAACCAAACAACTCTCTAAGCTTACCATTCATTTCAACTAAACCACAACTTCTRTATCTTCTATGAactggatggcggcgttagtatc	RTGAATGAACTGTATATGACGAATTGGTTTCCGACTTTATAGATTTGGTTTTATGCCCGTTGGATGACATcgactatttatatttgtatg	CTACCTCCGGATGCTTGTATAG	GCAACGCATAATTCTCCACCTG
GELC1881	CR_09270C_A	TCGTCAATCCAATCTTTTTTGAAAAAAAATTACATATCACCACACTCTTTAATTTCACATTTGCTCCCCAactggatggcggcgttagtatc	TTTCTGCAGCTTTTAATCCAGAAACCCCGGCCCCAATAATTAGGACCTTTGTAGATTTTGTCCTTGACATcgactatttatatttgtatg	GGTTAATTTGTAATAGTTGATTGTCG	TCTCATCATCTAACAAACCATCGT
GELC1882	C2_06100W_A	TGTTTTTCGTTTTTCGTTTTCTTCAACTGTCCAATTCCTTCACGATTGAGTTGTGTCAATTCTAGTAAACactggatggcggcgttagtatc	CAATGTTAGAAGTTGTTGGCGATTTCCTGCCGCTGCTATTACCGCCTCTCTTTTTTAAAGTCTGTGACATcgactatttatatttgtatg	TCGTGCATAATTGATTCCCCTA	AGGTGGGTGCAAATCAAAGAAA
GELC1883	C3_05230W_A	AAATTATGGATTGGAACATTTCTAATTCAATCAATTAACTTCCACACACACATACACATATATATAACAAactggatggcggcgttagtatc	TGAAAGTTGTTGGAGTAGCATCAGCTAATAAAGCAATAGCAAGAGCAATAAAGATATTTTTTAAAAACATcgactatttatatttgtatg	GAATCCAACCACAAAACACAGA	GGAACCAACAGTAATATCAGAAGCA
GELC1884	C3_05730C_A	AACTATACATTTTACAATAAACCAAAGCTATACATATATATATATAAAATAACTAGACTTCTTCCCACAAactggatggcggcgttagtatc	GATCTTCTATTGATTCAATAGACATTGGTGTACTGGGTATTGTTGTAGTTGCAATTGATCCTGAACTCATcgactatttatatttgtatg	GGGGACATTTTCTTTCTCTTTCT	CATCAATACCAACACAATTTTGAATG
GELC1885	C4_02020W_A	ATAGAGGTCGAAAATAAAGAATAACGACAAGAAAAAAAAAAAGTAATCACATTTGTTCTGATATCATAGAactggatggcggcgttagtatc	GCATGATTATAGATTTGGAACTTGTTGAGTTTTGTTTCAATATTTGTTGTGGAATTCTAAATTTAAACATcgactatttatatttgtatg	CTGGAGTGTTGTTTGTTGTTCT	CTTTGTAGCGGCCAATTGTTCT
GELC1886	C4_05450C_A	TCTTTTAATCTTTATTCAATTCCATTCGTTGAAAAACAAAAAGAGAACAAGAAATCTTAATAAAACAATTactggatggcggcgttagtatc	TAGCAAAAACAATAAATGGATTTGGTTCAGATACAGTTTCAATAGGAGGAACAGTAGTAGTTTCAGACATcgactatttatatttgtatg	ACACAAACTACAATACGACAAGG	AGCACCAATAGAAATATGTTGACCA
GELC1887	C4_07050W_A	TTTAATTCAACAACACTTTTTCCTTTACTATAGAACTTTTACTTAATACTTTTCCCAATTTATACATAAAactggatggcggcgttagtatc	TAGTAGAAGTGGGGATGCCCCAATATCCATCTTTCTGTTCAGGGGGATATGGCCAGGCAAAAGGTAACATcgactatttatatttgtatg	AAAAGGATGCTCGGTTTTCTC	GAGCCAACACCAACCAAAAGAA
GELC1888	C5_00640C_A	ACCAAGTACTTCAGTTGTTTTTCATTCAATATACCTATTCATTGTTAAGAAGAACAGCCTGTCTTGCACCactggatggcggcgttagtatc	CTTGTAAATATTGTTCTTCAATTAATTTACTTTTCAAATCAGGATTAGTATTTACTTGAAGTTCAACCATcgactatttatatttgtatg	TATTAGTATGGGCCAGCAACAA	CCCCGTTTCAATTAATTTCAGTTGC
GELC1889	CR_04060C_A	TTTTTTTTTTTCCTTTTACCATTAATACACTATTACTATTGTTTTATATCAACTAAAAGAAACTACAGTCactggatggcggcgttagtatc	TAATGAACTCATTGTAAATATTTCTGGCAAAATACAAAATAATGAGTATAATAAGAATTGTAGTAAGCATcgactatttatatttgtatg	TTATCTCGTCGTTGCCTGTT	CAATCCCCTACTGGCATCTCTC
GELC1890	CR_08430W_A	TGTACGCATTTACTCTAATCTAAGCAGAATCTCTGTCAGGCGCTTTCCACTTTTATACGAATCAATTGACactggatggcggcgttagtatc	TTCTCTTTTCATATATATGGTTAGATAAATCCTTAACCAAGGATGGTTCTAATACCTTCCCTGTAGTCATcgactatttatatttgtatg	TCTCGTTCAAACAACCTACTTT	AACAGACACACTTCCAAGAGCA
GELC1891	CR_09770C_A	TACAACCAATTACAACCACTCCCCTATATCTTTATTGTCTAGATTAAGTTACTACACTAAGTTGATTGTCactggatggcggcgttagtatc	GACTTGGTTGGAAAGTTTTGTATGGTCGAAAGGGACCTTGAAAATACCCAGATGGCAATTCCTTTGTCATcgactatttatatttgtatg	GCATAACTTTAATAGGTCAGGTGT	TCAAATACTACTCTATCAGGGATGT
GELC1892	CR_10110W_A	TCATTTTCCAATTTTAATTGATACCCCCTTACTTTTGTTTTTTCTATTTAATTCAATTTAATTCCCACCAactggatggcggcgttagtatc	TGGAGTTACTTCTAGCATTAATAGCTAAAGCAGGTAATAATAATGAAAATATAGTTAACAAGTATAGCATcgactatttatatttgtatg	AAAACAGTCCGTGCTATCATTT	GGCAGTATAAGTACCTTCACAAGC
GELC1893	C1_08890C_A	ATAATAATAATAATACATCTCTTTCTTAGACAATAACCATTTCCTTCATTAACGATACTGTTGAATTCCAactggatggcggcgttagtatc	CTAGTTTGACTTTCTTTTTAGAGTCTTTATGGGAGTTTTCAGTAGATGATGATCTTTTTGTACTTGGCATcgactatttatatttgtatg	GCCGCATGTGTGTATATAAAGT	CAACGCCAATGTAGCCAGATTT
GELC1894	C1_03690W_A	TACTGCACACCAAAAAGGTTTTGAATCTTGGTTTGATTACATCATAAGAATAAACAACCATGAACTCCCAactggatggcggcgttagtatc	TACCACCATAATTGATGGTTCCGTCGTCATTAATAGAATACGAAAAATTCGATAACGAAGGATAAAGCATcgactatttatatttgtatg	AGTGACTTCCTCTCTCTCTCTT	CCCACCTTTTGCATTCCATACA
GELC1895	C1_04150C_A	AACCAACACAAACAAAAAAACATCTTTGCATATTTTTTTTTTACAACAAAGCTAGAATAAACAAACAACCactggatggcggcgttagtatc	GAATGAATCCAAGAGTGTATAATAATGGAACTTCACTAGTAGTAGTAGTAGCAGTAGTAGTAGTAGTCATcgactatttatatttgtatg	AACCACTATTTCACAATGCACA	CTTGGTTGTTGATGACTGGTAAC
GELC1896	C1_06690W_A	CATTACATCACTTGCATTACTCTTTATACATTTTTATTTAATTTCGATTTTTTTTATATATCATAATTGAactggatggcggcgttagtatc	CTTCCTCACCTGCCCATGACACAATAGTTTTCACTTTGAATGGGAGTGGAGGCAATGCAGTTGATGTCATcgactatttatatttgtatg	AATAATTGCATCTCAGTTCCCC	GGTGTAGTTCTCCCATCTTGCA
GELC1897	C1_06700W_A	TCAATTGGGTCTGAGTCACATATCAGTGGAAGAACGTCATGAAGAAGAACCAGATAAAACTTCAGATGTTactggatggcggcgttagtatc	GGTTTTTCCTCAACAATTTTTTAAATATATTAGACTGTTTGGGTTTTTTGTCTTGGAAAACAGTTTCCATcgactatttatatttgtatg	GTGTTCCATTTGATGCTGATGA	CATCATCTTCAGGACCCACAGT
GELC1898	C1_08150C_A	ACAGAACAAAACAAGAAAGGAATGAAAAAATGTTTGTTTAGTGTTCTGTATTTCTCTGTCAAGCAAATGGactggatggcggcgttagtatc	GTGTATATTTTTCTTTTGTCAATTCCATCTTTTTTTTTTTCTCTTGAGAAATGTATAACAGAGGATCCATcgactatttatatttgtatg	TTTAAGCTTCTAGTACCGGGTG	TGTTGTTGGCGTTCTATCTCTT
GELC1899	C1_09270W_A	CCAAATAATTTCCATTAGATTTTTTTTTGGATACTTTTTGTCACTCATTATTTGCAAAACCACAGTAACTactggatggcggcgttagtatc	TATGATGAAGGGTGTCAAGACCAAGCACATCCGTCTTGCAAACATCAATATAATCAATACCATCTGTCATcgactatttatatttgtatg	TTACAGGAAGTTTTGAAGTCGC	ACAATAATTTTCAGGTATAATGTGCC
GELC1900	C1_10400C_A	ATTCATTTGATATTATTCCTACTTTAGCCGTTCATTATTCAACTCAAGTCGTTCCTTTAACAATATCAACactggatggcggcgttagtatc	GAGCACCTAAAACTTGACAAAATAAGGAAAATGGTAACAAATAAGCTGGAATTAAGTTGGAAATCTTCATcgactatttatatttgtatg	ATCTACCTTCCAGACATGTACC	CGGTAGAAGTGACAGTAGCAGT
GELC1901	C1_10750C_A	TACAGTGGTTGAATTACATTGAAAAGCCAATTAGAGACCTGTTGGGAGACCATTTAGAATATTTTTAGTTactggatggcggcgttagtatc	TGTTTTGAGATTTTGATTTTTTTTTTACATCCGCTGAACTTTCTTCGAACTTGTATACAAACACCCACATcgactatttatatttgtatg	AAGGATATGCAAAAGGTACCCA	GGCAACAACTACTATGAATACGGC
GELC1902	C1_12790C_A	GGAAGAATTTTTGGGATTACACATTCGCTTAATTAATTATCACATTTTTTATTCTGGGTTTACCATTATCactggatggcggcgttagtatc	TTGGCCATAATTGAATACCAAATGGAGTATCCCAAGTAGGAATTGGAAATGATGAAGATAATGAAGACATcgactatttatatttgtatg	TCTTTAATCTTGGAGTGGCTTT	GATATAATCACCACCAAATATCACAA
GELC1904	C2_03040W_A	TTATCTTCTCTTTCTTCATTCCTTCTTTTTTTTATCATCGATTGGTTTCTATTTCAATTATTTGTTAAATactggatggcggcgttagtatc	CTGGGATGGACAATTTAGAGATTCTGGTATTGTTGTCAATATCCTTTAACCAAGTTTTGTAGTCGACCATcgactatttatatttgtatg	ACTATGCAGGTATATTCCAGTTGA	GGGAAAGGGATTTTGACAGGGA
GELC1905	C2_03840C_A	TTCATTTTGTGTGATTGGGTGGAAAAAAGTGTCCCTGATAACAACTAATAGTCAAAATACCACAATAGCCactggatggcggcgttagtatc	CTGTTTCATTTGTAGTTGTATTTTGTTCAGATATTGTTGTTGTTTCTGGTGAACTACTATCGGACGACATcgactatttatatttgtatg	ACATGCAGTTTTGGTTAACACA	TGTTCTGAAGCGATATGGTGGG
GELC1906	C2_04330C_A	TTCCTTTTCCTTTTCCTTTTCCTTTTCCTTTTCCYTTTCTTTATTTTTTTTTTTTTGCTGTTTCATATTTactggatggcggcgttagtatc	TGATAAATGCAATTCTTCTATCCACATTTGGATTGAGATAAGGTAATGAGTCTAGTTCAAAGGAGGGCATcgactatttatatttgtatg	TAGGCCAGCAAATTTCTTCTTC	TGTGATGAAGTATATTCCAGTCTT
GELC1907	C2_04800C_A	ACTTACTTTTCCCCCTTTTTTAATTTAATTCAATTCAACTGGTTTCTTTTTTTCGGGGTTAGTTTTTCAAactggatggcggcgttagtatc	ATATATTGTCTTCATTCCAATTAGTTGATTTATAAAAACATTTCTGTAAGTATTCCATATATGTATACATcgactatttatatttgtatg	AAACGCCTGCTTACATAATCAC	TGAAACATCTTTAGTCCCCATGGT
GELC1908	C2_08160C_A	CCTTCTTTTCTTCTTCTTATTCAACCCCATTCTAGTATCTATTAGATATCAATTGTTATAATCTCAAATCactggatggcggcgttagtatc	ATCTGTGCATTAAACATACTTTATCAATTTGAGATAAATAATTTTGAGCTTGAGCTTGGAAACTAGACATcgactatttatatttgtatg	TTCTATTCCGCAGCAATGAAAG	CCAGCACCAAGAACAGCATATG
GELC1909	C2_08610W_A	TCTTCCCAACCCAATATTTTTTCACCACCTGTTGTCAAATTTATTCCACATTAAACCACCAATATATACAactggatggcggcgttagtatc	TAAATCCAAAAAGTTGTATAACTGCTTTAAGTTCAATAGGATGTGATAATAATTGTAAAAATTTGCCCATcgactatttatatttgtatg	CCAACACTAATCTCACAACAACA	TCAAATTCACGCAACAAAGGGA
GELC1910	C2_09730C_A	CTGGCCTAGTAATTTTTTGATCTCGATTTGAACATCCACAAATCTATATTTTTAAAAGCTCCAGGTTGAGactggatggcggcgttagtatc	TTGCAAGGCAGCCATCATGGCCAGCGGCTTGATGTTTAGAAGGAGTGAGTGAATTTAAAGTGGGAATCATcgactatttatatttgtatg	CGTCATGTCGTACAAAACAGAA	ATGACAGTTGATCCAGACCTGC
GELC1911	C3_01540W_A	TTCCCATCACTAGTATAGATTGTTTATCAATTGTGAAAAGTCCAGCTATTCTCTGTTAATTCTACTTACCactggatggcggcgttagtatc	AACCTTTGGAACCTTCTTTCATAATATGACTTTTATGGTCATTCTTTTCATTTTCAGTAATAAGCTTCATcgactatttatatttgtatg	CGCGAGTTAATTTCCACACATA	TTTGACTTGCTTTTCCTGTTGT
GELC1912	C3_01960C_A	AATTTTGATTAGTATTTATTTTATTTCGTTGTTTCACATTTCACATATCACATATTAAGAAATCGAAATAactggatggcggcgttagtatc	TTTCAGTTTGAATCGAGCTTCTTGGGTCTGGACCTTCTGCCAAACTGACATTTTTCTTTGTGAAAGACATcgactatttatatttgtatg	CCGCGAATTCATCAACTTGT	AGTCGGTTTCTCTGTATCTTGCT
GELC1913	C3_02400C_A	AATCACGTGATACACCAAGTAATATAATAGAAAATTTTTTCTTCTACAAAATTCCAACCAATGGAAATTGactggatggcggcgttagtatc	AAATAATGAGCCGATATTTTTTCTCTCTCTCTCTCTCAGACTTTTGGTCGTCTGGTTGTTTCATTCTCATcgactatttatatttgtatg	CAAAGTCAAAGTCAAAATCAAAGTCA	GCCGATTGTCTACCTCTTAACCA
GELC1914	C3_02850C_A	TTTTTGTTTTCATTTCTACTCTGGTATTTCATTTTCTTATAAATCAAAAAGAGTTGGAGGTTGAGTCATCactggatggcggcgttagtatc	CAATGGTTCGACAGATATAATATCGTTCATTAAACTCCGGTTTTCTTCTATGGTTTGGTTGTATCAACATcgactatttatatttgtatg	TAATGATATGATTTCGCCGATGC	ACGTGCTCAAGAATTCGTACTT
GELC1915	C3_03760W_A	TATCCACATTCACACACACACACACATACACACTCGAATATATTTATTTATTTTTCCATATTTGCTTGCAactggatggcggcgttagtatc	CTTCCTTAGAAGTAGAGAGCCCTGTAGCCTTCTCTGTATGTTCTGGTTTAAGGTCAGATGTGTCTGTCATcgactatttatatttgtatg	CAATTACCACACTGTTCGCTC	TCCACCCAAATAAACCCAACGA
GELC1916	C3_07180C_A	TAGTATTAAATTTTATACCTTTTTCATTCGTTTTTTTTTTCCCCATTAACTACTTCCTCCCTACTCCAATactggatggcggcgttagtatc	GTGCTGTTAATTTAAGTGATGAAGAAGAATCCAAATATTGATGACTAAATGATTGTATAAATTTATCCATcgactatttatatttgtatg	ACTACTACGGCAAAAGAAGGAA	TGGGAATATAATTGTTCGTTTACCT
GELC1917	C3_07670W_A	CACTTTTCACCTTCTTTTTTTTTTCTTCCCTATTTTATGAAATAATTATCAGGAACTACAGACAAAGAAAactggatggcggcgttagtatc	GAATAAGTTGAATACACCATAACACGGTACCTATAGTACCCAAAACATTCTCAGCTACTGCGTTAGCCATcgactatttatatttgtatg	TGAAACATCTAGGAACAAAATGCA	TGGATCCAAGATAGTGTGCAGA
GELC1918	C4_01920W_A	AACGAAAAGTATAGTTTTCCAGCATATCTTCAATTAACACAACTACCCTTTAACAAGTCTAACTATAAGAactggatggcggcgttagtatc	CTGTGATAAGAGCAAAATAAATAGCTGATAAGGCAAAAATTGTTAATCCTGTTTCAGTAGCTTTAGTCATcgactatttatatttgtatg	CTTCCATTCAATCAAGCTGACA	TGATTCACACAGAGATTTAATCCA
GELC1919	C4_06440C_A	ACCACTTTTCTTTCTTTCTTTCTTTCTTTCTTTCTTTCCCTTATTTATATATCTTATCACTCACATAGTTactggatggcggcgttagtatc	TTGTGAGTAATGAATTTGCTGCTCCAGTGATTAAAGTCCCAGCAACAATTAAATAAAGACCAAATCCCATcgactatttatatttgtatg	ATTGTTAGTTTTAGGTGGTGGC	CAGTGGATCGCTCTCATCATCA
GELC1920	C5_02000C_A	GAATTTTATTTTATTTTTTATTTTTCATTTCTTATTCAATTAACATCAATTCACAACAATATTTTAGATCactggatggcggcgttagtatc	ATTGTTCACCAGTTCTTAATTTCTTGAGATATGGAGCATATCTAACTCTTTGTTTTAAAATAGCTGACATcgactatttatatttgtatg	AATTCTTTCTTCCTCTTCCTTTTG	GCACTGGCCCCAACAAATAAAT
GELC1921	C5_03480C_A	TCATCATTTTCATTCTTCATCCCTTGATTTTGTTCAAGTCATATAATCCCAATCACAAGATTCTATATAAactggatggcggcgttagtatc	CTGTAGCTAACATAAATGCATAACTTAAATATATGATAGCATTATTTCCCTGTGATGATAGTTGTGCCATcgactatttatatttgtatg	TTTCTCTCCCCTTAAGTGCATT	ACTAGTAACCCATGCAACCCAG
GELC1922	C5_04110W_A	ATAAGTCTTCGTCACTTTCTACACATTCGTTATTATAAATCATACACAGAAAAACAATTATCAATTAAATactggatggcggcgttagtatc	TTGTTAATAAAATTGGAGCAGCATTCAACAATTGCAAAAGTGCCAATGTTGAAATAATATTGGAAAACATcgactatttatatttgtatg	TCCGTTCTTTGTTTGTATTACTGG	TTTGTTGTGTTGGAGCAGCTTG
GELC1924	C6_02280W_A	TTTTTTTACAGGACATCTTTCAATTCACTACAGATAATTTTCACTCCCTAATCATCAACCAGTATCCAATactggatggcggcgttagtatc	GTTCAAGTTCTTCCTTTTTAAGTGGAGTCTTTGCCTTTGGTTGTCCATTATCAATTATCGTTGCTGACATcgactatttatatttgtatg	TCTCAACTTCATCTTCCCACTC	AGGAGATGATTTGGGTAATGCT
GELC1925	C6_03560W_A	ATTATTTTTATTTTCTAGATATATCCATTCATTTCTTTATCTATAATTACATTACTCCTTATAATACAATactggatggcggcgttagtatc	CCAAAAAATAGTTGACTTCTTTAGGATTGAATTTAATTTGTTCTCTTTCTTTTTGAAGTTCAGTAGTCATcgactatttatatttgtatg	TACCAATTGCACTCCCATACAT	CTTTGTGCTTGTTGATCTGGGA
GELC1926	C6_04110W_A	ATTTCATTCTACAAGTTTTTAATTAAAAAAAAAAAAAAGACTCAAGTTTATAAAACACACTATTGGTGTTactggatggcggcgttagtatc	CAAGTATACCAGCACCAATTATGGTGTTTAATAAATTGATTGATCCAGATTTTATCGTAGCACGTCCCATcgactatttatatttgtatg	ACAACAACCAAAGAGTGAACAA	AACTAACTCCAACCCCAAAACA
GELC1927	C6_04340W_A	ATCATCAACAGTTATTGATCCCGTTTGAGTATTATTCGATAGTGACTAGTGACTTCTTAACATATTCTTGactggatggcggcgttagtatc	TGCTTGCATTGGTTGACTGATTTTTTAAAACAGTATCCACTTCTTTTGGTGATTCTTGAACAATTGGCATcgactatttatatttgtatg	AGTTACCAAGAAACAAGACCAA	ACTTTGGGATTAATAAGAAAGGCA
GELC1928	C6_04650W_A	TTGAAGACGACAAAAAAAAAAAAAAAACCACAGCAACTGATACTCACTCCTCTACTGATAAGACCAACCAactggatggcggcgttagtatc	ATGCATTTGGCTGGTTGGTGAAAACCTCACTTGCTTCTGATGACGTGTCGTGAACTTCTTCTTCCAGCATcgactatttatatttgtatg	TGAAGTTTACGCCCACTAAAAG	TGTAAATCCAACCACGACGACT
GELC1929	C7_00700W_A	ATTTCAATTTATTCTTAATTCAGCCCCTTTCAACCCTGTCCATCCTTTCGTTACATACATTTATACAATCactggatggcggcgttagtatc	ATAAATCATCATGAGTTCTATGTTTGGAAACTTCTTCATAATCGTAAATAGTAACGGTTTCTTCTGACATcgactatttatatttgtatg	TGTTTTCTTTTCTGACATTTGCC	TCAGTAGCATAAGATTGAGCATGT
GELC1930	C7_02830C_A	TGAAAAATTATAAATAGATGTCAGGTTTCCTCAATAAGTTCCAATATGTTTACTTATCCAATCAAGAAAAactggatggcggcgttagtatc	TTGATGGTTTGGTAGGGAAAATAAGGCCAGCATATATGGGGGCAATGAGGAAAAGTATTAAATACAACATcgactatttatatttgtatg	TCCCATTGTTCTGCATAGCTAT	AATCTTGGATGGATCAGCGTTG
GELC1931	C7_02880C_A	TCTAGCGCAAATGACCTCCTTTTTCTTTGATAGTTCTTATTTTTAGATGTTTACTTATCCAATCAAGAAAactggatggcggcgttagtatc	TTGAAGGTTTTGTTGGAAGTAAAACCCCAGCATAGATGGGAGCGATAAGGAAAAGTATTAAATATAACATcgactatttatatttgtatg	ACATCAACAAAGAGATAGCCCA	AATCTTGGATGGATCAGCGTTG
GELC1932	CR_00470W_A	AATTGAGGACATAATTTGAGCTAAAATAGTTATATTATCACCAAAAAAAGAGCTGCAAATCATTCAGCTAactggatggcggcgttagtatc	TTGTTGGTTGAAGGTTGTTGCGTATCTGGAAAGCATCTTGAAGTTTCCATTTTTTATAAAAATTTGACATcgactatttatatttgtatg	TGTTGTTGTTATGTCTGAACGAG	TTTCATCTTGACTCATCCATTGA
GELC1933	CR_00850C_A	TGAGGATATTGAAGCTATTTTCTTGCAATTAACTACCATATTTGGTTTCCAGTTTGATAATACTAGAAACactggatggcggcgttagtatc	ATCTGAGAGCGTGGGTTGGCCCCAATCTAGATGTTCTTGAATCTAACAACCTCATTAAGTAATCAAACATcgactatttatatttgtatg	CTGACTGGATTTAGAACCCCAT	AGTTCAGCTTGCTCCAATGTTG
GELC1934	CR_02160W_A	ATCGGTTTTTTTTTTATTGAAAATAATAAATCAATCATCAATTTAAATAATATAACTCAAATCCACAACGactggatggcggcgttagtatc	CACTGAAAAGGTTTATTGATCCTTGTAAAGGTGTGGCTAAACCCCTGGTTACTTTTTTGTAAAAGGACATcgactatttatatttgtatg	ACGTCTCCATTATACCATCACT	CAAACTTCCCAATCCAGCACAA
GELC1935	CR_02200C_A	TTTTATTTATACAACACGTCTTTTTCTTAAATAGTAATATAATACCACAAATACTGACAACCCCAACACAactggatggcggcgttagtatc	CAGCGTTGATATTTTGAGGATGTGATCCTTCTTCATGAAGATCAACTTGTTCAATTTCTGTTTGAGTCATcgactatttatatttgtatg	GAGCTCTTTCAATCACATCATCA	GGAACTAATTTTGCAGCTTCAG
GELC1936	CR_03970C_A	AAAAAAAACACAGTGTTGTTTAATTTCTTATATTGAATCCCACCTCCAATAATTTCTACACTCATAAAACactggatggcggcgttagtatc	GATAAATTAAATAAAAAAGTTGACCCAATTACATACCATCATATCTATAAATCAATGTAGATTCGACCATcgactatttatatttgtatg	TAGTAGTACACAGAAGTTCGCA	TACTAGCTTTTGTTTCTGAATTCGGG
GELC1937	CR_04210C_A	CAATGTCATAGCATGTTTTGAATTATTTCCATTTCGTAAATCAAAAAACCATTTCTACAAAAAACCAAATactggatggcggcgttagtatc	TTTCAATAGCTTCTAATTTCTTGGACTTTAATACCTTTTCGATATCAAATTCTTCTCGGTTTCCTGGCATcgactatttatatttgtatg	TTCATCGGAACAATATGCATCG	AGTTGGATGAAATTGTTGGTGCA
GELC1938	CR_04510W_A	TTTGGTTGCTTAATAATAATACTTTATAACAAGTCCATTACTATTTTAATTCAATTTTATATTACTTACAactggatggcggcgttagtatc	ATAATTGAGGAGAAACATCAGTGAAAGTTCCCTTTCTTTTTTGAGCTGGTTTTGGACCGAGATGCACCATcgactatttatatttgtatg	TGGTCAGAGATTGGTGATACTG	CCCAATTTAACCAAGACAACTCTCA
GELC1939	CR_06900C_A	TTTGGCAACAACCCAAATTTTTCAATACTACTTGGTACAAATTCATACATCTAATCATTTGAAAAAAGAAactggatggcggcgttagtatc	GTGAATAAACTACTGGTGTTGAATCTTTTGGCAGTTGAGGTGTAGATGGTTTCTTTTTAGATCGAGCCATcgactatttatatttgtatg	CATGTTGAGTGTTGCAAAATCA	TGACTTCCTAATCCTACTGCAGC
GELC1940	CR_08690C_A	CGCGGTGAAACTACCACTAATTAAGAAATAAACCCCACAGAAGAATTTCAACATAACGTCCCCTCAGACAactggatggcggcgttagtatc	ATACTTTAGGTGAATTTGATAAAGAAAAATAGAGATAAGACATGGAGTTTATATATATTTTTTTTTTCATcgactatttatatttgtatg	GATGGTCTATATGAGGGGTTGG	ATGACTGTGCCTTCTTCTTCGT
GELC1941	CR_08870W_A	TCAAATAATACCTGTACAAAACTTTTTGTTATCACCCACTTTATACTAGTTATATTAATAATTTCATTACactggatggcggcgttagtatc	CAGTTGTTGATGCTGCTGATTTTCCTTGCGATACTTCCCAAGGTTTAGTTCTAGGCTGTGATGAAGACATcgactatttatatttgtatg	ACAAAGAGAGAGCAACACTGTA	GTGGTGCCGTATCGATTCATTG
GELC1942	CR_09620C_A	TTTTCCCTCCTTCCCCCCACTCTTCTATAATTGACGATTAAAAGGCATCCTATTTCTATTCCTATTCCTGactggatggcggcgttagtatc	TAAAATAAGCTAAACTTGTAGTTTCAAAATCAAATTTAAATTGATGTTTATTTTCAAAATAAAGTACCATcgactatttatatttgtatg	CTTTCCAAAGTCCAAGTTTTCT	TGGCTTAATAAAATTTGGTAATCGAC
GELC1943	CR_10600C_A	GATAGAAAAAAGACGAAAAATGCGCAGTCCAGAAAAATTTCCCAGTTGTTCATTGTTCAACTCATAAATCactggatggcggcgttagtatc	TGCGAATTATTCTTGAATAAGCAAACCCTCTTGTAAAGAGCTGGTATACTGGACGTCTAAAAACTAGCATcgactatttatatttgtatg	TACACACAATTTCCACTTGCAT	AACGGTGCTGCTATAGAGTACG
GELC1944	C6_01900C_A	AGGTTGGCCATAGCGTGCCTTTTCTGTTAAAGATAGAGCTTCCACTAGTTCCTCAATTAACAAATATCAAactggatggcggcgttagtatc	TGGAATCGACCAATGTACCGTCAAGATCGAATAAAAGGACGCTTGTGTTAATAGTGACAATTTCTGTCATcgactatttatatttgtatg	GTCTTGTCATGTTCTTCCACAG	ACCCATTTCCCATGCATACACA
GELC1945	CR_08070W_A	TCAAAAAGACATACACATAACCTACTTTGATTGAGCAATCCAAAAAAAAAAAAATTAGTCTCGTGTAACAactggatggcggcgttagtatc	CTGCTGTTATTGGTTTCTTGAATATGTTCATCTTCGTGAATGATATTGGAAAAGGAATAAACTGAAACATcgactatttatatttgtatg	TTGTCCTCCTCGTTTAATCCTT	TCCACTATACGCTGCGATTCAA
GELC1946	CR_08550W_A	TTTAAGTTTGTCTGGAGAATTATCATAACTAAGTTTCTACTACTTTCTTGTTTTTTACTATTATTTCCAAactggatggcggcgttagtatc	AAAGCCATTTTAAGTATCTGTATATTTTTGAACTTATTTGTTCGTCTTTCAGAATAATAGAAACTTGCATcgactatttatatttgtatg	TGGTCAATTGATATGCGGAGTA	TTGATCGCTCCCATTGATACGT
GELC1947	C5_01920C_A	AACCCACATCACTAACATTATTAAAACTTGCTATTCCACTATCTATCCTACAAACAAACCATTACAAACAactggatggcggcgttagtatc	GTTTGTTGCAATTATAAGTGAATAAATAGAGTGGTATATCACTTTCTCCTTTAGTTGATCCTTCTATCATcgactatttatatttgtatg	AGACCTCTGGACTTCAATGAAA	GCTGATGCCTTGAATGAACCAT
GELC1948	C6_01340C_A	AATCAATATCACCACCATAAAACTGAAAAAAAAAAAGCCTTCTAAAGAGTGGAAATTGGTATTTTCAACAactggatggcggcgttagtatc	GAAGACATAAACTTGGATTATAAAGCAATCTTGAAACATTTAACGTTGCACTAAGATTTAGGTTAAACATcgactatttatatttgtatg	CCTCTACTGACTCTTGAACGTT	CAGTTGGTCGGGACTATAGCAA
GELC1949	C1_07230W_A	CTTTTTTTGTACATTCCTTCTTATCATTCTATTAATCACATTTGTTATAACCCAATACATTCCGTTTCTAactggatggcggcgttagtatc	CAAATAAAAAGTAGTCGTACTTGTCAAGTAATTGGTTCACTTGGTCTTTAGAAGTAATTTTAATTGACATcgactatttatatttgtatg	GCGTTGCTGATTCTCTGTAATT	CTGATGCATATGACGATCCAAA
GELC1950	C1_09910C_A	AGAACTAAAACCACCATAGTCAAARGCCCCGTAACAACAACAAATCTAAACCAAAGTTCAGTTTTTACCAactggatggcggcgttagtatc	CCGGATTAAAAAACATACACTCATTGAAATGTGTGTTGTGGTTGTGGAAATTTCTGCTTTGTGAATACATcgactatttatatttgtatg	TCTTTTCATCCATTGGCTCAAC	CGATATTGCTACGTCCCTGTTA
GELC1951	C1_12170C_A	ATCTGATATCTGTTCACCAAGCAACAATCTTATCTGTGGCTCATCTTACTCGTCGTTATAATCTTCAACAactggatggcggcgttagtatc	CACTTTCTAATTTGGTACTTCTGTAAATTCCAGACTCAACCGTCCCAAAGTTCTCTGGTGGTACAAGCATcgactatttatatttgtatg	CACTAGCCCATCTTCCACTATT	CGTCTTGGTCACCTTTGGAAAC
GELC1952	C2_07420W_A	TTTTTTCAGATTTTTTTTTTTTTTTTCATTCATATTCCATTTTTTAGCAAAGCCAGAAAGAAACAATATAactggatggcggcgttagtatc	GACCACTCTTGGACCATTCAGTTTGACCATGACGGACAAAAATTAATCTTGGACAAGGACTTTTTGTCATcgactatttatatttgtatg	CTGTTCGTGTAGAGAATATGCA	TGAGGTACGTTGTGCTCTCTTC
GELC1953	C2_09250W_A	GAATTTTCTGGCTAAATTGGAGGTAACCCACAAGAGGTTTTCCCCAGCAACTACACCAGAAGACTTGGCCactggatggcggcgttagtatc	TTTTTCGACTAGATTCCTCTGAGTGTTTATTATTTGATACATATTGTGTGTTGTTAGTTTCCTGTTGCATcgactatttatatttgtatg	TGTTGAATGTGCCGACTTTAAG	TCTGCTGTACCATGCTTATCTT
GELC1954	C2_10190C_A	AGTATTGCTGAAGACTTATACCCCAATCAAAGGATAAGACGTGAAGTAAAAAGTTCAAAATACTACAATAactggatggcggcgttagtatc	TGGTGGGAGCTTTATTGGTTGAGGAATCATTATTGATAAGTATTTGAGAATTACTTGTAATTGAAGCCATcgactatttatatttgtatg	ATTGACTTGAAGTTGGTGTTGG	TTCATCGGTTGGTTCTTCTGAT
GELC1955	C2_10690W_A	ATAATATAAAACTTAACCTCCCTCCCTTTTTTTTTTTTGAAGCAGATTCTCAACCACACCAATTGATCTAactggatggcggcgttagtatc	GTAGAAATTCAATTTGAGGCATGTGCAACATAGACAAATTTACATACAACGATGCTATAATTACTGTCATcgactatttatatttgtatg	ATCACGTGGTAACCCTGTTATT	GCGGGTCTAGGTTGCTTTGATA
GELC1956	C5_00180W_A	CAAGTCGTCTGAGTTTGATGCCAACTTGACCACCCCACGGACGGATGGATCGTTTATCTACGAGAAATTCactggatggcggcgttagtatc	TAGTCTCGGCATGGCAAAAGTTGGGTCCAACCGTATACGCCTTGACGTCTTCGAAGTTGTCAGTATCCATcgactatttatatttgtatg	TGGATTCGCAGTTATTGGAAAG	ACGTCTATCACAAAAGATTTCCCA
GELC1957	C6_03830W_A	TTTTTTTTCATACCCTCCCATCGTTTTTTTAAAAATTTTTGTTTGTTTGTTTCGAATATAAATAATTATCactggatggcggcgttagtatc	CACCATTACTTGATTTATTACTTGATGAGGACTTCGGTAGGGGATCATCTTTAGACGGGCTATTTCCCATcgactatttatatttgtatg	TCGCTTCATTATTACTAATTTGCCA	TCTTGTTGCTGTTGTTGTTGCT
GELC1958	CR_02180W_A	CCTACATTTATTTCCTCTTTCTATTTTAATTTGTTTCCTAAACAGCAACAACAACAATTGAAATTCAAAAactggatggcggcgttagtatc	CAACATCTTGGAAGACACTTTGACCAGTTAATAACAATCCATTGTTCAATAATTTAGAAACAGAAACCATcgactatttatatttgtatg	TAACAACAATCAGGCTTTGCAA	ACCATTACTTTTACTTGGGTATCT
GELC1959	CR_03570C_A	GAGAAAAAAAAAGTTAAACCTGAAAAATAGAAACAATACAGCTTTCGATGACCTACAACACAAGCTTCTAactggatggcggcgttagtatc	AATCTATCTCCTTGAAAATAGGATCAATTGATGACAAATATAGTCCTCCTAAAATTCTTTTTACCAGCATcgactatttatatttgtatg	ATGTGTTGTTGCAAATTTGTCT	CGTTGGAATTTTGGAAAAGGGC
GELC1960	CR_05740C_A	ATACACTAATTTAAATAAAAAAAAAATTTGTGAGAACGAAGATTAGATCTAACCATTATCAATTGTTTCAactggatggcggcgttagtatc	ACGTCAAATTGGTATAGGATTTATAATCCAATTCTTTCTCTTCAATCGGATGTGATAATAGTTGACCCATcgactatttatatttgtatg	TGTGTGGGTAATACTCTCGTTC	TACAAGTTTAGGCAAATGTTCAGCT
GELC1961	CR_06830C_A	GCATAGCATTAGTGAAACTTATTTTCAACTCCTCACACTCTCCCCCCTTCCTCCGCCTTCACAACTAAGAactggatggcggcgttagtatc	ACGGTATAGGATCTTTCTTAGAAGGTATTTCTTCATCCATTTGAAATGGATCATCCATATAATCGGACATcgactatttatatttgtatg	GATCGAGACAATTCAAGTGTGG	TCTCTCCTTCTTCTTCCGTAGT
GELC1962	C1_03260W_A	AAATATCCCTTTTTCCTCCTCCTTTACGAAGACAGATAGCTTAACTAGTTACTATACTGTGCAATGAATAactggatggcggcgttagtatc	GCTTGTAAAGTTGGGACACAGGAAATGATTTAGAGCATATTGGACATTGTTCTTCTTTGCTTTGAGTCATcgactatttatatttgtatg	AGATTTTCGGACCATTCTCCTT	TTTTCTGTGACAGCGAGGAGG
GELC1963	C1_03640C_A	TATAAAAAAACACAACACACTGTTTTCAACTTTTTCAAACCTAGACAAACTCAACTAAATTCAGAACATTactggatggcggcgttagtatc	AAGTTACTGTCAACGCTTCTTCTCTTGGTTCTTGAGGCGAAAGATGCCCGGACTGTTCTTCTTGGGACATcgactatttatatttgtatg	GAAAAGAAAACATGGACGTCGA	AATTCTGTAGCTAGACCGGCAG
GELC1964	C1_04260W_A	GGAATTTTTTTTTTGGAGAATTTCCTTTTCCTTTTTATATATCATCTAAACATTTTATCAACACACAACAactggatggcggcgttagtatc	TGGAAGCTAATTGTTTTCTTGGGGCTTTACCACCGGTGGATTTTCTAGCAGTTTGTTTAGTTCTAGCCATcgactatttatatttgtatg	TGAGAACGAGAATTATACGCCA	TGTAAAGCACCAATAGCAGAAGA
GELC1965	C1_04300C_A	TTATAAATTTTTCTTATTGTTTAATTTAATTTAATTCAATTCAATTGATAAATCAACTAATAAATTAATCactggatggcggcgttagtatc	CTCTATCGTTAGCGAAATGAGCGACACAGGAGTAGGTTGTACCTAAATCAATACCAACAGCTTTAGACATcgactatttatatttgtatg	ATGTTCCAAATTGTTCCATGCA	TGGTTTACTGGCTTTGTCAACA
GELC1966	C1_05270C_A	TAGATCTTCAAAATTGTGAACTACCATAATTAATTAACTCATTTCAAGAATATAATAAACTATTAACAACactggatggcggcgttagtatc	GTTGACGAGTTTTTAATTGCTCAATGAGGAACTTCCTCATTCTTTTCTCAGCTCTAGTACGCATAGCCATcgactatttatatttgtatg	TCCCTAAACCCAGAACAATTGT	ACCACGCACATTATTTTCCACA
GELC1967	C1_05430W_A	GAGCTTTAGTCAATCATAAACAAATAGTCATATTAAATAGATTCATTAAGACTACCTTTGACATTACACTactggatggcggcgttagtatc	TTGTACCATTAGATATAGAGTTTCCCACAGTTTTGGATGCAGATCCACTCAAAACTTCAGATTTTATCATcgactatttatatttgtatg	AACGAAACACAACAACTCCAAA	GATCTCTTCCGAAGTTGAGGCA
GELC1968	C1_06810W_A	TTTATCAATCTCAATTGATTTAGATCTTTTTTTTATTTTCAATTTCCTATTTATATATAAATTATTTATTactggatggcggcgttagtatc	GACCAACTCTTTGAGTGGCAAATGGTTCTGGAATTGGTTGACCGTTAGAATTCGTAAATGTTGGAGCCATcgactatttatatttgtatg	TATTGTTGTCTCCCCGCTAAAT	AACCTAATTCACCACCAACAGT
GELC1969	C1_07280C_A	ATATAATCTGCACATTCATCACACAGTATACTTTTAAGCAACAGTTTTATCCAAAACCAACCCCCAACCAactggatggcggcgttagtatc	CAATCTGAATAATCAAAGCTTTGATGGATGGATCACATTGAACTAGCACTCCTTTACTTGCTACTAACATcgactatttatatttgtatg	CAATGTGGTTGCTGGTAGTTT	CCCCAAAGACAGAATTAGCGGA
GELC1971	C1_11160C_A	TTTACACCCGTGAGCTCATCTGATAATTCAACCAGATTAGTATTCATTGCAATAGAAGAGGGAGAAAAAAactggatggcggcgttagtatc	TGTGTTCTCTTACTGAATTGGATATTATATCTAAACCTCCTAAAAACTCAACTTTGATTTTGATTGCCATcgactatttatatttgtatg	ACGCTTATAATTATGTGCAGTCG	GGTCTCACGGTCCCATCTTCTA
GELC1972	C1_11480W_A	TATATCACATTTACAACTAACACTATAGTTTTTACAAAAAGATGGTTGCTGAAATTCAARGCTCACACTAactggatggcggcgttagtatc	CTTCGACATCGGCAAATTTACCCAAATAATCTTTGAAAGCGGTTTTACCCCCCACCTTGGGATACTTCATcgactatttatatttgtatg	AGAAATCTCTTGCATATCTCGT	ACAGTACCAACAGAAGTAGAAACCT
GELC1973	C1_13480W_A	TCAATTCAATTAGAATTAATAGAATATATTTTTCCAATTAATAAAACACAATTAAACAAAAAATTAAATTactggatggcggcgttagtatc	CTCTATCATTGGCAAAATGAGCAACACAAGAATAGGTTGTACCTAAATCAATACCAACAGCTTTAGACATcgactatttatatttgtatg	AACCCACACTCCATTAACTTTG	TCTGGATCATCAAATTTTCTCCCA
GELC1974	C1_14360C_A	ACTTTTTTTTTTTGTCGCCGACTAGTTTTTCCTTACCACTTTTCCAACCATTCATTTGCAGGCTTGAGTAactggatggcggcgttagtatc	ACGAGATGTATAATAATATGACCAATAATGTGGGATGTAGTGCTGGCATTGCTTGGTTTCGTAATGTCATcgactatttatatttgtatg	ATTATTGAAGAGGACAGCGAGA	TCACAATTCGACATATCAGTAGTGT
GELC1975	C2_00140W_A	GCTTCCTCACCATCCTATTCACTATCATGGTATTGCTCAGCAACAACAGTCCCAGCTTCCTCATTTCGCTactggatggcggcgttagtatc	AGTGCGACATCTGCTGGTATGGCTGGTGGTTCAAATGTTGGTTGTTGTTGACACCAGCTGATGGATGCATcgactatttatatttgtatg	TAACGTATCGAGTGAAGAAGCT	GCTGCTGTTGTTGTTGTGGATA
GELC1976	C2_02830C_A	AATTTTCCAAATCCATAGACAACACGTTTCCAAAACACTTTTCCCCACATCAACTAACCCATATTTCCTGactggatggcggcgttagtatc	TAGCAACAGATTGTTTCAAAAAGTCAATAATGGATAAAGCAATATCCTTGTTAGTAATGGTTGAAGACATcgactatttatatttgtatg	CTGTTTTCCTTTTGCCCATACA	TGGTGTTAGCGTCAACTTCCTT
GELC1977	C2_02920W_A	TGTTTTCATTTCCTACGTTAATTTACTATCGATCTACCCTACCTTTACCGGAATACATAATTATTGAACTactggatggcggcgttagtatc	CAACAGTCGCATTATCTGGGATAGTCACGGAAAAGGATGATTCGGTAGATAATCTGATAGTAACTTTCATcgactatttatatttgtatg	CCAAAATCCCACACTTTCTTCT	TGCGAGTGATTCTACTGACTGT
GELC1978	C2_03030W_A	ATTCTCATCATTTTGACCCTTCTGTAGATCATTTTCCGCTTATTCATGTGACCACAACAACAGAGTCTACactggatggcggcgttagtatc	TCAATAAAGTGAACGATGGAGTAATATCATTTGGAGAAGGTGGTCGGATGTCGTTTAAAAAATATGTCATcgactatttatatttgtatg	TGGATCAATGATTTTGGCTAACA	TCCGGGAATATTAGTTTTGCTGA
GELC1979	C2_03390C_A	TTCACTCTAAATATTATATTGCACTTAAATTCCGTTTTAGAGATTAACTACACGACAACTTTTTCAAACAactggatggcggcgttagtatc	CTAGATTCAAGTAGCTTGTGGCAGAAGTTTGTTTTAATAATTTACCTTTTGGTATTCTAGATGATAACATcgactatttatatttgtatg	CAATCCCAATAGCAAATCCTCA	ACCAAACTTCTCTAACGCTGGT
GELC1980	C2_05060C_A	CAACAATATTAGGTTTACTCATTCAAAGCATCAACCAGTTCAAGATAGATTAGTATTATAAACGTTCAAAactggatggcggcgttagtatc	GTGGAATTGGTCTTTTGATTTCTGACAAGGGAACATATTCTGTAGCTAATCTCGATGTGTACATAGACATcgactatttatatttgtatg	TCTCTACAGATGACTCGATGAC	CGATGACAACCACCAAATGCAA
GELC1981	C2_05180W_A	TTTTCAATTCATATTTCCCTTCCTTTTTTTTTATCATTATAAAACAAAACAACAAACAGAACAATTAAACactggatggcggcgttagtatc	ATTTTTGAGAATCTGGAGTTAATTTGGATTCGATTTTATCACCAATATCTTTTCTACCTAAGTCGGACATcgactatttatatttgtatg	GGTTAATAACAGTTTCCGCCTT	AGCGAAACAAAATCATAGCAAGACT
GELC1982	C2_05860C_A	TGGTTATATTTTTTTTTTTCTGCTTATTGTTACAACGCTATACGAAAATTTGTCAAGTTAAATTTACCACactggatggcggcgttagtatc	GTTGCTGTGGAGGTTGGTGTGTATTGATGTTATAAGTCTGGTGATGGGTAGGTATCATCATAATTTTCATcgactatttatatttgtatg	ATCCTGGTATTGCTGCTACTAC	GCTGAATCTGACCCGTATCGAT
GELC1983	C2_07100W_A	TGGTTGCTTTATAGGTATCAATTTATATACTTGACTCAACTAACAAAATCAAATAAAAGACACAAGCAAGactggatggcggcgttagtatc	CAGCGTTTGGTCGTGGTTTGTTGGCAGGTGGAGGATGATGTGGTACTTGTTGTTGTGATATCAGTTGCATcgactatttatatttgtatg	AGTGAATGTGATGATGCCAAAA	CAATGTCCAAGATGATTCCGCC
GELC1984	C2_09220W_A	TCTTCTTTCTTTTCTTCTTCTTTCTTTTTTTTCTAGTATTCCAATCAATTACACTTAGTATCAATTAACAactggatggcggcgttagtatc	ATCCGTAAGAATCGTTATCTCTTCTGTCGTTCTTGTCTTTGTCGTCGTCTTTACCGAAACCGAAAACCATcgactatttatatttgtatg	ATTGCTCTCTATTGCTGTTTCC	CCATATGAGTCGGTCTTGGAGG
GELC1985	C2_09370C_A	TTCAAAAAGTTGCCAGACAGGTTTTTTACAATTTTGAAACTACAATCCAATAGTCAATCGTGCACAAGTAactggatggcggcgttagtatc	AACTTCCACCTAAAAGATTTGATGGTTGTGACACATTTAGAAATTTATGTTTAGTATTTTCGTCACTCATcgactatttatatttgtatg	GAGGGATGGTCTCTTCATAAAA	AAGGTTGTGGCATTGAGTTTCA
GELC1986	C2_09470C_A	AATTTGATTCCTGATACCTATTGCACTTTCCTATATTCTACAACTACTTCTAAGAAACTCATTATATTTCactggatggcggcgttagtatc	CTTGGCTCGAGGTTATTTTGGAGATATCAAATTTACTGATAGTTTTAATCGATGGCAGTGTCTCCGACATcgactatttatatttgtatg	GATTAACAGTAGCGTCACATCG	TGATGTGTGATTACGTAGACAAA
GELC1987	C2_09480W_A	ATTTGCCTTCCTCCCGATGTGACGCTACTGTTAATCTACTTGGAGGGAAAACAAAAAGCCAGATAAGTTTactggatggcggcgttagtatc	AAACAGTAAAATATTCTTTAAATGTTAATAGAAAATTCTCAACTGTTAATGGCAAACTATGTGATTTCATcgactatttatatttgtatg	GGAAAGTGCAATAGGTATCAGG	CCTTTGCTTTGACTGTGACTGT
GELC1988	C2_09630C_A	CGAACTTGTTGACACGAAAAAAAAATAATAATAATAACACCCCGTCTACACTTTCTTTCTCCCATTAACTactggatggcggcgttagtatc	TATCCAAGCTTTCGATTTGTGCATCTTTAGAGATCCTATTTTCAGGTGGAGTTTCTATCCAATCACTCATcgactatttatatttgtatg	TTCATCGGAGTTTTGTTTTCCC	GGTGTTATTTCTACGTCGGGGT
GELC1992	C2_10430C_A	TCTTTTTAGAATAATCCATTGGTCAATTTAGTCAATTTCTTTTTTATTTTATTATTTTTTTTTTTAATCAactggatggcggcgttagtatc	TGTAATAATCATCTCTGAAATCATGTTGACGATTAAGATGACTGCTAACATCTCGATGATGTCTGAACATcgactatttatatttgtatg	GTTTCACAGCCATCTTCTTGTT	CTGGTTGAGTGTCATGTTGCAA
GELC1993	C2_10440C_A	ACGAGACACGGAAAAATTGCTTGTTAACTTTGAATTTACACTATCAGACCACCACTATACCATTCACATCactggatggcggcgttagtatc	CTGGCTCACTAAAATTAAGTGGAATTGTTGATTTGTCATTCTCTTCGTCATCATGTACAAACAAAGACATcgactatttatatttgtatg	ACTGTTTCCATTCTTCAAGCTG	TGGTTCTTGAATCAACAAAGGGA
GELC1994	C2_10670W_A	CCGAATGGCAAAAAAAAAAAATCAGTGTTGTCGATGTAAACTCTTAATACTCTATACCGAATAATCAACAactggatggcggcgttagtatc	GCGGATCAAATGTGACTTCGTATTTTTTATCACCCGACGACTTGATTGTAATAGTGATTGATTCAGACATcgactatttatatttgtatg	CAAAGCAAAGGAAAAGAGACTT	GTAGCAGCACCAGTGGAAGTAG
GELC1995	C3_02540C_A	TCTTAATTCAATTCAATTACAATAAAATCCTGTCAAGAAACTATTAATAAGAAAATATAATTTAACACCCactggatggcggcgttagtatc	TTACCTCTTTATTGGTCTCCTTCTCATTCACTCGAGGTTGTTCTATAGATCTTCTAAAAAGGAATGACATcgactatttatatttgtatg	TTTCTTTGTCTTCGTGGAGTTG	GGTTGCTCTTTTGGTTTCTCGT
GELC1996	C3_02770C_A	CAGCTATCTTGTATATTCTCAAATTAACTTTTCTATGTAAATAGTGTTGCTTTTTTCGTCGTTATTCATTactggatggcggcgttagtatc	CAGTAATTATATTAGAGAATCGAGAAGGTGTTATTCTACCCAACAGTCGATCTAGTAGTAGTTTTTCCATcgactatttatatttgtatg	TGGTGGGTTTGGTTTAAATTTGT	GGAGAGACTATTGACAGCTGCA
GELC1997	C3_02970C_A	TGTATAATATTTAGTTCATTCGCAGATCAAATAATTCGTTCTTTTCTAGGTGCCACACTAGCAAAAGGTTactggatggcggcgttagtatc	TTATATTTGCAGGAGGCGGTATGTCATTGGCTTTAGGAACAGGAAATGCACCGTGTCCTTCTTTAACCATcgactatttatatttgtatg	GGTTAAGGGTGTATTAGAAGCC	ACATTTAGGCCCCATAGTTCCG
GELC1998	C3_03880C_A	TTATTTATATTCATATACATCAATACAAGTGTGTGTGTGTGTGTGTTTGTTTCTTCTTTAAAGTGCTACTactggatggcggcgttagtatc	CGTGCTTCCGAGTATCCTCATTATCTAACCTAATTTCAATATCTAATGGCGCCTTAAAAAATATCGACATcgactatttatatttgtatg	ACTGTGATTCAAACTTGCAACT	TCGATGGACCCTAACAATTGCA
GELC1999	C3_04480C_A	TACAAATATCTTAAGAACCTACTTACATATTAATTAACAACGTTTTATCCACTATACTATAAATACAATCactggatggcggcgttagtatc	TACTGGAGCCAATGACACACATGTCGTAGTTCTTTGTTAATGCATGTAAGCTATCTAGTAGTAATGACATcgactatttatatttgtatg	CAGTGGTTGAACGGATCTTTT	CAAGACAATGGTATTAGCGTTTAA
GELC2000	C3_04810C_A	TGTTGAAAAGAAAAATTTTTTGCTTCTAAGCTTTGAAAGTAAGGAAAGGAAAGAAAACACCAGCTAAACAactggatggcggcgttagtatc	CAATGCTCTCGTTCTGGGTAACTTCAATATACTCTATTCATGTTGAACATACTTTGTTTTGAAAAGACATcgactatttatatttgtatg	CCCAGCATTTGATTAATCTCCTG	CCCTTGGTGTCTTGTTTGTTGA
GELC2001	C3_06400C_A	ATTCATTCGCTCAAGTATAAGAAATAGAAAGTTAACCCAGACGCGAAAGATCTATCCTATTCATCAACAAactggatggcggcgttagtatc	CTACCTTTATTTTTTTATTGGAGTCAGACTTGTTACGGAAAAAATCAGTAATGAATACACGTTTGGACATcgactatttatatttgtatg	GCTCCCCTAATTCTTGTCAGAT	ACCCTCCAGATTCAAGTAGCCT
GELC2003	C3_07270C_A	TTTTTCTTTCTATTTTACATTACAAATTCTGACAATCGTCAACTAACATATATATACAAATCTACAAGCAactggatggcggcgttagtatc	CGATGGTGTCAGAAGATTCGACTTCTAAGGTAATGGTTTTACCAGTCAAAGTTTTAACGAAAATTTGCATcgactatttatatttgtatg	AAATTAGGAAAATGTCGTGACCT	TTGCATACCACCTCTCAATCTT
GELC2004	C3_07320W_A	TGATTTTATCAGATCTTAAGGCACAAGTTATTGGCTTGACGTAGAAGTTTGCAAAGATTTTCACAATATCactggatggcggcgttagtatc	GATCATCCTTTTCGGTGGGGGGTAATTGTAGACTGTAACAGGCGCTTGCTGTAGGTATTAACGTAGACATcgactatttatatttgtatg	AGCAGTTCACATTTGTAGCAAA	GAGCTCCCCGGACAAGTATTTT
GELC2005	C4_00030C_A	TTTGTAATGGAAAAATGTTACATTGCGCCAAGAAATTGTATCACCTGAAATTGGACAACACGTTCTTGCCactggatggcggcgttagtatc	TAAACGAATCCTCAACCTGACAAATATCGGTGTTGTTCACCGACTCACTATCCGACTCAACAAACAACATcgactatttatatttgtatg	ATTCTAACTGACTCCAAGCCAT	GAACAACAGCGGGTCGATATTC
GELC2006	C4_00390W_A	AAAAGTTGAACGCTTCTGTCATAACGCGTAAAGACTCTCCGTTTTTCTTATTAACATCTTAACATTCATTactggatggcggcgttagtatc	GTTTCTTCAGATCCAACAAAATCTCTACTTCATTTGAATTGGATGCTGGTGCTCCTCTTTTGAATGCCATcgactatttatatttgtatg	GTACAGACATCATTAGCGGAAC	TCACTCTTTTGTTCAGGGCTCC
GELC2007	C4_01190W_A	CTATTCTAATTTATTTACTTTGCTTTTCATCCCACCCCTTTGTTGGTAAATATAGACTTTAACATATACTactggatggcggcgttagtatc	GTAAACTATTTGTACCATCATCATATGGCTGTGATAGCTGTGTCGGCGAACTTAATAAATAATTCTCCATcgactatttatatttgtatg	AACAACCTCAAAGACGATCAAA	CTGTTGCTGGTGTTGTTGACTT
GELC2008	C4_01260W_A	TTTTTTTTATAATTATTAATATTTCAAAACAACAATATTATCTTGTCACAACCATTGTTAACAAAAAAAAactggatggcggcgttagtatc	GCTTCACAAAAGTCACTGTACGATTTCTATCGTCTGTCAATGGTTCTATTTCAATCTTTCTTCTACCCATcgactatttatatttgtatg	CCATCATCCTCATCACTCTTCT	TTCTGGAGACTTCGATTCATGT
GELC2009	C4_01660W_A	TTCAATCTTCATCGATCATTCATTAGTTTGTTTTTGTTATTAAAAAGATTGAATTAAGTTAGGTGATATCactggatggcggcgttagtatc	ATTTTACATTTTGATTGACCAAACTATCTTTATATCCCGTCAAAGGTGTAAATGAATAAGATACATCCATcgactatttatatttgtatg	GGGTGTTAGAATAAGGTCAGCT	ACTCAGTTGAAATTCCATTGGTGT
GELC2010	C4_02700W_A	TCTCTTTGCCTCTTTAAATAATTTTGTTTCAAGTTTTATTTGATCTTGTAATTATTGTTTCTTCAATGTCactggatggcggcgttagtatc	ATATTTCATCAAAAGATGAGTTTATCTCCACTGGTTCATACTTTGGTTTTTTCCTCCTGGGTGGTACCATcgactatttatatttgtatg	GCAGAGTTCAAAGTTGGAATGT	GGTCCAGATAGCACCAATACTCT
GELC2012	C4_05680W_A	AACGCTTAAAGATAAACAGTCTAGGTTGAACCAACATCTTTTGACATTGATTTCAGCAAAATCATATTAAactggatggcggcgttagtatc	AGTAAGAAGGAGACTTTCCTGGTGTTGTCCCGCTTGGTGAAAATATAGGGTTCCAAACTTGCTGGTCCATcgactatttatatttgtatg	GAATACCAACCGAAGTCAAAGT	CCTGATCACTGTCTGCAAAAGC
GELC2013	C4_05790W_A	ATAAAAAAATTTCGAAGAATCAAAAACTTATTTATTTGTGAAACCAGTCTCCTAACAACATTCCATTGAGactggatggcggcgttagtatc	TGAGTTCATCTTTAATCAATGGATATATGCCAAATGGATCATAGTATCCAATCTTAACTGGATTGGCCATcgactatttatatttgtatg	TAAGCTTGAAAGACCGGTAACT	TGATTAACGGTCTCACTTGGCT
GELC2014	C4_05980C_A	ATCCAGTTACAACTGCTTAGATTTTTCTCTTTTATTCAATATCCCGAGAGTTAGATATCCATATAACCAAactggatggcggcgttagtatc	CCTCAGGATCATCCATATCGGTAACAGGCACGTCCACTGCATGTGGTTGTGCATTATAGTTGATAGACATcgactatttatatttgtatg	GTTGGTTGCTGGTAATGCTTTA	CTCCAGACTCAGACCTTGCATT
GELC2015	C4_06430C_A	AAACCATAACCATACCCAAACCTATTTATCTATCTATTTATTTATTTATTTTGCATAGTTTAGTTCTTTTactggatggcggcgttagtatc	GAATGGATGTAGTATGGAAAAATGACCTTTGATATGGGATTTTCACCAATGAATATTTTATTGACCTCATcgactatttatatttgtatg	ATTTCTCACCAATCGTTGAACC	GCTATACCGATTTTAGGAGTCAA
GELC2016	C4_07120C_A	TCCCCCCTTATTTATTCTCCAGACGCGTCTTTTATCCAAACACCCTTCTCTTTCTCTTACCTCACCCACCactggatggcggcgttagtatc	AATATTTCTTGAAATACAGTCTTTCATCAGCCAAGTCACTGAATTTGAGATCTATTTTGGTACTAGACATcgactatttatatttgtatg	GTCAACATCTGTAACTTCGTGG	CAGCTCCTTAAAGTTTTGTGGGG
GELC2017	C4_07230C_A	CCTGACATTGTTTATTTCCCTCCCCAAAAAAACCCATCATCAACCACCACTTCTTCTTCTTAACCAAACCactggatggcggcgttagtatc	AGTCCCGCAAGAATGGGTCTGCAGTGATATGCAGAATCTCCTTTAATCGAGACCTCCAAGTATCGTTCATcgactatttatatttgtatg	ACAAACAAACGCATGGAAACTA	GTGATTTTAGGGAGTCGACCGT
GELC2018	C5_00670C_A	TTATTTATCCTATAGTTTGGGTTATATCAAGAAATTGTTTATCACTATCCCCTCCCTAAAAGAATAGTAGactggatggcggcgttagtatc	GTAATTGTTCATTATTTTTATCAAACAAGGAAGTTAAAAATGCGTTATAATCATTCAATTTAAATATCATcgactatttatatttgtatg	TACCATATCCTTTCCCGTTTCC	TGGAGGAGGAGCTAAACCAAAA
GELC2019	C5_00810C_A	GACAACGTAAAATTGTATTTGGCGTTTATTTTTTTCCCCTTCTGTTGAAACCATATTTTGGCTGCCAATCactggatggcggcgttagtatc	GTGGAGGTGGGGTTGTTAGTAATGGTGATAGAATGGCAAGTATGATATTTCTGATATAACTTCGAATCATcgactatttatatttgtatg	AAGAGGTACATTTGCTGGTGTA	CAGGAACGAATCTCATTGTGGC
GELC2020	C5_01010W_A	TTTTTCTTGTTTTAATTCTCTTCCCTAGCTCAGCGGTAATTTCTTTAAACCCAATTAAATCCAAAGTGACactggatggcggcgttagtatc	TTAAAAAACAAGCTGGTGGTGTTGCAAGGATTGACTTAAGAAATACCAAGGCGATGACTAATACAAGCATcgactatttatatttgtatg	CTAGCCTTCCAAGATCAAAGTG	GGATTGGTAATTGAAGGACGACC
GELC2021	C5_01250W_A	AAAAGCCTGTCCTTACAGTCTATTGTCCAATATCATTAATAATCATTCACATAATATCGAACTGTTTGTAactggatggcggcgttagtatc	TGGTTGTAGGTGTTGCAGCAGGCGTGAATGCTTTAGTTGGCAGGGTTGCTATTGATATTAGGTCCGGCATcgactatttatatttgtatg	CAACAGCAAAACCTACGAACTA	ATTCGTTGAACTCGTGCCTGAT
GELC2022	C5_01840C_A	TCAGATTCCCTTTCAGCCAAGAAAAAACTCCAAGAAAAGAAATAGAGCCTTTCTCCTTCTCTCATAAATAactggatggcggcgttagtatc	TGAGTTCTTGTTGCTTTGTCAAGTTGTTAAAAGTTGAAGGGTGAGTTCCCAGTGACAGTGAAGTGTCCATcgactatttatatttgtatg	TTCCAACTCCCTTCCTATTCAA	TTCCTTTTCGAAACTCCGTTGC
GELC2023	C5_01910W_A	TTTTACTTCTATTTTTCAAGTAGAAATCAATTTCTTTAACTTATTATAGAAGAAGGGTGTGAATTATACGactggatggcggcgttagtatc	GTTGACAGTCATCAGCTACGTGACCGACTTCACCACATTTGTAACAAGTTCTTGGATAAACAGCAGCCATcgactatttatatttgtatg	TACTACTTCTATTGCTGCCTGG	ATTGTTAGTGGAGGAAGGAGCG
GELC2024	C5_02380W_A	ATAATTTATTCTTTCCTAATTTATACATAAACTTATCAAAACTAAGAATAACTTACTTATACACACAATCactggatggcggcgttagtatc	ATTGAGCACCACCATCTTCTTCAACAACAACAGAGTTTTTTGAATCGTTATTTGATTGTTCTTTAGTCATcgactatttatatttgtatg	CACTCATACATTAATACCTTGTCCA	GCTTGATTATAGATGCGTTTCTTGA
GELC2025	C5_03330C_A	AACTAGCAGTTAGTTTTTTTTTTTTGTTTCAAATATACTTACTTTCAATCAACGGAGAAAGTAATCGATTactggatggcggcgttagtatc	GTTTTTTCGGTATTTGAGGAGATGCACTAGACCGATTGTCTTTTTTGCCTGGACTATTTGTCTTATCCATcgactatttatatttgtatg	AACCAAACCAAACCAACTTCTT	TGTCAATGTGGGTTGGGTGTAA
GELC2028	C6_00440C_A	AGAACAAACAGGTTGCTATTATTTTGAAAACGAACTAGAATTAAAACGGAAGTATATTGAGAGTATAAAAactggatggcggcgttagtatc	GCGTCTCTGCTGCTACCAATGAGACTAAAAATGTAATTGAAACTAGTAATGAGGTTAGAGTCGCTCTCATcgactatttatatttgtatg	GAATTCACATCCAGGAAACACT	GGAACAACCCATGAAAATGTAACG
GELC2029	C6_00540W_A	AAAACTCGTCTGTTTACTGATTTTATTTCACCTTCTTTATTCCATATATCATTAACTCAGTTACACACCAactggatggcggcgttagtatc	TGGCATTTATGGCCTCTTCTTCAACCCATTGTATGAGTAGTGGTTTAAAATCGTCATTCACGACAGACATcgactatttatatttgtatg	GATTGTGTTTGCTCGTATAACCA	TCTGCCACATCCATAAACCCTC
GELC2030	C6_01570C_A	ACGACAACTTTGGTTTGCTTTCAACTGCCCCTTCCAAGTAATCAATATCTACTACTAATAATCTCGGAAAactggatggcggcgttagtatc	TAGCTGCTAATTCCTCCCTTGTTGGTAATTTAGTAGGTCTTTTAAACACTGGTACTTTTGAATGATCCATcgactatttatatttgtatg	ACCCTCAACAAACAACAAACAA	GAGGAAGTAAATGTGGTGGGGA
GELC2031	C6_01720C_A	TTATTCTTTGAATTACTTTCCAACTTACTTCATTCCCAATTGATTAAAGTTATAAAGAATTAAACGAAACactggatggcggcgttagtatc	CTGTGAATATCAATAAAAGAACGGTCCCTGCCAAAAAGAAAAGATTGAAAAATGTAAACACAACCTTCATcgactatttatatttgtatg	GAATTCCACATCATCTTTCTTGT	TTTTGGAATATCGGCGGTGGTA
GELC2032	C2_01270W_A	CAGTTTCTTTTTTGTATTATCATTCATTCAACAGTTTCACCTCAACGTTTGCTACAATTTGGACTTCAACactggatggcggcgttagtatc	CAGTCAATGAAGTTTGAATATATGGCTGTGACAATTTTGTGTATGGCTGCAAATCCATTGAAGTCGACATcgactatttatatttgtatg	CCATTCATGCTAAGTGTGGAAT	ACCACCACTAGAAGCAAACACA
GELC2033	C6_03160C_A	GTCCTTTTTTTTATAATTATTCATTAAAGTTTGCCTTGGTATCAGCTACATTAATTATATGCTATAGACCactggatggcggcgttagtatc	CAAATTGTGAGGATTTTATTGCCTTTACTGTCACGACATACTGCTTTATACTTGGTTTATAGTTACCCATcgactatttatatttgtatg	CCCTAATTTGCCCACTTGTATT	TAGTACCATTGCCGCCGATATC
GELC2034	C6_03470W_A	TTTTTTTGTTCCAATTTTCCAATATTGCAACACGCCATATCTAGTATAGATCTCAATCACTACAACAACCactggatggcggcgttagtatc	AAACAATTTCTTGGTCACCGTTAAGAGTTTGTATTCTTTGCAAACGGTATTTTACGTTCTCAGATGCCATcgactatttatatttgtatg	AAAATCTCAACGATCGGCTTTT	TGATTGAGCCTCTGGTATTGGT
GELC2036	C1_01700W_A	CTTTCTGGTGGTGTCGAATTGAAGAGCCTGTTAAAAAGTATTAGCTGGTTGGAAAAATTGAAATGAAAGAactggatggcggcgttagtatc	CATATTGAGTTATTTTTTGGTTCGTTGTTGAATGTTTGAGAGAGTTTGCGTTCAATTTTGTCTTTCGCATcgactatttatatttgtatg	TCGCAATTGGTAGCATAAACAG	GGATTAGTTGGCGATTCTGGAT
GELC2040	C2_00480C_A	GTTTATTTTTTTCTTCTTTGTATTTTAGTAATCCACAAATTTTCACTTTTTCATATACTAAAGATTATCCactggatggcggcgttagtatc	ATTGATTAATGTTTTCTAAACCTTGACGAATAGCAATTTCATGCAATGCAGGTAATACACGTCTCGACATcgactatttatatttgtatg	TATGTTCATCCCTTTCTCTCCC	TGTGATTATAGTTGGATGGTGTCTCT
GELC2052	C3_02610C_A	ATTCTACATTTTTTAGCAATTGCAAATATCCACTACTACAGCAACTTCCAATCAATAATAACTACTCAAAactggatggcggcgttagtatc	CACCAGTCTTTTTACCGTCACTGTAAAAAGTTTCGTTATAAGAAGTAAGAGCGAGTAAAACTTTGACCATcgactatttatatttgtatg	CAATGGAGAAAGATGTGCTGAT	AGCAACATTGAATTCAGAATTGA
GELC2054	C3_03290C_A	TAGAAAAAAAAAAGGATTTCATGATAATCGCATACTTTGGACAAACAGTTCTTGTGTACATGGTATTACAactggatggcggcgttagtatc	TACCTTCTATGGGATGGAATACTGAATAAAATATGGCCACTATAGGAATAAATCCATCTGATGTTTCCATcgactatttatatttgtatg	CGAGTATTGCAAGTAGGAGGTA	TTTCTGGCGTAATGAGAACTCT
GELC2059	C3_06300W_A	GTAAAGAGAGGGGATACATACTTAACAACAAGCCTATGATTTAGAGGTGTGCACTTGACAAATACTAATAactggatggcggcgttagtatc	GTTTGGTTAACTTTGCTTCATCACCTGAATGATCAGACAGATCTGGTGTTTGTAGATGTCCTGATATCATcgactatttatatttgtatg	ACCAACCTCAAATCAAAACAAA	TCGATATTATAGTCTCCTCCAGG
GELC2075	C6_02670C_A	ATATGCTGACAGTTGGAGTAAATTGGGATGTTACTCTTCGATAAGTGTGGCCGAATCAAAAGGAAGTTACactggatggcggcgttagtatc	TACCATTCTTTAATGCTGCCACTCTATACCCAGCACATTGTTGTTCACAGTATCCCGAACTTTGGTACATcgactatttatatttgtatg	AGAACAACTTAACTTCCCTTCA	ATGACGTTGAACTTGACTGTGC
GELC2076	C6_02730W_A	ATTTCCATCTTTTTTCCTTACACTTGGTTTTTTTTTTCTTTGTTTATTCATTCCACAAGTTATTACAACTactggatggcggcgttagtatc	CTTCAATAATACTGAATAAATCAGATTGATCCAATACTGGATACTTTTTTTGTAATTTTAAAACATTCATcgactatttatatttgtatg	GCAAATAGGAGGCAATGCTG	AATTGTCGATGATGGTGGAGGT
GELC2083	CR_03150W_A	ATCTACCAATTTAAATTGAAAAAATAAAGAACTACCTTGAAGCACAATTTCAACTATCAAGAGAAATCAAactggatggcggcgttagtatc	GATTTTGATCAGACAAGTTATTCAACTCATTGATCACATCTTCTGAGAAATTCTTAAGTTTCGAAAACATcgactatttatatttgtatg	TCGCACTACTACTTCAAACAGA	TCGCTTGGTTGTGTCAATTTGG
GELC2086	CR_05510W_A	TGAATTAATACAAGTCCTGCAGTGGAGAACTTGATGCAACTGATATAGCACTATCAGAAATATTTTAATAactggatggcggcgttagtatc	ATTGTGTTGGTGGTACTTGATTTACCAATTCATACTCTTCATGCTGTGGCACACGCTTGTGAGTGAACATcgactatttatatttgtatg	AGCGGCATACAATCCTAGTAAA	ATATGCCACATGTTCTACCGCT
GELC2088	CR_07570W_A	AGCAGTATCGAAAAGGTTTTCCAGCTATAGACATCTTTACACCGGCAATCCAGGAAATACAGCTTACAGTactggatggcggcgttagtatc	CGTCCACATCTTCCTTTGCTATTTCATTTTTGATTTCTCTGGTTGATGACAAATTAACTGATGATGACATcgactatttatatttgtatg	ACCCTTATTTCTCGATTTAGATGT	TTCCATAGCCACTTTGAATCGA
GELC2091	CR_10030W_A	ATATTTATAATTGAAAAACCACTTAGTACACACACCATTAGCTTCAATCACACAACCCAAACCTTTAGAAactggatggcggcgttagtatc	ACTTTTCATTCTGTAAATTAGGAAGATTTGACTCCAACAAAACCCGGAATCTTTTGAAATTACTATTCATcgactatttatatttgtatg	AAGACATTCTAACTCGGGAAGG	AGCTCTTGATTCAATCCCAACA
GELC2100	C3_07370W_A	AAAATTTTTTTATACCAAAATAAATCAATAAATCAACTTTTTCATTACTATTTAAACCTTTCAATAAGTAactggatggcggcgttagtatc	CGTAATGTTGATTCTCATCTCCGAAGGGCCTATGCGTTAAAGGTAGTATATCTTTAGGTGAACTTGACATcgactatttatatttgtatg	CGTTACGACTAAATTATCCCGC	AATCTGCTGGTGAAGTCGTTAC
GELC2103	CR_09840C_A	CATTCGTTAATAATCATTATCCTAGAACACGATTTTAGACATAGTATTATTCAAACTCGTTACATCAATCactggatggcggcgttagtatc	TTCTAAAGAAAAACTCTAGTAAAAACACAATTATAGTTCCAATTTGAACAAAAATATCTTTGACTTCCATcgactatttatatttgtatg	ACTGCCAAATTTCTAACTTCGG	TCCCAACCACGTAAATATATGACA
GELC2106	C2_07020C_A	TTACTTACATTTTTTTTTGCCATTTTTCTTTTTTTCACAATAGTTTAAAGATCTTTCTTCTTTTTATACCactggatggcggcgttagtatc	TTATAGGTGATTTTGACAGGGGCCGCTTTGAAACTTTTGAGGATTTAGCTGGGCTGTACTGTAGTGCCATcgactatttatatttgtatg	TGCTGATGGAAAAGACTTTGTG	ACTTTCAGCCCATTTGTTGTTCA
GELC2107	C5_01590W_A	TTCAATTCTTGACAGTTTGTTTATCTTCCTTATTTTCATTTGTTTAATAGTACTTTTTCCACATATAACCactggatggcggcgttagtatc	AATTGGATTGTCCTGTAGAGGCCCATAATCTCAATTGTCTATCATATTTTGCTGATTTATCAATTGACATcgactatttatatttgtatg	CCTGATTCATCCTTTAATTTTAGGC	TCCCAAAATAAATTCGATTCTTGAGCT
GELC2109	C1_13920W_A	TGTTAATTTACATTTTCTCGTTTCTATTCCTCCTCAGTTTGTTTCAAACCATTACTTTATATCAACAACAactggatggcggcgttagtatc	TATTGGTGGTATTAGAAATCTGAGACTCTGTGGTAGGCTCTTGAGTTGTTACTGGGTCTATGTAATCCATcgactatttatatttgtatg	GAGAAAGCAACAAACCTCAGG	TGTTTCGTAGTATTCAATTGTTCGA
GELC2111	C2_02390W_A	AACTTTTTTGGTTAAAGAAAATTACAGGGACGGTAAATCATTCTTCTTCCCTATAAACCAAAAATCTTATactggatggcggcgttagtatc	CAATTAAAATGTTTAATGATTCACTGTAAAGTAAATAATCTTGGAATTCTAATAAGTTAACTTGGGACATcgactatttatatttgtatg	TCGTAAAGACTGAATATCTCCCA	GTTCCGGTGCTATGTTTTGCTT
GELC2125	C1_12620W_A	CAGATCCCTTCCTTTCCTTTTTGTTGTGTTTTGTTTTATTTGCAATCTCACAGTCTAAACTATACATATAactggatggcggcgttagtatc	GCTGATCATCCGATATAGCAAGAAACTGTTTCAACACCTTATAATGTTGGACAAGATCCTTTTCACTCATcgactatttatatttgtatg	AATTTTAGCAACACAACCACCT	CACCTTCATCATCACTGGACCA
GELC2127	C3_04110C_A	GAGGAAACAAAAAGCATTCGCTCATTTCATTTATCAACCCATCACATCAATAACACTTTCTAAACACTAGactggatggcggcgttagtatc	CTTCCAGAGTGACAAACTCAAATGCGGGGACATTTGAATATGTTGCTGAATAAATTTGAGAGTCTGACATcgactatttatatttgtatg	GACAGATAGAGCGAGAGAGAAC	GTCCCCTGATACTTTCCGTACC
GELC2128	C2_08920W_A	TACTATATCCACTCCCACCCACACACATTTATATCAAGTATCTACTACTTCTAGCAACAATTATGCAAACactggatggcggcgttagtatc	ATATTCGTTTGACAATGGGTAGATTCCCCTCTATTATAGCGTTCCGGATTCTTTGCAGAGGTTCTAACATcgactatttatatttgtatg	GCATTTCCATAATCCCTCCAAT	AAAGGCCACCAAGTCCAATTTG
GELC2129	C3_00600W_A	TCCATGACTTGGATCTTTTTTTTTCTCTTTTCTTCAGCTCAACACTAGTCTTTCGTTTTCATAATCAAAGactggatggcggcgttagtatc	TGACATCAAATGTAGCTGACACAGTAGCACTGGTAGCTAATAAGGGAATAACAAGGTTTGACAATAACATcgactatttatatttgtatg	ACACGACTAAACACAAAATTGAA	GTGTGAACGATCCATTTACCCT
GELC2130	C3_07470W_A	AACTGATCAACACTAACTTCCCACAATGATTTTTAAAATATTTAGAGTGATACTAATTATACTTTCACTCactggatggcggcgttagtatc	AGGTATCAGTGAGGTATTTTTTGTTATCATAAGATCCAGTTACTGCAAAAATCTCCAAGATGCAGCACATcgactatttatatttgtatg	TGATTTACCCTTTCTTCTGGCT	GCAACAGCATTACCACCAGAAG
GELC2131	C4_00720W_A	TCCAATCTATTCTTCTAGTTTTTTTTTATATCATCACAAAACAACAACTCAACTAACAACTAATCACAATactggatggcggcgttagtatc	CATATGTTGTAACTGAAGAATTGACAATGGCAAACAAAGATAAAGTTAAAGCAGCTGTAGAAAATTTCATcgactatttatatttgtatg	TCTGGATTGGAAGTACACTCAA	ACCATCATCACCTTCATAAACCA
GELC2132	C4_04080C_A	TATAAACAAACATACAAATTATTAAAGTGGTCTTTGTTTTGGTTCTTAAAGAGGAACAGGCGAATAATTAactggatggcggcgttagtatc	AAGATATGTCAGGTTTTATATAATATTCCAAAACAAAAATTTTTTTTTGCAATCTCATATGAAATTTCATcgactatttatatttgtatg	ACGGTTATGAGATGGATTGTCA	CCAAAGCTGATGAGGACAAAGT
GELC2133	C4_04560C_A	TCTTACATTAACGTTTCCAATTAACATTCATATATTTTTTTTTTAAGTCAAGTTCATCGTTAGTTCAACTactggatggcggcgttagtatc	CCACTACCAATATTATAAATGAAGGGATCCCAACGGCTAACCCTACTGCCAACCCTTGTGTATTTACCATcgactatttatatttgtatg	TGTGCTCTTTCTTTCGTTACTC	CGTTGAATGTTGTTGGCCATCA
GELC2134	C6_01310W_A	CATGTCATTTCCCAAAATATCATTTCACTAAACTCTTTTAATCCTCCATTCTTCAAAAAAGAGATATAAAactggatggcggcgttagtatc	TTAATAACGCAGCAGTTATGAATTGAATTATTATTGTGAATACAATGGTGAATTTCAATGGTAAATTCATcgactatttatatttgtatg	ACAGGTAATATGATTGTTGGTGT	GCAGTAGAATTGTTGTTAGTGGTGG
GELC2135	CR_00760C_A	TTGAAAATTCAGAAAACTGCTTTTTCGGTATAACTAAACTATCTATCAATCCTTTATAATTTGAAAAAGCactggatggcggcgttagtatc	TAATTTTGAAAGTCAAACATATAGGTAACAAGAAAATGATAAATCTTATAGCTTGTGAGTACAGAAACATcgactatttatatttgtatg	CGCCAATGGAAAAGAAGATGAA	TGCCAAAATAGGGGAAGTCAGG
GELC2136	CR_01470W_A	TCATATATTCATATAATCATTAGATAAAAAAAACACATAAAAGAAACTATTATCAATTTAACATATCATCactggatggcggcgttagtatc	CATATTGATCATAATAATAAACCCCACCGACAAGGGCAGCAGTACCTAATAAATATTTTCCAGCAGACATcgactatttatatttgtatg	ACAACTACGACAACAACAACAG	CGGCATCTTCAACGTGTTTT
GELC2137	CR_05430W_A	AAAGTTCAAATTTTCTATTTTCTTCTTTTTATAAATCATCACTAACAACAACTCAACTTGTCATTACGATactggatggcggcgttagtatc	CATATGTGATAACAGAGGAATTGACAATGGCAAGTAATGAAAATGTTAAAGCAGCAGTGGAAAACTTCATcgactatttatatttgtatg	CTAGAAACCTTGGCATTGCATT	GATAGGTTCCATCACATCCATGA
GELC2138	C1_11920W_A	ATATCAATTGCAAACCATCGCCACGGTATCTTATCGTGTTCTACCTCCTCATCTCACCAAATACACAATAactggatggcggcgttagtatc	TTATGATGAATGGTGTCACCGATTTATCAGTTTTCAATTCTTCTGGTACAGATGCTGTAGTAATTGTCATcgactatttatatttgtatg	GCAAAGCAGTTATTTTACAAGTCA	TCTTATGGAAATCTTCATCTTCAGT
GELC2139	C1_14200W_A	AAACAAAGTCAACATTTCATCAAGTAAAACAGTTATACCGACATTTTTTTATTTTTGCATACCATCCATTactggatggcggcgttagtatc	ACGTTGTAATATTGGGATTCTGCGGGAACATATCTGCTGATAAATATGGATAATTACCACGTTTACTCATcgactatttatatttgtatg	CAGTATTTTATGGGTCGTGATCA	CCCAAATTGCCGTTTCAAAATCA
GELC2140	C2_00490W_A	TGTACATGTGTACATCAACTTGAATTCTTCTTTTCTCCAATTACCCTTCCATTAGTACATCCAATCGTCAactggatggcggcgttagtatc	ACTCAATTTGAGAAAACTCGTTCGATTCTTGTTTCTCTGCTAAATATATTATATAAATAGCAGAGATCATcgactatttatatttgtatg	CTAATTGGGGACTAACAAACCG	AACGGCCAGCATAACATCAATG
GELC2141	C2_01980C_A	ATTGGGATCAAAGTTCACATTTGCACATATACACGCATACATACATTCATTCATTCATACATAACAGAAGactggatggcggcgttagtatc	ATAATAAAAATACAAATGATACTAGTATAAATAGGAATGATATAGTATGATACCCTGCTTTAAAAGACATcgactatttatatttgtatg	ACTGTTACTTTCTTCAAAAGGTGG	CCTGACAGATTATCTTTTATGGAACCA
GELC2142	C2_02010C_A	CAACACAGCCTACACTAGTCCCATATATTGATTCTCTAACGAAAATCACTTTTCTTATTCACTATTCATAactggatggcggcgttagtatc	TCTTAAATAATGGGGTTGAGGTTGTATGATGAAGTCTTTGTTGGAATTTATTCATCATTTTATGACACATcgactatttatatttgtatg	CATACCAAACAAACAAACACGG	GGTGATGGTTGTGGCATTTGTA
GELC2144	C2_03260W_A	CACACAAGAATCACTTCATTTTCCGAACTATAGATATAAAACTTAGACTACATTATACACCATTTCCAATactggatggcggcgttagtatc	TAGGAGCAACATGATTGTGATTATGGTTATGACCATGATTGTGGTTGTGATGTTCGTCTTCACAGGACATcgactatttatatttgtatg	ATCCAAGCACATTAGAAGTTGC	CTAGATCGTCAGCAGAGTTGGC
GELC2145	C2_03340W_A	ATTCATTAACAAATAAAAGCAAACATGGTTAAAGAAGGAGAGAGAAAAAGAAGTGGACACTTTAACGGAAactggatggcggcgttagtatc	TATCACAATAGTTGGCACTAAACATCAATTTCCCAACACCAAGAAATTTGTTGTATCTGACGCACGACATcgactatttatatttgtatg	ACGGTGTATGTTTTCAAAGACG	TACCGCGACTACAAATGGTTCA
GELC2146	C2_03410W_A	ACATAATATCTAATCACATACTCACCACTATCAATACCATAAAGTATTATCACAGTGTTTGCTTTCCACGactggatggcggcgttagtatc	CATTAATTGCTGTATTGGCACCATTGTCCAGCCGCTCAGTATATGACTGTTGGTACTGGTTATGAGACATcgactatttatatttgtatg	TTGTCGTTCAATTGTACAGACG	GCAGGAGTAGAGCTAGTTGTCG
GELC2147	C2_05800C_A	GAGCAACAGTGTTAGCAAATAAACATATTGGTGTATACTACTTTTAATTCACAAATAGTGAAGTACAATTactggatggcggcgttagtatc	TTTGTTCCACATCTTCTTTGGTTGCTTTCTTCAGCGATGAATTGTTCTGTTTCTTTTTATTCTTTCCCATcgactatttatatttgtatg	TGTGATTGTATCCTGCCTTACA	TTTGGTGGACTCCTCTTCTGAC
GELC2148	C2_05850C_A	TTTATTTATTTGTTGTTGTGGTGTTCTTATTTAACTTGCCTTTCTTTTTATAACAACAGCTACATCAAGAactggatggcggcgttagtatc	GTTGAGGAAAAACATCGTTATCAGAACCAGATGCATCTTTGGTAAATGTATCAAAGTCTATAAAATCCATcgactatttatatttgtatg	CTTGGGTTCCTCTTTTCGATTC	GTTTGACGGTTTAGTGTTATCGT
GELC2149	C2_06110W_A	TTAAAGATATCTTCTCTTTTCATAAAAAATAAAAATCATCTCCAGTAGGGTTGTTCTTAATACTACAGTCactggatggcggcgttagtatc	TAAGTGGGGAGTTCAAGGACTTGGACTTCAATTGTTGTCTTAAATTTGTTAAGTATGATTTAATTGACATcgactatttatatttgtatg	GCCTGTATTTGCATTTGTTTTCT	AACAAAAGATCCTCGGTTATAGAA
GELC2150	C3_00610W_A	TGAATTTTGGTTAACACTTTTCCATTTTTTTGTTTACTTATTATACTTGGATTGATATTACAACTGCAAAactggatggcggcgttagtatc	TGTCAATGTAGCTGGATGGATTGAAGTCATCGTCAAAATACATAGACAATGACTCGTCAGTGTTTGTCATcgactatttatatttgtatg	ATGCCGAATCTATACTTAGTCG	TGGTGCCACTCTCTTCATTATT
GELC2151	C3_00700W_A	AAGAGATCAGTTTTAAACCAAATTGAATCAACATTCTAGTTACACCAAGAGTTTTGACATCCCATTCCCAactggatggcggcgttagtatc	TGATGCTAGGCGATGAAGATAGTAAAGATTTCGCAGATAACTCATTGAAAACCAGATCCGTCGCCACCATcgactatttatatttgtatg	GCCAAGCTGCATCTATTATCAA	ATCTCATCGTCTTCTCCGCTTC
GELC2152	C3_00850C_A	ATTGAAAGATAAAAAGTTTTCTATTTCTTCAACAATTGGAAAGTGAAAATAAATATATTCATTCTCCAAGactggatggcggcgttagtatc	TTACTCGTTGATGATATAATGCTTCTGCTGACAATGGCTTGCCGGAAGCTTTGTAGGCCGAATGAGACATcgactatttatatttgtatg	CATCGAATTTCAAGTTGGGTGA	ACTGGCATCTGGGTCTTCTTG
GELC2153	C3_02590W_A	GATTGATTCATTGATTCATTCATTGATTGACGTGACGTGACGTGACTTTCTTTAATATTCAACCCTATTAactggatggcggcgttagtatc	TTTCAAACAGAATACCAAATGGTTTAAGTCGAGCCAAAACCTCTGAGTTCTGTAATTGGAAAGATGACATcgactatttatatttgtatg	AACTGTTATGTGTGTATGGTGT	ACACCAAGACATATCAAATCCA
GELC2155	C4_00590C_A	TATTACACTTCAGTAGCTGCCGAGTAACATTATTTGTTTTCAAATATTTCTACTTCAACAACACTAGACAactggatggcggcgttagtatc	TATATTTTGGTTTAGGGGCAGCCACCTTCACTTTAGTAGCACCCTTGACAATCTTCTCATAGGTAGTCATcgactatttatatttgtatg	TTTTATTTGTTTGTGCGCACTG	AGATTTGGCGATGCTTGATTACT
GELC2156	C4_02450W_A	TCTATATTGGAAGGAGGTGTGATAATTCGAAAGGAGTTTTTAAATTATTAGATAGTTAGTTGGATTAGTTactggatggcggcgttagtatc	ATGATGAGGTGATTGCATAAATATGGATCATGCAAGATGTCAATAGTAGATATAAAACGGCAATCTGCATcgactatttatatttgtatg	CCAACCAACCATCGTTCTATTT	TTGCTACCTGTCTTCTTGATGG
GELC2157	C4_02550C_A	TCTTTAGTAAATTTTCCAATCATTTGATTAATCGTATCATTAGAGATTAACATTTTAGTTTCATTGAGTAactggatggcggcgttagtatc	CACCAGGTAAATAAAAAGCATTCGATATACTGACTAAGCATATCAATGCTGTGATTAATGATTGTAGCATcgactatttatatttgtatg	AGTTGTTGTCGTTGTTGATGAT	TCCCAATGATTCCAGTTGCTTC
GELC2158	C4_04280C_A	GTAGTCCTCTCTTTTTTTTTTCGGATTCACTTTTTGCTTGTTGACCCACCAATAAAAGTTACTATTGACAactggatggcggcgttagtatc	AAATCAAATTAGCAATTCTCAATTTCCCACTATTAGGAGAACCTAGTATCAATATATGATTCGGTATCATcgactatttatatttgtatg	ACAGGCCCATTTGATTTGTTTT	CCTCAACTCCCCAAACTCTTCA
GELC2159	C4_05160C_A	TCAACCAAGTCGTTTGCTACAATTGATCGTTGGTGATTATCTTGTATTTTCCCAGATAAAATATGATAGAactggatggcggcgttagtatc	AATATAAAGAAGACAATCTTGATTCTTTAAATTCAGGTACTGATTTAATAAAAGTTTCTATATCTGACATcgactatttatatttgtatg	GTCGTGTTATCGTGGCAAAA	CAAGATTTTGCGGTGCTCCATA
GELC2160	C4_06230C_A	CACATTCATAAATTTTGATACTTCTTCGACTTCCGATCCAGTGATCTTGATTTCTCCACCCATCTTCATAactggatggcggcgttagtatc	CAGACGAGCCTGAATCAATGACAATACCATACTTTTCATTTGAATTATCAGACCTTCTTAAATTCGACATcgactatttatatttgtatg	CAATTGCTGCTCGTACTGATAA	CAGCGAACTTTAACAACTCCGA
GELC2161	C4_06680C_A	TCTAACAAAATCAATACAATTCAAACATTTTGTTAAACCAAAACCAAATAAGTTCATTATCAATTTAGCAactggatggcggcgttagtatc	TATAGGAAGAAATCTCATCGATATTCCCATTGGTTGAATTTTCTTGCGATTTACGAGCTCTTGAGTACATcgactatttatatttgtatg	GGTCAGTCCTCGAAAGTTTAAA	TATGGTGGTGGTGATGATGGTG
GELC2162	C5_01880C_A	CAAAACCAGCACTACTTTACAGTCTTTCAGCAACTTTCATTGCATCCTTAAATACCTGTTGTTTTTCCTGactggatggcggcgttagtatc	CTCCATCCTCGTTGTCATTTTGACTCAATGGCGAGTACTTATTAGTAAATGATTTGAAAAATTTACTCATcgactatttatatttgtatg	ATAGCAGACGGAAGAAGATGAA	ATTCTATCCCATCGCAGCAACT
GELC2163	C5_02830W_A	GTTATGTTGAGACAATTTCAATGAAAAAGCTAAAATAAGTAGCCAGACAATAACTTTCCATTGTAGAGAGactggatggcggcgttagtatc	TTTGGTAGCAACAAACGTCAATGGCCCAAACACCACTGCTAAAAAGATAAAGCCTTGCGCTACAATACATcgactatttatatttgtatg	TGACACGGAGCTGACATTATTA	ATCAAGAACCTGCGCCTAAGAA
GELC2164	C5_02910C_A	TTCATACATACCCAAGATCTCCCTCTTTAGGACTTTTCAAAAACATATACATATACATATATTTTGAACAactggatggcggcgttagtatc	ATTCTCCTAAGAAATCTATATCCATTGATGAAGAAGGTTGATAGGATATCTCTGAAGTAACGACTGACATcgactatttatatttgtatg	AGCAATTCATCACACACACAAA	AGATTGGCCATATTTTGCATCT
GELC2165	C5_04550W_A	CCTAAAAAATGTGTTGGAAATACATCATTCAAATCAAACGTTGACAACAGTATACCACCCCCTCAACCCAactggatggcggcgttagtatc	ATGTGGCATATTTTCCAGTTGAGGCAATTTGCAATAACTTTTTCTTAACTAATACTGGATCTGACGACATcgactatttatatttgtatg	TTTCCTAATTCGTCGGACATGA	TGCGATCTCCCCTTATTCTTGT
GELC2166	C6_02720C_A	ATTACAACCAGACAACTCACTTAGCTTACCATTCATTTCAACTAAACCACAACCTCTAAATCTTCTATGAactggatggcggcgttagtatc	ATGAATGAACTGTATATGACGAATTGGTTTCCGACTTTATAGATTTGGTTTTATGCCCATTGGATGACATcgactatttatatttgtatg	TAGTCTCGTAAACCCACAACC	GCAACGCATAATTCTCCACCTG
GELC2167	C6_03300C_A	TTATCACAACTTAATCTAATTCAGTTCAGTTCAACAATTCATTAATTCATTAATTCAAACTAATCACAGCactggatggcggcgttagtatc	TTGTATCATTCTGGACAAGGAATAGTTTGTCAAAATATGCCTTTTTAATATTTGATAAATTCAAAGCCATcgactatttatatttgtatg	AATCTGCATTAGGTGGGCTTAT	TGGCTTAATTTTGGATGGTGGAG
GELC2168	C7_01480W_A	TCTATACAACAACTGCTAGGTTGAATAGTTTTCATAATTAGATGGTAAACAATACTTTTACTGAATAATCactggatggcggcgttagtatc	AAGATAATGAAAAAATGATTATACAAGGAATAATCACTCCCAATATGGGCCATTTTAACTGTACTGCCATcgactatttatatttgtatg	AAGAAGAAGAGAGTAAGTTTGTTGA	TCAATTCTTGTAGACGACGCCA
GELC2169	C7_01710W_A	AACGTTGCACATAAAAACTAATCACTACTTCCAAAACCAAACTTCTAACGATCACGAACACCGAAATAATactggatggcggcgttagtatc	AGTCAGATTCAGCTAATGCAAAACTAGATATAAATAACAGAGACCAACTTAATAAATTGACCCACTTCATcgactatttatatttgtatg	GTATCGTCCCCTACAATCACTT	TCACCCAATTTGACATATGGTTCA
GELC2170	C7_02180C_A	TAAAAAACGACAGCTAAACAAGTCACTCTCCATATTTAATCAACATCTATCGCCAGTGAATTTGTGGAAAactggatggcggcgttagtatc	ACTCTTGAAGCAAAAATTGTAGACTTGTGCTGCTAACATATGTTTGTTTGTCCAATATATCTTCTGTCATcgactatttatatttgtatg	TCTCTGTTATGACCTTGGTCTG	ACACTTCAGCTATTTTCAATCCCA
GELC2171	C7_02350C_A	TGGTTTCTAATTGACTCCAATCATTACAAGGAATCACTATCACTTTTTGTTAATTATTGTCATATTAAAAactggatggcggcgttagtatc	GTTTCTGCAGTTTCTGTGGTGTTGATATAAACAGGGATTCTGATTCCATTAATGAATTATCTGAACTCATcgactatttatatttgtatg	TACATTCACAGACAACGACAAC	TGTGCTGGCATTTCTCCCTAAT
GELC2172	C7_03060C_A	TAAACCAAACAAAGCAATTCAACACAATCAAAAATTGCATGTTCTCTTCCCCCTAGGTTTTTAAGCTTCAactggatggcggcgttagtatc	CCCCAAAATTATCCTCTCTTATCTTTGGTGTTGCTTCAGCTGAAGGTGAAAATGAGAATGCAGTTGTCATcgactatttatatttgtatg	GGGCAAATTTACGAGGTTCATT	CGCTACTTTGAGGCTTTAATCCA
GELC2173	C7_03890C_A	CCTTCTCCTTAAATAACTCTCTTCCTTTTTCAGGAAAGAACCTTATACTTACCTATATTTCAAAATTAAAactggatggcggcgttagtatc	ATAATGCAAAAAATAAAACTATTGATGCAAATACTAATAATAGTAAGATATTTGCTGGATCTGAATCCATcgactatttatatttgtatg	TGACCATGTAACTAATATTTCCCA	TGATCCTTGTTCTTCAGGTGAT
GELC2174	C7_04030C_A	TGCTGAGCTGCAACTTAAATAAATTTGAAAAAAAAAATCTATATATTGAATTATTGCTCTGTTTTAAAGGactggatggcggcgttagtatc	GTTCCAAACTTCTTTCTGATTTGCTGGCAAAAGTCAAAACTGACACCAAATTCTCATAGTTTAACTCCATcgactatttatatttgtatg	AAAGAACATGGTCTGAAGGAGA	ACTTCGTGAACTCTTCCAATACT
GELC2175	CR_00070W_A	AAACACTTGTTTTAAATTTTTTTGGTTACCACACACACAAAAATATTCCAACACATACCAACATCCAACAactggatggcggcgttagtatc	ACTTGGATCGTTGTAGTTTTTTCATTCCTTTGGCAAAGACACTCTGTCGTTTGGGAGGTGGTTCGTTCATcgactatttatatttgtatg	TCAAACCCTGCATCATCATCTA	TTTGGGGTTGAATTTGGTGGTG
GELC2176	CR_00600C_A	CAAATTCAATTTAATTCTCAACATTGAATGCAAAAATAGAGAGAGAGCAAAAGAATTTTAGTGGTTGGTAactggatggcggcgttagtatc	TAATGTTAATGTTGTCATTGTTGTTATTCTCATAGTAGTAGTCAGAGTCCTCACTAATGAAACTATTCATcgactatttatatttgtatg	TATTGGTTGTTGTAGGTGGGG	TCAGGAAATTCTCGTTACATTCAGA
GELC2177	CR_02380C_A	GGGTTAGTTGATTCAATTCGTTCAGCCATAACCCAACCTAATCTAACTCAACATCACCACCACCACAAGGactggatggcggcgttagtatc	AATAACCAGAATGGACTAATAAGAGTGTACCAACAAAATATAGGATATATTGATGTGTACTTGAAGACATcgactatttatatttgtatg	TCGTTATGATACTTCGAGCCAA	TCCAACGGAGGCAATCGATAAT
GELC2178	CR_03130W_A	ACACTTAGTTTGAGATTGTTTCCCCCCATAATTTAGATCAATCTATTGCCCTCACTGATACAAAACAATAactggatggcggcgttagtatc	ACAATAATATCAATAAAAAGCCTGATGCTAAAAATGCCGATAAAAATATAATTTTATTCAATGGATTCATcgactatttatatttgtatg	GAGAAAACCACTCTTACTCCCA	ACTCCTGTAATGGTGATTGTGT
GELC2179	CR_03560W_A	TCTTTGTAAATATTGATTCAGAGTTTATTTTACTATATAAGCCTTCATTTTATGGACAACCAACTAACAAactggatggcggcgttagtatc	TCTTAGAATCACGTGTCTTGTGGTTCCATAGGCTGAAAAGGTCGCTGGGAAAGGGGTTTGAGGAGTACATcgactatttatatttgtatg	TGTTTCAATTCAACCAGGAAGAG	TAATTGTGCGCGTTTCAGTTGA
GELC2180	CR_04890W_A	ATCATTTCCGCACGAAACAAATTTCAACTTCAAAAAATACACATTCCAACCCTACCACTTCTTCAATGATactggatggcggcgttagtatc	CATTAGTTAATCTAGTGGTGAAAAGTAGGATGATATTTGATTTATCATTAAGATGATCTTGTAATGTCATcgactatttatatttgtatg	AGAAAAGGGCCAGATGATATGA	CTTTGTTGTTGATGGTTGGGGT
GELC2181	CR_07180W_A	AAAAAAAAATGAACATGAAATCTATTCACTTTGATCTCATTTTATATTGATCCAATAAGGGCTGAGAACAactggatggcggcgttagtatc	ATGATATTTTGGGGATGTTTGGAACAACTGCCAAAGCCACATGGATCAATAGCAATATATGGTACAACATcgactatttatatttgtatg	TAATCCATGCTGACGTAATGTG	CATGGCTTATTGAGAGTGGGGA
GELC2182	CR_07470W_A	TAAAAGACAATAAATGGAAAACTAAAAAAAAGATAAAGTCTTCTTTATATTCTCTTATCAGAAAACTCCTactggatggcggcgttagtatc	TTAAAATTATAGGTTTATTCTCTGATAATAAATTTTCAATATCGAGATGCTCGATTGTTGTTGATGGCATcgactatttatatttgtatg	TTCAGTTTGTCGTGACTTCAAC	ATCTCACTGGATGGTCTACTGA
GELC2183	CR_07590W_A	CTCAATCGAAATTCAATAGAAAGTATTCGCATAGGAACAATCCATCATTAGACTTGAGAACAATTTTACAactggatggcggcgttagtatc	CAATCAACACATTATGAGCTGAAATTGATGATATAAAAAAAAGGAAAAGTGAAACAAATAATGACTTCATcgactatttatatttgtatg	ACCAAATTACGCGTTCCTTTT	ACTGGATGTGGCAGTAATGGTT
GELC2184	CR_08350W_A	CAACCTACTGGGAAAAAAAAGGCAGAGAGTTATTGAAAAAGGATCATATCAAGTTCTTATTGTATATTATactggatggcggcgttagtatc	AAGTATCAACAATCAGAGAATTCACACCAACTAAGTAACTGGCAAGTAATACTAAAACAGAAAACTTCATcgactatttatatttgtatg	TCCGAATGTAGTGCTTGTCTTA	CGCCACCAACAACTACTTCTTG
GELC2185	CR_10360C_A	TCATCGGACAGTAGGACTTATTATATTTGTGGCTTTTGTTTTTCTACTTGTTTGTTGTCAAAACTGAATCactggatggcggcgttagtatc	AGAGTAAATCACCATTGCGTTTAACACCAGGGATATGAAGTGTACGTGGAACTAATGGTTTTGGGGGCATcgactatttatatttgtatg	AAATAAAACTGCGTGCACTTCT	TAACAATTCGACATCAGCCACG
GELC2192	C2_03830W_A	CATTCGATCTCAGATGTCAGAAGATGTAGGGGATTTGAGACGACCAACCAATAATCAGCACAGACCAAAAactggatggcggcgttagtatc	CTTGTGAAATACAGTGGTATATGTTGAAAAATGAATCTTTACCACCGGATATTAGTCCAATGAATTTCATcgactatttatatttgtatg	GTGTCTGATGAATCTGTTGCTT	GGTATTCCAAGTTTTGATTCGTTGA
GELC2194	C4_02660W_A	CTTGAAGTAGTAATTTGATAATATTTTTAATCTTCACCGAATACTTATATACAGTAAACCCAATATCAGAactggatggcggcgttagtatc	TACTTGGCCATAATCCATACAATACTTGATACCATTCTTGAAATGATAATTTGGGAAATATCGAAGACATcgactatttatatttgtatg	CTTGTTAGGAAGTATGTGGACT	ATCTCCAACATCTTTCAGGTGT
GELC2195	CR_01820W_A	GGAGTCTAAGAAATATTGAAACCATCTCATCCTATTACACATTCACATAATTATATACTATTTTGGTTGAactggatggcggcgttagtatc	AATTAGATAACTCCTTGGATAACTCTGAAGTGAGTATTTGTAAATCTAAACCAGTGATACGTTGCTTCATcgactatttatatttgtatg	CCACATTGTCCCATTATCCCTA	AAAATTAGTTGGTTGTTGTGTTGTTGG
GELC2197	CR_07800W_A	GAAAATTTGAATAATATCAATCAATTAATCAATCAAATAACAACAACCCACTAAACATCACCATTTATCAactggatggcggcgttagtatc	TGGTTGTTGTTGGAGTAGCATCGACTAATAAAGCAATAGCAAGAGCAATGAAAATATTCTTTAAAAACATcgactatttatatttgtatg	ACGATAACAAAGAACACCACAA	TCCAACGGTAATATCAGCAGCA
GELC2199	C6_04560W_A	AGCCACTACTTGATGAAAAAAAAATTTTGGTGGTTGATTTTTTTTTTAACTTGACTCAACAACCACAAGCactggatggcggcgttagtatc	CAACCAATGCAAGTGTATTTAATCTAACAGTAGTCCTTGAAAACAATCTCTTTGCAATGTACGATGCCATcgactatttatatttgtatg	AAGTACAGCCTTTCGGTATTGA	CCAATTTGTGTGGCAGCAGTAA
GELC2200	CR_07670W_A	AACAATAAAATATGATGAAGAGAAATTGCATCAATAAATAATCTATTCCATCTTTAACATAATATATATAactggatggcggcgttagtatc	AAGGGGTTCTCTTGGTTATTGGTGTATAATGAAGTAAAGATCGTGGAATATTTCTAGTAAATGTGAACATcgactatttatatttgtatg	ACCGCATCCATAATTTTCAATCT	ATGCAGCTTCTCGACCACTTAA
GELC2201	C3_03590W_A	TTCCTTTTCTTTCTTCAAGACAAGCACAGTTTCTTCCCCTCTGCTACTGCTAAACGTCCAATCAAACACTactggatggcggcgttagtatc	GTGCCAATGCAATGGTGATACCAGCTGGCAAGGCTATTTTAGAAACAAAATCTGCAATTCGTTGTGACATcgactatttatatttgtatg	TCAGTGAGTAGACATGTACCTC	GGTCTACTCAACACCCTCAATGT
GELC2202	C2_03360W_A	TTCTTCTTTCTTTGATTCTGGTGGTTTTATCTCTGGTTTTCTTATTGTAATTCAGCATCACACACATACCactggatggcggcgttagtatc	CGTTTTCATTGTCATCCAATTGTTGAGAGTTTTCCAACAGCATACTTAAAGTTGATTTCTTCCCCGTCATcgactatttatatttgtatg	CAGATGCTGCCCTAATTTATGG	TGATTGTTGTTATTGCTGCCACT
GELC2203	C7_01670W_A	CTGTACTTCTGCTCCCCCACAATAATGTAAATCAGTAATTCACTCCATTTAATACTTTTCCTCCTGGCTCactggatggcggcgttagtatc	ACTTTTCAGAATCCTCATAATTATCAAGAGGATCTTTTGTTAATAATGAATAAAAAAGTGAGTCAGACATcgactatttatatttgtatg	TCAAGTTCAGCTGTTTTGGAAA	CCTTCTCCGATAGCAACTTTTGT
GELC2205	C7_03610C_A	TCCATTATTCATTGTTGCCTCCTGCTTTGGGAATGTTTGAATTTAATTAGTTAGACCACACTAAAAGAATactggatggcggcgttagtatc	AACAAGAATAAAGAAGCAACCAAATTGTAAGAATGCAAATGAAATTTTGGGGCGGAAATTCTCTATGCATcgactatttatatttgtatg	ACAGTAAATAGAGCTCTTACATTCT	TGAGTGGGAGCATAATCAACTTCA
GELC2207	CR_03520C_A	TATTCTGTTTCCTTTCGCTTTATTATTTTGACGTGTTGATCATCAATAAAACTATATACAGTTAAAAATAactggatggcggcgttagtatc	ATATATGTGTTGCATGTCCCCTTTGGGTAGATGGATGTGGAACTGTAATTGACAAAGGTTTAATTGACATcgactatttatatttgtatg	GTTGCTCACTGATTGGTAGTTA	TCAGGTTCAGACTTTGGTGAGG
GELC2209	C5_03670C_A	AAGGTCACAAGTATCACAGGTCCTATACTACACTGGATTTTAACAAACTCAACCTTCAAATCTACAAACAactggatggcggcgttagtatc	GTGACCCTCTGGTTCCGATTTCGTAACCTCGAGATGTTACTGGTTGTTGGGTAGTTGAAGTTGGTGACATcgactatttatatttgtatg	CTTTCTGCTCTTTTGGTGGAAA	TGTTTGGGTCTATTGGATCACGA
GELC2210	C2_00580C_A	TTAGAATTTTGTTCGATACAGACGCAACTTATAAACAATTACAGCTTAAGATAGATAATCATCACGAATTactggatggcggcgttagtatc	TAAACGTGGCATATTTTTTCACAGAATGAGCAACTCGTTTTAGTAGTGGTTGTTGTTGTTGTTGATTCATcgactatttatatttgtatg	TCGGAATGCAAAATCAACAAGT	TGGGTTTAAATGTAATCGGCACA
GELC2211	C4_00850C_A	AAATCCTACTTTTCGAAATGAATGAAAGATTATTTTTTGTTTTACCAACTCATTCTTCAAACACTAAACCactggatggcggcgttagtatc	TAGGAACAACTTGAGCAATAACAGCAGCAGCAGCAAAGCAAATGAAAGCTAACAAGAAATTGGCTTGCATcgactatttatatttgtatg	TACTTTGGACGAAGATGGTTGA	TACATTGGTCACACTTGGAAAC
GELC2212	CR_08420W_A	TATCATTTTCATTTTTAATATCGTTACTACCAATTTATGCTTCATCAGAAGTTAACCAGTTTCCCAGGTCactggatggcggcgttagtatc	TGGAGATTTCTTCTGTTGTTGCTGACGTGCTTACTGATAGTATATCGTAAAAAAAAGTTTCTCTAACCATcgactatttatatttgtatg	ACAATAAACACATTCTGCCTTTT	GGTGTTTGATGCCGTTGTGTTA
GELC2214	C3_03210W_A	CTTTTCTGTATTAAAATTTCATTATTTTTTTTTTTTCTTAAAATTTCACAATAATTGTTGAACAAATAAAactggatggcggcgttagtatc	ATGCCCAAAATCCGTGAAGCATTTGCTTCAAGTCAGCAAATGTGGGCCATGGTATAGTAGGATATGACATcgactatttatatttgtatg	CATGTCAACGCCTTTTATCCAT	GTTTGATTGCAGCGAGTGTCTT
GELC2216	CR_02390W_A	TATTATTTCTTATTTTTTTTTTTATTTTTGTCTATCTATTCCATCCCAAATTATCAACATTAAAACAGAAactggatggcggcgttagtatc	TCCCATTGTCAGATATCGATCCCGATTTCTTTTCCACAACAACTTCTGGTGAAACAGAATTTTGATCCATcgactatttatatttgtatg	CTCTCTCGCTCCAAAATTCAAA	GGTGATCCTTGACATTCAGTTTGG
GELC2217	C1_04240C_A	TTTCAATAACAGATTTAGTTGTCACAACTTTATTTTATTAAACATCTACAAATAAATCAATTAATCAAAAactggatggcggcgttagtatc	TCTTTCTGTGACGTTTAGCACCACCTTTTCCTAAACCTTTACCACCTTTTCCTCTACCGGTACCAGACATcgactatttatatttgtatg	AATTACCATTTCCCACGACTCT	CAACATCCAATGAAGTGACGGT
GELC2218	C2_00470W_A	CTCTCTCTCATCATGTCATTGTTTACATTTTTATGAATAAACCTAAACCAATAATCCATCACACATTAGAactggatggcggcgttagtatc	TCGGTATCAATGGCTGCAGTGAGCTCTCTCTGTTTCTTTTCCTTCGTATTTCAGTATCTGTCGAGTCCATcgactatttatatttgtatg	GTGTAACCTCTAACCCACAGTA	GGCGAAAATGACAAGTACTGGA
GELC2219	C2_06370C_A	GTTTTTTCTTCGTAGATTTCTTGAACCACCACACATTAACACATTTACATCCCTTATCTAAACTACAATAactggatggcggcgttagtatc	TGGATAATCTAGAACTCAGTATATCTTCATCTAAGTTTTTATTTTCTGTAGATGTAGGAGGAATGGGCATcgactatttatatttgtatg	CAGTAGACAGACATTGGAGGAA	GGAATGATATTATTGTTCCGGCCT
GELC2220	C3_00690C_A	AAAAAAAAAATAACGTAAACATGTCTGCTTGTCTAATTATCATACAACCACATTTTAATCCCATTTGATTactggatggcggcgttagtatc	TTAATGTATTGGTTAATGTTTCAGGAAATTCTTTAGCCACCGAGAATGGATCTTGGAGGGATAAGTTCATcgactatttatatttgtatg	TGATGCTAGGCGATGAAGATAG	TCCCATAACTTGACCCACCAAT
GELC2221	C3_01770C_A	TTTTCCTTTTTCTTCAACTTTATTGTATTACATACTAGTTCTTTTTCTTATTCTGCAACTAATTGAAATAactggatggcggcgttagtatc	TGTTGTTGGGAAGTTGTTGAAGGTTACGACTATGTAGATACTTGAAATCATTTTCAATACCGGTATTCATcgactatttatatttgtatg	TGAAAGAACCCTGACAGTTGAT	AGCATCCCATTGAGATTTGAAT
GELC2222	C3_03280C_A	TCTTTTTCCTTTTCTCACGAAACCACAACAAACACTACACTACTTCTTTAAAAAAAAAAAACTAAACATAactggatggcggcgttagtatc	GTGATGTAGACGATTTGGCAATTTCCGAGGATTTTCCTTTTCCTCCATGCACTTTTCCCTTCCCAGACATcgactatttatatttgtatg	ACAGTTAAATGGGTGGTAGTGT	CTGCATTACCAGCCAATTCCAA
GELC2223	C4_00090W_A	CACTCCATTACAAACTTTTTTTCGCAACAAAATTTACATAAATTTCTTTTTCCACAAACATCAACCCACCactggatggcggcgttagtatc	TGATGATGGGGTGGACATTTGCGGTAATCGATACGGTTAGTATTAGTGCAATCAAGATACACTGTAACATcgactatttatatttgtatg	TTCAAGTACACGGTAGAATCCC	TCTAGCACATTTGTCGGGATCC
GELC2224	C4_02560C_A	ATTTATGGGGAAGACAACTGAGTAGCCAAATCTAAAAGACTTAATCAGGAAATACTACTAAGCTGACCAGactggatggcggcgttagtatc	TTATTGGACTTGAATGAGCTGTATGATATTGTTTAATTGGTCCACTAGACCCGTATATCGAAAATACCATcgactatttatatttgtatg	TCATATGAATTTGGCTTCCTAACA	CGGTGGTAATGATCCTGATAATCG
GELC2225	C6_00950C_A	CTTATCATCACCACCAAGAGTATTCCGTTATTTAAATCCATTATTTGTTCGTTCATATAGCATAATTCCTactggatggcggcgttagtatc	CTGAAGTGATCGAGGATGATTTTTTAGCGAGTCTAGACAAGGCAATGTCTTCTTCGTCTGATGAACTCATcgactatttatatttgtatg	CACCACACATCTCATTAGCAAT	ACCGATGCTTGTGAATCTGATTG
GELC2226	C6_03890C_A	CTTCACAAGTCTTGGACTCAATTTTCACTCCTCCACAAACTCAATTTCAATTAGCTATCAATAATCCAATactggatggcggcgttagtatc	TAGCTACACCAAGAATATCCAGCTTATGAGCCTGAGATGCACTGACTGTAGATATATACTGTTTACCCATcgactatttatatttgtatg	TTGCATTTCCAGTCCATAAACG	CGTCTTGCTTGTTGTCCCAAAA
GELC2227	C7_01550W_A	TATTTTTGATTTTTGATTTTTATTATTAATACCTAACAAATATATCAAACTAATATTTTAATCAACCATCactggatggcggcgttagtatc	TTGGTGAATTAGTATCGTGAGAAACACTCTTTCGTTTATCTTTATCTTTTCTATTCCAAATCTTTCTCATcgactatttatatttgtatg	GACCCGTCTCTCTTACTCTTAA	ACTGGTTGTATCCTCGTGTGAC
GELC2228	CR_01790C_A	AGAAATACAAACAGAAAATATATTTTGGTTGCAAAGATTTTCTTTTATACCCTCTAGGGTAGTTGTTGAAactggatggcggcgttagtatc	TCTCGGCATTTATTGTAATAAACCCGTATGCACTATCGTCAGTAACTGATAATTGTGATGCTAAAGCCATcgactatttatatttgtatg	GGAGACCAAGATGCATGAAATT	TGGAGTCGGCTTTTGGTGAATA
GELC2229	C4_02040W_A	CAAATACTCTTTTACAAACACTACTTATTTATTTGTCTTGAGAGCTTCTTCTTTCACACTTTAATTCAAAactggatggcggcgttagtatc	TGTATAAATCTGCGGCAGCTTTTATTCCTGATATACCTCCCCCCACAATAACAACTTTTTTATGTGGCATcgactatttatatttgtatg	ATATTCATTTGGTTGGAGCGC	TGACATTTTCCAATTGTTGAGCCT
GELC2230	CR_02580W_A	TTTTTTTCAGTATAAACCTGTAAGGAATCACTCCACCACTTACATCTACATTCTTCCAACATTTCTTTGAactggatggcggcgttagtatc	AACATTGTGCTCTCCATTGACGAACTTGTTGTACTGTTCTTAATATTTTGATAGTATTGGATACTGTCATcgactatttatatttgtatg	GTTTTCCTCGGTTGCAATTTTC	TGTTGTTGTTGTTGTTGTTGTTGT
GELC2231	C1_07340W_A	TTAAAAGGAAGAATTCCTTCTCTTTGTTCTCCGATTATTTCTTTAAGAAACGTCTTTGATAAACCCAGCGactggatggcggcgttagtatc	TTAGTATGCTAACCCTAAATATAAAAATAAAAATTATAATAAACCAACATACAGCCTCTGTCGAACTCATcgactatttatatttgtatg	AATTCGTTTGTCAAGTGTGGAA	TCGGAATCATGAAGGTTGTCGA
GELC2232	C1_11250W_A	TCCCCCATCTAAGGATCACTAATTCAACCAACTTTGTTTTGAAGGAGTGATATATTCTTTGTATTCCAATactggatggcggcgttagtatc	TCGTGTAATTTAAACCCAAAGTACTGTTTAACCAGTTGAGCAATTCTGCCCTTGATTCACCAACTACCATcgactatttatatttgtatg	GTGTAGATGTTCGTGCAAGATT	TCCTGAAGCTTGCAACGTATCA
GELC2233	C2_00330C_A	AAAATTACACCAAAAAGAAAAAATAATCAAAACAAGACACTTCCAAACCTAATCAACTATATAACAAGCCactggatggcggcgttagtatc	CACCAAAAAAGAGAGTACTCAATACAAACATACTCTTATGTCCAAACCATGGTATTTTTAATATCTGCATcgactatttatatttgtatg	CAGTCATCTCCTCCTCAAAAGA	TGGGGTTGATCGGCCATTTTAT
GELC2234	C2_01650W_A	TTCACACATTGGCTGGTATTAGAGCTTTCTTTAGAAATTAGTTTGAACGTTTATGATCAATTAAATAGAGactggatggcggcgttagtatc	CCAAAATTTTATTGTCTTGATTCAAAATAAACTCAATAAATGGAATAAAGTCTCTCAATTCATAAATCATcgactatttatatttgtatg	GTGCATTTTGAACCTTTATTAACTCT	ATCGGCTTTGCAACATCAAGAC
GELC2235	C2_08960C_A	TATTCTATTTATCTTTTCATCACATTGATCTCTACCAACATCAACATCAACATCAGGTGCCTGTTAATAAactggatggcggcgttagtatc	CACTGGCTTCCAATCGCACTGTTATAGGGCATTCTTCTTGTTCTGGAGTTAATGTTGTTTGAAATAACATcgactatttatatttgtatg	TCAAGTTGAAGTGGGCTGTAT	CCTTGAATGCTTCGCTACTTCC
GELC2236	C1_05600W_A	TCAACTCGCTTTCTTCAACTTTTTCCCTCTTCTTGGCTTTGCAGAATTTTATCGTTGAACAGACCTAGATactggatggcggcgttagtatc	TCTTTTCATTGGAAATGAGGGCACCATTTTCAGGGCACCAAGCTGAATATTGAGGTTTATTCTGGTTCATcgactatttatatttgtatg	TAATGAGGAGATCGTAGGTTCG	TTTTCGGTGACCATTCGTGTTC
GELC2237	C4_01820C_A	ATCACCAAAAAAAAAAAATTACATACTTCATCTCTCTTCAATTTGATTAGTTGATCATCGCTGAACACCAactggatggcggcgttagtatc	TTGACTCACAAAGCTCTGGATGTGAGTTACCAGCGATTAGTTTAATTGAATTTTGTGTGCGTTCATGCATcgactatttatatttgtatg	TACTTGCAATTGGTAGACGGTA	GGGAAACTTGGAATAACGGCTG
GELC2238	C4_02400C_A	CTTTCGATATATAATTATAAACTACCACCCCCTATTTAAATAGGAAACATATTTAGATCATAACAATAACactggatggcggcgttagtatc	TCAAATGAATGGAATTATCATCATCATCAGTATTATTAGTAAATCTGGGAACCATAGGAAACCCCGACATcgactatttatatttgtatg	ATCGCCACTTACTAACCTTTCT	TCTCGAATACTAGTCTTACTGTTCAGA
GELC2239	C4_03460C_A	TTATTCAAGCACAAATAATTAGTATTGCTTTGCAAGAACAAAAAGAAAATATTATCAATTCATTGACTCAactggatggcggcgttagtatc	ACGATTCAATTAAATCACTTGTGGAAGATTCACTTGAGTTGGAACTACAAGACAGCGCCTCTAATTTCATcgactatttatatttgtatg	CAACGTCTGGGGTAAATCTTTT	ATCAATCTTGTCGTGCCACTGA
GELC2240	C5_04890C_A	GTTTTTTTTGAGAATCGTGTATTTTTGTTTTCCATAAACAATCATAACAACAACAACAACTACCATAAGAactggatggcggcgttagtatc	CCACATCTGAAGATTCAAATACTTCTTGGCCTTCATTGTCTATATCTGGTAAATCACTATACTTGTTCATcgactatttatatttgtatg	CAAGTGCTAAACATTCACCACA	GTGCTACACTATATCCATTCAATCTG
GELC2241	C6_02130C_A	TTGGTTTTCTTCACTCAATATCAATTGATCATAATCCAATCAAGATCATCAACCAAACAACTATACAACTactggatggcggcgttagtatc	CTATATCAGCTTTGATTTCATCTATCTCCTTTTCAATATTATTAATTTGATCAATTTCAACAGAGTCCATcgactatttatatttgtatg	GACACGAAACAAAGAACAAGGA	TGATGGAGAAGTTGATTGTTGGA
GELC2242	C6_03420W_A	TAAACAACACTACCAAATATAAACAAACCTTCCCCCCCCCTCCCCCTCCCAATTCATTATCAATTCAAATactggatggcggcgttagtatc	CTGTTTTGTTTTTGTTTTTGTTTTGGTTCAATCTACCTAATAAATTTATTATTTCTTCATTAGATGACATcgactatttatatttgtatg	TCTCGTTGAATTTGGTGATGTC	ACTCGACTAACACCAATTATACTT
GELC2243	C6_04120C_A	TTTTCCAACCATTCATTCAAGAAAACAATATAACAAAACACAACTAACAACAAACGCCCACAGAGAACAAactggatggcggcgttagtatc	TATTATTGTTATCTCCAAATACAATTGGCGCTGTATGGTTTTGATTATCCTTTAATATGCTTTTTGCCATcgactatttatatttgtatg	ATCGGCAACTTTATATCGCTTT	ACGTCGTTTGTTGTTAGGATTCT
GELC2244	C7_01070C_A	TGTGGGTTTCTTGTTAACGTATTAGGAAGTCACTTTTTTTTTTACCGCCAGCATTTAAGTAAATCACACAactggatggcggcgttagtatc	AATATTATTTGATCGGTTACATCAATAGATCCTTATTTGAACATACTCTTCTATTGAATAAACCCACCATcgactatttatatttgtatg	TGTTGTTATTTGTTGTGTGGGT	TGTTGTTGTTGTGATTTCTGGGG
GELC2245	CR_01150C_A	CTTGTTTACCAAACTGCATATTTTTTTTTTCACATAGTAATCCAACACAGACACATTCACAACTCATCAAactggatggcggcgttagtatc	ATGAATCCTTCATGCTAAATTCGGTACTTGAAGGCATTGGCTGTTGATTATGATCCTCTGATTGTATCATcgactatttatatttgtatg	TGCCAATATGTCTTGACTCCTT	TTCCAAATCCTCTTGAGGTGCT
GELC2246	CR_02920C_A	GCTTTAATTTTTCTTTTGTTTCATTTCCCAACAATACTTTTAATCCTACCAATTTCATATACATCACGCAactggatggcggcgttagtatc	GTTCATAGACTGGTCTTTGAGCCTCAACGTCGTTAGGAGTATTATCAATGCTAGAACTTTCGGCAACCATcgactatttatatttgtatg	GAAGAAGGAGAAGAGAAGAGCT	CCCGAAACCGAAACCAAATGAA
GELC2247	CR_03940W_A	AACTCATCTCATCAATACTCTGTTCAATTTAGTATATCATAGTCACACCAATTATCTTCAAAAACAAACCactggatggcggcgttagtatc	TTTTACCAACCTTTAATTTTGCTTTAGCAAAATCTTTTTGTTTTTCCTTTCTTTTTCTTTTAGATGCCATcgactatttatatttgtatg	CCTAGTCTTTTCCTGCTCGTAA	GATGAGTCAACACAGCCAAGGA
GELC2248	CR_04630C_A	GGAGGATTCACCTATTTACTTTATTTAATTTTGGAGATAGTTTTCCCACCATTCAATTTCCCTAGAAATAactggatggcggcgttagtatc	TTGCTAAAACCGAATTTGGAATCTTGACATGATTGCCACTTTTGGCAAATACATCTTCATTTTTAAACATcgactatttatatttgtatg	GCCATAGCCAAAATTTAAATTGAAAG	GGCTTGATTTGCTGATCCCATT
GELC2249	CR_05580C_A	TTGAAACCGGGGTTTGCCCTGCGTGTTTTTTTTGACTACTTAACATCTTGCAACCTTCTAAGACTATAATactggatggcggcgttagtatc	GGTAAATTATTAAAATAATTAACATACTTTTGGAATTTAACGTGGTTGGTTTCGATTGATTTGACTTCATcgactatttatatttgtatg	GTTATCAATTGGTCCCTGGTTC	AATGTTCGCTTGTTCCTTGAGG
GELC2250	C1_14480W_A	GAAGACTACTGTGCTGAACTTTTGGTTTCTTTCTGTTGATGTGCCTGGTGAAGTGGACTTGCAGGAGTTGactggatggcggcgttagtatc	GCACAACCACCTTATATGTCTTGACATCGTTCTCCCCCTGCGTCTTGGTCTCCCCATCATACTTTTTCATcgactatttatatttgtatg	AGAAGAGGTTTACGTTGGAGAA	ACAACTCAGAACTTTGCGACTT
GELC2251	C1_05190C_A	AATTATATCAACTTGTTGTTAAACCATAACTATACATATATATAATAGAATATCATAAACTATAACAAACactggatggcggcgttagtatc	TTCTCTTTTTGTGTGTTGGTTTTATATACATACGAATAGGTGGGTATTCATAATTCTCCGTGTGAGCCATcgactatttatatttgtatg	AGTTTACATTGTCGAAGGTCAA	TGACATTTGTAAAACTCATCTTTGGT
GELC2252	C5_01020C_A	TTTTTTGTCAGTTCGAAAATTTTTTCACCTAACTTATTTGAAAACCCTAATAATAACCTCAATAACCACAactggatggcggcgttagtatc	TTCTGCAGTCACTTAATTTGACGTGTAAGTTAGCACCTATGAATTTATCTGGTGATAAGGAAGTAGTCATcgactatttatatttgtatg	CGCTTATATCCACTTGTGAACC	CCACTCCAAATATACTTGTATGCGT
GELC2253	CR_06970C_A	CCCAGCAAACAAAGATGATGTTATTCCCAATACACCGATTCATCTTTACTTACTATGCACCCAAGACACAactggatggcggcgttagtatc	TCCTTCTTCTACTGCTATTATTCACAGTGGATTCACCAACATTACTAAACAAATCAGTTTGGTTATTCATcgactatttatatttgtatg	TGTTCCTTGTATTTGACCTTCT	TCCTCCTCCAGTTGTTGTTGTT
GELC2254	C1_02400C_A	TATTTTTATTTTTTGTTTCACACTTCATCTAGCCACCACCACCCCTTCAATATAAACAGGCTTTCAAATCactggatggcggcgttagtatc	ATGACGTTGATGATGGGTTGTTTTTACCATATTTTGGTTTAAAAGTTCCAGATTTACCAACTCCAAACATcgactatttatatttgtatg	AACAACAACCACATCAACAACA	TAATGGGGCATGTTCAATGGGG
GELC2255	C1_06260W_A	TGCTTGTTTGCTTACTCTTTTTTTTATTATTATTTTGTTTGTTCCTACCACTTCACAAATACCAATGACAactggatggcggcgttagtatc	CAAGATTGTAATTTGTAACAGCAGCAACTAGTTCAACGATAAATAATAATAATAGTAAATTTAACTTCATcgactatttatatttgtatg	CCTAAATTGGTACCTGAAACTTGT	TACTTCTGACTCGGACTTGCAG
GELC2256	C2_05680W_A	TCAACCCTTTTAATTAACCTCAATTCTCCCCATCTTATAACTTGTTTTTCTTTTTGGTGTTATTGTCAACactggatggcggcgttagtatc	CTACTTCTGCCTCATTTAATCCTTTGAATGAATGAAAACCAGAAGCACCGCTTCCATTACTTTGTTTCATcgactatttatatttgtatg	AGGCGAAACGATTACTTGAATG	TATATCTTGTTGGAGTCTACCGGA
GELC2257	C5_00770C_A	TTTTTTCAAGTCGGCGATTAACCCGACAATAAATAAACAATTTCGAAAAGCATTCCATTATTCTATCACTactggatggcggcgttagtatc	TCCAGGCATCTTTACCAGTTATCGCCGTACAAGAAATATCTTTAGTGAAAACGGTATCGTTTTTCAACATcgactatttatatttgtatg	CCAGGAAGAATTTGATGCTACC	AGATCCACCACCTCTAGATTGA
GELC2258	CR_01420W_A	AAAAAAAAGTAAACATAACAAGGATCAATATCAGTGTATAAGATTTTCATCCAGTCCCCGTACGTGCATTactggatggcggcgttagtatc	GTTTCTTTCTGACCACCTTTTTTAGCTTTGGAGTAAACAGAGTTCCTCCCTTTTTAACTAAACTACTCATcgactatttatatttgtatg	TCTCATTCATAACAGCAGCTCA	GCTGGTTTGCTTTTGGGAGAAT
GELC2259	C7_02240W_A	TCTTTTATTTGTTCTTTTTCGGTTTATTTTTGTTTCTGCTATTTTTTTTCAATTTGGTTAATATCATCATactggatggcggcgttagtatc	TGATAGTGAGGATTAGTAACAAGACTGAACCCACCAAGAAAAACACGGGGATAATGTTTAATGCTCTCATcgactatttatatttgtatg	TGCAATCCTCCCTCAAAGAAA	AAATGCAGCCTGTGATTTACCA
GELC2260	C1_05630C_A	CACCTGGATTAAGTAAACTCTATACCCCCTTTACCCATCCTTCCATACATACTTACTTACTTAATCAAATactggatggcggcgttagtatc	TTACCGATGAGTCTGGAACCAAGGTTTGCTTTAAAGTTTCCTCCAAAGATGATACAAATTGAGCATCCATcgactatttatatttgtatg	GGGCCATAAATTCGTCTAACAA	GCATCAACTGTTTCCCATTGGT
GELC2261	CR_00080W_A	TATGCTGAGGGCCCAAGCAATGTTGCATCAACTTAGAAACAAAGAAGAATAGTTATAGTTTGTAGGTTAAactggatggcggcgttagtatc	TAAGGAAGAGCATCACAAAATTTTTTAGACGTGTATATGCAGTATCGGTGTAGTTTTTCCGATGAGTCATcgactatttatatttgtatg	CCACAAATAGAGCCAAAACGAA	CGTTGGCTCTGATGGTGTTTG
GELC2262	C1_08950W_A	TTACACTTTCTTATAGGGCAAACAGAATTATTTCATTTATCATATTTAATCTTTTTTTGTAAATTTGTAAactggatggcggcgttagtatc	CCAGTGAATTAGCACTAGTATTAGGTGATGGTGTAGAATTATTTGTTGAATCTGTACTTGTTGGTGGCATcgactatttatatttgtatg	TATATATCCCACTCCCCTCCTC	GCTGAATTAGATGAAACCTGGTGC
GELC2263	C1_09360C_A	TTACTTCTTTTCTATTGGTTAATTAAATCCTGTTTTGATTCAATAGTTTCTTCAACTTCCAGATCCAAGAactggatggcggcgttagtatc	TGTCCACTGCTTTCCCAGCAGGATAACATTGTAATATTAATTTTTGATGTTTATGTTGAAACAAATTCATcgactatttatatttgtatg	AACTTCCCCATTATTGTTTGCA	AGATATAGCACACTTGAAAGGCA
GELC2265	C1_03720C_A	TGGGTATTTCCACGATCAAGCCATTCTAAATTTGAAATCTGTGAAACGCGTATTTTTTCGAAGATTTAACactggatggcggcgttagtatc	GCTGTTCTGCTAACCTGATTGCTCTTTCCTCTTCCTCAGTTTTAATTAAAGTACTAGTTGGAACTGGCATcgactatttatatttgtatg	GAGAGAGGGTGAGAAGTTGTAA	TGGAGATCTCAACTGTCAACCA
GELC2266	CR_06680C_A	AAAAAAAAAAAATTAGCACAAACATTTTCTTTTCTATAAAGACTCAAGAGCCATCGCAAACAGAAACTATactggatggcggcgttagtatc	GTTTCTGAATTTGGCCAGCTTCTGAAAATTGTTCAGAACATGTCAAACAGGTATACTTTTCACTAGTCATcgactatttatatttgtatg	TAGACTGGGATATTGAGTGGGA	GCCCCATTTGATAGCGTGTAAC
GELC2267	CR_01130W_A	ATCACACTTCCTAATAGTTAGCAAAATTTTTTTAATTCTACAGTACAACCTGACTAACCCACGCTAGGTCactggatggcggcgttagtatc	CATCCACTCTAAGCAGTAAAGAATTTTCAAATGTAGAACTTTCATATGGGTTTAGTTTTCGACTCGTCATcgactatttatatttgtatg	GGACAATCTGATCATCAACGTC	ATGATGAGGTGACCACTGAACG
GELC2269	C2_02720W_A	ACAACAAACTATACCCTCAATAACATTGATAGAAGTGGGAAAAGGACAAAAAAAAAGTTTTCAATAGAAAactggatggcggcgttagtatc	TATGCTTCCTGATTTGTTGGTCTGAAGCCAATGTACCTGTAAGGGCAGCTAATAATGTTTGTTTATCCATcgactatttatatttgtatg	GAGCTCAACCGAAAGAAAGAAA	GCAGTGTGTTGTTTGTTTTCAGG
GELC2270	C7_02010C_A	TTCTTTTTGGTTGATTCTTTCTTTTGATTTATCAGTTATTTAAGCGTCTACATCTCTATCACCAACAACCactggatggcggcgttagtatc	TTGATTTTGAATTAGCCGAGGGTTTAATAGCAGATGCCTTAGACTTTTTGATGGAAGATGGTTTACTCATcgactatttatatttgtatg	TTGGATCTGAAACTGCTCTTTG	TGGAACTTCGCCTTCTAATCGT
GELC2271	C5_04120C_A	CTGTAACAATTTTTTTTTTTCTTTGTGATATTGTCACTCATTTACTTCCTTACTAACAAAGCAGTTTGAGactggatggcggcgttagtatc	ATATATTCCCTTTGGATTTATCTAGGTTTGTGCTCTTATCGTGAGTAGATTTACCGACCTTGTTTACCATcgactatttatatttgtatg	CCATTCTTATTGGCTGCCTTT	TCGAATGGGTTTTGGTGATTGG
GELC2272	C1_02640C_A	AGACCTTCATTCACATTTCTGAATTATCTATCGATCTCATACGTGTTGTCACATATATATATATCATATCactggatggcggcgttagtatc	AATCAAAATATACAGCGTATCCTGCAATAGCTGCCGCTGCAATAGCAGTTATAGTTAATCCTTTGTTCATcgactatttatatttgtatg	ACAAGTCGGAAAACCTAAACTG	CAACTTTTGCCTTTTGTTCACCA
GELC2273	C2_05580W_A	GTTAGCTGTATTTTAATTGTTTCTCATTTTATAGTACGATTTTGGTTTTTTTCATTGAAATTTACCAATCactggatggcggcgttagtatc	CTTGTTCTCCGTCTAATAGGTGTTGTCTTAAACGAGCTTTCGATGTTAAAGCCCCTGTGCCTGCATCCATcgactatttatatttgtatg	TCTACTAATAAACGCCTGCAGT	AAACGGTGATCCAGAAGTAGGT
GELC2274	C5_05150C_A	TACAATAGCAGCACAAAAATACATAGTGTGAAATTTTTTCTTTAGACACCACCGATTTCTTCATTACCAAactggatggcggcgttagtatc	TTTTCTCATCATCTGTGTTCTTTACCCAATGTAGTAAAGTTTCTAGTTTCAAATCAAAGTTGTCTATCATcgactatttatatttgtatg	TTAATGGAAGCTGATTTGGACG	TGTGCAGATCTATAGCCATTCCA
GELC2275	C3_05310W_A	CTTGAATACAAGAAAGCTACAAATTGAATTTACACTCCTCCCTTGGTTATAAATCCTCAGCTCGTTTACGactggatggcggcgttagtatc	GATTCTTCAAGTAGTAATAAATACTACCAATGGCGCAACCAATGATTATAACATATGTAGAAAATGACATcgactatttatatttgtatg	AAAGTTTGTCTCTCTCTCCCTC	GCTCGAGTTTCAATTGATGCTGA
GELC2276	CR_05790C_A	CTTTTTTACACCTATATTTTTCCTCTTTTTTAATTGTTTTCTAATTCAATTTGTTTCTATTTATCAAACAactggatggcggcgttagtatc	AGTTAAATGCTTGAGTGGCTAACGCACGTCTCGACACACTCCCACTTAATACTGATCTAGCTCTTAACATcgactatttatatttgtatg	ACAATTGATTAGGTTTGCAGCA	TCTTGCATGGCCACTCTATCTG
GELC2277	C2_09650W_A	AAAAGTGAACGTGAACAAAATAATATATATATATATATCATATAAATAACGAAAGAAAGAAGGTTTAAAAactggatggcggcgttagtatc	CTTCTTGTTTAGCCAATCTTTCTTGTCTCTCTTCTTCAGTTTCTTGAACTCTAACTTTTTCTTCAGACATcgactatttatatttgtatg	GTATCCTCCCCAATCCCAATTA	CACGTTCAATTACCCCAACACC
GELC2278	C2_07810W_A	ACTTTTCTCTAATACTTTTAACAATATTTAACTATACGTTGTTCGTTTTATAACACGTCTTGAGATTGCAactggatggcggcgttagtatc	AAACAAACGCAAAAATTGCTAACAATGACTGTAAAGGTCGTGATCTTTGAATGGTATAAGATAGCGACATcgactatttatatttgtatg	ATCCGTTCACTAGTCTTTGGTT	CCCTGTGAGTCCCAATTCTTGA
GELC2279	C7_00610C_A	GTCAATCATAGAAATCATTTCCTACTGAGAAATAGAGTCAATCAGAAAAATATACTAAAGCTGTGGTAGAactggatggcggcgttagtatc	GAGATCGTTTTGCTGTGGGTCTGTTATTGTTTAAAGATGAGATCCCTGTGTTACGGGAATTTCCACTCATcgactatttatatttgtatg	AAACGACAGAAAAGGGGAAGTA	TTTGAATCTCAGCTGCAAAGC
GELC2281	C5_04970C_A	TAATTAATACTCTCTCTACTTTTCTTATCATTACTTCAGAAAATCATTCCTCTTTTGCATATACACATACactggatggcggcgttagtatc	ATGATGATGATGGACCAGTAGTTGTTGGTTTATGTTTCTTTTGTGGTGGTTGTGATGGTGATTCAGACATcgactatttatatttgtatg	TGAATAGAACGTATCATAACCCAA	ACCTGATCTATCTTGTAATCGTAGT
GELC2282	C3_04790W_A	GCCCTTTCTCCTCTATTTATCAAAGCAGGACAATAGTTATTTTATTGGTATTTTACAGATACTATTTCAAactggatggcggcgttagtatc	ATTCTTGCACCCTTATATCATCGGAAAACTCATCAAGATCGTCAGTGGTGCGTTGGTTTCCTGAATTCATcgactatttatatttgtatg	ACACGACACATTGTTTGACTTT	CAATCGGTGGCAAGTTGGAAAT
GELC2283	C7_03260C_A	TGGAAGTCCCAATTTATTGTTATCGATCTTCCTTTTTTCATTACATTTATCTATATATTTCTATTTATCAactggatggcggcgttagtatc	CAATACCATTTCTGGCAGATTTAAGAACTTCAAAAAGTGGACGATATAACGGATTGGTGATGATTGACATcgactatttatatttgtatg	CCTTCATGGGCTTAATAGTTGC	CACTTGAGCATGGTCTTTGGTG
GELC2284	C3_02620C_A	TATATACATTTATACATTTACTCATTTACTTAGCTACTTATCTACCTTCCTTCCTTCCTTCCTTCCTTCAactggatggcggcgttagtatc	GAGTTGTACAGACATATCTAAGGGATTGTTTTGAAAATAAAAAATCAGTGAATTTTTTAAATGATGACATcgactatttatatttgtatg	TGCCAGTCACTATTAATCTTGGT	TCCTTGACTCAATTGTGCCAAT
GELC2285	C6_01750C_A	TGTTGAAAAGGATTCATTCACTCCTCCATACATATAGAAAAAGAAACAGGCAAATTGCTCCATTTATACAactggatggcggcgttagtatc	GGAAAACTGTGGCCCTGTTTCCCACATATCCATGTACAACATGTGACAGAATAGATAATAGTGACTTCATcgactatttatatttgtatg	TGATGAAAGATGACAATTGACGT	TCTGTAGAACTTCAGCATTGGGT
GELC2286	CR_02940C_A	TCAGCAACAACAACGTGCTCATCACTCAAGATCTGATTAGATCTGAACCACTATTTCATAATTTGCCCAAactggatggcggcgttagtatc	CTATTGGGCCAGTAATTGCCGGTATACCTCGCATGGGAGGATTATTTGTTTGTTCAAGATCGGAAGACATcgactatttatatttgtatg	AGTTTGTTGCGGTATCATTTCA	CCCACGTACACCTTCTTTAGCA
GELC2287	C4_06140C_A	ATATTATACCCATTGAATATAAATCAAAACAAAACACCTCACCATTTTATAACTATATGAACTACCTATAactggatggcggcgttagtatc	TTCCACAAATTAAACCCAAAAAGGTACATGACAATAAAACAAAAACTCTTTGCACGTTTCGTGAGATCATcgactatttatatttgtatg	CACCACACGTCTAAAACTACAA	AGTAGTGACACGGTATACCCCT
GELC2288	C2_03910C_A	TCTACAACTCCCATTATTCCTTTCCTTTCACCTTTCCCCTTTTCTTTTTAGTTTTACAAAATCCTAATCTactggatggcggcgttagtatc	CATTTATGGGGATTATTTTTAGACTTAGTATTACCAAGAATATGTAATTATGAAATAGCCCCAAAAACATcgactatttatatttgtatg	AGGATCTATTTATAAGGTCTTGTGA	TCCCTCTAGCATCATTTCTAACGG
GELC2289	C6_00890W_A	TGGGTATTTCCTTCATCTTTTTTTTAGATTCATTGATATCAAACCTCCTCCACCTGACAATTGATTGAATactggatggcggcgttagtatc	CGGTTGAAGGTGGGAACGAATAAGACCAAGCATCCTCTTCATCATTGTCAAGTGGTGTCAAATCAGGCATcgactatttatatttgtatg	CTATACGACGGTTGTGAGCTAT	TTGTGGATGGAAACGGTAGAGA
GELC2290	C7_00060C_A	TCTGATGAAGAGTGAGTGTATAAGTAAGTAGAAAAAAAAGTTCAACAAAAAAAAATTTAGCCCCACACCAactggatggcggcgttagtatc	ACAACCTCGACGTCTGTGTGCCCTTGCCTGAGCCTGGTGCACCCAAGAGTAGAATTCGAAGCGGGTTCATcgactatttatatttgtatg	GGCGATGAAGAAGAGATTGAAG	GCTTGGTTGACAGTCCTAGGAA
GELC2291	C5_01300C_A	TGGCTTGCTAAGCTCTATACATATTTCATTTTGTTTACCTTTCACTTTTGGAAATTGAATTCACATACACactggatggcggcgttagtatc	CTGAAATATAATTAGCAGATGGATTTTCAATTACTAGATAGTTTCTTGATGAATCAGTTGTATTGAACATcgactatttatatttgtatg	GAGTGTTGCCAAATCCCAATT	CAATTTTGAGAGCGATCTTGGC
GELC2292	C5_03940C_A	TCCCTTCGTTCCTATCATCAGCAGATTCTTTTACACCTTCAAAGTACCCCCCCCCCTTTCCCCAATAGATactggatggcggcgttagtatc	TTAGGAAAACTGACCCCCAAAGAATTCTAATATCTTTATTTGATTGTGATAATGATTTCCATAAATGCATcgactatttatatttgtatg	TTATTACCCACTTCACTCCTCC	ATAACTCCAAATATCGCCGCCA
GELC2293	C2_06430C_A	TTACAATTACAATCTTTTAGACACTTTAATAAACCAGATACACCCCTTTTTTTTTTACTTAGACTTACAAactggatggcggcgttagtatc	TGGTGATCATATTGGTGATCAATGGTCTTCTAAGTAATAATGCATTGTATCTATTAAATATGTATTTCATcgactatttatatttgtatg	GGTAGTGTTTTATTTCCGCCAA	TTGAGCATTTCTTGTCCATACA
GELC2294	C5_02400W_A	AATTGAAAAACTGCTTCATTTAAGAGAGCTCACCCCTAGCACCAATTAAGCAGTAATTTATATACATATTactggatggcggcgttagtatc	CTGCCAGAATTATAATTATTACACGACCCCACGATGTAGTTTTTTTATTGGTACTAGTGCCAAGTGCCATcgactatttatatttgtatg	AGCTCTAAGTTATATGGAATGGCT	TTGAGGATGATGCCGATGAAGA
GELC2295	C3_06990W_A	AACCCTATCATTATCTCTAACCCCCTACCCCTAGTTTCTTTATATGGCAGCAATACTATATAAATATCCCactggatggcggcgttagtatc	AAAAGCAACAAGATGTTTCCAAAGATCTGAGGATGGGGTTGCCGTTATTATTGTTATTATTGGTAGCCATcgactatttatatttgtatg	TCATAAACACTGTTAGGTTGGC	GAGATCCAGGTCCAATTAAAATGA
GELC2296	C1_03940W_A	TTATACAATCAACAATCAACAATCAACTAACCAATCCACTTCATTTCATTTCAATACACTTGGGAAAATCactggatggcggcgttagtatc	TAGTTAATGATGATGATGATGATGATTTAGTTAAAGTGGTTAAACCAATACGTGAATAAGTTGAAATCATcgactatttatatttgtatg	TTGTGTGTAATGTGAGTGTTCC	CGAAGCACCACCACCAGTAATA
GELC2297	C2_07430C_A	AAAAACTTTAACAAAACAAAAACCACGCTATTTGCCTTTAATTGACGTTTTTCTCAAAATATATACACCAactggatggcggcgttagtatc	ATAAGATAGCAAAGGCATCATCGTTTCCTGGATCACAGTCTAACCAAATTGGAATAGGCAGTTTCGTCATcgactatttatatttgtatg	TCAAGATTGGAACCTGTAACCA	TACTTTGAGTGGGAATTCGGCT
GELC2298	C7_01290W_A	AATAGCTAATCCTCCCAACAATCCCTACAAACTCATACCCCCCCCAATAAACTCAAATAACATATTACAAactggatggcggcgttagtatc	CTATTTCATGTAATGAATCTAATCTTTCTTGAATGAAATTTTCAGTTTTGTCGTTATCTAATGATGACATcgactatttatatttgtatg	GAACATAACTAGGCGCTCTTTT	TCATATGCCCCAATATTATCATCCA
GELC2299	C4_07040W_A	TGAAATCTGTAAAAAGTCATTTAGACTAAGTTCATACTCTTCTTTTTTTTTTTTCCGGCAAGTATTTATAactggatggcggcgttagtatc	CAATAACTTGAGTTTGCACTGGGTGTGCAACAGTATAGGAGTATAATGTATATGCAATCTCTTTCAACATcgactatttatatttgtatg	GGTGAAGATGAAAGAAGTGGAC	TCACCATTGACGCTAACCTCG
GELC2300	C1_13630W_A	TAAAAAGCTAACTCTCTATAGTTATTGTTGATTTCTACTACTACTACTACTACTATTACATCCTTTATAAactggatggcggcgttagtatc	TATCATGAATAATTACCCAACAATCATCTTTCTTATTATGTTGAGAAACTTCTTGTAATGAAAGTACCATcgactatttatatttgtatg	GATGATGAAGAGAAGAGCAGGA	AGTAGGTTTAGTTGTGGTGCCA
GELC2301	CR_07220C_A	TTGTATTTAATATATTTCTCTTTATCCTCTCTTTTTTTTTTATTTTTTTTAAAATAGTCGTCTTCATACTactggatggcggcgttagtatc	TATGAGGTGGATTATCATTTGCATCAGTATGCAATCCATTTATTTTAAGATATAGAGGAATGGGTGGCATcgactatttatatttgtatg	GTGTGATGAATTGCAGGGATAT	CACCAACACGACACATGAACTT
GELC2302	C6_03960W_A	CTGCCTTTGCTAATTCTATTCCCACCGTGAATACTCCCCCCACCCCAGCAATTTTATTTTTTGAAAAACAactggatggcggcgttagtatc	CGATTGGAGCGTCGGTATCAGCGTAGAATAATTCCTTATTCTCTTGGGATTTGTTGGATACCTCGGACATcgactatttatatttgtatg	GAGTCAAAACAACAACCCATCT	AAACAGATCTTAACACGGCCCT
GELC2303	C6_03880W_A	ACTCCGAGATATCTCCAATCTCAAAAATAGAAAAACCAGCTACCAAGAAAACTCGACACATAAGCTTGCAactggatggcggcgttagtatc	CTAATCCAATACCATTGGTACCACCAGTTAAAATTGCTACTTGGCCATTAAGGGAAAATAATTGAGACATcgactatttatatttgtatg	TATAAACTCTCTGCTTGCCCAA	AGGATTCTTCAACTATTTTGGTGA
GELC2304	C4_04360W_A	CACTAATATATCTAAAGATTAAACTGGATCAATTTTTCCAGAAGATTGTAACACAAACCACAACAATAGTactggatggcggcgttagtatc	TGACTGGATAGTCATTCAAGTAATTTAGCAATATTAGCAAAGCCTCATCCCACCTTATGCTCAGAAGCATcgactatttatatttgtatg	AAGCACCTCAATACAGATCTGA	CGACTCGTTTATTTCCAATCCGA
GELC2306	C4_02170C_A	ATTTTTTTTCTTTGATTCTTTCTGATTTCATATTATTTTGGTTGATAAAATAATTTATACAAAATCTACTactggatggcggcgttagtatc	GGATTAACACAAACAAATGAGTTGATTTTGATTTAGAGTTTGATGATAGGCTCTTGTTGATGTCACTCATcgactatttatatttgtatg	TTCTTCTTCTTCGCACAGTCTA	ACTTATTTTCGTAACTTCAAGATCGT
GELC2307	C6_04580W_A	ATCAAGTATTTATAGGAGGGAGAAGGAGCCTAATTTTTTTTTTTTTGTTAGTTTGTTCCCCCATACTATTactggatggcggcgttagtatc	ACACATCAACAATCTCCATAAAATACATGGACTTGGGGCCACGCAACCCACTAATGCTAGTCTCAGTCATcgactatttatatttgtatg	GTTATGGCCAAAACAAAGTTGC	ACCAAATACTGTCCATGCTCGT
GELC2308	C1_14030W_A	AAAGCTGTGTTCTGCTGTTCTTTCTTTTATTTTGTTACTAACAACAAAGTTACACACCATACGTTACAAAactggatggcggcgttagtatc	GTTGGTTCTTTAATTTTGTAGGATTGTTGCTATACCAAGAACCTGCGTGGGTAGCAGGACGAATACTCATcgactatttatatttgtatg	TAAAACTGCGAGATCACTTCCT	TAGACGTGATGAGAAGGGCCTA
GELC2309	CR_01630C_A	TGCCATTGCCACAATTCCAGAATCTTTACCGGTTTCCATTGCCTTTGTTTTACTTTTAACTGCATCAAAGactggatggcggcgttagtatc	ATAAAACACTACAGGAGGCCAAAGTACCACACATGTGTAATGATTTCACCAAGATTTGATGTTGTTTCATcgactatttatatttgtatg	TGTGTCAATGGTACTGGTAGAG	GTTGCATTACCACCAAGAGCAG
GELC2310	C6_02880W_A	ATTGTATTCAGCTTCCATTATATTTTTTTTTTTCACAGCCGAAGAGGGTATTTGATTAGTTTGGACCATAactggatggcggcgttagtatc	GTGGCCGACATTCTCTCCAACTCGAATAAATACCCACTTCGCGTCCCCTAGCAACAGCGTAATAAGGCATcgactatttatatttgtatg	AAACATGAAGGGTAGTACAGCA	GTCTTCATCCCCATAGTAAACTCCA
GELC2311	CR_08930C_A	AAGACAAAAAAATCAAAAAAAAAACCACACAACAGAAACACCCAACGATAGGAAATAACTACATATTTTAactggatggcggcgttagtatc	AATCCTCCACATTTTGGAATAATGGATCTGATGCTCGAGACTGTTCTGATTGGGATGATACACTTGACATcgactatttatatttgtatg	GCAAACAAATATTCTTATCGTGCA	CCTCACCTTCCTCTCCCAAATA
GELC2312	C2_09560C_A	GCCCCATCAATTGATTTATTGTTGGCCTGTCATTTAGTTGGTTATTATAGAAGCTTAAACGTTAGCGACCactggatggcggcgttagtatc	CTCCGTCTTCATCTTCATCTTCAAACTCAAATTCATACGATTCTTCTGAATAAAATTCTTCGTCTGACATcgactatttatatttgtatg	TATGCGCCAACAACAACAATAA	AATGGCATGCTTAGGATCGTCA
GELC2313	C6_00920W_A	TAAACGTTTTCACATCTTAGTTATAATCCCATTTGTTAATCAACTTTATAGAATACAACAATAATTAATCactggatggcggcgttagtatc	GAGCAGCAGCAGTATGAGCTGATCTAGTTTGTTGTCTTGGAGCTGGAGCTGATCTTCTTTGTCTAGGCATcgactatttatatttgtatg	TACAGTTACATCAGGGTATGGC	GAAGAACCACCAAACAACCCAG
GELC2314	C6_02830W_A	TTTTGATTATACTTCTTTCTTTACTTGAATCTTGATTTATATCAACCGTTGAAGGTTCCATTTTATAACCactggatggcggcgttagtatc	ACGTGAATAATATCACTTTAATCAATTTGTTCGACAGTTTCGCCGATGTTATTGATTTAACGAGCGACATcgactatttatatttgtatg	TGTTAGTTTTGTGACGGCAATT	GTCTGCTGTTCCTTTTCTTGCT
GELC2315	C2_06260W_A	TTATCACTTTTTTTTTGTTGTTTCAGCAAATCATCATCAATAGCGATAACCACTCTCAACTTTCATAAATactggatggcggcgttagtatc	TCTTTGGTATTCCATATTTAAGTGAGTTTGATGTAAATAATGATCTGAAAAGATTGATCCGGCTTGACATcgactatttatatttgtatg	AGTGATGGGTGAAAGAAGAACA	GCTTGACAAGATACCACCATACC
GELC2316	C6_02580W_A	TGACATGTATTTTTTTTACTTTCTTTTTTTCTTTTTGAACTTTCTATTCATATCTCTAGACAACATTAGAactggatggcggcgttagtatc	TATTAGCTATATCACCAGCCCCATTAGACAAATTACTTTTATTGTTTCTTTCATTACTTGTCGGCAGCATcgactatttatatttgtatg	TTTTCGGATACTTTGTTCGGTG	GCTCATGATCTTGATGGACGGA
GELC2317	C4_03070W_A	CGTTTTCTAATCGCGTCCACTCCTTTATTACTACTATTAGCTTAAGTCTTTCGTTCAAAAAACAACTACAactggatggcggcgttagtatc	CATATCTCTTAATGAATGGAGCAGCTTGAACAGCTGTGGCAGCTAATAATAACAAATAGTTGGCACGCATcgactatttatatttgtatg	ACTGACGCCAATTATTGTTTGA	AGTGTTGGTGGCAGAAACGTAA
GELC2318	C2_03130W_A	AAAAAGAAAAATCTGAAAAAAAAAATCCAGGCAATTAACTTTTGATACTGTCATTTCACGGATATAACAGactggatggcggcgttagtatc	TAATTTGAGTATATTCTAGTATCACCCATTCGGAAAAACCTTCCTCCATATGTTCTATTATGTACTTCATcgactatttatatttgtatg	TGGTGCTAAAGGTGTTGATACT	GTCAAGTCAGTTTCTGCAGCTG
GELC2319	CR_03160W_A	TTTTCATCTTCTACATATTTGTAAGTTATTGTGATCCAGTTGCAACAACACATTTCATTAATCTACTACTactggatggcggcgttagtatc	GATTGTCTGGACTATTTGAGGAAATTTCCAGTAAAATACTTTGTTTCTTTTGATCAAAGGAATCTTGCATcgactatttatatttgtatg	CCAACACAAAGAACAACGAGAT	CCCTCATGTCCCTTTGCAACTA
GELC2321	C3_07940W_A	TTCAGGAGATTGCGAATATATAGAAAAAAAAATTTTGTAGTTTTTTTTTTTTTTACTTTGTTCACTAACCactggatggcggcgttagtatc	TCTTTGGATGAAACAACGGAGTAGCTGCAACTGCAGAAACAATAAACGCAGAACGAACGTATCTAAACATcgactatttatatttgtatg	AAGATGTGGAGGTGGTTAATGT	CAACACTGAACTTGCTTTGGGA
GELC2322	C5_01350W_A	ATTGGTGTCAGTTCTTGCCTAGATTCAGATTCATCCCGCGTTAAATAACAGCAATTTGTTTTTAAACAAAactggatggcggcgttagtatc	GTGGATGTGATTGTGTTGTCCCCTCTTCTACTGATAATATGTTACTTAAAATAGACGACACCTGTTCCATcgactatttatatttgtatg	TTTCTTTCCTGTCTCTCCGC	GCATTGCCTTCCAGCTCTAAG
GELC2323	C5_05070W_A	TCCTATATCAGAAATACTAGTCAATATTAGAATCATCATAAGGAGGGCAACTAGGATTTGATTCTTGATTactggatggcggcgttagtatc	GCACTATTTCTCTATTGTTATCATTGTTGCTTTTGGAAGGATCTGTTGATTCGGCTTCTGGGGATGTCATcgactatttatatttgtatg	GTGTTGTGTTGTGGTGTAATGA	AATTCTTGTGGCGACTCGTTTG
GELC2324	CR_04150W_A	AAAAATAATAGAAGAGAAAGAGAATTGATTTCCCCTCAAAGAGCATCATATCTTTAGTCTTTTTCTCTTTactggatggcggcgttagtatc	GTAGTAATCGTGGTAGAAATGGTGAGATTCTTCTAGCGTCCCGTATAAGTTTTGCACTTATTCGTGACATcgactatttatatttgtatg	ACCATTCCCTGATCATGTTCAT	TGGCTTCCGAGAATATACTGCA
GELC2325	C2_05590C_A	AAACCCTATTATTTATTCTTATTCATATATATACCTAAACATTTAGCATTCGTTTTCATCCGATTACTCCactggatggcggcgttagtatc	GTAAAACTAAAATGGCAATGTGTGTTGTAGATGTTGTTGTTGTAGGTGGTGGTAACGATGAGGAGGACATcgactatttatatttgtatg	CTCGCTGTCAACTTTACATTCA	ACCCACTCAAAACAAATCCAGTG
GELC2326	C7_01440W_A	TCGATGAAGAGATAACCAATAACTCTTTCCATTTATTCTCAATTTACCTATTCAGTTTTTTATTGCCATCactggatggcggcgttagtatc	GATTAATACTGCTGTTATACTTGTAGATATTACTCAAACGAATATTTCTTATTATATTATTTCTAATCATcgactatttatatttgtatg	CCAAATCAATTACACCCCACTG	CATCGATCCACAACCTCCTGAT
GELC2327	C1_13650C_A	TCTCTCTACAAGAATAAATCTCTATACCTATTAACTTCAAACACAAATATCACTACCCACCCTATTTACCactggatggcggcgttagtatc	CAAGAGAAATTCCTGATCTAATGGCAAATGATACTGCTTGATTGCTTGCCTTGAGAAGAATTTGATCCATcgactatttatatttgtatg	GACAAAAGGCTACCAATGTGAA	CATTACCATTGCCACCACCTTT
GELC2328	C7_03990C_A	ATTTGAAGCATAATTTTTTTCCATTACTTTTCCAATCTCATCACACCCATTAAAGTTGATCATATTAGCAactggatggcggcgttagtatc	ACAATTTAGACACATTTTTAAACTTTTTTTTGGGAGGATTATTGGAATCAGCAGCTTTTCTTTTACCCATcgactatttatatttgtatg	GAGGGTCAGCATATCAATTCAG	TCCTCAAGTTCTTGTAATTCCTGT
GELC2330	C7_00130W_A	TTGGTTAGAAAAAACAGAAAATAGGCGGAGAAAAAAAAAAGTAGGCGTAAATATAATACACGTATTCATTactggatggcggcgttagtatc	ATTTTATGGATAGTCCATTGAATGTATCAATCACTGTGCTTGCAATAGCATTCCCCAATTCATTGCTCATcgactatttatatttgtatg	ACTATACCAATGCCAAGCGATA	ACGAAGGGCTAAGATTTCTGCA
GELC2331	C2_02820C_A	AAAAATATAGCGATGACACACAACTTAAAAAATTGTTAAAACCTGAAAATCTTTTAGAATCTAAGCATTAactggatggcggcgttagtatc	GTGATGTCTGGTGTGTATAACGTTTTAATATAAGCTGTCTCACTCTATTCACACCCAGTTTAGAAAACATcgactatttatatttgtatg	AAAGGCACAGTTCACATAGATG	GTGTTTCACTACTGCACTGAG
GELC2332	C6_01440C_A	AAATTGCCTGTGTTTTCACCTTTCATAGCTATCATACGTTCTATACTCAGACCATCCATCCTCCTATAACactggatggcggcgttagtatc	GATGGTTATTGCCATCGGTTTCAATAGAACATTGATCTTTATCAATTGATGGATCTGAACTTGATGACATcgactatttatatttgtatg	ATTGATGTGGTGTACGGGTAAT	GCTGCTAATCCAACTGCTGAAG
GELC2333	C2_00620C_A	TTTTTTGGTTGGTGGAGTGAAGAGATTCGAAATTATATAATAATACATCGATTTGTAAACTACTCTTACAactggatggcggcgttagtatc	CATCAACAGTGAATGATATATATTTTGCGGGAACTCTTTGTTCAATCAATGAAAAAAAACGTCTATTCATcgactatttatatttgtatg	CAAAACTAGTGCCGACAAAGAA	TGTTTGTTCTGGGTTTAGCTCCT
GELC2334	C7_02080W_A	AGATGCAATACTTACAGATTCAACAAATACTATACTCATATCCATTCAACTTCTAAAAGAAAACCCACACactggatggcggcgttagtatc	TCACGGGTCTTTTTTTTTGTTGTCGTTGTTGTCTTGTTTCTGTTGTCTTTTCTGTTTGGAAATAGTCCATcgactatttatatttgtatg	AGACTTGAGAGGTGTTTAGTGG	TGGTTTAAGCTTTGCAATAATGT
GELC2335	C3_04880W_A	TTTTTTTTTCCTTATACGATCCAATATTTTCTTTTTCACTTACAAAATATAGTTCCAAATACTAGATACAactggatggcggcgttagtatc	CCGAATCCTTTAAAAACTCTAACTCTGTTCTGATTGTAGTTAAAGAACGGTTAACTAATGCAGCAGACATcgactatttatatttgtatg	AACGCCAGTGTTTAATAATCGG	GGTGGAGCAGAAATGTTGGTTT
GELC2336	CR_00690C_A	AAAACCCGACTCCAGTTTGAAATATCACTCTCTTCCCCCTTTTTTCAACATACTTTGCTATCTACAAACAactggatggcggcgttagtatc	GACTGACTCCTCTAATTTCGCCCAACACAAAGGTTACCAATGAAGAAATTGCAAGTAATTGTTGGAACATcgactatttatatttgtatg	CGTCTGGGGATTTAATTGGTTT	GGAAATGACCCTTGTTTGCACA
GELC2338	C4_04310W_A	TCCAAAAAAAAAGTTAAGGTAAAAACCATTCGATCTATTCTTTTTTACTGCAGCTGACTATTAATAAACTactggatggcggcgttagtatc	ATGGTCTGAAAACAGCCGGCTTAACTATTGTAGACCTAAAAATCGGTGTGTATATCCTTAATCTATTCATcgactatttatatttgtatg	GTGTTTCTCATGGTGCAAGAAT	AGAAAATCCCTAATGATGCAGT
GELC2339	C1_04740W_A	ATTCAATCTTTTGTAATTGGATAAAGTCATCCACACAACATATCATTACCATTCCAAAAACATATCAATCactggatggcggcgttagtatc	AACCCACAATAATAGGGGCAATTTTTAATCCTGATTCACCCAAATTGTTATATTTAAGTTCAATTGACATcgactatttatatttgtatg	TCGGTGTTAGGAATAATCACGA	AGGATCAACGGGGAAGAAAACT
GELC2340	C5_01110W_A	TCCTTTTGCTACAATTTGAAAAATTTTCAGTTCATTAATCTCACAAAAACTGATACTACAAGTCTTTTCAactggatggcggcgttagtatc	ATTCCTTTTTATGACGTTGAAGTAGCTCTTCTCTTGTCGTCACTGTTGGTTGTTGTTCGTTTTCTGACATcgactatttatatttgtatg	GGATTCTCATCAACACCAATCA	TTCTTCTTCGTCTTGACCACCA
GELC2341	C4_01930C_A	AGAAGAGATCTTTAAGTGAACAAGAACTTCTTCCAACTAAAATTTCTGCTTGTATTTCATCTTCTTTATAactggatggcggcgttagtatc	CATCGGAAGTTTTCTTAACTGGAGTTGGTCTTGATTTTGTTAATGTAGCTAGTTGCCTTCGAATAATCATcgactatttatatttgtatg	AGCTCACATTCTTCACCAGTAA	TCTTCTCCTTTGATTCTACCCC
GELC2342	C3_07330W_A	TATTTTCTGTAGTTGCTGCTAAATTCAATCAGTTTTTCAAATTTGTTTCTTCACACATCACCACTAAACTactggatggcggcgttagtatc	CAATGACTGGAATTTTGTTGCCATTATTCAAAGCAATGCGGTCGTTGTTGGTCTTTAATTGGGCGGACATcgactatttatatttgtatg	CATTCGTCGATGCCACATATTT	TGGTCATTGTTCCATACTTTCGTG
GELC2343	C1_13800C_A	AAACTTAATAGACTACCAAGTTTAATCAGAGAATATTTTACACTTTGCTCTTTTTCCCATATAAATCACAactggatggcggcgttagtatc	ATGCTCCAACACCAATTAAAACACCATACCCTGCAGCTTGGTTTAATAAATGAACTGAACTTTCCGACATcgactatttatatttgtatg	ATATTAGCAAACCTGTTTCGGC	ACCCAGCTTGAACTCCGTAATT
GELC2345	CR_09570W_A	TAGCCTAGCCAAACCTAAACCTAAACCTCTTTTTCTTATTTTCAAGTAAAGTTTGAATTTTTTCAGGAATactggatggcggcgttagtatc	TTCTACTTGTTGTTGTATCATAGTCATCACTATCGTTATCTTCATTATAATCGACTAAACGGATTGGCATcgactatttatatttgtatg	TTAATTGTCGGCTAATTGTGGG	GAGCTAAAGTTTCCGAAATCCCA
GELC2346	C1_14020W_A	TGTAGAAATTGTTATACATCAAAAACAAGATTAAAATAACTGGTTCCAACAAATAGCCCAACTCACATAAactggatggcggcgttagtatc	AAGGTTCTTTTCCTTTAACGTTGACAACTAATTTAATAACTTGAAAATCTGAGTGGGTTTCGACTGGCATcgactatttatatttgtatg	CAGGAACACAAAACGATCTGAA	AACGGTTTCTTCTGATGGTTCA
GELC2347	C5_03100C_A	TTCCAACAACCTCCAACAACCTCCCAAAGATTTAAAACAATTCTTATACATACATACACACATACTTATAactggatggcggcgttagtatc	AATTTTCTGATTCATCTTCTAAAGATTTTACTAAGAATCCTCCATATGGTGCAACTTCTGGTTCAGTCATcgactatttatatttgtatg	CCTTTGCAATACATAAGCCCAA	TCAGGGTTTATTATCGTGGTGGT
GELC2348	C2_10560C_A	TATATATAGTTCCTCTTTTATCCATATCTTAAATTTTTTTTTTTTGATTTCCTCTATTTTCTAACCCAATactggatggcggcgttagtatc	AGCTCGAGGCTATTGACGATTTGGTTCCGTTGAAGGCAAAGTGTTTACTATCTTTAAGTGTCGACATCATcgactatttatatttgtatg	AATGGGGAATCTTAACTGAGGG	GCGAAACAGACACGTTAAACCA
GELC2352	C2_10160W_A	TTAACATGAATTTTTTGAAATTTTGCAACTTTAGCAAGTAATAAACCATTACTATTGCTCTCTTAATTCAactggatggcggcgttagtatc	GTATCGTTAATGCATTGGAGATACATGATATGAAAAAAAGTACTATTAAAATGAAATGAAGCGATTGCATcgactatttatatttgtatg	TCAAATCATGTCGTAACCAAGC	GCAACAGCAACATCCCAAACTA
GELC2353	C7_00760C_A	TTCCATAAATTTTTTAGAGATATAAGCTAATTACAGATAACCATCCACACAATCACTATACACACCAGCAactggatggcggcgttagtatc	AATCAATGAAAATTGTTATGGGAATATGAATAATGAAATACCATAAATATACTTTATCAATCAATTTCATcgactatttatatttgtatg	CCTTACGTGGATCCGATTATCA	ACATCCAACACCCTCCTATTAGA
GELC2354	C4_06940C_A	AACAAAAAAAAACAAACTCAAATCATTGTGCTACTGAAAAGCTCTACACATCCACCACTAATTCACAATCactggatggcggcgttagtatc	AAGCACGCATCAACTTCGACACTTGCAAGAATCGAAGTGATTTAGTTAAATCTGTACTCTTCTTGCTCATcgactatttatatttgtatg	TAATGTTATTTGTGTGGCTGGC	TGGAAATTCAGGATCAGAAGGT
GELC2356	C7_00420C_A	ATAAAAACTACATTTATCCTTTTCACCTTCAATTTATATCTCGTAACCTCCTAGTTTCCAAAACCGAATAactggatggcggcgttagtatc	GCTTGCCGGATTCGTCAACGAAGTAACTGTAAGCTATTGTATTTTGTTCTTGTTGTTGTAAGTTGTCCATcgactatttatatttgtatg	GGCTTATTTGGCATTTGGTAAC	CGGTTGTCGTTTGTAGCAATGT
GELC2357	C3_03820C_A	TATCAAAGCAATTTTTTTTTTTCATTTTTCAGAAAGAAATTAATACAAACTTTTGGCTACTAAACTACATactggatggcggcgttagtatc	ACTTACTTAATTCGTTCAAGAATACCAGTTTTTTGCTAGGCAACCTGTAGAATCTAGGTGATTTGTTCATcgactatttatatttgtatg	ACTGCAACTCCACAATGAAATC	ACTCTGATTCTGCCACACATTT
GELC2358	C3_06410C_A	AAAAAAAAAACGGTTTGAAATAAAAACAGTAAAGTCAGTTACCACGTCTTGACTTCAACTATTGATACTAactggatggcggcgttagtatc	CTGAATGCGAGCTACATAAGGCCACTTCAATATATAGCAAAAGTCCTATAATGTAGTTCACAATATACATcgactatttatatttgtatg	TATTTGGAGCCACAATTGTCAC	ATCGGAAAACCATGAATTCGCT
GELC2360	C5_04620C_A	TCAAAATTCCAGCCACAAGTACCCTGGTGTTAGAAATTTTTCAATAGATCATAATGCAATAATTAACACAactggatggcggcgttagtatc	TTGTCAATGGTATAAGTGCCCACCAAGGTAAACCACTGAATTCATGTACTGTTTGGAATGATGAAGTCATcgactatttatatttgtatg	TGTTTGTTGGTTAAGCTTCTGG	TGTTGAACTGGCTTGAATTGAAGT
GELC2362	C3_02800W_A	AAATAACAAACACCAACATATTTTTTTAACTTCACAAACCAACAGAAATCTAATTTAGCTGCTTTACAATactggatggcggcgttagtatc	TAGTACCACCAGTAATAATTGCAGTTTTACCTTTGATTTGAGATTCTGGTGCTAATGTAATGGAACTCATcgactatttatatttgtatg	TTTCTGGGGAACATAAAATCGC	AGGAAATTTCAGTTTAGCAGTGGT
GELC2363	C3_03450C_A	TCACTTTATCCAATACATGAATTGCTTCCAATTAATCAATTAAGAAGTACATCATAAACCAACCACAATCactggatggcggcgttagtatc	TCAGGTTTGATAGATTTGTGATACCGGTGTTGGGAACTTTGTGCAAATATGAACTCATTTCTAGTTTCATcgactatttatatttgtatg	TAAACGACATGTACCCCTGAAA	TTTAGAATTGATTTGTTGTGAGAGCT
GELC2364	C1_13190W_A	TATTTATCCCTTAATTTCGGTAATAGTATCAAAATTCTTATAATTCATCAATCCAAATTACGTACTCAGAactggatggcggcgttagtatc	CCCCAAAAGTAAGGGAATAAAACAAAAAATGAAATGGAACTTTAACGTTTAAACCGACTTGACAAAGCATcgactatttatatttgtatg	GAGGTCAAAGAAACGAAACCAA	GTTCAAAGCACCACCAACAGAA
GELC2365	C2_03600W_A	CTTTGATAGTCATCACTGGATATCAACATTCAATACTTTTCTCATGGTACTACTGGCATGTAATTGAATTactggatggcggcgttagtatc	TAGTGAAAAGTGCAAAAACCGTCAAAACAGCCCAATACACAGTTCTTTTTCGTAGTTTTGGGAATTTCATcgactatttatatttgtatg	TAACGAAGATAGTAGCTGGACC	AAAGTTGGACTGGGGTTCTTGT
GELC2366	C3_02920W_A	TTTTTTTTATGTGTTTTCTAGTCATTGAAAATTCAATTATTTTTTATAACATAAAGGAGTAAATTCAATCactggatggcggcgttagtatc	ATAATTTAGACAAATCCAATTGTTGAGTGTTCTTTGGTTCACTCAAAGGATCTTCTTCACTATATGACATcgactatttatatttgtatg	GGTTAAGGGTGTATTAGAAGCC	GCTTCATAGACATTCCACCAGG
GELC2369	CR_04390C_A	ATAGAAAACTCACAAGCCTGTTGAATTCCAGTTTTTATATATTTGATAACTGTTGATAGTACCTTATAAAactggatggcggcgttagtatc	GTACAGAATTTGACAGATTATAGTTAAATATCGACGAGATTCTTGAACTGAACTTCTTTCTTTCCGACATcgactatttatatttgtatg	CAATTGCTAAATCTCTGGTGGT	ACGCTACTATTGTTATGCAGGGT
GELC2370	C3_01950C_A	TCTTAATATAAACTGTTCACTTTGTTGTCTTCTGTAAAGAACAGTCTTTGACAACAATTAATGTACAACGactggatggcggcgttagtatc	TTGATTGAATGAAACCATTGCCTAGGAAAAGTAAATTGACTATTCTAAAAATTGTAATTGTAATACCCATcgactatttatatttgtatg	TCGGTGGTTTGTATAGCTAGTT	CGGGAAACATAATGCCATGGTC
GELC2371	CR_04070W_A	TTGATGTGAAAGGTTTTCAAAAATCCCTGTTGCAGTGGCTTGACATTTTTAATCATCCTCAATACCCTCAactggatggcggcgttagtatc	CATTAATCTTCTTAAGCACACCAAGATTGTTTGGTGTAAGATCGTCCAACGCTATAATATCCCTGACCATcgactatttatatttgtatg	GACTAACACTTTCTCCTGCTTG	GGAGTCTTTGATAATACTTGCAGCA
GELC2372	CR_05360C_A	AGTCACAATTTCTTATTTACCGTTTTGCTTAGACAAATACAACCACAAGTGAGATATTATAGATCTACAAactggatggcggcgttagtatc	GTGGTTCTCTGTGTATGGCTTGGTCATCATCTTGCATGAAATAACGTGGTTTCGGTCGCTGGTTTTTCATcgactatttatatttgtatg	AACTTTGAATGGTAGTCGTCAA	GGAGCTGAAACGAGGCATACTA
GELC2373	C3_00270C_A	ATCAAAAAAAAAAAAAAAAACGTATGTAGAAAGCTATTCTTTACAACCAACAACTGTCAAACTGTATCTGactggatggcggcgttagtatc	TCTCAATCGAAATTGAATCCAATGATTTTCTAGCAGGTAATGGAGGTGGGGGAGATGAATCTTCAGACATcgactatttatatttgtatg	CACATCTGATTCTGAACACGTC	GGTGTGGTCATCTTTCAACTCG
GELC2374	C7_00880C_A	GTTTGTGCATTAAATTGATTTAAAACAACAGCCATATATAATAACAGGTTCCCATATTATTACGTTCAAAactggatggcggcgttagtatc	CATGATCAGTAGTATTGTTGTTTGAGCTACTGTTATCTTTAGTAGTGTTATAATTGTCAAATGTCATCATcgactatttatatttgtatg	AAAAGTTTTCCAGCATACAACA	TGTTGAAATGGAAGTGTAGGTGA
GELC2375	CR_03980W_A	ATTCCTTTTATATTGAGATTATACCCCAGGTCATATATATACATACATAACTATTTAGAAAAACATTCATactggatggcggcgttagtatc	GCACAGCGGTTGTGTTTCCCGGTCTAGTATTATCCAGAGGCAAAGTGTTTGATAAATTAGATAGGTCCATcgactatttatatttgtatg	TTAACTTCTTGGTGCGAACTTC	CCCTTTGTGTATGAGGTCTGCT
GELC2376	CR_01670W_A	CCTAAAATTATTTTTCCCTCCCATTTTAAATAAAAAAAAAAGCCATAGTAGTAATACTTACAAGAAAAAGactggatggcggcgttagtatc	GAGATGTTGATGAAATGTGAGTTGAGTTTTCAGATGGTTCATCCATTGTTAATTTAAATATTTCTTCCATcgactatttatatttgtatg	GCCATTTCCCAATTTAATTCCG	TCCACTTTGCTTGAAATTTTGA
GELC2377	C7_01700W_A	AATTAATCTTAATCAATTCATTTATCTTATTATATTCAATCATATCAGAACCTTTTTATAATTATCAATAactggatggcggcgttagtatc	TGTTTAAATTTGATATGATTAATGAGGTTTTAGGAATGGTAATTTCTGAAAGTTTTGGTGAAGTCGACATcgactatttatatttgtatg	AATATCTTGGCGGCAACAATTT	TTGCTGTTGTTTCGTTTTGGAA
GELC2378	CR_03870W_A	ATCTCATCTAAGGTGTATCACCTAATACATATCACACTCCATTTAGCCATAGACTTCCAAATTTTACATCactggatggcggcgttagtatc	GCAATTCGTCTGGTGATGGTGGGTAGGGACGAGAAGGTGGTGGATTGAATACTGATAATATATTAGACATcgactatttatatttgtatg	AGGTGGGTTCTCTATTGGTAAC	AAATTATCCCTGCCCCTCTCAC
GELC2379	C2_02230C_A	AAATAAAACAATTTTTGTTTTGTTTTTTTCTTTTTAAAAAAAAGTACCTATTTATACTACATAAAACAATactggatggcggcgttagtatc	CTTTATTTATTTTATTCCAAGAAGATTTTATTTGATTTAATTCAATTTGATTTAATGTTAATCCCGACATcgactatttatatttgtatg	CCCTCCCATTAGTGAACTTGT	TACCAGCCATTGAAGAAAATCT
GELC2381	CR_07640C_A	AGGATAAGAAAGACACAAGTCTACAATAACTGCCCGCCACTAGTATCTACTAGTGATTGATGATTGCATTactggatggcggcgttagtatc	AATCCAGAGATGCAACTAGTTTAACATGATATTTATTCGGAAATGGGGGTTGCTGTGGTGGTTTACTCATcgactatttatatttgtatg	AACGAAGAAATAGGACAGCAAC	TCTTGTCCGTGAGTGTCTGTTT
GELC2384	C4_02110W_A	GAGAGAAGGGGAAAAAAAAAATCATTGAAAAACTTCTTCTCTTTTTCTCCACAAATTACAAAACTCAAACactggatggcggcgttagtatc	CTTGGAAAGAATCCCAATCATAATTTAAATATTCTATGTAAACATCTTCTTGTGTGTTGGAGGTAGACATcgactatttatatttgtatg	TCGGTATATTTCACGGGCATAT	TGCAACTTCCAATCTTCAAAATCA
GELC2385	C2_08540C_A	TAAATACTTTGATTTGAATAACAACAATACATTTTGATACCAATCTATTCTATCTTGTTCAACAACTACAactggatggcggcgttagtatc	GTAGATGATCTAATGTTGATATAAATGAATTTTGAAGTGAACATGATGGATAATCATTAGACTCCTCCATcgactatttatatttgtatg	AGGAGTGAAGTAAAGACAAACA	GATTCTTGAATCGTTTCCCTTGA
GELC2388	CR_06100C_A	TTGAACAAAAAAAATGTGAATATGGTTGCAAATCCTTTTCGTCTAAATCAACCAACTCAAAACCGCTTCAactggatggcggcgttagtatc	CTGATTTTAAAGATTCAATACTATTTGAGGTTAGCTGGTATGTGATTAATATATCTGTTTGTGTGGACATcgactatttatatttgtatg	TCGTTCCATTACAGTAGCCATT	ACTGATCCTGAAATAGTATAGCTTT
GELC2389	C3_04690C_A	ATCGACGGACCGAAAAATCAAAACATTCAATATCCCCCCATAGTTGTTTATATAGATTGCACTTTCGAGAactggatggcggcgttagtatc	TATAAGGTTCATTTAGTATATTAACTTGGCTTTGAATGAAATTTTTTGTATATGTATAAGAATGGCTCATcgactatttatatttgtatg	AAGCACTTGAATTTCCACCAAA	CCAACTTTAAAATTTGCAGTACTATC
GELC2390	C2_05550W_A	ATTCCTTAACTTTTTCTATATCAACCTAGAGTTAACAATCTTTTGTTTGCTTTATAATTGCTGAGCTACAactggatggcggcgttagtatc	GGTCTTTGATACTCAATTTTTCGTTGTTCTTGAAAATCTCAGTAGGTTCTTTATCTTTAGATCCAAACATcgactatttatatttgtatg	TGGTGTGTCTGTCTTATTGAGT	CTGCTAACATCTTTGCCAACCA
GELC2391	C6_00900C_A	CCTTTTTCATATTGCTAAAAACTTTCTCCACACACACACACAGACAACCCATATCATATATAACAATCAAactggatggcggcgttagtatc	TCGCAAGAGGTACATTCTTTAATGTATATCGACTAACCCTTAATGCTCCTTCTCTCCGAAGTATTGACATcgactatttatatttgtatg	TTATAGTCCAACTCTCCTGCAC	TCAATCTCTTTATGCTCGTTTCT
GELC2393	CR_10120C_A	TTTTTTTCACCAACTTTTGCAGTGATGATGATGTTTAGGTTATTATAGATCACCAACTATAAATCTTACTactggatggcggcgttagtatc	CTCGGAGTGAAGTTGTTGATAGTGAGTTATTAAGAATGATATATATAGGTTGTCGTAGTATTGAGATCATcgactatttatatttgtatg	TCCTATTGAATCACCTTTGGAAG	ACTCCATTATCATATGCACCACCA
GELC2394	C4_01860C_A	TTACTGAAACCCAAAATCATATAAAACTACAGTACAGACCAATTACACCTAAACATTGACTACATCCCCCactggatggcggcgttagtatc	TTAACGAATTGCTGTCGTTTTCACGGTAGTACTGCGACGGGGAATTATTATTAGAATTATAATATGACATcgactatttatatttgtatg	TACCCCAGAGACGAAATAACTG	TGCCAGCATTGTCCAAACTAGA
GELC2395	C2_08460C_A	GCAAACCATATATTCACCAGTTAACATAATAGCACCTTGAAAACATACATATCCTTTTTTTTTTTCCATAactggatggcggcgttagtatc	CAATGACACCAGAAGCTGGTGTTCCTAATGTGGTATCTAATATATGACAAGTAATTGGATCAACAGACATcgactatttatatttgtatg	TGTAATTGGTGATTTTGCGGAG	TGCCTGGTTTTAAATTATTCCATGA
GELC2396	CR_06170W_A	TTTTATTTTGTTTATTTACCAATTATATCAACTTCACTTATAGCTAGCCCTCTCTGATTGCTATTGATCAactggatggcggcgttagtatc	CTTTGGTTGACGTTTCACCCGCACTTCCATTAGTGCCATTGACTGTAGCAGTTTCCGAAGTTGAAGACATcgactatttatatttgtatg	TGTTTTGGTTTTGGTGATAGCA	ACCCAATCGATAACTGATGGAA
GELC2397	C2_05950C_A	CGATTACTTTTCCTTTACTTTGTCAAGTTTTTATCTCAGCAAAAATCAACTTAGTTTGTACCTATCAAGAactggatggcggcgttagtatc	ATATTTTAGTGACTCCAAACTCTTTTTGTACATCGACTGTCTCCCCAAACTTGTAGTTATACTCAAACATcgactatttatatttgtatg	TTGTGGAAAACTCAAATGCTCA	CACATTAGCAGCACGGATGAAA
GELC2398	C2_01720C_A	ACCCTATTCAAACCGCCCCCCCATACCACACTCACCTTCACTAATCCCTTAAAACACTACCAACTTATCCactggatggcggcgttagtatc	GTAAATTAGGATTTGTGGGTAATTCTACATCAGAATATGATTTCTTGTTTTTATTATAATAATTACTCATcgactatttatatttgtatg	TGTTGTCATGATACGGGAAGAA	ATTTCTTAACGGCATCCACAGG
GELC2400	C3_01980C_A	TTTCACGAAAAATTTTCGACAGTACATAAAGAGTTTATTATCAAAGTCATTCAAAGATAGAAATCACACAactggatggcggcgttagtatc	TCTTAATTTTTTCAAAAGTTGATTGTTCTTCTTTGGCACCTTGTGGTGGAATTCTTCCTGATACGTTCATcgactatttatatttgtatg	GGAGCAATATCCGATTCAGAAT	TTGCACCTAAATATATACACGGA
GELC2401	C3_01130C_A	CTGAAATTAATTCCTTTACTTTTCCTTACTTTTCTTCTTCCTTTATTCTTCCTTTCTTATCTTCACAATCactggatggcggcgttagtatc	GAGGAGGGGTATGGGTTCTAGTGATAGAGAGTTTAATAATAACTTCACGATTATGATTTTGAGAAGGCATcgactatttatatttgtatg	AGAAATGAAGTATAAGCTCCCC	TGGCAAGGGATTTAAAATCGTCT
GELC2403	C2_05990C_A	TCAACAAAATCTCGATTCAAACAAAATTTTCCAAAAAAGTATCAATAATTGATATTACTTTATTTTAGAAactggatggcggcgttagtatc	CTAATTTAATTACTCGAAGTGCCTCTTCAAAATCTGGAACGGGATTAGGACCAGCCGTTAACTCAAGCATcgactatttatatttgtatg	TAATTCCGAGTTAAAGTGCTGC	GGCATTACCGGCATTGATAAAA
GELC2404	CR_04580W_A	AGTGAAAAAAAAATTTTTCTAGCTCTACTTAATATCTGTCCAGCATTAACTACTTTATCATCAGTCCACGactggatggcggcgttagtatc	AACGTGGAACCACACCCCATAACGCCTCTTGAATTGATGCAACAGTCCCAAATCTTAAAGCTAACGACATcgactatttatatttgtatg	TTTGAACAAGGTACACTACTGC	TGGACTTGCTTATTCCCTGGAG
GELC2405	C6_01950C_A	GTTCTGAAATCTGGCTTTTCCCTTCATCAGATGGTGGTTGCATAGGAAATACCATAAACAGAATTTCAACactggatggcggcgttagtatc	ATTCCGTAGCAGTAGATGGTAAATACACTTTTTTAATTTCTGATTTTTTGGGTAATCTGCGAAATCTCATcgactatttatatttgtatg	GCGAATATGCTTCAACAACTTC	TGCAACAACAATCTCACGGAAT
GELC2406	C3_06530W_A	CCACGATGCTCTTTTACTCCCCTGTCTCCCCGTTAAGTAAATTCAACATAATTAAACAAATACTGCTTAAactggatggcggcgttagtatc	TGTGTGGTTTGTTGTTATTTTCATCATTCCCATTCCCTGTATATCGGAAAGAGTCCAAGTTCCTTGTCATcgactatttatatttgtatg	CTTTTGATTGGTGTGGATTCCA	TCCAAAATAAATTCGAATGATGTGCA
GELC2407	C1_10500W_A	ATCAATTTTTGGAGTGATAATTCAATATTATTCTTTTCAATTTTTCCAACTTGAAAAAGTATCTACTCAAactggatggcggcgttagtatc	ATTGCAAGCCATATCTAGATGTAGTTGCAATTGAAGAATCTTCTTTTGGTAGGTGTGTGACGTATTCCATcgactatttatatttgtatg	TTTGATGAAAATGTGCCACTCT	ACATCAGCCTCCCAGAATTGAG
GELC2408	C4_02950C_A	TTAATATTTGATTTAGATAAGAACATATTTATCCTGATTAAAATAATTGATACTACAAAAAGTCCAGAATactggatggcggcgttagtatc	CATGTTGTAATTTCTGTTTGTTGGCCTCGATGCTGGGTTGATAGTAAAACTTCTGTGTGGCAACGGTCATcgactatttatatttgtatg	TATGGTGGCTAAAACTGGAAAC	CCCCACTTATAAACACCTCTTGC
GELC2409	C5_04610W_A	TGAACACTTCAATTCTGTTGGCTTGAAATTACCTTTGTTCTTTCATTCAAGTGTATGCGTCTGTAGTTTGactggatggcggcgttagtatc	GGTAAGATGAGTTTGAATACTCAGTGTTAATGTGAAGGATTTTTTTTTCTACTTTGCGTTTTCTTGTCATcgactatttatatttgtatg	TCAGCTCCTTGGATTTACTCAG	TGGTTCTGGGAACTCTTTACGA
GELC2411	C4_02360W_A	ATTACTTTATTTCTTCTTCTCCCAATATTGATTTTATTTACCTTCCTAACTAGCTAGTACTATTTCTATCactggatggcggcgttagtatc	TTAATCTATCATCATAAAGATGATCAATTGGTTTGAAATTGGGTTGAAGATTGATGTTATCGTAACCCATcgactatttatatttgtatg	AATTGTGTTATGGTGTGCTGTC	TCCAAGACCAATATTATCCCAAGT
GELC2413	C3_07280C_A	GTTTATCACCACACCTGTTATTGTCAGTTTCAGTCTGTGAATTTTAGTGAAACATAATTTACAATCAACTactggatggcggcgttagtatc	TATTGGTGGCGGACTTTATTTTAGACTCAGTGGACGATGTCAAATTCCTCAACGATTGGACAAACGGCATcgactatttatatttgtatg	GGAAGTGTCATCATTGCCTG	GGGTTCTGTGAATGGTGGATGA
GELC2415	C4_02860W_A	TGTCTTCTTTTTTTTAGAACCCAAGTTGTTTTTTTTTGATATACAATAGATAAATAATTCAGTACCAAAAactggatggcggcgttagtatc	GGAATTCAGTTTCCTCAACATAACCTTCTGGCTTATTACGTAATATTCCCTTAGGACTAGTATCTGACATcgactatttatatttgtatg	TTTTGTAGTTGGTTATGGCGTG	GGTGTTTTGGGTTCATCGATTT
GELC2416	C4_02340W_A	TAAAGAGAGGATCAAAAAATATTTATTTTATCTAATCTTCTCCTACTTTTCTTCTTTCTTTTCTGTTTTGactggatggcggcgttagtatc	AGTTGAATAAAGTAATGATTGATATAATTGCTAATAATATTAAACCAGTCAATTTCTTATTTTGATTCATcgactatttatatttgtatg	TTTTAGTAGGAGGAGGTGTGTG	AGTGATTTTACCTCCCAATTCAGT
GELC2419	CR_10260W_A	TTTGATATACAACAAACAAAAAAAAAAAACACCAACAGTTCATCCAATCACGTCTAAATTCCCATTATACactggatggcggcgttagtatc	ATTTATTTCGCGCAAATATTAGCAAGTTGTTGCAGTGCCGATTTCTGAATTTAATTGATAGACTATTCATcgactatttatatttgtatg	GTCCAATCATAAAATTTGCGCC	TGCAAACCCCAAATCAACGATG
GELC2420	C2_04390W_A	AGACTATATGATTTGCTTTTTCTTTTAAATCATTATCACAAACTCAATTAACTCAATTTATTAACTCACTactggatggcggcgttagtatc	TGGGACTGGAAATACCAGCTTGAACCATAGCAATTAATGGCAAAGATAAAGCAACAGTAGAGAATTTCATcgactatttatatttgtatg	ACGACTACTGTAGATTGGTTGT	ACGTTCCAATTGACCATCATCA
GELC2421	CR_06330C_A	GAGAGTGGTAATTGTTGCAAATCATGACCAAACTCCAAATAGAGCAAAAAAGAAAAATACCGAATTGCTAactggatggcggcgttagtatc	TAATTTCTTTTCTCATTTTTTTTTTCCAATCTTTTTTTCTTTGTTGTTTTTTCGATGTCCTTCTCATCATcgactatttatatttgtatg	ACCCATGATGCTTCTACAAATG	TTCTTTGTTTTCAGGGTGGTCT
GELC2423	C1_11110C_A	AAAAAAACCATCATTTATGCATTGATCTAACAAATACCCAATAGTACTTATAAAAGATAACCATTCCCTAactggatggcggcgttagtatc	ATCTGTTATATTCTTGTTGCAAGACTTGTGATTTTTGTTCGTCTGTTGCTGTAGGTTTTGTTGTCGACATcgactatttatatttgtatg	TGTTTTGTTTCGATTCCTTTGC	TTTTCACGTTCGGTTTTCAACT
GELC2424	C2_03290W_A	CAAACCACATATTAACTATTCTGCACGGTCAGTTTATACAATCTAAGTAATTCATAATATCTAGCTCACAactggatggcggcgttagtatc	GTAAAATGACTTTTTTGGATACATCAGGGTCAAGTAACAACTTGATCAACATGATAATTGGCGAACCCATcgactatttatatttgtatg	GCAAGTTGGAAGGATTAGTGTT	GGCAACAGCAATTCTATCGTGT
GELC2425	C2_05350C_A	CAAATCTATCAAGAACAAAACACCATATTGGCATTAATCACACTCTCTTCCTTTCCCCATATAGACGTCGactggatggcggcgttagtatc	GAAGTTCAGCTTGAAGGTTAAGTGCTGATGTGTTGTTGTTATTGGTGTTATTAGTGCTACTACTACTCATcgactatttatatttgtatg	TGCTCCAAGTTTTACCATTACT	CCACCATGTAAATAACCGTCACC
GELC2426	C1_09830W_A	TAGATTTTGTTGATATTACAAAACAAAAGCAGTGAATATTACTTTTATTGATTCAATCATTTTCCCAGTTactggatggcggcgttagtatc	GTGTTGATTCAGGATCATTTGCTTCTATAGATGCTTTAGCAGATTTAAGGTACTTTTTGATCGACGACATcgactatttatatttgtatg	TGCATCTTTCGATCTATGTGTG	TGGTCAAAACTTGGAAGAACAA
GELC2427	C2_02990C_A	AGTTCTGATAACATAAACATTGTTGGAAAACAAAAGCAAAACAAACCCCAGAAAACCAATCCGTTCAGCCactggatggcggcgttagtatc	TGGCTATAACATCACAAAATGTGCCCCCTCTATCAATTGCGATTTGAATTCCCTTTTTAGTTTGAGACATcgactatttatatttgtatg	TGGTCGCCACAATTTTAATGTT	GTAACACTTTGGCACCTTTCCG
GELC2428	C3_01900C_A	AAAACCATAGATTCCTGTTTAGTAGAAACACCATTAGACCATAGATAAATTATAAAGAACATACCTATTCactggatggcggcgttagtatc	GTTGTTGAGATTCAGTCATCACCTCATCTTGTGAAGGTATTGCTGGTGAAAGAACTTTGGTGTCAGCCATcgactatttatatttgtatg	TCGATTCCATTCATTTCTACCC	GAGATTGGAGTTGTTGATGCCG
GELC2430	C2_02040W_A	CTAAGGAAATTACAAGTGTGATTTAAAAATACGTTTAGATTCACAGGATCCAAAAGCTTAGCTTAAGTCAactggatggcggcgttagtatc	GTAGTGGACTTTCCAAAGTGCTGGATACAGTTGAATCAGTCTTTCTATGGGATTTGATAAATGATCTCATcgactatttatatttgtatg	TAGTTTAAGCCTAATACCGCGT	GGATGCTGTTGTATTTTCGGGG
GELC2431	C2_02050C_A	TCTGTTTGGTCCATCACATAGTGAAGATTTCTTCTTCAAGACATACTACAAGACAATTAAAGCATTCCAAactggatggcggcgttagtatc	TCAGATTTAAACCACCTTCTGGAATGCTCAAGTCGTCTTTTGACTTTCCTTGAGCAACTTTGGTTGACATcgactatttatatttgtatg	TCACACACATCAATTCAACCAG	GGTGACTTTGCTGCTTGTTTCA
GELC2432	CR_09990W_A	ATCCCATTTTTCATTCTCCTTACACTAAAGATCTTGATATATTTATAAAAGAGCAAATGGATTCCCAATTactggatggcggcgttagtatc	CAAATATATCTCTTTTAAACAAGTCATCTTTGGCTAATTTCTTTAATTTAGTGACATCAATACTATTCATcgactatttatatttgtatg	CCCACGTTGTTATGTTAAGGTT	AAAGGGGAGTTGGTGGCAAAA
GELC2433	C3_01180C_A	AACTGTGTTTAGCCTAACAACAACAACAACATCCAAAAAAAAAGGAGAATAAAAAAAACAACAACTTACAactggatggcggcgttagtatc	TTGGTTGTTGGTGATAATAGTTCTGTCCTTCATTCTGTGATAACTTTTTATCATCATTTCTATTAGCCATcgactatttatatttgtatg	ACCCCAGTCAGTTTGTATTACT	CTGTTGTCCCGGCAATTGATTT
GELC2434	CR_05030W_A	GGAAATACAACCATCATTATTGCCTTTTAATTCTTCTTTTAATCTTTAATTATTGCTGTTATAATTGCAAactggatggcggcgttagtatc	ATACAAATGTCCAAACATAGAATAAATATAAGGTAATTATACCTCCAATTAATCTGATTCCATATGCCATcgactatttatatttgtatg	CATGGTTGTTAGAGGTTAGGGA	TTCACCAACATGTAAAGATTCATC
GELC2435	CR_04410W_A	TACATTTATTTCTATCCATTCAAACATTCACAACAAACTTTTATATATCAGTGAGATTATACCCAATGATactggatggcggcgttagtatc	AAAGTTTGATAACACATTTATAAATGTTTGGTGGTACATATGGTAAATTGATTTCAAATTGAGGATTCATcgactatttatatttgtatg	ACAAACCTTTACTGGACCATCA	TGGTTGAGGTAAAACATTGGGG
GELC2436	C5_02510C_A	TATTCACATTTCATTACTTTCTTTCAATACCTATATTACGGTTCAGTTTAAAAAAAAAAACCTCCATCCAactggatggcggcgttagtatc	ATGGTGACGTTGACAAACCCAACGAAATATTGTCAATTGGTATTGAATCTTGGGAACTTCCAGTGTTCATcgactatttatatttgtatg	TGGGATTTGGCTTTCTTTGTTT	AATACTAGGAAGGGCAGCAGTG
GELC2437	C2_05330C_A	TACTCATTCATCTGCTCCGACACCGACACCAACTCCGACATCACAGCCACTTCATCTCCCTCCTTTATCAactggatggcggcgttagtatc	TCATTAAAAGTGGTGGGGTAATTTGACTCGGTAATACATGCTGCGGATTTTGGTCACTACCGTTGGACATcgactatttatatttgtatg	CCACAATCACTGAATCATGACA	TAATGACGGTAGTTGTGGTGCA
GELC2438	C2_05400W_A	ATCTCCCAGGAATCACTTAGGAGAACCCCAAATCCAAATCCATAGCTTCATTATATAATCTTGTTTATCAactggatggcggcgttagtatc	AAATTTCATCTTTAGATAAATCAGTAGGTAATTTCAAAAATAAAGAATCTTTCGATAAATATTGTGTCATcgactatttatatttgtatg	TTGTGGTGGTGTCTGTTTCA	TTTGCCATAGTTTCAACGCATT
GELC2439	C7_01380W_A	CAAAAACTTGTCACTTTATTTGTTTCTTTCTACCCCAGGTCTTTCACAATCAATATTTTACTCACTAACAactggatggcggcgttagtatc	GATGATAAATCAGATATTTCTGCAGCAACAGGAACAGCTTTTCATCCAATAAAGTGTTGGTGGTATACATcgactatttatatttgtatg	TCTTGTTTGGTCTTCTTATTGTTGT	GCTAGTTCCAGTTCCAGTTCCA
GELC2440	CR_07850W_A	TTATCATATAGATTGCCTATGTGCTCCTATTGAATCAGAATCAACTGATCTCAATTTTGCATTAAACACAactggatggcggcgttagtatc	TATCATTACCATTGGATAATGGGGTTGAACTAGGATACAACTTTGGTATCGATTCTTCTGATAACGCCATcgactatttatatttgtatg	TTTTGTAAGAGATGTGTGCGTG	GGTGTCTTTTGTATTGTTTCCCCA
GELC2441	CR_05210W_A	TAGAACAAATATTTCTATTATTATTCTTTCTATTTTTCAAGAATTATTAGACGATAGTAATTTGTTAACAactggatggcggcgttagtatc	TGGGTTTAGTGGGAGTTCTAGGTGCAAAAGAAGATGCAAATTGTTGTTGTTGTTGTTGACGTGGTTGCATcgactatttatatttgtatg	AACTGCCACCAATAAGAACAAC	TGGTGATGAGATTGGCACTTCA
GELC2442	C4_01420W_A	TTTGATATCATATATCGAGGGAGCATAATCATCACAAATCAAACATTAGTTTTTTTTTTTTTTTTTGACGactggatggcggcgttagtatc	CATCATCATTAGTAGTATCTGATAAATCTCTAGTTGATGAAGTGAACAATCCAAATACTCTTTTAAACATcgactatttatatttgtatg	ATTCGTGTACAAATGCCCAATT	TTTCAGTAGTTGTGGCAGTGGT
GELC2443	C1_08190C_A	CAATACTTAAACAGATTCCACATAAGAAGTATCCTTAGAATCAACAGAAAAGGCTTTGTGATAACAAGAAactggatggcggcgttagtatc	TCTTCTTTGTAGGTGGTAAATTGTTCTCCTGTGATACACTTGACTGCTGTTGTTCTAACTTTATCGACATcgactatttatatttgtatg	TGTCGTGTGAGATTGTCCTATT	TCCTACTGACTGGCATGTTGAA
GELC2444	C2_08450W_A	CCGTTTTTGTATTTTTTGATTCATTTATTATTCCACTTCCAGATATAAGATTGTTCTTTCAAAAAAAAAAactggatggcggcgttagtatc	TGTTGTTCTGCGATGATGCAGTAGTTGACATTGAAGTCAAAGAATTTCTTCGTGAACTATGCTCTGTCATcgactatttatatttgtatg	GAAAGAAGGTTTGAGAGGGAGA	TTTGCTGGTGTTGTTCTTGGTC
GELC2445	C4_00540C_A	TTTTCATAAAAATCCAAGAATTCCAAAAAGATTCAACCCCAATCTCAACACCTCTGCCTAGCTTTCAATCactggatggcggcgttagtatc	CTTGGTTTCTTAAGTTGGGATCAGCTTGTAAAGTTCCAGCAAAACATTCCAAGATCAAATTACTATCCATcgactatttatatttgtatg	GTCGTCTTGTCGTCATAATCTG	AGCTTGTACTGGTGATGATGAT
GELC2446	C6_04060W_A	TGAAAAGAATTTATTGCAAAACGAAGAAGAATTAATTGAAACGGTGAATGACTTTTATTTGAAATTAACTactggatggcggcgttagtatc	GGAAGCGTTTCTCGTCGATTGTCATTCCTAGATTTTGTATGAAATAATCAATTTTGTCTGGTCTAACCATcgactatttatatttgtatg	GACTGAACCAATTACCGAAGTC	CAAGCAATATGGAGGAGTTTGGA
GELC2447	C1_08130C_A	ATTCCTCTTTTTTTTAGTCGTCGTTGTTATTCACGCGAATCGTGAGATATCATTTCAAAGAACCACATACactggatggcggcgttagtatc	GCACTTCATTGCTTGTATTATCTAGAACATACTGAAGTAAAGTCTTCTTCTCATTTACTTTGACGGTCATcgactatttatatttgtatg	GGTACAAGATCAGGTTTAAGGGA	CTGGTAGAGGCCGTTTTATGGA
GELC2448	C2_08360C_A	TTGTTGTAAAGATAATTTGTACTTAAAGAGACGATTACTGATAACAGGGATTGTCTAAGTTGCTAATAATactggatggcggcgttagtatc	GAGCAGCCACGTCAACATGACTGGTGATACTAGTAACAGGAAGAGCAGGAATTGGTTTCTCTGTAGACATcgactatttatatttgtatg	TTGAAATCTATCCATGAGCCAT	TTCAACAACAGCCTTTTCCAAT
GELC2449	C4_03320W_A	TTGATGTTTACAGCTATCATCTTGTAACACAGGCAACAGACAATAAGGGGTAAAGAAATAACAACTGATAactggatggcggcgttagtatc	ATGACTTTGTTAAAGATGAATATTTAAGTGACTTAGCCACTATCGGGTTGTTTCTGCATGGGTTTAACATcgactatttatatttgtatg	GTATATCCACGGAACCTCAGAA	CGGACATTTAATTTCGATGATTGGG
GELC2450	C1_11430W_A	ACAATCATAACAACTCAAACACATATCCCATCACATTTGCATGCTTTATTGATAAAAGAAAGCTAGAACAactggatggcggcgttagtatc	AAGTCAATCTGTTTGTTCGTAGTTCTATCTCATTGACAAACGAGAATATTTGATCTAGACGGGATGTCATcgactatttatatttgtatg	TCGACTCTTGAGATCATAACCA	TGATTGTTGATTAGTAACTTCGTCA
GELC2451	C1_13430C_A	CAAGAGTTTAACTCGTTTTATATAGAGTCCCACCGTTCCGCCACACCCTCCACCTTATCATATCCAGATAactggatggcggcgttagtatc	CTTTATCATTACTGGTATCAGAATCACTCAAATCAGGTTTATAATTTGGGGATAAACTTGTTTTCAACATcgactatttatatttgtatg	CTACACACACTTTCTCCTTTGC	GAGGTACGTGTTGTTCGGGTA
GELC2452	C1_13820C_A	GAGGCACATTCAATATTAGTGACTGATAACAGTTGATAATTGTTAGTAGAAATAAGTATACAAAAGCAGAactggatggcggcgttagtatc	GAGGTATGTTTGTGGATGCATTTCCACTTGAAAGATTATTGTTACCACCAGAAGCTTGATACGGATGCATcgactatttatatttgtatg	CACCACCATCAAACTCAACAAT	GTGCCAATAAATGTACGTGGGG
GELC2453	C4_01970W_A	GAAAAGAGAGAGAGAAAATAAGAATAGATGACAATGTCTACAAAGATCATCTGGAGGATAGTATCGCAACactggatggcggcgttagtatc	ATTGTGGAATAGTTGGATTTTCTTTAAGAAACTTTTTAACCGACTGGATTATTGACTGACTGTCTGTCATcgactatttatatttgtatg	CCGAAGATAAAACTTGCTCACA	TGGGGATCAACTTATTATCAACGGT
GELC2454	C4_01430C_A	TGATTTATGCCAATGAATAACTAACAGTTGATTAATGTCAATTATAATTATCACTTCCTAATAAACAAAGactggatggcggcgttagtatc	GAAGAATGTTATGTTTTTTCAAATATTTATATTTTGCTTTCTTATCCCATTTTGAATTTTTTAATACCATcgactatttatatttgtatg	CCTGTGTTATCTCCCGACATAT	TGTTCAATAGTCAATTCATCATTCTCTG
GELC2455	C2_04970W_A	TTTTTTTTTCAATTTTATTTTCATTCTTACAACTAAATCCTCCAACCACTTCGCCCTTCTTAATCAAATCactggatggcggcgttagtatc	TATTAACCCATTTGACCAACGTGGCTTCTTGTAAATATTCCCAAGGTGAAACTTTTTGTTTTTGAAACATcgactatttatatttgtatg	AGTTGATTTCCCTGTTTCAGTT	GTTGGTTTGGTGTATATGGGCG
GELC2457	C3_04730C_A	AATCTAGTATTTTCATATTTTTAGTCTTCCCCCCGTTTATGGTGCAAAATACTAGTTCCATGTGAATATAactggatggcggcgttagtatc	TTCGTTTATTAAATGACGCAGATCCAGTAGTAGAAGATGACGTTAGAGTGTGATCAATTTCTTCGTGCATcgactatttatatttgtatg	AAAACCACATTCCAGAAACGTT	GTGTTTCAACCGGTTCTCCAAA
GELC2458	C3_04750W_A	CATCATTAGCTTCCCACCAGCTATTAGATTCATATTAAACTATTTGATTCCTTTCTTTTTCGTTTGCATAactggatggcggcgttagtatc	CTTCTTGATAAGGTCCCAGAATAGTGGAAGCTAGATTTATTGACTCAAATCCATTATTAGACGATGCCATcgactatttatatttgtatg	CTTGGGCAGCATTTCCATATAC	TGTCGAGTAAGTGTGATAGTTGC
GELC2459	C3_04840C_A	ACTCCATTCGTGTCTTTTGAAAACCCTTTACATTTTTGAGAAACTATAAAAGCTATAAATTTCTGTCAAAactggatggcggcgttagtatc	GGAAGAGCATATTCGTTTTGGTTTTCTTGTAACGCTTGGGGTAGATACTTGGTTGTGATTTCAGATTCATcgactatttatatttgtatg	CAATTTTGGTGCTGCAAATCTT	GGTAAACACCACGCAACTCTTG
GELC2460	C2_02750C_A	CTAAGTTATATGATAAACCTCAAAGTTGATTTTTCCAAAAGAATCCGATTTTCAAATTATCATCCCAGTCactggatggcggcgttagtatc	CATTGGTTGAAGTTACCAGGACGGTGGTGCTAGGCTCTTTGAATGTTCGCTTGAGTTTTGTTTCAGACATcgactatttatatttgtatg	GCATACCATCTATATTCTGTGCA	TGTTGGACAATTCAGCAAAGACT
GELC2461	C3_02340W_A	AAGTTGATAAATTGTTTATCAGGGGAAACAATAACTTGACTTCTATAGCCAACAGCAATAAACTAATGTGactggatggcggcgttagtatc	CAATGGCTTCTTGTGGGGGTTTAAAACATGAATTTATAATTTCTTGGTGATCTAACAATTGGTTCTTCATcgactatttatatttgtatg	GGCTAAATTTCCCCGTAATAAACT	TGGATAATGACTCAAAATCTCTGCA
GELC2462	C3_01640C_A	AAAAAGCTTGCCTTTGGATGATAAAGAATTAAAGTCAATCACATTGCCGTTAACTTCTCCAGCTAGGCCAactggatggcggcgttagtatc	CTAATGTTTGAATAAGCTTTGGTGATGGCTGTTGTTGTTGTTGATGATGTTTGGTATTCTCATATTGCATcgactatttatatttgtatg	TTAACGCTGATGAAAGAGAACC	TTGTGAAGTTGATTGCAGGGTG
GELC2463	C2_09420W_A	AGTATATAGCAAATTGAATTCAAGTAAAGAGAACCACTTTTTTTTTTGCTTTTCCTTTTTTTGATACTAAactggatggcggcgttagtatc	TCATGTTATCCTGAGGTTGAGCTTGTTGTTGATTACTGTAGTTGTGATATGATGGATATTGATTTGACATcgactatttatatttgtatg	CCACCTTCATTGTTTCAACTCA	GAGGTATACTGAAGGGGTTGCC
GELC2464	CR_07310W_A	TGTATATCTATAAACTTTAGTATTTTTGTATAACTCCATTGGAAAGAATCCCATCTTTATACATTCAATCactggatggcggcgttagtatc	TAGAAAGAAAATACAGTTGATAATATATTTTGGGTAATCTCTTCCCGCTTGCAGTAGATCGTAGGATCATcgactatttatatttgtatg	ACAAGCATCTATGAAGCAAGTG	CCAATGATTTCCCAGGCTTGTT
GELC2465	C4_05360C_A	ACGAATCCAAAGGTATAATCAACAATTAACTTCCATTGCGACTCGTAACTAGAATACCCAGTCTTAAATCactggatggcggcgttagtatc	ATTTAGATGCTGTTGATGAATATAGTAGATTTATCAATTTCTTGGATGTTTCAAGTGTAGGTTTAGACATcgactatttatatttgtatg	GACCAATTTCATTACCGATCCC	TGTTTGGTTAGTTGGGAATTTCAGT
GELC2466	C2_10150W_A	AATCCTTGTTTGTTTGTTTTTTTTTTTTTTTCAAATATCCTATAAATCCTAGTTATATTTAATAAATGATactggatggcggcgttagtatc	TTGATGGTGCACTCAAAGTATATGAACAGTTCAATAAACATAATATTAGGGATATAATAATAATATTCATcgactatttatatttgtatg	TCTGTTTCTGTTTCTGTTTCTGT	ACAATGACTTTACCAGCAACTG
GELC2467	C2_00860C_A	ATAAATACTATAAGATTCCTAAATTTTAAAGATTTCAGTTACATATCTTCTTTCTCTAGACTCATCTAACactggatggcggcgttagtatc	GCAATTCGTTGTTTGATAGTTTACTGAAAACTTTTTGGATTAATTCAACGGGTAATTGGAATAAAATCATcgactatttatatttgtatg	AGCCAAACCACAGTAAAACAAA	TTGGATATGTTTATAATGCTCGCCA
GELC2469	C7_02850W_A	CTTTTTTTATGAGATTGCAAAACTTCCCTCTGAAGTTATTGCTTTAATTCTTGGGCTTCTACCAAAATGCactggatggcggcgttagtatc	TTACATCTGTAAAAATTGTTGATACAACGATCTCTTTAATTGGTGGGAAATACAATAATTTTGGTAACATcgactatttatatttgtatg	TGAGATTTGCAAATTTGGGATGA	ACCTTCAATACACAGAGCGTTCT
GELC2470	C2_07390C_A	TCCGTTTCATTTATACATGTGAAAACATTCATTTCGTCAAAAATTCTAATTCTTAATTGTGTGCATATTGactggatggcggcgttagtatc	GATAATTGTATGTGCTGAATTTGCAAAAGAAAGTTTGTAACAGAGAGAAAACCCAAAAAAAAAAGACCATcgactatttatatttgtatg	TTTCTTGTTGATCAGCAGAGTG	AGTTTGCTGCTGGTTTTACTGG
GELC2476	C2_06040C_A	ATTTACTGTATTCTTTGTATTTATTATATCCATTATAATACCTTATAAATTTTTCAAAGTCTCCAACAACactggatggcggcgttagtatc	GATAATACTTGTTTTCAGTACGGCATATTTGATATCTTTCAAAAAATGAGGCTTTACGTAAGCTTGTCATcgactatttatatttgtatg	ACCATCTATTTTACCAGGAATTAAAG	ACAACAGAGTCAAATGTAATGGGG
GELC2477	CR_03510W_A	ACTCTATATAACGAGTACATATTGTTTCACTTGTTTACGATTTGTTTATCCCCTCTTCTCTTACAACAAAactggatggcggcgttagtatc	GGCCACTATTTTCTGCTCCCAACAGTCCATCTTGCAGATATACCAGTTGGTTTGGAGGTTGGTTTTGCATcgactatttatatttgtatg	CTGAAGCGACAATCTTAAACCA	TAATAATGTGTCGTTGCTGCAC
GELC2483	CR_06020W_A	GTTTGTGTACGTGTGTGTGGGTTTGGTGATATACACACACAATTAACAGGTATTCCAAATAGACAGTACTactggatggcggcgttagtatc	CACTTGAATCAGGGGAAATCCTTGTATAAGCCGTAATCATTGAATCCTTATTCTCGACATTGTCTGTCATcgactatttatatttgtatg	AGAGGTCCACTTCTTCAACATT	TGGTAATGGTGAAGGGAATGGA
GELC2484	CR_06140W_A	AAGGTTTTTATTTGGTCTTAACTACTAAGATTTTTGCAACTGTTATTCCAATTCTAAGTAAACCCAAGTTactggatggcggcgttagtatc	ACTGCTCAATTGTCTTCAAAGGAGCATTCAGTAAATCTTCCGAATTCAATAAATTTGATAGACCAGTCATcgactatttatatttgtatg	TCCCCTTGCCTGGTTATATTTT	TGACAAATCTTTTGGAGGCAAGT
GELC2486	CR_06310W_A	CGTAAATCCCACCCTAGGTAACCAACCATTAACACAACAAAAACTAAACAAAATCAATCTTATTAGAATCactggatggcggcgttagtatc	AACTGTTTGAACTTGGAACAGGAACAATAACTTCCAGCTCTGGAATGGCTTTGGTATGACACAACAACATcgactatttatatttgtatg	GGTTAAACAATGCGTGGAGATA	TCTTTCAAAGTTGCAACATCAA
GELC2487	CR_06320C_A	AGGCCGACAGTCAAATAGTTGGTAAATTGAACTTACTTGTTACGTTACTTTTTAAACTACAACACACTTTactggatggcggcgttagtatc	GTGCATTTGGTATTCTGGGAAGCTTGGTTTTGGGCGGAGGAGTTTGTGGTGATGAAAGTGCAAAATTCATcgactatttatatttgtatg	CTATGTGGGTAGTGTCTGTTGT	TCATGAAGTGACTCTAATCGTAAA
GELC2488	CR_02260C_A	CTATCTACAACTTGGTCTTGATCTTTTGAATCCGTAGTTTTACTCGCATGGTAATCTCGCCCAATAATATactggatggcggcgttagtatc	ATTCATCAGGTGATAGGTGTTTAAATATTGTAAGGACGATATCGTCTGGTAGACAAAGTACCAGCAACATcgactatttatatttgtatg	GAGGTCACAGCAGAACAAGA	GTCGAAACATCAAGGCTTCCAC
GELC2489	C3_03540W_A	TGATCTCTGGTTAATGTAAAGGAGGAGGAGGAGGAGGGGAAGTAGTAGTAACAACCCTAATTTGAACGCTactggatggcggcgttagtatc	AGAATTGGTGGTGGTAATTTCTTTTTTTTTTTCCTGCTCCTACTTTGTTTTCTTGAGATAATAGACACATcgactatttatatttgtatg	GCGATGATTCAAGTGCTCTAC	AAAGTCTCTGCAATGGGATGGA
GELC2490	C6_02990W_A	ATTCTGAAAACAACATCAGGTAACCCAACTCCGTTCATATGACTTTGCCTCAACAACCATTCTATTAGATactggatggcggcgttagtatc	TATTATTTATTATATCTCTCAAGTCTGAAGTCGTTAACCTCGGCACTGGTTGGTTATTAGAAGACTCCATcgactatttatatttgtatg	GTAACAAACCACTCACCAAAAT	CCTTCTGATCAAGTCGTTAAAGCC
GELC2491	C6_03310W_A	ATAACAAACCCTTTCCCCCCTGTTATATTTTTTTTCTCGAATTTTTCAATTACCAATTTGATCCATTACAactggatggcggcgttagtatc	GTGCAATAACATTAGGGTGAAGTTTTGCAATTTCAAGGAAAAGATCAATGTCAATAGTTTCGATGGTCATcgactatttatatttgtatg	GCCGCCTTACAATATTCCAAAT	TTTGATGTTGAATCGGAGGCAC
GELC2494	C3_00300W_A	ATTATTGTACAACAGATTTTTTTTTTTGTAAGTTTTTTTTTCCTCTCCATCACTTAGTACTTCAAAGCCAactggatggcggcgttagtatc	CCACATTACTATGTTGCCACAACTGTCGTAGACCATTTCTTCGTTTAACCGGATGTAGCCTGAAAAACATcgactatttatatttgtatg	TTTGGCAGATGACGTTAACTTG	AAGCTGACTGGATCTCTAGGTC
GELC2496	C1_12180C_A	AAAAAAAACTAACGAAGACAAATGAAGATTCCACATAAAACACCATAGTGATTACTAGCCATTATTTCCAactggatggcggcgttagtatc	TAATCCCTACCTTACTCAATTCCTTGGTCACTCCGTTAATTTCCTCTTTAGTTCCTGGATGGATCGACATcgactatttatatttgtatg	GGAACCGAAGATTGCCATTTAA	ACAAGTTCCTGGGTAGATGTGC
GELC2497	C1_12090C_A	CCACTAATTCCCCAAAAATTTTATATTCTGTATTCAACTATTTAATCATCAATATTGTGCAATTACCACCactggatggcggcgttagtatc	CAACAATCTCTGGTCGCAACTCAGTGATGTTCTTTTTCAATTTTGGAATTCTATCAATTGTTTCTTCCATcgactatttatatttgtatg	CACTTAGTGGTCTGTTAGTTATTTAGT	TGAAAACTTCTACTTGGTTGCA
GELC2499	C2_07720C_A	ATTTTCCGTTTATTTTTTTGGTAATTTGTACCACAAGAAATCAAATTCACAAAGATACCAGAGAATAAAGactggatggcggcgttagtatc	CAGTGGGTGGTAAAAGTGGGAGCTCTTTGATATTACAACTAGTCATTGATCTGCCCCATTTGTATGCCATcgactatttatatttgtatg	GGAAGGAAAATGCGAGTAATCA	CGGTCGGAGTGTGGTTAATGTA
GELC2501	C7_03550C_A	TTTTATTTACCATAGATCATTATCACAATAATATTATCAGATTGTGACTGGGCCAATACTATACGAACTCactggatggcggcgttagtatc	CGTTACTTGAAGACAACTTTTCGGATAATTGTAGCAACAATTGTTTTGGCGATAATTTTGTAGTCATCATcgactatttatatttgtatg	AGTGGACTATTAAAGGTGGCAT	ACCAAATTAATCGGGCTAAAATGT
GELC2502	C7_03580C_A	ATTAGTGCTAACTACCAAGATCCCCTATTATTTTATTGAAATTTCCCAATTACTAATTACAATCACTACCactggatggcggcgttagtatc	TGACAATGATTTCGGAGGGAAGTTTGGATATATCCCGAAAAAAATCAACGTCAGTAGTAACTATTGTCATcgactatttatatttgtatg	CATTCTTCTTCTTACCAATGGCA	TGAACCGATTGCAGTCACATTC
GELC2503	C3_07650C_A	AAGAATACCGACAGTACTATATAACCATTTAACAAAATTCAATCAAAAATCAATAACCATCCAGCCTCGAactggatggcggcgttagtatc	TTAACTTGACCTCTGTGTTTAAACTAGCATTCTGATGAGCTAGTTTCTGACAAATCGGGAGATATTCCATcgactatttatatttgtatg	TGCTAAAGAAATCGTAGTGCAA	GATGTGAATCTGGCTCGGAACT
GELC2504	CR_07540C_A	AAAGATCCCATATTACTTTTCCATTGGTTTCATTTCTGAAGTGTTTCCCAAGTCTAATCATGATATCAAAactggatggcggcgttagtatc	GTGTATAGTCAAGTACATTGAAAGATTTTGAATATTCTGACCTATTTTCAAGTAGACCATGTGGGGGCATcgactatttatatttgtatg	AGACCTTCCCTGTTTATCTTGT	AACTCGTGGAATATCAATCGGA
GELC2505	C7_01960W_A	AACCGATCAGATTGCATTCGAGCACATATTTCCCCAATCTTTTTTTTTGTTTTACTTTCTCTCTGTTACCactggatggcggcgttagtatc	TAGTAAATTTCTGTGATGTTGCGTTTGTATTGTCGTCGATAGAATTATCATGTGTTGTTGGATTAGCCATcgactatttatatttgtatg	GAGGGTCAAGAAAGGAAAACAC	CGTCGTCGTCACAGTTGTCATA
GELC2506	CR_06110C_A	CAAAGTATCTTTAAAAGTTTTCCATTTGCAGTAAAGAGAGATTTTTCTATTATTGCACCATAAATTCCACactggatggcggcgttagtatc	GCTGTAGTCGTGGATTATATGAATCATCGCCACCTCTATTTCGATTTTGAGGTGTCTGATCTGAGCTCATcgactatttatatttgtatg	GCATTGTACAATATCCGCCATT	TGGTATCCCTGATCCTGCTTTG
GELC2508	CR_08280W_A	AATGGTCTTTTGTCCATACAACTTTTCATCACTTTGTCTGACATAATTTTTTTATTTTGCATCTCAAGTTactggatggcggcgttagtatc	AAAACGAAAAAAAAAATTTTTTAGGCTTCAAACATTTGAACTCTGGTAAACAAATCAGTAAATTCCACATcgactatttatatttgtatg	AAAAGTGATCAAGCCCTTCAAG	GGAGGGATGCTTGTTTGACTCT
GELC2510	C1_13570W_A	TTAGTATTCTTTTTTTTATTTTTTAATTATCTCCCCTTTTTTCACAATTTGGAATTATTAATTGCATATCactggatggcggcgttagtatc	GATTTTGGGAATGACGAGGTGGGTGATAGAAATTGTTCAGTTGTAAGTATTGTTGTTGTTGAAAGGACATcgactatttatatttgtatg	GGTCTTTTCTTTTCTTTCTTTCTTCC	AGTAGTTGCAGGCGTGATAACA
GELC2511	C2_05380W_A	AGCAGCATATTTATCTCAGCTCCACCCTTTTTTTTTGTTATCCTTGTTTTTTTTTTTTTGATTTTTTCCCactggatggcggcgttagtatc	TACGTAGTAGTTCTTGTTTGGATTTCGTAGATATTGGAAAATTGTTTACACTTTGAACTTCGTTAGTCATcgactatttatatttgtatg	TCAACAAATTATCACAAACCGAA	TCCATTCAGTAGATATTTTGCGGA
GELC2512	C4_04240C_A	CTTTTCCATAATTTGAGTAGTCATCCTCCCTCAAAAGAATACTTTTAAACACAAATACAATCCTTTAGTCactggatggcggcgttagtatc	CGTCTGACGATTTAGATGCTCGAACCTCTAACGTTGGTGTTCTTTCATACACAAGATCAAATGTAGGCATcgactatttatatttgtatg	ACTAGATACTACTTATTCCTGTTGTT	AGCCTCTCCATTTTCATCAAAGT
GELC2513	C2_09570C_A	ATTTTATTATTTTGCCCACAGAAAAGCACACGTGTATATCAACATATATTCATGATATCAATGTTTAATCactggatggcggcgttagtatc	CTATTATTGATGGTGAAGACGGCGAAAGTGAAGTCGGCGACGGTGGTATTTCTTGATCTATTGACGGCATcgactatttatatttgtatg	TGTTTGTGGCAATTCTAAGTTTCT	CCAACATCCTCAAACGCTTCAG
GELC2516	CR_09780C_A	GTGCAAAACTTTTATTCACTTTTTTCTTTTTTTCAATTATTACCAAAAGTAAACTACATTGTTAATCAAAactggatggcggcgttagtatc	GATCAAGAACCTCATTAGGAAATCTTGATAATAATAAAAAAAGATTGATATCAATATATGGTATAGCCATcgactatttatatttgtatg	ACTTGGCAATTACAACTCACAC	TGAAACCTGTACAATCACACCA
GELC2517	C3_06660C_A	TTCCACTAATAATAGCCCAGTTCGACGATAAATTTTTTTTCACAACTTTGAACCATCAATTAACTTCCCGactggatggcggcgttagtatc	TATTGTCAAATTCTGTAAAGTCCAACTTGACAAATTTAATTGGATCATAGATACTATTTGTTGAAGACATcgactatttatatttgtatg	GCTCTTGGTTTAGTGTCAACAG	TCTATTGCTGGGTCGTATCTAC
GELC2518	C3_06670C_A	CGTTTTGTTTATTCATTCATTCGTTCGCTTGTTCACTAGTTACTTCTTAGTTACACTACTTAACACCACCactggatggcggcgttagtatc	CAACAATTAGTTGAGTTATTATATTATCAAACTCAATGAAATCGACATCATAATAAATAATTTTTGGCATcgactatttatatttgtatg	TCAACACAAATGACACGTACAC	TGGCGGTAATCATTGGTCTAGC
GELC2519	CR_09070C_A	TACATTTATACTTTTTCTTTCTTTTTACTTCCTTCATTTTAATCAATCTATTCTCTTCAATTTTTCAATCactggatggcggcgttagtatc	TATTGGATGCTGCCAATACCAATGACAATTGGACCAATATCAAGCCTATCAATGACAGTAAATACTTCATcgactatttatatttgtatg	AAGTTTGCCGAAATTCTCTTCC	AGCAAAATCATCAAAATTAGGAAGGT
GELC2520	CR_09090C_A	GATTGATGAAAAAAAAAATGTGTGAGTTCTGTTACATTGCAAAGGTACTATCATAATTCATTTGTTACCAactggatggcggcgttagtatc	GAACTAATTTGGCTAAGACTAATGGGATTTGAATACCCGCTAAAAGTATAATTGAATTGAATAATCTCATcgactatttatatttgtatg	TCAGACATTCCCTTCTCAAACA	TGCAGTTCAACTTGGAAATCGT
GELC2521	C3_01170W_A	CAACCAATCAAATTTACCTATTCAATAAACTAAACTAGACTAGACAGGAAAACATTCTAATCCTATAAATactggatggcggcgttagtatc	ATATGTTTCTAATACATGATATATGCAGTAGTTTTGTTCTAACTGGTCTTATATATTGATTCAATGACATcgactatttatatttgtatg	ATGATTGTGATTCAGACCAACC	GTGGTACCTTCTGCTGAACCTA
GELC2522	C4_06240W_A	TGAGCTTAAATTCTAAACAACAATAGCCTTGTCGACCACTGATGTTCACTTGTGTAATTATATATCATCAactggatggcggcgttagtatc	ACAATTGTGGAGAAACTTTGGAGTTTTTAAATTTTATAGCCACTGGTGGTGTATCTGGTAAGACAATCATcgactatttatatttgtatg	TGAAGATGGGTGGAGAAATCAA	CCAGGTAATCTTATTGTCGGTGC
GELC2523	CR_02670C_A	TACACAGGAGATAAAGAGATCATCACTGACATTACACACATACACACAYACACACACACACAGTTTAGTAactggatggcggcgttagtatc	GTACGACAATTGAAAGTGCTTTTTGTGCTTTTGGTGATGACACAGGTGTTGAGGGTTTACTAGAATTCATcgactatttatatttgtatg	GACTTGTTGTTGTTGTTGTGTC	ACTCGATGGTGTATACGGTAGTG
GELC2524	C5_00610C_A	CTTTTCCTTGTATCTTAGATCTATCACAGTTTGCGTACACTAATCAAGTATATGGATAAACATATTTCTAactggatggcggcgttagtatc	GATCAACTTGATTTTCATTTTCGTCGTCATTATCACTTCTCTTATTGTTGTTGATATCTTCTGTAGCCATcgactatttatatttgtatg	TAACTTCAGACGTCATGGCTAA	AGTTGTAGTCGTAGTGGTAGGA
GELC2525	C5_00600C_A	TTGGTGATAGTATCTGTCATTTTTTCCTGGAGAACTAGCTTGTCGTATCATCTAATTAAAAATTTAAACAactggatggcggcgttagtatc	TTACTCCTTGTATCCTCAAAAAGCGATCATGGAGTATTGCTTGTTCTATTTCGTGATCCAACGATGACATcgactatttatatttgtatg	AATGACATCGCCTTCTTCTTTT	TTTGGCTTTGCATACTTCACGG
GELC2526	C5_00580W_A	ATCCTTCAACTTGCTAGAATATTTTAAATAGATCAAAATCCTGTTTCACGTTATTCGTTAGCCTACCACTactggatggcggcgttagtatc	TAGCAATAATGTCCAATGGAAGATTCCCTAATCCAACAAAAAGTGCAACATCAGGGTCGGAGTGTGACATcgactatttatatttgtatg	ATTTCCAACTAGCATTGTCGTG	ATTGGCAGGTACGAAATTCACC
GELC2527	C7_02140W_A	TATTTAAATGTTTATTATTTCTATTTTATTTTATATGTTTACCAACAACTACGAAAATCTTGCTTTATAAactggatggcggcgttagtatc	TATTGAAAACACAGTTACCTCCGTTGAGTAGACATTCTTGAATTGGTCCTGAACGTGGTTGCTTTTCCATcgactatttatatttgtatg	GTACAAATGTTTCGGGGAGTTT	TGGTCCTCTAGTTTTGCCACTC
GELC2528	C7_02540W_A	ATAATTAATCAGTTTATTTCCAACTACTACTACTACTACCACCACTTATAGCTCATTCATTTGACTGGCTactggatggcggcgttagtatc	AATGTTGTGATTCTGGCATTGGTTCGTATTGTTGTTGTTGTTGTTGTTGATGTTCTATAGTAGTATACATcgactatttatatttgtatg	CACCACCACCAAGAAGTTAAAA	TAGAATCTGGTGGAGGTGGAGG
GELC2529	C5_03300C_A	TATATTGCATTTTAAACTCATACATTCAACATCAGCATCATCAGCATCTTCATTATATATACACTTAGTCactggatggcggcgttagtatc	AACCACCACCACCCAAGTAATAATACCGATGTTTTAATAAATTCTTAACTGATGATCGTAATCCATACATcgactatttatatttgtatg	GCCTTTGTTTGTTTGGTGATTT	TCGTAACATTTCCCTCATTTCCCT
GELC2530	C1_11900C_A	AAAAAGAAGTAAATGACATAAAACCATAAATACTAAGAAGAACAAAGCCCCAAGCAATATCGATTCACTTactggatggcggcgttagtatc	ACGACAAAGATGGGGATTTCGATAGTATTCCAGGAGCAGGGCCTGACCTTCTTGGTGTTATAGATGCCATcgactatttatatttgtatg	TCGTTGAAGGGTGTTGAGATAA	AGCATGATAAGGATAATATGTTGCT
GELC2531	C1_11970C_A	TAAACTAATATTTTCAGAATTTAGATTTCCATAATTGCAATTGTCCGTTCATTCACCCTATACTTACACAactggatggcggcgttagtatc	TATGAGGTGTATTAGCTGATGAATGTAGGGATTTAAATCTTTCAGGATCATATTTAATTGAAACAAACATcgactatttatatttgtatg	TGTTTTGATCGTTAGAGGGAGA	TGCAGGAGAATTTACAAACCTTCG
GELC2532	C1_12070C_A	AAAAAATAACTGTGCTAAATAATGTAGCTCTTACCTCTAATAATTTGGCCCACTATCTCACACCAAGAGTactggatggcggcgttagtatc	AAATTATATCATCTGGTAACTTGGGGAAATATTCCAATAGAAAATTGGTGGATTGGTCGAAATCAGTCATcgactatttatatttgtatg	ACAACTCAAAGCTCCAATAAACA	TGGTCGTTTAGTGGGAGATATCA
GELC2533	CR_02350C_A	CAGGATCCCAGCTTTAGATCAATTACAAGATGAAACCTACTCTCTAAGGACAACCCAAACCAATGAATCGactggatggcggcgttagtatc	TGAAATCATTATAAAAAATTCTTATTGAAATAAAAGTGTCATGTACTTTCCCAAAGAATCGACTCCTCATcgactatttatatttgtatg	GCACTCCTCATTCATCAAAGAC	TAAAATAAGAAACCATTTACCCAAGG
GELC2535	CR_02430C_A	AAATTTTTCAGGTACTTTTTTCTGTTTCTTTTTAGGTTAGTCTTTATATCAAAAAAGTTAGAAAACTGCTactggatggcggcgttagtatc	ACTTATCATTGGAGCTGGTGCTTTCTTCCAACTTCAGTCCCCGATCATGCAGTTCAACATCAGATTCCATcgactatttatatttgtatg	GGATTCTAATGTGTGTCTCTTCG	CCAGTGCATACAAGACAAACGT
GELC2536	C3_03370C_A	CTACTACTATCAGATAACATTTACTTGTATTTGAACTTTATCTATAACAGTCATTAAAAATTTCCAAATCactggatggcggcgttagtatc	TGCCATTACTGCTGTTGCTGTTGTTGTTAATGACAGTATTAGTAGTAGTTGAAGTAGTTGCGTAAGCCATcgactatttatatttgtatg	TGTCATATTATCAACACTATGCACA	TGAGGATTCATTACCACTCGCT
GELC2537	C3_03430C_A	TGTGAATCTTAAAACACCACCAACAGCGGTTTACCCTTCGACAACTATAAACTCATTAGACTATCTAGATactggatggcggcgttagtatc	CTTCTATAGAAACAAACTTTACCGGGTCAGGGATCTTTTGAGAAGTTTGGTCAAGGTGTATTTCTGTCATcgactatttatatttgtatg	GACATTGGGCCGATAAAAGAAT	TCCACTAGTGCTGCGTAATCTT
GELC2538	C3_03490W_A	ATCCACAGTAGACATTTACTACAAACAAATTAAATAACGAGAAAGAAAGTAATACAAGCAAGTCATCAAAactggatggcggcgttagtatc	GATTGTTACAGGAATCGTCTATTGGTGATTCGATGGCCAATGAACACTTGCGTGATGAATGTCTCGACATcgactatttatatttgtatg	CTTCTTTCTCCTTTTCTTGCCC	TAGAAGGACGACGATGACAACG
GELC2539	C6_03280W_A	CAAATTTTAATATGATTTTCAGTTGCAAAAAAATTAAATTGTAAGCAAAACGCTCAATGATAATCTTGCAactggatggcggcgttagtatc	CAGTAGTATTTGGTTGATTAAGATCTATGTATATTGCAACAACCAATGATATGAGTATAGTTAATAACATcgactatttatatttgtatg	CATGTGATGTTAAATGGCAACC	ACTGGCGAGTTATACATGGAGT
GELC2540	C3_04210W_A	TTTACCCATTACAGCATAGATTTGATATTTTAAACCCTCCTCCATTCGAAACTATTATTATAAAGAAAGAactggatggcggcgttagtatc	CGTTTTTGGAGGAGATATCAATAGGTTCTTCTATTCCAAGTGAACATTTTCTCCCCGTTTGACATGTCATcgactatttatatttgtatg	TCTATTTCTTTTGATGCCACCA	TGCTGCATTCCTCTCTTTCTGA
GELC2542	C5_02390C_A	TTCAAATAACCACACGCATACTTAATTATCTACCTTCCACTAGTAATCACATTTCTTACTTGATTTATTTactggatggcggcgttagtatc	TTGCCGTTGACAAAATTGCTATACACCAACCTTTGGTTATAGGTGGTAAATTAGCTAAAATTGCATCCATcgactatttatatttgtatg	ACTTAGAGCTACCACGAAACTC	ACGGGTTGGGAAAAGGGATAAT
GELC2543	C5_02520W_A	CCACCACCCCTTTCTTTCTAATACTATTGACCAACTACTACTGAACTAACCAACTAACTACGCTTTAAAAactggatggcggcgttagtatc	ATAATTCTTCTATTATTCGTGGATAAAGTTCTTTACTAGATTTGAGAATATGATCAATTTTAATTGACATcgactatttatatttgtatg	ATCAGACATTGTTCCTTTCCCT	ATTTCCCTTTGGCTAGTTTCCA
GELC2544	C5_02640W_A	TCAATACAAAAATTAGATGATGATGTTTATTCTTTACTTTTCACCATTGTAAACAAAAACTAACTCCAAAactggatggcggcgttagtatc	CTGTTATGGCTGATATTTGGGTTTCTTCATTGGTGTTATGGGGATGTTGTTGTGAATGGTTATTGGACATcgactatttatatttgtatg	TCTCAAAATCAGCCGTAAAAGA	TTGAGTGCTTACCTGGTTTAGC
GELC2545	C5_02800C_A	TGGGTTGCAAAAAGACAAAACTTTTCTTCAAATACACCCATTCTTTATACCAACCATATACTCATGAATCactggatggcggcgttagtatc	TTGCAGCAAATTCATCAAAGTCACTGGAATAATCAGTATCTTGTGTCTGTGTACCTTGTTGATTAGACATcgactatttatatttgtatg	CACATGTACTTTCTCTATACGAACA	GACTTGTGAATGAGTCTCCGTT
GELC2547	C4_00750C_A	CGAAAAAAAATTAAGAGAAAGGTCAACAGTACAAATATAATTGATAACAATACCCCAAATATAATCTATCactggatggcggcgttagtatc	CATCATCAGAATAAAGTGTTAAACCTTGAATAGCCTCAAAAGGTAGTACCGACGATGACTCAAATGCCATcgactatttatatttgtatg	AGTGTCGGATTAGTATCTCAAGT	ATCAGTATTTATCATTGGTCCGGT
GELC2548	C4_04350W_A	TTCTTCTTTACTTCCGACTTTTGTCGCGTGAATTTAATTTTTGTTAATTCCGACTCCAATTCTCCCTCAAactggatggcggcgttagtatc	TGAAAAGTGAAGAGTTAGTGGTAATTTTTTCTTTGATGTATTTGTTGATTTGATTTATCTCGGTCGTCATcgactatttatatttgtatg	ATGTCTTGGTGATGAATCTGGT	GTTGCTGTTGTTGTGGAGGTTT
GELC2549	C2_09760W_A	TTCTTTAGTTTCTTTCTTCTTTCTATTTATCTCTAGGTACCATTTTACAGAATTTATTATTTTTTTTGACactggatggcggcgttagtatc	CAGCTTGTTTCTCAGCATCATTAAGATACTTGAATGCATCTGCCATTGAACCTTGAATATCTTGAGTCATcgactatttatatttgtatg	GACCATCCTCTCTCTCTTTTGA	CATCATCACCTTCTTCCTCCCC
GELC2550	C2_04520C_A	AACAAAATCAAATCTTTAAAAACTCCATCTCTCAGTTTAAAAAAAAAAACAACACCACCTCCAATCCAAGactggatggcggcgttagtatc	GAATTTTTGAAATTTGTTTCTTTTCATTTTTTTTGAATTCATCAGCTAAACTCCAATTTCCTCTTATCATcgactatttatatttgtatg	ATGTTGTTGTTGGAACTGATGG	TCTGTTGCTGTTTCTTTTGTTGA
GELC2551	C2_04450W_A	TAGAATCCCTCATACGGTTGAAAATTTTCTTTTGGAGGCTAATTATTTAATTTTACATGGTTTGAATTTTactggatggcggcgttagtatc	TAGGGTGTATTTTCCCCAGCTCATTAGCAATCAAATGTAACTGTTGGAGATTGGTTGACAAATGACACATcgactatttatatttgtatg	GAATACCGTGGATGTTACATGC	CCCCATTCCCCTCAAAGAAAGA
GELC2552	C2_04440W_A	CCGAGATCCATTGATATTAGATAGCGCGGCACAATTGAGAAGTGTCGTGAACACTTTCCCCGAACTTTTAactggatggcggcgttagtatc	ACGAGTTTTCAGGGTACCGGGACCAAAATTCTTTCCCATCGAAAAAACAATTAATACTCAGAGCATCCATcgactatttatatttgtatg	ATTGTACTTCCCGCCAATTAGA	AGTAGGTGCCAAGTTGATATCCA
GELC2553	C2_04410W_A	ATTTTCCTTAACACCGATAACACCAAGAGCTTTAAATCAATCGACTGATGCTTGGCTTTTAATCAATTCCactggatggcggcgttagtatc	CGATTTCTGACGGAAGTTTTGCTAACCTAATAAATAGAGCAGTGTCGATCTTAATGGTTGCGGTGGTCATcgactatttatatttgtatg	AGAAAGAGAGAGAAACCCCATG	GGTACATCACTGGCCTTATCCC
GELC2555	C2_00240C_A	TTTAAAAATCGTCATAATAATCTTGATCTTCATATTTTTGTGAAGATTTATCACTAAACGTCCCAGCAAGactggatggcggcgttagtatc	TTTTAGGTGACTTGTCTGAAGCAGCTATTGAAACTAGATAGATTAATATGATAATGGGAATAAAGATCATcgactatttatatttgtatg	GGAGCGTGCTGAGAATAATTTT	CAATTGCCGTTTCCTGGAACA
GELC2557	CR_06820W_A	AATTAGGTGCTGGTATTGGACATTTGGTAGTGTCTTGTGCGAGCTGGAAATATGATTGCTATCTTTTGGAactggatggcggcgttagtatc	TATTTATTGGAGGATAGTTGTGGTATGTCCAAGTAGGTTTAATTGAGATGGAAGAAAAATTAATCGCCATcgactatttatatttgtatg	TTGTGTGCTATCCATGCTAAGA	TTACTGGGGTAGCATTGGTTCC
GELC2558	CR_09530C_A	ACCAAATTTCAAAATTTTATATTCATATCTTTTTTTTTTTCTTTCTTTAATTGTACTTCTATAATCAAATactggatggcggcgttagtatc	CTGGTATTGCTGGCATTGCTGGCATTGGAGGTGGTTGAAAATATTCTCTTGGATCTTGATTTATAGACATcgactatttatatttgtatg	TTTGTAAACTATGAATAACCCTGAAC	GGAATTGTAGCGGCTGTGGTA
GELC2559	C1_11940C_A	TTTTTTTTTCCTTTTAATACCCCCTTATCCCTCCAATACATTTAGAAGAACACCCCCCCTTCCACACGATactggatggcggcgttagtatc	CATAAGGGATAGAATCGTTAATTGATGAGTTGGTATAAGCAAAAGGTAATAAGGGATTATCTTTTTCCATcgactatttatatttgtatg	TCGGGTTTTATTGTTTTGGTTT	TCGTAGAAATCTTCAAGGTCGACT
GELC2560	C2_06990W_A	CATCTGTCATTTGAACTTTCAGTTCTATTCACCGTCATCCTCAAAAAAGAAAGAAACAATAAATTCAAAAactggatggcggcgttagtatc	TAGCTCCTTTGTTAAGGCTATATAAAAGAGCCATGAGCCCTTGTGTAGCACTATAATCAGAAACCACCATcgactatttatatttgtatg	ATACCAACCCTGAAGATCTTGT	AATGATGGCCTCTCGACGTATT
GELC2561	C3_07290W_A	TTACTTGACTCCTTAGTTGCACTTAGTACTTTCCTATATATATTCACCTTTTTCCTAAAAAAAAGATTTGactggatggcggcgttagtatc	CTGTAGAAATGCTAGCAGATCTTGAGCTTGAAGTTGATGAAGAATTTGAACCTTTTGAAGTCTGCAACATcgactatttatatttgtatg	GGGCGATCCTAATACAATACGA	CCCTTCTGTCTGGCAATCAATG
GELC2562	C7_01750W_A	AGCAGGAGCAGCAACAGCAACAGCAGCAACAACAGCCACCTCATCCCCTAACTTAAAGATCCGCCTACAAactggatggcggcgttagtatc	TAGGATTAGTATCTTCAATTTCATCTAATGGGACCGGTGTTACCCTAGTTAGCAAATCTTCTTGTGACATcgactatttatatttgtatg	TCTGCAGGATTTACATTCAGGA	TTGGTTCATAAAGTGGCACTGA
GELC2563	C1_13390W_A	TAATTAACAACACTTTCTTGATTTGACATTCCCCTTCTCCTCTCTACTACAATCAAAAGGTGGTTTAATAactggatggcggcgttagtatc	TTACTATTTTGAAATATCGTCTTCTTTCTTCATCATAATAATAACCAGGTATTTCTCTAATGGTTGCCATcgactatttatatttgtatg	TATTGGTGATGATTGAGAGGGG	CGTTTGATCTCTTTATTGGTATTAGT
GELC2565	C2_08580W_A	TTATGATACCGGTATTTGTCCATTTCAACTTCCAACAACCCTCCATCCATCATCTTCATCTTCCCAATTTactggatggcggcgttagtatc	TAATTATAGCATAATAGAATTGAACATTATAATCATCACGAGAATGGAATGTGAAAAATGGATCAACCATcgactatttatatttgtatg	GTTTGAAAACGACAATTATACCCC	TCATCAACCAAATCTTTCTTCAGCA
GELC2566	C5_04730C_A	AAGTTTATTAATTAAGGCATTTTTTTTTTCAACATTTCACGACAATTTTAATAGATTGATACACACACACactggatggcggcgttagtatc	TCCCCTTTCTGCTGGAAACCCTGGCTGGGGTATTATTACTGTTGTTGTTGTAATCTTGTGACGAGCTCATcgactatttatatttgtatg	GGCAATCATTTTCGTCTCTTGA	CAGATGATATTGGAGGTGGAGCT
GELC2567	CR_01330W_A	TTTAATAAACAAGTACTACAAATCCAATTTATCTTACTAGTTTGTTTGTTTTTGTATTTTCTTCTTAGAAactggatggcggcgttagtatc	TGTGGACAAACAGTATACTTTTTTTAGTGATTTTAAACTGCTGAGTTATAGCAGCTTTTAAAGTTATCATcgactatttatatttgtatg	CGCGGTTAATTCTTTGACTCAT	AAACTCACCAGCTTGACCAATG
GELC2568	CR_06250W_A	CGAAGCAAAAACGAATAACAGGTGTCGGTGTTAGTTTATCAAATTTCCTATCACCATTACAAATATTTCCactggatggcggcgttagtatc	GAGCAATAACTTCATATGGAAGTTTTGCTACTTCTTGAAAAAGATCAATGTCCGTTGTAATGATTGTCATcgactatttatatttgtatg	TCCTAAAACAAACATCACCAAGA	CTTTCGTCAAATCACTGAGCCC
GELC2569	CR_02270C_A	TAGCAAGATTACTCTGCCTCGTACACAACTTGAAATTTAATAAATTAATTTTATTTCCCATTATGTTTTTactggatggcggcgttagtatc	AATCATGTAGAGAATCTTCCTCATCGTCATCTGACCTGGAGTGCTTTTTCGGATTTGTCGTCATATGCATcgactatttatatttgtatg	TGTCTCTTTTGCAAGCAGTAAT	TGGATGCCAATTGTGATTCTGT
GELC2570	C1_12540W_A	ATTAACTCATTGATTTGATTTGATTTGATTTGATTTGATTCCTGTTGGTCTCATCTTACTATTGTTGTTCactggatggcggcgttagtatc	TGAATCTTGAAAATAGAATATTTGGCCGTATAGATAAGCTCCATCTGAATGTAACTCTGGTAGAAAACATcgactatttatatttgtatg	TCAAGTTTTGCTGTGTACTACT	ATGATTTAGTAGTTGGAGTTCGT
GELC2571	C3_02660W_A	TCCTAGCTAGTATTTGTTTAGCTAGACCAAAAAAATATTTTGATTGGTTTTTCTTCACCATTTTGATTCTactggatggcggcgttagtatc	TCGAGTAGTTTCTATTGTTGCTAGGTTTTATTGAAGTTAAATTAGAAATAAAGTATGGTTCTTTTGTCATcgactatttatatttgtatg	GCCACGTTTTCAGATGATGTTA	AAAACCCCGATTTTCACAGGT
GELC2572	C7_04200C_A	GATAGTGTTTAAACTACCTTTTTTTTTATAGATTTCCAGCATAGTTCTTCCATTTATCAGTACTACCTATactggatggcggcgttagtatc	GGTTTTTCAATGTTGGATCGGCTGTCCCGCTTAACGCTATTTCAACCGCTTGATGTATTTGTTGTTCCATcgactatttatatttgtatg	TATTCCACCACACTTGCAAAAG	ACACCTGTTCTTGACTCAATTTGT
GELC2573	CR_07120C_A	TCTTTTATTTTTTAAATTGCTTTGTTTTTTTTGGGGAGTGTTTTCTTTAATAATTAGTTATCATCTTCCTactggatggcggcgttagtatc	GATCACTCACAACTCGTATGTCATCTCCTCCATAGGGTCTAAATGGTGGAACTGTCATTGATTGGTACATcgactatttatatttgtatg	TGGTTTGAAAATGTAAATCACGA	ATTGGAGGTGATGGGTACTGTG
GELC2575	C2_02670C_A	AAAGTTCATGAAGTATAGTTATTAGTTAATAAATAAGAAAATAATATATTAAAAAAAGTTTTAAAAAAAAactggatggcggcgttagtatc	ATAAACAAATATTTTCCGTCTTTGGTTCCGCGTCCCTTCTTTTTGGTTTCTTTGTTTTTTTTTTTTTCATcgactatttatatttgtatg	TCAGGTGCTTTAATAGGGTTCA	TGGTTATCAATTGCTTAGAAGGC
GELC2576	CR_00280C_A	TCACCAGCAATCTGTATATACTAATAATTTTTTCAACGATTTGTTTTCAAGCTCTTCTTGACAAACAACCactggatggcggcgttagtatc	TATTTAGGGAATGGATAGGATGACTAGCATCTATTGGCACTGGTGTTGATGAGTGGCTTCGGGATACCATcgactatttatatttgtatg	TTTATCCAGCGCTTGTTTATGG	TAGCCTCGGTAATTGTAGAGCC
GELC2577	C5_04290C_A	TGATCAAGAAATAAGAGTGGGTTCTTTCTTTTTTATACATAAATAATAGTCCATTTTAACTAATTTCATCactggatggcggcgttagtatc	AATCATTGTTAGTTGTTTGATTCATTATTCTATTAAACAATGATTCTGCTCTCTTTAAATTCTCCGACATcgactatttatatttgtatg	TTCAACTTCAACTTCCACTTGT	GCGTGAAGTAGAAGTATTGGCA
GELC2578	C5_00510W_A	TGTTTTCATAAACCACACCCCAGCTACAACTACACATTAGAAATCTAAAGCACCATTTTTAACACATATTactggatggcggcgttagtatc	GGTTTAGTATCAATTCTTGAACTCTGGATCTGGATCTTGATCTTGATCTTGATGGTTGTTTTGGAGGCATcgactatttatatttgtatg	AGACCCTTACCATTCAGTTACT	TTGAATGGGCGTATTTGGATGA
GELC2579	C1_10520W_A	CACTTTTAACGAGGAAACAACCCGTCTACATATTTGAATCTAAAAGAATATAACTATTCAAACCATTACCactggatggcggcgttagtatc	TAGTAATAACTTTGGGTGGTAGTTTTGCTAACTTGGTAAAAAAATCAGCATTGTTTTTTGCACGTGTCATcgactatttatatttgtatg	ACTGCAAATTTCTTCAGGTTGT	TGAACGAGACACAATTGCAGTC
GELC2580	C3_05440C_A	CTACTACTTAACCCAAACATAAATAATCACGACATTTTCTTAATACATCACCAAGAAGTTTAATAGTATTactggatggcggcgttagtatc	ATTTGCTCCCTGATTCAAGTACTCTGATACATTGTGAAAATTCACGTTTCAATATAATTCTTAAACTCATcgactatttatatttgtatg	ACTAATACACCCTCAACATACAA	TGTTGTGGTTTTCTTTGTTGTTGT
GELC2581	C2_04090W_A	ATTCTCACCTGGAAATGAATTCAAGGGTTTGCCCGCAACCAGTCTTGGGATAACTTCTGAAACCAGATTTactggatggcggcgttagtatc	CCCTTAAAACATGAACAACAAATAAATCCCAAGTTGTGTATTCATCTTTAGCGGAATCTAACCCACTCATcgactatttatatttgtatg	TGACTGGCTGATATGTTTTCAA	ATGTATAGCAACGTTTCCCAGT
GELC2583	CR_00700W_A	TTTTTTTTGGTTGTTTACCGAACGAAGAAAATATTCGAATTCTTCCACCTCTATTTTGATCTGAAAATAAactggatggcggcgttagtatc	AAGTATGAATCTTGGATAGTAACGGCCGGATTTGTCGTTTATATCTAATTGTTGATATTTTATTTGCCATcgactatttatatttgtatg	GAAGAATCGTTTAAACACCTCCA	GGTGTCCTAGGGCTGTAAAAGT
GELC2587	C2_03110W_A	GAAATCAAACATACTATATCCAAATCACCAGGTTTAAATTAACATCCTATTATTACCGTGCAATCCATCCactggatggcggcgttagtatc	CTAATAACAATGACGCGGAAAGATTCACTGCACAGTATGGATATCTTGTTATAGTATCTTGTATGAACATcgactatttatatttgtatg	GGTTTAATTCGCATCTCTCCTT	GCACGTACGTATATCTGCTAAACA
GELC2588	C3_01970C_A	TCCAATTTACAAAATTGACATTGTTGATATATTCTAGTGGTGCTTTAGTTCTAGTGAAGAAAGAAAACAAactggatggcggcgttagtatc	CAAGTTTGTGTAAGTTTTTATAGTCTGTGGTTGCATTCTTCCATGTTTGTTCATCAATCAGATTCCCCATcgactatttatatttgtatg	TTCACCTGCACCGAAATAATTC	CCTGTTCCTCTGGTGATAATGA
GELC2590	C3_01670W_A	ACACTGGACGCACCAGAAGAAAATGAATCAGAACACTTTAACATTAACTTATTGGATACATCAAGCGATAactggatggcggcgttagtatc	TTTTAATAGAATGAATTGTGGGAGGAGGTACGATGCCTCGCAATAGGCTCTGGTGTCTCAGTGAAAACATcgactatttatatttgtatg	CAACAGCCATATAATCAACGGG	TGGCAGTGTGTGTAATGTGTTG
GELC2594	C2_01250W_A	ATATGGCCTCTTGTTATCATTCCACACTGTTTCCTTACCACAAACAAAGCCATGCTGATCATATCCTCAAactggatggcggcgttagtatc	ACTTAGGATGAAAACTAATGGATCGAGGAAGACTAAAAAAAAAAAAAATGTGGTGGAAAGATGAAAACATcgactatttatatttgtatg	CTTGAACATGATTCAGACACCA	GGAGCTGGTTTCGTCAATTTGT
GELC2595	C1_12470W_A	ACAAATAGTTTTCTTGAAATTAATTACAAAATAACAATTTTATTACAAACAATCCAACAAATCAATTTAAactggatggcggcgttagtatc	GATAAATATCATATTTATAATTATGTCTCAAGTTTAATAATTCAATTGGCAGATAAATCAATTTATTCATcgactatttatatttgtatg	AACATTGATTTAGGCGCCAAAT	TCTTGTATAGGTGGATGAGATGA
GELC2597	C2_06270W_A	ACCTCAATCAAAACATAATAATATACATTTTTTTTTTTTGACAGTGAGTTAATTTTCTTATAGTGATTAGactggatggcggcgttagtatc	ATATACCAAGTATTAATACAAAAGTGATAATTAAAATCACAAGTAAAACAGTGTTGGAAATTGCCATCATcgactatttatatttgtatg	AGTGGATTTATAGGTCGTGTCT	AGCACTATCGGTATTTCGCTCT
GELC2598	C6_00930C_A	AATTATATTTATCTTATTTATTCTTATCTAACCCCCCTCCTAACAATTCCATTTATATATCCACTTCAATactggatggcggcgttagtatc	TTGTGGTGGTGGTTGTTCTTGAAGCAACAATTGAATTGAGTTTAATTGATTTAATTGAATTTCTAATCATcgactatttatatttgtatg	ACATTTCCTCATATCCGATCATC	CGGCTTCTTTAGTCAATGGAGG
GELC2602	C5_04850W_A	TGGCTTATTTGCAATATTGACACATATAACAATTAAAAAAGACAACTGACTTCATTGTGGATCAATAAATactggatggcggcgttagtatc	TGAAGTATATTGATAATGCTAGTATATATGCAGTGAATGTGCTTTGATGGTCTATTATGATGTTGGTCATcgactatttatatttgtatg	CAGACATGGCTAATTGGAATCG	TATTGGCGTATCGGGATTTGGT
GELC2603	C5_05240C_A	TTTAACTCCACCAAAACATTATCACAAATAGTTTGCTTCTAGATCTTGATTGATCTTTCTTTGGCTAAGAactggatggcggcgttagtatc	GTCTGTACGCAACTAATAAATGATTGACACGAAACTTTAGGTCTCGATACTTGTGCAGTATTGACTCCATcgactatttatatttgtatg	TCAGTCAGATTAGCCGAAGAAA	AGTCTCTCTCATCAGAATTGTCCA
GELC2604	C2_03630W_A	TTATGTTGTTGAAAATTGTAGACTAATTTATTATTAAAAAACTTCTCTTTAATCATTTGCTATCTAAGTCactggatggcggcgttagtatc	GAGCAAATAAAATCGATTTGGCATGGACTGCCGGTCTCATGAGCGGAGAAAGAATCAACTCAATTGGCATcgactatttatatttgtatg	ATTCAACTGTCTACCCTTGGAG	TTTCGTTGGGATCTTGAGGACC
GELC2605	C2_03570C_A	CTTTCCAGAGAAAGCATCTATCCGTGTACCAACAAGACGCAAATATTCTATACATTAGGCAATTATCAACactggatggcggcgttagtatc	ACAGGTTAAGAAATGAATGCACCGACTGGAAATTTGTGTGTTCTTTGAATGATTCTGGGTTGTACGACATcgactatttatatttgtatg	GGCAGTCCTTTCTTGATCTTTT	GGCTGTGCTTGTGGTAATTGTT
GELC2606	CR_02960W_A	CATGATTGATTCCCCTCTGCTGTATAAATCATTGATTACCCATTCATAGTATTCTTTATTGTCATTAATTactggatggcggcgttagtatc	AATATAGGCTAGCTCCGTCTTTACACTCAAATAAAACTTTGGAGCGATATGTTTTTAGATCTGATTTCATcgactatttatatttgtatg	CAACGACTACCACCAAATTGAA	TCCCCATAGATATCGTCCATTTCG
GELC2607	C5_00310C_A	TTCTCTTGCAGTGTGGGATAACAGAATCGACAATTGACAAATAAACAGAACACTAACACAGGAAGAGAACactggatggcggcgttagtatc	TGTGTACTCTTACTGTTGTTGGAGTATTTATAGCCGATGGAATAGCTCTTTTTGATCTGTAGGTCGACATcgactatttatatttgtatg	CATGACCAGGTTGAATTGTGAT	GGCAATCCTCTCAAGCTTCTTT
GELC2609	C3_00370C_A	AAAAAAATTAAAAAAATTACTTTTGGGATGCCCCAATACCCATCTCTTTCCACCAACATTGAAACGCCAAactggatggcggcgttagtatc	TGAAGTCGTCATCAGTAAATTTTTTCTTTATAGGTTGCTTATAATGTGTCTGACTTCGAGTTAATACCATcgactatttatatttgtatg	ACAGATGGTTTTACACGGAATG	ACCTGTTGTAACCTCTTCTGCT
GELC2611	CR_10130W_A	ACATCATCATCACTGCAAAAGTTGGTGAAAAAAAAATTACGCACAACAACAAACGCGCACATCACCCCTAactggatggcggcgttagtatc	GGTTTGCCAAATACTCATGAGTTGAGTTTTGAAAGCCAAAGCCGACATTTTTTTTTTTGTCCATTCCCATcgactatttatatttgtatg	AACTGTTGATCCCGTGTTTATG	TGGTTCCCACACAATAGAATTGA
GELC2612	C3_06540C_A	TATTGACCATATTTGAATTAGAAATAAGTAGGTTATTTGAAGGAATATTAGAAAGAAGTTGACGAAGTTGactggatggcggcgttagtatc	TCCCACATTTTTTTCTTCGATTTAATTCTTTTCTATTTTTCAAACTAAATACATACATACATAAAAACATcgactatttatatttgtatg	TCTGGCAGAAGATCGATTTACA	AGAATCTTGACGTATTTCTTGTTCT
GELC2615	CR_00530W_A	AACCTTAGGGCTAACTTCTTAGTGTTTTTTTTTTTGCAACACCACATCACCATAATTGTATAAGCTCCCAactggatggcggcgttagtatc	TAGTGATAATAAGTTTAATTATATAACATGATAACCAATCATGGTTAGAATTAGAAACCAATTCAATCATcgactatttatatttgtatg	ACTGTTCTCTATGTTTCCCTTGT	GAATCTTGAGTTATTGTCATAATCGA
GELC2616	CR_00310C_A	ATCTTTCTTTAAGAAGATAATAACTATCATTTATACAACAACTCCCTCCCCCCCCATATTATCATTTATAactggatggcggcgttagtatc	CAATGGTAATGGATTTGAAATGTTGTTGTGGCTTAACAGCCTGTTTAACTTTTTCAACAGCGTCAGACATcgactatttatatttgtatg	ACTTCTTCCTTCTTCTTTTCTGA	TCAAAAGTAACCAACCCAGAGT
GELC2617	C4_07000W_A	TTCTTCTGTTTTTTTGCAATCAATTTAAGAAATTGGCCGTTTTGACTTTATTTTAGCAGTAGATCAACAAactggatggcggcgttagtatc	TGGCCACCGGTGACGGACTTCGAGAAATCGATTGATTTGATATCTTAGATGTATTATCGGATGTCATCATcgactatttatatttgtatg	CCGTCACTTTACATGAACCTTT	AACTAATTGGTCTCTCGCAGCT
GELC2618	C4_06950W_A	ATAGTCTGAATCGTTTGTTGACATTTTTTGTTTTTATTCCACTTTTAATGACTCATCCATTTGCAACTTTactggatggcggcgttagtatc	CACATACCATTCCAGACGGTTTATTAACTACTGCATAGTTGAAAGTACGTTTGACAAGGTCTAGTTTCATcgactatttatatttgtatg	GTGGATGTGTAGAGCTTTTCAG	TCGAGAGCAATTAATCCGACAT
GELC2619	C7_00850W_A	TTATTATGAGAGTTTAAGTTTTATTTTATACGTGAAGGACGCAAACTGATACTTTTTGTACATTGATATAactggatggcggcgttagtatc	ATTGCAGTTGATGATGATGATGATGACGGTGATGATGCATTGAAGATGATTTAATTTCATTATCACTCATcgactatttatatttgtatg	CACCACCTGCATATAGACTGAT	GTAGTGGTGGTGGTGATAGTGG
GELC2620	C2_00890W_A	GAACTACAAGATTCAAGCATTTATAATTGTGAAAAGATTAAATAGCTTTGTCAGTTTGGATAGATACACAactggatggcggcgttagtatc	ATGAAACAGTGGGAATAACGTAAATGATTAACCAGATTACAAATCTTAGTGTATATTTAATAGTTGACATcgactatttatatttgtatg	ATCTAACGATACCATGCCTCAT	TGGTAAAGTGAATGATGAATTGGAGG
GELC2621	C2_02220C_A	AATTTATCAATTTTTCCGTTTTTTTTTTTCTTTAAAAGTTAATAACTACTATTCTAACAACAATTCCAATactggatggcggcgttagtatc	TTGATTTAATTATTGATATTTCATATTGAGAAAACACGAAATCTGGTTTGACCTCAACAAATGACAGCATcgactatttatatttgtatg	AATCGCTGATCCCTTTTGACTA	ACTAATGGTGTTAGCAATGTCT
GELC2622	C1_13810W_A	TCTCTTCTCCGTTTTACTTTTCTATTTATCTATTTAGCCAAAGAGCCAATCAAGTAAGCTCCCTACAACAactggatggcggcgttagtatc	AACGAGGTTGTTTTCTTTGTTGTTCACTCAAATATTGCGACGAGTAATATCCGTTACTTGTGACATTCATcgactatttatatttgtatg	TCATTCATTCATTCATTCACTCAGT	GGTAACGAGGATGTGCTACGAT
GELC2623	C5_02450W_A	AACCTTTTTTATTAACACAGCCATCATTTTTTTGAATTTAGATAATTAGTAATATTGAGAAACAAGGAATactggatggcggcgttagtatc	AATATGGTGGAATCACATAACACAATGATGGGATGGTAGAGCCACCAGAACTGTTACTATTATCTGACATcgactatttatatttgtatg	TCATGACTGGGTTGATAATGGA	TCTTTGGTGAATTTCCGTTTGC
GELC2624	CR_06010W_A	ACTCGTTTGTTTTATCAACTAATAGCAATCCCATTAAACCTTATCCCATAATCAAAATAAACCTTGAATAactggatggcggcgttagtatc	GAATCAAATTATAAATAAATATCACTGGTGATATTGACCATCTTAGAATTGATGATATTATTCCTAACATcgactatttatatttgtatg	TCTAGTCACAACCACAACTGAT	GTACCAACAATACCACCCAAAA
GELC2626	C5_03490C_A	CCCCTTGCGACTAATCTTCTCTTTCTTTTTTCCAATCTGGCCCATAAAAACTACAGCCAAATCATTAGATactggatggcggcgttagtatc	AGGTATACAATTGTTCAATGATTTTAGGATCTTCAGTAGATTTGAATTTAAAATTTGCTGGCAATGTCATcgactatttatatttgtatg	AGCCAAGAGTGTATTGCTGTAT	TGGGATCGACGAAATTGCACTA
GELC2627	CR_08450C_A	TTTATACGTTAGGAAGTATCACCCATCAACTTATGATTAGAGTCTGTGGTGTTACCAATTGTCCAGCAACactggatggcggcgttagtatc	CTGAGGAGGTGGTGCTGATTACGTTAGGAGATAATGACACACTCTGGGTGGGATAAATTAAGGACGTCATcgactatttatatttgtatg	CCAGCCATCTTCTCATTTGATC	AGGGGCAGGTTTAATTGGTAGG
GELC2628	C5_02680W_A	TGGAATATTAATATATTTGTTACCCCTTTGCAAACTCCCTACTACTACTACTACTCCCCGCTTTTTAACCactggatggcggcgttagtatc	TCCTATGGAATATTTCCATAAATGAAGCATCCAAGTCTCTGAATATGTCAATATCAATATTAGGGTCCATcgactatttatatttgtatg	GTGTGACTCCAGATGAAAGAGA	TGACTGAATATCCAATGAACATGA
GELC2631	C6_03360C_A	AATTTTTTCAAATTTTTTTCAAATAGTTTTTAATAACTTCTATATAAACATATTCTTATTTACATACACTactggatggcggcgttagtatc	GTTTAGAAGATTTAGTTGGCGGAGGCGTTGAAGAGTCAGAAGAATTGGAATCATTTAATGATCTCTTCATcgactatttatatttgtatg	TCAATGGATGGATGAATGAGGA	AGAAGTAGTGTTGCGGGTAATTCT
GELC2633	C3_04310C_A	TTTTTTGCAAAGTAACAAAGTCTTTTGTGATTTACTGGAGGTTACAAGATTTAAGACTATTAGATCAAACactggatggcggcgttagtatc	CAGCCGGGGTAGCATGTACACCACCCACAAGTATTAATTCCACAATAGTCAAAATAGTCAAAAGCTTCATcgactatttatatttgtatg	TGCTGGTGATTGATAAATGGAA	TTGCCGACAAGTCCTCATAGTC
GELC2634	C5_04010C_A	TAATTTTTTAGCTTCTTCTCCTTTTTTTTTTTTTTTTTTTTGGCAACTTTCACCTTTCAACTTTCCACAAactggatggcggcgttagtatc	CAACTATAGAATTAATGAAATTTAATGATTTTGATTTCTTTAAATCTTTAAAAGGATTGTTATGTTTCATcgactatttatatttgtatg	TGGGGAGAATTATTTGAAAGAGA	TTGTGACGCCATGTTTATAGGT
GELC2635	CR_00920W_A	TTCAGAAACAAAAAATAAAAAAAGAAAACACTCCGAAATCAAACTAAAATACAATAAATAAACAAATAATactggatggcggcgttagtatc	TTGCAAGATCATTAAGGGTAGATATTTTACAGGATCGTAATCGTTCGATGAGATACAGTTTTTGAATCATcgactatttatatttgtatg	TAACATTCCCAATACCTCAGCA	TGGGGAAATTGGATGTTGTTAATGT
GELC2636	C1_01510W_A	ACAAGTAAGGGATCAATTACATATGTTTATTTCAACATCACCAAATATAATACCTTCCAATCGCTTTGATactggatggcggcgttagtatc	GTTCTTCAAATTCATGAATGGAAAATTGAGTATTGTTAAACAGTTGGTTATGATCAGTAGGATCTAACATcgactatttatatttgtatg	ACACCCTTGGATTTCTAGAAGT	TTTCTTGAACAGACTCGTCCAA
GELC2637	C6_01450C_A	TTGATCACTAATAGTTCATTTACTACTACTACTACTATTTCTTGATTAGTTGTAAAACAAATATATTATAactggatggcggcgttagtatc	CTGTCTTTATACTTGTTGGTCGTGGGGACATTGGTTTTGTGGAAGTTATGGTAAACGTAGATGCAGGCATcgactatttatatttgtatg	TATGTAACCCAAGGCGTGTAAT	GATGAGGTGGCTGTGTAGTAGG
GELC2639	C2_01750C_A	TTAACACCAATCAGTTTTAACTGTTTTACTTATTTGCATATATCACCACACAACACTACTATTATACATAactggatggcggcgttagtatc	AGTAGACTGAATTGTTCAAACATAATTTATCACAATGTATACAATAGTTATTGAAGGCAAAATCTGACATcgactatttatatttgtatg	ACTTTTAAAGAGTCCCCACCC	AGGCTGGAGTTAACAAAGGTGA
GELC2640	C2_05390C_A	CATAACCCCCCCCCCCATCAACATAACCAAGCTAATATAAACACCAATTTTCTCATATTTGTTTTTATAAactggatggcggcgttagtatc	TGGCTTGTTGTAATAGTTCATTATGCAGTAGTTGTTGCTGTTGTGGTGGTGTCTGTTTCAGTAATGTCATcgactatttatatttgtatg	GCTTGCTAAAAGAAACTTCCCT	TCAATTAAACCAGATGAAGGCAGC
[truncated: 18 more rows]

## Sheet: Other Primers
Supplementary Data 8: Primers used in this study.
Oligo ID	Description	Sequence (5' to 3')
olC6701	CaHIS3prom_UPtag_R10	CCACCATCTAAATTAAGGGC
[truncated: 74 more rows]

## Sheet: RT-qPCR Primers
Supplementary Data 8: Primers used in this study.
[truncated: 37 more rows]
